# Supplementary material for: A Novel Drug-Mouse Phenotypic Similarity Method Detects Molecular Determinants of Drug Effects
Source: PLoS Comput Biol. 2016 Sep 27;12(9):e1005111. doi: 10.1371/journal.pcbi.1005111 (PMC5038975; doi:10.1371/journal.pcbi.1005111)
Supplement: S1 Table — We extracted 1338 high scoring associations connecting 214 genes and 394 drugs by cutting at the phenotypic similarity score where the precision in the direct associations exceeds 10%. (TXT) [file pcbi.1005111.s001.txt]

EnsemblGeneID	GeneName	DrugName	Similarity_score
ENSG00000002822	MAD1L1	azathioprine	0.38053477737510044
ENSG00000004478	FKBP4	fluoxymesterone	0.3773048667592586
ENSG00000004478	FKBP4	testosterone enanthate	0.3588354672848047
ENSG00000004478	FKBP4	oxandrolone	0.3824263351370464
ENSG00000004939	SLC4A1	acetazolamide	0.3922010781820266
ENSG00000004939	SLC4A1	dactinomycin	0.4664030660168504
ENSG00000004939	SLC4A1	alfacalcidol	0.46664861878968994
ENSG00000004939	SLC4A1	calcitriol	0.4431440618296786
ENSG00000004939	SLC4A1	ergocalciferol	0.6432996967918168
ENSG00000004939	SLC4A1	nitrofurantoin	0.37289179200759615
ENSG00000004939	SLC4A1	paroxetine	0.3775211726058539
ENSG00000004939	SLC4A1	sodium phenylbutyrate	0.4294193844212558
ENSG00000004939	SLC4A1	tacrolimus	0.3622435089819545
ENSG00000004939	SLC4A1	thalidomide	0.3575864302405489
ENSG00000004939	SLC4A1	medetomidine	0.38822714815381637
ENSG00000007372	PAX6	fluocinolone acetonide	0.43975401688055304
ENSG00000007372	PAX6	isopropyl unoprostone	0.470683356612749
ENSG00000008710	PKD1	zuclomifene	0.40158539365293994
ENSG00000008710	PKD1	hydroxyprogesterone caproate	0.4069522846856752
ENSG00000008710	PKD1	pramipexole	0.41945928416872436
ENSG00000008710	PKD1	tirofiban	0.36163635861658
ENSG00000008710	PKD1	lasofoxifene	0.42064780722269696
ENSG00000008710	PKD1	cetrorelix	0.3944569493771679
ENSG00000008710	PKD1	alteplase	0.3963301966049871
ENSG00000008710	PKD1	reteplase	0.4454979050299102
ENSG00000008710	PKD1	belatacept	0.48442383204313144
ENSG00000008710	PKD1	poractant alfa	0.44019219212243477
ENSG00000008710	PKD1	beractant	0.39113890649531313
ENSG00000020181	GPR124	calfactant	0.4785885042728075
ENSG00000026103	FAS	hydralazine	0.3960358224432434
ENSG00000026103	FAS	hepatitis b vaccine	0.4026874189375196
ENSG00000026103	FAS	belatacept	0.38314736538229927
ENSG00000029534	ANK1	epirubicin	0.40013414304070216
ENSG00000029534	ANK1	dactinomycin	0.4769081652515173
ENSG00000029534	ANK1	flutamide	0.3779842828192323
ENSG00000029534	ANK1	gliclazide	0.43602603178952726
ENSG00000029534	ANK1	iodixanol	0.37995339452602306
ENSG00000029534	ANK1	nitrofurantoin	0.4816164022186417
ENSG00000029534	ANK1	paroxetine	0.45181398967390635
ENSG00000029534	ANK1	ribavirin	0.38532344588827
ENSG00000029534	ANK1	stavudine	0.4848145292851869
ENSG00000029534	ANK1	testosterone enanthate	0.3916476041369792
ENSG00000029534	ANK1	thalidomide	0.3768569558091264
ENSG00000029534	ANK1	ticlopidine	0.37017707547486683
ENSG00000029534	ANK1	zinc	0.3922509131684993
ENSG00000029534	ANK1	aripiprazole	0.36253527381881756
ENSG00000029534	ANK1	voriconazole	0.4084160265697968
ENSG00000029534	ANK1	lenalidomide	0.42680960947571034
ENSG00000029534	ANK1	rifampicin	0.36266159006679966
ENSG00000029534	ANK1	certolizumab pegol	0.369861700097877
ENSG00000029534	ANK1	human normal immunoglobulin	0.38762273360624394
ENSG00000032742	IFT88	cetrorelix	0.3807040338442938
ENSG00000032742	IFT88	beractant	0.38898654530056054
ENSG00000036828	CASR	alfacalcidol	0.6014954313624904
ENSG00000036828	CASR	calcitriol	0.484763600725834
ENSG00000036828	CASR	ergocalciferol	0.6003316443356346
ENSG00000036828	CASR	calcium acetate	0.38267904828899896
ENSG00000036828	CASR	vandetanib	0.3983493447764738
ENSG00000049130	KITLG	azathioprine	0.4148473286971686
ENSG00000049130	KITLG	lomustine	0.3582865431149579
ENSG00000049130	KITLG	chlormethine	0.37709698838182887
ENSG00000049130	KITLG	oxymetholone	0.4388644771064792
ENSG00000049130	KITLG	triamcinolone diacetate	0.412276522598543
ENSG00000049130	KITLG	vinrosidine	0.35912474985691933
ENSG00000049130	KITLG	hydrocortisone valerate	0.36131699735087824
ENSG00000049768	FOXP3	epirubicin	0.3924032783990629
ENSG00000049768	FOXP3	dactinomycin	0.4970114052815448
ENSG00000049768	FOXP3	fluoxymesterone	0.47302842149501306
ENSG00000049768	FOXP3	flutamide	0.3768281469751319
ENSG00000049768	FOXP3	gentamicin	0.36783543581880424
ENSG00000049768	FOXP3	gliclazide	0.36334915585897093
ENSG00000049768	FOXP3	lomustine	0.4336964725310881
ENSG00000049768	FOXP3	methyltestosterone	0.4578081177669469
ENSG00000049768	FOXP3	nitrofurantoin	0.386296702741395
ENSG00000049768	FOXP3	oseltamivir	0.3640490848385596
ENSG00000049768	FOXP3	oxymetholone	0.5206489119919703
ENSG00000049768	FOXP3	paroxetine	0.41153147048534455
ENSG00000049768	FOXP3	risperidone	0.3761913266835845
ENSG00000049768	FOXP3	stavudine	0.427415912851275
ENSG00000049768	FOXP3	sulfadiazine sodium	0.3754495541349808
ENSG00000049768	FOXP3	testosterone enanthate	0.47825855056250194
ENSG00000049768	FOXP3	ticlopidine	0.4424070870290437
ENSG00000049768	FOXP3	oxandrolone	0.4586483772732642
ENSG00000049768	FOXP3	testosterone cypionate	0.42156394276146486
ENSG00000049768	FOXP3	nandrolone	0.3833763199713262
ENSG00000049768	FOXP3	aripiprazole	0.35602847159202977
ENSG00000049768	FOXP3	testosterone undecanoate	0.3890081956277066
ENSG00000049768	FOXP3	voriconazole	0.40734466095369504
ENSG00000049768	FOXP3	nitisinone	0.40319752622036303
ENSG00000049768	FOXP3	mercaptopurine	0.39121097941948496
ENSG00000049768	FOXP3	tioguanine	0.3563444488461005
ENSG00000049768	FOXP3	belatacept	0.4101477967114782
ENSG00000049768	FOXP3	certolizumab pegol	0.36157025696997613
ENSG00000054598	FOXC1	zuclomifene	0.44518086288422365
ENSG00000054598	FOXC1	methysergide	0.4224338782101253
ENSG00000054598	FOXC1	cetrorelix	0.5624593561017408
ENSG00000054598	FOXC1	ganirelix	0.3948819385131441
ENSG00000054598	FOXC1	poractant alfa	0.5617619066807258
ENSG00000054598	FOXC1	beractant	0.5083394150355217
ENSG00000057294	PKP2	lepirudin recombinant	0.38742861672458984
ENSG00000066336	SPI1	azathioprine	0.36739206504062855
ENSG00000066468	FGFR2	cetrorelix	0.399623763533594
ENSG00000067955	CBFB	tirofiban	0.42678232922443377
ENSG00000067955	CBFB	alteplase	0.4262879062495191
ENSG00000067955	CBFB	calfactant	0.5008708818467896
ENSG00000067955	CBFB	lepirudin recombinant	0.5408754428475568
ENSG00000068078	FGFR3	mercaptamine	0.376568182164915
ENSG00000068724	TTC7A	dactinomycin	0.3661962986401868
ENSG00000070182	SPTB	nitrofurantoin	0.35960093640172197
ENSG00000070182	SPTB	sulfadiazine sodium	0.4224833391691813
ENSG00000070182	SPTB	ticlopidine	0.3630618253667094
ENSG00000070182	SPTB	voriconazole	0.3786845766811354
ENSG00000070182	SPTB	belatacept	0.3612908653004075
ENSG00000073282	TP63	pramipexole	0.43549907595995746
ENSG00000073282	TP63	ropinirole	0.4331141273904667
ENSG00000073282	TP63	venlafaxine	0.37623116820238545
ENSG00000073282	TP63	mercaptamine	0.3992766555704504
ENSG00000073282	TP63	lasofoxifene	0.4406223053244814
ENSG00000073282	TP63	becaplermin	0.3839681970572946
ENSG00000073756	PTGS2	alfacalcidol	0.36416681113462046
ENSG00000073756	PTGS2	calcitriol	0.3562779334674069
ENSG00000073756	PTGS2	ergocalciferol	0.4919169408587806
ENSG00000073756	PTGS2	gentamicin	0.35658918632642184
ENSG00000073756	PTGS2	ifosfamide	0.39179842962816996
ENSG00000073756	PTGS2	lomustine	0.47361474313277924
ENSG00000073756	PTGS2	adefovir	0.39341935548496937
ENSG00000073756	PTGS2	tenofovir	0.3904827142530399
ENSG00000073756	PTGS2	tenofovir disoproxil fumarate	0.3959223009654762
ENSG00000073756	PTGS2	dasatinib	0.3682125048993405
ENSG00000073756	PTGS2	belatacept	0.4732388011119046
ENSG00000073756	PTGS2	poractant alfa	0.4048330622088567
ENSG00000073756	PTGS2	beractant	0.483011319174312
ENSG00000074803	SLC12A1	alfacalcidol	0.5064752506600292
ENSG00000074803	SLC12A1	calcitriol	0.5508684367514279
ENSG00000074803	SLC12A1	ergocalciferol	0.7706746062404043
ENSG00000074803	SLC12A1	sodium phenylbutyrate	0.3893943090565291
ENSG00000074803	SLC12A1	tacrolimus	0.355372091391021
ENSG00000074803	SLC12A1	vandetanib	0.3939180655671592
ENSG00000076242	MLH1	pramipexole	0.4336174163074883
ENSG00000077942	FBLN1	poractant alfa	0.41410308875026786
ENSG00000078401	EDN1	prilocaine	0.3902806440782528
ENSG00000078401	EDN1	medetomidine	0.3633145234379561
ENSG00000078401	EDN1	beractant	0.4519633070954738
ENSG00000078900	TP73	calfactant	0.3843610269767334
ENSG00000080815	PSEN1	alteplase	0.40570753512849156
ENSG00000080815	PSEN1	reteplase	0.4204755362409634
ENSG00000080815	PSEN1	poractant alfa	0.3546440985136068
ENSG00000080815	PSEN1	calfactant	0.47684644323487885
ENSG00000081479	LRP2	poractant alfa	0.40336382414677824
ENSG00000087460	GNAS	risperidone	0.3572735260069949
ENSG00000087460	GNAS	aripiprazole	0.3619791135733053
ENSG00000087460	GNAS	tenofovir disoproxil fumarate	0.367852975031294
ENSG00000087460	GNAS	somatropin recombinant	0.41484854309353986
ENSG00000089225	TBX5	digoxin	0.5024800656848407
ENSG00000089225	TBX5	alteplase	0.36137359662473223
ENSG00000089225	TBX5	reteplase	0.4439272255763558
ENSG00000089250	NOS1	tenofovir disoproxil fumarate	0.4557338605048426
ENSG00000091137	SLC26A4	oxandrolone	0.35801016323920487
ENSG00000091831	ESR1	estradiolum	0.47879485292909707
ENSG00000091831	ESR1	escitalopram	0.3733303421272425
ENSG00000091831	ESR1	clomipramine	0.398539089764483
ENSG00000091831	ESR1	cyproterone acetate	0.41934654659914916
ENSG00000091831	ESR1	didanosine	0.3760786985946067
ENSG00000091831	ESR1	estradiol cypionate	0.4253880189904822
ENSG00000091831	ESR1	estradiol valerate	0.447070850137249
ENSG00000091831	ESR1	fluoxymesterone	0.39607846188021595
ENSG00000091831	ESR1	lomustine	0.38496628284881024
ENSG00000091831	ESR1	megestrol acetate	0.4211205762503812
ENSG00000091831	ESR1	methyltestosterone	0.38666021411314455
ENSG00000091831	ESR1	oxymetholone	0.43394049259659523
ENSG00000091831	ESR1	paroxetine	0.3869016918195522
ENSG00000091831	ESR1	testosterone	0.4172260106299408
ENSG00000091831	ESR1	testosterone enanthate	0.35739981646840974
ENSG00000091831	ESR1	thioridazine	0.37386810305059226
ENSG00000091831	ESR1	tiotixene	0.40428937542340243
ENSG00000091831	ESR1	toremifene	0.4212642912513269
ENSG00000091831	ESR1	oxandrolone	0.40500156581360713
ENSG00000091831	ESR1	mercaptamine	0.41576418689842876
ENSG00000091831	ESR1	nandrolone	0.3973340971695671
ENSG00000091831	ESR1	estropipate	0.4739883790880334
ENSG00000091831	ESR1	goserelin	0.3759328681401297
ENSG00000091831	ESR1	aripiprazole	0.4487203069650593
ENSG00000091831	ESR1	tenofovir disoproxil fumarate	0.3835569603877974
ENSG00000091831	ESR1	dutasteride	0.433978458688091
ENSG00000091831	ESR1	estradiol acetate	0.6374407401263237
ENSG00000091831	ESR1	lasofoxifene	0.3823637394594896
ENSG00000091831	ESR1	histrelin	0.3677780278546733
ENSG00000091831	ESR1	cetrorelix	0.3952656958646776
ENSG00000091831	ESR1	triptorelin	0.5619156424314468
ENSG00000091831	ESR1	somatropin recombinant	0.42598041486354177
ENSG00000091831	ESR1	alglucerase	0.5140747512646557
ENSG00000091831	ESR1	ulipristal acetate	0.38394820734724056
ENSG00000092969	TGFB2	testosterone undecanoate	0.362516744163836
ENSG00000092969	TGFB2	cetrorelix	0.4689610145853028
ENSG00000092969	TGFB2	ganirelix	0.4102274389387681
ENSG00000092969	TGFB2	poractant alfa	0.39365695251730837
ENSG00000092969	TGFB2	beractant	0.36740301700291383
ENSG00000095209	TMEM38B	medetomidine	0.47497750327294297
ENSG00000096717	SIRT1	caffeine	0.3562561974521159
ENSG00000096717	SIRT1	chlorambucil	0.36430943233156393
ENSG00000096717	SIRT1	fluoxymesterone	0.4369345234425489
ENSG00000096717	SIRT1	gentamicin	0.3826543545404771
ENSG00000096717	SIRT1	ifosfamide	0.36946092187035806
ENSG00000096717	SIRT1	lomustine	0.4285426271288387
ENSG00000096717	SIRT1	oxymetholone	0.44504162025601746
ENSG00000096717	SIRT1	pramipexole	0.3813775242600581
ENSG00000096717	SIRT1	testosterone enanthate	0.4291836576596871
ENSG00000096717	SIRT1	testosterone propionate	0.3779689919017379
ENSG00000096717	SIRT1	oxandrolone	0.43528810860201433
ENSG00000096717	SIRT1	triamcinolone diacetate	0.37540113043497053
ENSG00000096717	SIRT1	vinrosidine	0.3785495648622486
ENSG00000096717	SIRT1	aripiprazole	0.3547146613450478
ENSG00000096717	SIRT1	lithium citrate	0.3879497253487069
ENSG00000096717	SIRT1	cetrorelix	0.4069559860091368
ENSG00000096717	SIRT1	poractant alfa	0.3571008891778412
ENSG00000099139	PCSK5	cetrorelix	0.4078481828119018
ENSG00000099139	PCSK5	poractant alfa	0.5128829762177983
ENSG00000099139	PCSK5	beractant	0.3958372160425124
ENSG00000100068	LRP5L	didanosine	0.3582144406062604
ENSG00000101292	PROKR2	oxymetholone	0.4321336317414805
ENSG00000101292	PROKR2	oxandrolone	0.4372736592315588
ENSG00000102858	MGRN1	reteplase	0.3593651629098261
ENSG00000104856	RELB	azathioprine	0.4023465145287974
ENSG00000104856	RELB	bendroflumethiazide	0.36306110549800064
ENSG00000104856	RELB	cimetidine	0.36341118405008105
ENSG00000104856	RELB	idoxuridine	0.3727834337353044
ENSG00000104856	RELB	lauromacrogol 400	0.3568024817515081
ENSG00000104856	RELB	propylthiouracil	0.3702765962711243
ENSG00000104856	RELB	bleomycin	0.4105887446144362
ENSG00000105329	TGFB1	argatroban	0.3581684676830556
ENSG00000105329	TGFB1	methyldopa	0.361130939941114
ENSG00000105329	TGFB1	oseltamivir	0.36257638182683416
ENSG00000105329	TGFB1	pramipexole	0.5209368097357697
ENSG00000105329	TGFB1	ropinirole	0.3881170112219457
ENSG00000105329	TGFB1	bortezomib	0.37808440232986673
ENSG00000105329	TGFB1	raltitrexed	0.38840702470151894
ENSG00000105329	TGFB1	sodium polystyrene sulfonate	0.4091715011888169
ENSG00000105329	TGFB1	lenalidomide	0.3765068286072491
ENSG00000105329	TGFB1	tioguanine	0.36005788831826696
ENSG00000105329	TGFB1	tositumomab	0.474963738032868
ENSG00000105329	TGFB1	bevacizumab	0.48179562279265853
ENSG00000105329	TGFB1	calcium polystyrene sulphonate	0.40220895687573327
ENSG00000105429	MEGF8	cetrorelix	0.3993475802676143
ENSG00000105429	MEGF8	beractant	0.42163514686004444
ENSG00000105866	SP4	digoxin	0.4380171678907245
ENSG00000105974	CAV1	paroxetine	0.42582172583732614
ENSG00000105974	CAV1	aripiprazole	0.37360558134181787
ENSG00000106004	HOXA5	poractant alfa	0.40291110269106956
ENSG00000106031	HOXA13	ganirelix	0.3748419349170277
ENSG00000106571	GLI3	clobetasol propionate	0.40357505045826675
ENSG00000106571	GLI3	methoxsalen	0.44188590546733886
ENSG00000106571	GLI3	clobetasol	0.3802188631364607
ENSG00000106571	GLI3	ganirelix	0.4052965733947404
ENSG00000106991	ENG	lepirudin recombinant	0.5179270616046322
ENSG00000107798	LIPA	didanosine	0.37719406545701306
ENSG00000107798	LIPA	tenofovir disoproxil fumarate	0.36338822479878924
ENSG00000107859	PITX3	tenofovir disoproxil fumarate	0.38082231519384524
ENSG00000109906	ZBTB16	oxymetholone	0.42156965337991203
ENSG00000109906	ZBTB16	oxandrolone	0.39714811920852644
ENSG00000109906	ZBTB16	nandrolone	0.4085533880456508
ENSG00000111424	VDR	epirubicin	0.3549440306294609
ENSG00000111424	VDR	ergocalciferol	0.433141091113961
ENSG00000111424	VDR	gabapentin	0.3831268725113195
ENSG00000111424	VDR	lomustine	0.4000635277824621
ENSG00000111424	VDR	phenobarbitalum	0.4362899084489721
ENSG00000111424	VDR	pramipexole	0.39461797704416457
ENSG00000111424	VDR	delavirdine	0.4456632452576017
ENSG00000111424	VDR	venlafaxine	0.36785802678717255
ENSG00000111424	VDR	aripiprazole	0.4494196372041077
ENSG00000111424	VDR	rufinamide	0.37331571766650745
ENSG00000111424	VDR	lanthanum carbonate	0.35989671891113817
ENSG00000111424	VDR	mercaptopurine	0.3616846373791014
ENSG00000111424	VDR	lithium citrate	0.42903534104011365
ENSG00000111424	VDR	everolimus	0.3612064364645878
ENSG00000111424	VDR	somatropin recombinant	0.39766524378202045
ENSG00000111424	VDR	interferon alfa-2b	0.4641494963675168
ENSG00000111424	VDR	denosumab	0.3868926106365259
ENSG00000112096	SOD2	epirubicin	0.4073247574891072
ENSG00000112096	SOD2	didanosine	0.35574082163480264
ENSG00000112096	SOD2	enflurane	0.5450764891815186
ENSG00000112096	SOD2	olanzapine	0.3742241304243498
ENSG00000112096	SOD2	stiripentol	0.37935918039179173
ENSG00000112096	SOD2	aripiprazole	0.3940522171768708
ENSG00000112096	SOD2	ziprasidone	0.3747763466109072
ENSG00000112096	SOD2	poractant alfa	0.5015324017871796
ENSG00000112096	SOD2	beractant	0.3783861899514603
ENSG00000112715	VEGFA	dopamine hydrochloride	0.4134053655369994
ENSG00000112715	VEGFA	epirubicin	0.36759869584906624
ENSG00000112715	VEGFA	phenytoin	0.3624698478437828
ENSG00000112715	VEGFA	chlorambucil	0.40874746102102505
ENSG00000112715	VEGFA	chloroquine	0.3600023496325679
ENSG00000112715	VEGFA	donepezil	0.3567850590708706
ENSG00000112715	VEGFA	doxapram	0.36006400844576114
ENSG00000112715	VEGFA	fentanyl	0.3806296715028647
ENSG00000112715	VEGFA	fluvoxamine	0.3978245122894145
ENSG00000112715	VEGFA	hydromorphone	0.3881829668507517
ENSG00000112715	VEGFA	hydroxychloroquine	0.373354165754121
ENSG00000112715	VEGFA	racemorphan	0.3857698382016511
ENSG00000112715	VEGFA	lomustine	0.40356207151678775
ENSG00000112715	VEGFA	paclitaxel	0.36003428166823914
ENSG00000112715	VEGFA	pramipexole	0.4056739481849452
ENSG00000112715	VEGFA	quetiapine	0.37375494184003055
ENSG00000112715	VEGFA	ribavirin	0.36372385046791644
ENSG00000112715	VEGFA	sotalol	0.45931548076526446
ENSG00000112715	VEGFA	tacrolimus	0.3904178378661808
ENSG00000112715	VEGFA	venlafaxine	0.4167877110816964
ENSG00000112715	VEGFA	mercaptamine	0.4225863465718644
ENSG00000112715	VEGFA	deflazacort	0.3687971779166766
ENSG00000112715	VEGFA	dobutamine	0.35579143119891976
ENSG00000112715	VEGFA	vecuronium bromide	0.3685295054935487
ENSG00000112715	VEGFA	fosphenytoin	0.3629756969305573
ENSG00000112715	VEGFA	medetomidine	0.43695400312099003
ENSG00000112715	VEGFA	aripiprazole	0.4425472125686453
ENSG00000112715	VEGFA	voriconazole	0.368536253365391
ENSG00000112715	VEGFA	bortezomib	0.4034989585461337
ENSG00000112715	VEGFA	nitric oxide	0.5138240234000068
ENSG00000112715	VEGFA	lithium citrate	0.363387091259862
ENSG00000112715	VEGFA	amsacrine	0.3869870304588347
ENSG00000112715	VEGFA	alteplase	0.4477701768408543
ENSG00000112715	VEGFA	reteplase	0.4150658739925729
ENSG00000112715	VEGFA	somatropin recombinant	0.3563019929537509
ENSG00000112715	VEGFA	trastuzumab	0.3853115065901954
ENSG00000112715	VEGFA	interferon alfa-2b	0.4447278394999294
ENSG00000112715	VEGFA	rasburicase	0.4167110484528345
ENSG00000112715	VEGFA	fingolimod	0.3548040376795072
ENSG00000112715	VEGFA	terlipressin acetate	0.3587843812610298
ENSG00000112715	VEGFA	urokinase	0.374507314825453
ENSG00000112715	VEGFA	poractant alfa	0.4846641432008295
ENSG00000112715	VEGFA	calfactant	0.373302280173848
ENSG00000112715	VEGFA	beractant	0.41382843858509627
ENSG00000112715	VEGFA	glatiramer	0.3582523084704031
ENSG00000112964	GHR	aripiprazole	0.3796196735628602
ENSG00000112964	GHR	triptorelin	0.40639744987506526
ENSG00000113083	LOX	argatroban	0.4501202146573657
ENSG00000113083	LOX	phenindione	0.3597403751973511
ENSG00000113083	LOX	talc	0.3746905546482265
ENSG00000113083	LOX	nitric oxide	0.3845131905042984
ENSG00000113083	LOX	protein c	0.5225263798452817
ENSG00000113083	LOX	lepirudin recombinant	0.5341595205231996
ENSG00000113083	LOX	warfarin sodium clathrate	0.36030294221893727
ENSG00000113140	SPARC	fluocinolone acetonide	0.4356689878999182
ENSG00000113721	PDGFRB	fluocinolone acetonide	0.36573445750137384
ENSG00000113721	PDGFRB	clopidogrel hydrochloride	0.3653950776914501
ENSG00000113721	PDGFRB	clopidogrel besilate	0.3653950776914501
ENSG00000113721	PDGFRB	poractant alfa	0.3654185949789373
ENSG00000114391	RPL24	idoxuridine	0.38268162572669334
ENSG00000115760	BIRC6	calfactant	0.4084264269192908
ENSG00000115904	SOS1	reteplase	0.37116942107403234
ENSG00000116014	KISS1R	dutasteride	0.36663131005227895
ENSG00000116016	EPAS1	medetomidine	0.3658388317180614
ENSG00000116127	ALMS1	didanosine	0.386451709658806
ENSG00000116127	ALMS1	tenofovir disoproxil fumarate	0.3862509787962577
ENSG00000116285	ERRFI1	idoxuridine	0.35612882839005255
ENSG00000116678	LEPR	magnesium	0.5698307548939555
ENSG00000116678	LEPR	naproxen	0.3741105646108774
ENSG00000116678	LEPR	epirubicin	0.45707708468202185
ENSG00000116678	LEPR	amphotericin b	0.46797206934358265
ENSG00000116678	LEPR	dactinomycin	0.3593555196307769
ENSG00000116678	LEPR	amisulpride	0.45327283908310007
ENSG00000116678	LEPR	amprenavir	0.3716165972647726
ENSG00000116678	LEPR	bendroflumethiazide	0.4186290157878737
ENSG00000116678	LEPR	bumetanide	0.38208286649211276
ENSG00000116678	LEPR	calcitriol	0.5415739360264434
ENSG00000116678	LEPR	candesartan	0.3545629993109241
ENSG00000116678	LEPR	carvedilol	0.40203363375432516
ENSG00000116678	LEPR	chlorambucil	0.3668755417488766
ENSG00000116678	LEPR	cimetidine	0.35684619928929273
ENSG00000116678	LEPR	escitalopram	0.4192816496101502
ENSG00000116678	LEPR	clomipramine	0.3827951321450684
ENSG00000116678	LEPR	clozapine	0.42572422739077387
ENSG00000116678	LEPR	didanosine	0.6514086600528203
ENSG00000116678	LEPR	disopyramide	0.4490543059448129
ENSG00000116678	LEPR	dolasetron	0.3636334675754597
ENSG00000116678	LEPR	diprophylline	0.4574472205701707
ENSG00000116678	LEPR	enflurane	0.4228157709885109
ENSG00000116678	LEPR	ergocalciferol	0.493977265012386
ENSG00000116678	LEPR	felbamate	0.3556641804112293
ENSG00000116678	LEPR	fentanyl	0.39186018428022157
ENSG00000116678	LEPR	fluoxetine	0.41806210775033276
ENSG00000116678	LEPR	fluphenazine decanoate	0.45510500511185176
ENSG00000116678	LEPR	fluvoxamine	0.3908730279136643
ENSG00000116678	LEPR	romidepsin	0.43981125450087666
ENSG00000116678	LEPR	gentamicin	0.5774376832970535
ENSG00000116678	LEPR	haloperidol	0.3564927545628465
ENSG00000116678	LEPR	hydralazine	0.36492081979918867
ENSG00000116678	LEPR	hydromorphone	0.37331423139177766
ENSG00000116678	LEPR	lidocaine	0.36598441124959674
ENSG00000116678	LEPR	isoflurane	0.448173718671283
ENSG00000116678	LEPR	isoxsuprine	0.37349190980825514
ENSG00000116678	LEPR	ketamine	0.3890761914421969
ENSG00000116678	LEPR	lofepramine	0.40044382846136994
ENSG00000116678	LEPR	loxapine	0.36885160259427696
ENSG00000116678	LEPR	megestrol acetate	0.4642171035782312
ENSG00000116678	LEPR	mepivacaine	0.5313627902892574
ENSG00000116678	LEPR	norethisterone	0.5221577824032716
ENSG00000116678	LEPR	olanzapine	0.448012128436982
ENSG00000116678	LEPR	oseltamivir	0.4555525604650677
ENSG00000116678	LEPR	paclitaxel	0.4012155264691927
ENSG00000116678	LEPR	paroxetine	0.5223387340432515
ENSG00000116678	LEPR	pentazocine	0.4577643592411119
ENSG00000116678	LEPR	pergolide	0.38654115359815483
ENSG00000116678	LEPR	periciazine	0.4287567649939859
ENSG00000116678	LEPR	phenobarbitalum	0.4482383418698339
ENSG00000116678	LEPR	pramipexole	0.4121273173859298
ENSG00000116678	LEPR	prilocaine	0.45435865939864517
ENSG00000116678	LEPR	promazine hydrochloride	0.43204052342159643
ENSG00000116678	LEPR	promethazine	0.3693704097110316
ENSG00000116678	LEPR	quetiapine	0.40134503098896723
ENSG00000116678	LEPR	sirolimus	0.4172420177248582
ENSG00000116678	LEPR	ribavirin	0.38553759595428366
ENSG00000116678	LEPR	risperidone	0.4107686788953975
ENSG00000116678	LEPR	ritonavir	0.460150857423909
ENSG00000116678	LEPR	rivastigmine	0.3742943867721561
ENSG00000116678	LEPR	stavudine	0.5181460686248667
ENSG00000116678	LEPR	sotalol	0.4178893788747576
ENSG00000116678	LEPR	suxethonium chloride	0.4082305602235598
ENSG00000116678	LEPR	tacrolimus	0.45540688957742287
ENSG00000116678	LEPR	testosterone	0.38880265474006714
ENSG00000116678	LEPR	testosterone enanthate	0.422409194094115
ENSG00000116678	LEPR	thalidomide	0.36304180557856947
ENSG00000116678	LEPR	thiotepa	0.35630856129967753
ENSG00000116678	LEPR	tiotixene	0.43709490012905716
ENSG00000116678	LEPR	topiramate	0.4182809704501744
ENSG00000116678	LEPR	tretinoin	0.429693236965038
ENSG00000116678	LEPR	trimeprazine tartrate	0.3940610253178248
ENSG00000116678	LEPR	venlafaxine	0.4206268530328138
ENSG00000116678	LEPR	zalcitabine	0.37959523754957347
ENSG00000116678	LEPR	zidovudine	0.40415756986641943
ENSG00000116678	LEPR	triamcinolone diacetate	0.39737543844024503
ENSG00000116678	LEPR	trometamol	0.3830828091263079
ENSG00000116678	LEPR	argipressin	0.4005124089247653
ENSG00000116678	LEPR	levopropoxyphene	0.5152432105864423
ENSG00000116678	LEPR	zuclopenthixol	0.37004540327327184
ENSG00000116678	LEPR	magnesium sulfate	0.5969937628660064
ENSG00000116678	LEPR	talc	0.3786218827317471
ENSG00000116678	LEPR	fludrocortisone	0.365662694437082
ENSG00000116678	LEPR	propoxyphene napsylate	0.5140388685465711
ENSG00000116678	LEPR	etomidate	0.38619637231355064
ENSG00000116678	LEPR	pipotiazine palmitate	0.4492721531971804
ENSG00000116678	LEPR	vecuronium bromide	0.3744552038807185
ENSG00000116678	LEPR	meptazinol	0.425666431756306
ENSG00000116678	LEPR	sufentanil	0.3614234513427587
ENSG00000116678	LEPR	octreotide	0.3605524989252818
ENSG00000116678	LEPR	medetomidine	0.5759505029353719
ENSG00000116678	LEPR	cidofovir	0.4092706149123148
ENSG00000116678	LEPR	saquinavir	0.41864740088228275
ENSG00000116678	LEPR	aripiprazole	0.5607346232757183
ENSG00000116678	LEPR	remifentanil	0.36654523098087144
ENSG00000116678	LEPR	ziprasidone	0.46476610964948106
ENSG00000116678	LEPR	tenofovir	0.5611715768701306
ENSG00000116678	LEPR	tipranavir	0.3570617488868497
ENSG00000116678	LEPR	ropivacaine	0.4100183459484935
ENSG00000116678	LEPR	voriconazole	0.37344905688329516
ENSG00000116678	LEPR	rosiglitazone	0.3808640115199238
ENSG00000116678	LEPR	bexarotene	0.4108494283409157
ENSG00000116678	LEPR	allopurinol	0.400942487818457
ENSG00000116678	LEPR	ketorolac tromethamine	0.3618702813028685
ENSG00000116678	LEPR	bortezomib	0.3590637734393146
ENSG00000116678	LEPR	tenofovir disoproxil fumarate	0.737541739400353
ENSG00000116678	LEPR	desvenlafaxine	0.3669073688379399
ENSG00000116678	LEPR	rufinamide	0.3773763347492452
ENSG00000116678	LEPR	olmesartan medoxomil	0.3968483067779975
ENSG00000116678	LEPR	eplerenone	0.4776075973864891
ENSG00000116678	LEPR	aprepitant	0.4165638283933375
ENSG00000116678	LEPR	varenicline	0.3546431870736089
ENSG00000116678	LEPR	lapatinib	0.35696264847879966
ENSG00000116678	LEPR	darunavir	0.5116070002084079
ENSG00000116678	LEPR	lurasidone	0.3768949304565259
ENSG00000116678	LEPR	tolvaptan	0.41658878525665044
ENSG00000116678	LEPR	lasofoxifene	0.43525102683605504
ENSG00000116678	LEPR	lanreotide	0.3576362486163962
ENSG00000116678	LEPR	nilotinib	0.4157957043987132
ENSG00000116678	LEPR	lithium citrate	0.5290963712623696
ENSG00000116678	LEPR	capreomycin	0.40716198323436503
ENSG00000116678	LEPR	thiopental sodium	0.5918838796022741
ENSG00000116678	LEPR	vandetanib	0.4610960367955425
ENSG00000116678	LEPR	glatiramer acetate	0.3613954941431015
ENSG00000116678	LEPR	doxercalciferol	0.571066102938549
ENSG00000116678	LEPR	entacapone	0.3731083111686219
ENSG00000116678	LEPR	rilpivirine	0.498397753728746
ENSG00000116678	LEPR	everolimus	0.399786285061815
ENSG00000116678	LEPR	fosaprepitant dimeglumine	0.39554446642755436
ENSG00000116678	LEPR	eltrombopag	0.37528775768044315
ENSG00000116678	LEPR	eltrombopag olamine	0.37793939963955553
ENSG00000116678	LEPR	raltegravir	0.5487295251667746
ENSG00000116678	LEPR	vasopressin	0.3886079206771859
ENSG00000116678	LEPR	glucagon	0.3579032935707475
ENSG00000116678	LEPR	amsacrine	0.3779256232241795
ENSG00000116678	LEPR	darunavir ethanolate	0.4877498270875091
ENSG00000116678	LEPR	peginterferon alfa-2b	0.3687505037153151
ENSG00000116678	LEPR	adalimumab	0.3545825502664178
ENSG00000116678	LEPR	somatropin recombinant	0.5482242442222528
ENSG00000116678	LEPR	alglucerase	0.3590633401924882
ENSG00000116678	LEPR	interferon alfa-2b	0.4314667227367944
ENSG00000116678	LEPR	alemtuzumab	0.36415194988040167
ENSG00000116678	LEPR	denosumab	0.45086643650199343
ENSG00000116678	LEPR	belatacept	0.41370052198756674
ENSG00000116678	LEPR	poractant alfa	0.40011303324525604
ENSG00000116678	LEPR	aldesleukin	0.3739141439830253
ENSG00000116678	LEPR	glatiramer	0.3783972019224265
ENSG00000116678	LEPR	hepatitis b immune globulin	0.3835804564810441
ENSG00000116678	LEPR	ovine digoxin immune fab	0.37673459904494006
ENSG00000116678	LEPR	human botulinum neurotoxin a/b immune globulin	0.36746599393678636
ENSG00000116678	LEPR	human normal immunoglobulin	0.36634769853127247
ENSG00000116957	TBCE	vecuronium bromide	0.3699742545770155
ENSG00000118785	SPP1	ergocalciferol	0.37856523509393347
ENSG00000118972	FGF23	alfacalcidol	0.3574143206779315
ENSG00000119699	TGFB3	nitric oxide	0.3972264063785071
ENSG00000119699	TGFB3	protein c	0.4406580986241733
ENSG00000119969	HELLS	medetomidine	0.36390212228599517
ENSG00000122194	PLG	alendronic acid	0.3928897990500043
ENSG00000122194	PLG	cortisone acetate	0.38081268593187095
ENSG00000122194	PLG	mexiletine	0.3586534773162924
ENSG00000122194	PLG	deflazacort	0.3728622986074242
ENSG00000122194	PLG	nicorandil	0.38252747093579964
ENSG00000122194	PLG	tafluprost	0.35404747025784944
ENSG00000123374	CDK2	oxymetholone	0.39791523587517613
ENSG00000123374	CDK2	oxandrolone	0.3909756784617199
ENSG00000123374	CDK2	nandrolone	0.3900966428050989
ENSG00000124491	F13A1	protein c	0.42966802854149094
ENSG00000124491	F13A1	lepirudin recombinant	0.5612018959087948
ENSG00000125378	BMP4	acetylcholine chloride	0.36648140870058304
ENSG00000125378	BMP4	beclometasone	0.3721881042065483
ENSG00000125378	BMP4	carbachol	0.5175707873852834
ENSG00000125378	BMP4	zuclomifene	0.3982938575532358
ENSG00000125378	BMP4	dexamethasone	0.4641149314226481
ENSG00000125378	BMP4	difluprednate	0.3982822602986494
ENSG00000125378	BMP4	fluocinolone acetonide	0.7191433941505123
ENSG00000125378	BMP4	fluorometholone	0.3975134230056569
ENSG00000125378	BMP4	ganciclovir	0.35404868511098775
ENSG00000125378	BMP4	hydrocortisone acetate	0.4361212850305322
ENSG00000125378	BMP4	isopropyl unoprostone	0.564320087509969
ENSG00000125378	BMP4	medrysone	0.5050628612189881
ENSG00000125378	BMP4	methylprednisolone	0.37488263308043285
ENSG00000125378	BMP4	pramipexole	0.480508382162929
ENSG00000125378	BMP4	prednisolone	0.37555670282532494
ENSG00000125378	BMP4	toremifene	0.3831649114678841
ENSG00000125378	BMP4	triamcinolonum	0.403567195291283
ENSG00000125378	BMP4	vigabatrin	0.40246758294301327
ENSG00000125378	BMP4	triamcinolone diacetate	0.536242407165243
ENSG00000125378	BMP4	deflazacort	0.36537536219044525
ENSG00000125378	BMP4	fludrocortisone	0.5088403888698765
ENSG00000125378	BMP4	corticotropin	0.40613032881973465
ENSG00000125378	BMP4	cortisone	0.5128002009498132
ENSG00000125378	BMP4	bimatoprost	0.3923300034900319
ENSG00000125378	BMP4	cetrorelix	0.7025119006012359
ENSG00000125378	BMP4	ganirelix	0.4918567844030275
ENSG00000125378	BMP4	pegaptanib	0.4322919408453866
ENSG00000126351	THRA	aripiprazole	0.40064444644712227
ENSG00000127415	IDUA	lanreotide	0.3863538140324335
ENSG00000127946	HIP1	oxymetholone	0.3688013160040924
ENSG00000127946	HIP1	oxandrolone	0.3620279784818774
ENSG00000127946	HIP1	nandrolone	0.3573476337684823
ENSG00000130164	LDLR	didanosine	0.4193013226539999
ENSG00000130203	APOE	caffeine	0.43531833816954985
ENSG00000130203	APOE	didanosine	0.3771098799685249
ENSG00000130203	APOE	fluvoxamine	0.36167840518445393
ENSG00000130203	APOE	gabapentin	0.43141776603078363
ENSG00000130203	APOE	pramipexole	0.42652515327723284
ENSG00000130203	APOE	risperidone	0.3766608725629913
ENSG00000130203	APOE	ropinirole	0.36518178039772853
ENSG00000130203	APOE	tretinoin	0.4383289353068517
ENSG00000130203	APOE	venlafaxine	0.38140826108397236
ENSG00000130203	APOE	aripiprazole	0.404853876858171
ENSG00000130203	APOE	lasofoxifene	0.4286483645701565
ENSG00000130203	APOE	glatiramer acetate	0.37545447895842193
ENSG00000130203	APOE	interferon alfa-2b	0.37908877787343176
ENSG00000130203	APOE	insulin glargine	0.37879755416903826
ENSG00000130203	APOE	glatiramer	0.38785646470733476
ENSG00000130427	EPO	poractant alfa	0.4664492047209192
ENSG00000130939	UBE4B	calfactant	0.3880167092773656
ENSG00000131183	SLC34A1	alfacalcidol	0.4961154504018337
ENSG00000131183	SLC34A1	calcitriol	0.376039751346584
ENSG00000132170	PPARG	didanosine	0.6167542247763433
ENSG00000132170	PPARG	stavudine	0.4765034361459708
ENSG00000132170	PPARG	tenofovir disoproxil fumarate	0.5848418078918969
ENSG00000132170	PPARG	somatropin recombinant	0.3737056040640564
ENSG00000132740	IGHMBP2	alfentanil	0.37073464874876816
ENSG00000132740	IGHMBP2	medetomidine	0.4758484332258473
ENSG00000133116	KL	epirubicin	0.3753511706823832
ENSG00000133116	KL	alfacalcidol	0.3885158481345693
ENSG00000133116	KL	calcitriol	0.40576704509454514
ENSG00000133116	KL	cyproterone acetate	0.35743026173466147
ENSG00000133116	KL	ergocalciferol	0.4439452261640769
ENSG00000133116	KL	ethinylestradiol	0.373384908301541
ENSG00000133116	KL	fluoxetine	0.3628788038941055
ENSG00000133116	KL	leuprorelin	0.39120739923690445
ENSG00000133116	KL	oxymetholone	0.4654846458644817
ENSG00000133116	KL	paroxetine	0.42643876010842374
ENSG00000133116	KL	pramipexole	0.3602742828619262
ENSG00000133116	KL	ropinirole	0.37418123062584574
ENSG00000133116	KL	tacrolimus	0.36259241904916606
ENSG00000133116	KL	testosterone enanthate	0.41065086298131
ENSG00000133116	KL	toremifene	0.3839572168316137
ENSG00000133116	KL	oxandrolone	0.44418711786556137
ENSG00000133116	KL	triamcinolone diacetate	0.3691674102499518
ENSG00000133116	KL	nandrolone	0.4438901268117793
ENSG00000133116	KL	estropipate	0.3567550840577748
ENSG00000133116	KL	calcium chloride ca 47	0.4648508616746829
ENSG00000133116	KL	talc	0.3713369779852363
ENSG00000133116	KL	aripiprazole	0.35648923699707713
ENSG00000133116	KL	calcium acetate	0.35630467868349297
ENSG00000133116	KL	lanthanum carbonate	0.37381226646435484
ENSG00000133116	KL	doxercalciferol	0.3823281680842043
ENSG00000133116	KL	triptorelin	0.4291412069656827
ENSG00000133116	KL	interferon alfa-2b	0.3958863642048357
ENSG00000133116	KL	belatacept	0.37547796290667135
ENSG00000133703	KRAS	azathioprine	0.3923460548780361
ENSG00000133895	MEN1	iodixanol	0.365212519582875
ENSG00000134324	LPIN1	didanosine	0.3742899018953993
ENSG00000134324	LPIN1	tenofovir disoproxil fumarate	0.3706422535467997
ENSG00000134352	IL6ST	alendronic acid	0.36240996190808217
ENSG00000134853	PDGFRA	poractant alfa	0.4209707901174515
ENSG00000134853	PDGFRA	beractant	0.36123765970677746
ENSG00000134982	APC	pramipexole	0.4935392955863228
ENSG00000134982	APC	tositumomab	0.3753107254981457
ENSG00000135049	AGTPBP1	oxymetholone	0.36847986695193813
ENSG00000135049	AGTPBP1	oxandrolone	0.36144962306394524
ENSG00000135049	AGTPBP1	nandrolone	0.3605594764575502
ENSG00000135074	ADAM19	reteplase	0.36768908628975305
ENSG00000135409	AMHR2	lepirudin recombinant	0.44762997963886597
ENSG00000135547	HEY2	lanreotide	0.3619354796388416
ENSG00000135547	HEY2	alteplase	0.47455245221211356
ENSG00000135547	HEY2	reteplase	0.5441622742737047
ENSG00000135547	HEY2	streptokinase	0.4333047340626554
ENSG00000136160	EDNRB	prilocaine	0.3931728625684907
ENSG00000136160	EDNRB	medetomidine	0.36947605980469633
ENSG00000136160	EDNRB	ropivacaine	0.36584977560190496
ENSG00000136160	EDNRB	beractant	0.3559084260046871
ENSG00000137203	TFAP2A	cetrorelix	0.3925311096209255
ENSG00000137869	CYP19A1	didanosine	0.5178460433115855
ENSG00000137869	CYP19A1	fluoxymesterone	0.5797244602805778
ENSG00000137869	CYP19A1	megestrol acetate	0.36672564170048005
ENSG00000137869	CYP19A1	methyltestosterone	0.5679793936314406
ENSG00000137869	CYP19A1	oxymetholone	0.6252012182898522
ENSG00000137869	CYP19A1	paroxetine	0.37711054933596944
ENSG00000137869	CYP19A1	promazine hydrochloride	0.4374753230098019
ENSG00000137869	CYP19A1	risperidone	0.3573988271866108
ENSG00000137869	CYP19A1	stavudine	0.4044091985211736
ENSG00000137869	CYP19A1	testosterone	0.6992690516864581
ENSG00000137869	CYP19A1	testosterone enanthate	0.518687105465246
ENSG00000137869	CYP19A1	tiotixene	0.39445076578965915
ENSG00000137869	CYP19A1	venlafaxine	0.4463923645004616
ENSG00000137869	CYP19A1	oxandrolone	0.5912534745415001
ENSG00000137869	CYP19A1	nandrolone	0.6147852832287487
ENSG00000137869	CYP19A1	aripiprazole	0.5617466193286852
ENSG00000137869	CYP19A1	testosterone undecanoate	0.4082384976938532
ENSG00000137869	CYP19A1	tenofovir disoproxil fumarate	0.48170811828537125
ENSG00000137869	CYP19A1	desvenlafaxine	0.3634492046752564
ENSG00000137869	CYP19A1	dutasteride	0.4099413785711141
ENSG00000137869	CYP19A1	triptorelin	0.4371293974074427
ENSG00000137869	CYP19A1	darunavir ethanolate	0.38423988642309936
ENSG00000137869	CYP19A1	somatropin recombinant	0.39303601399354043
ENSG00000139549	DHH	fluoxymesterone	0.3853787173408619
ENSG00000139549	DHH	oxandrolone	0.39809334627153653
ENSG00000140009	ESR2	pramipexole	0.35423268798836427
ENSG00000140009	ESR2	aripiprazole	0.3613436533463483
ENSG00000140463	BBS4	didanosine	0.3780588764695641
ENSG00000140521	POLG	oxymetholone	0.3701749412783282
ENSG00000141510	TP53	aminolevulinic acid hydrochloride	0.3647935926952599
ENSG00000141510	TP53	estradiolum	0.41647359279439905
ENSG00000141510	TP53	aminocaproic acid	0.38101025844501174
ENSG00000141510	TP53	epirubicin	0.4707401116845974
ENSG00000141510	TP53	dactinomycin	0.3775520202785585
ENSG00000141510	TP53	azathioprine	1.0
ENSG00000141510	TP53	celecoxib	0.4055007038242832
ENSG00000141510	TP53	cevimeline	0.4028758430519381
ENSG00000141510	TP53	chlorambucil	0.46319967326518824
ENSG00000141510	TP53	escitalopram	0.35800771778555934
ENSG00000141510	TP53	zuclomifene	0.6533456003308485
ENSG00000141510	TP53	cyproterone acetate	0.4008981527654992
ENSG00000141510	TP53	didanosine	0.4646298714544552
ENSG00000141510	TP53	estradiol valerate	0.3598543595844799
ENSG00000141510	TP53	flutamide	0.3827728185272377
ENSG00000141510	TP53	gentamicin	0.41083584612030916
ENSG00000141510	TP53	hydrocortisone acetate	0.3803030275340733
ENSG00000141510	TP53	hydroxycarbamide	0.3653768304227412
ENSG00000141510	TP53	ifosfamide	0.35535044708488006
ENSG00000141510	TP53	leuprorelin	0.5023809554398275
ENSG00000141510	TP53	lomustine	0.565420538730304
ENSG00000141510	TP53	chlormethine	0.7263133082712293
ENSG00000141510	TP53	medroxyprogesterone acetate	0.3542131517533197
ENSG00000141510	TP53	medrysone	0.37553996843078696
ENSG00000141510	TP53	megestrol acetate	0.542898413034205
ENSG00000141510	TP53	sarcolysin	0.5567999080251567
ENSG00000141510	TP53	mesalazine	0.3551275238564057
ENSG00000141510	TP53	methotrexate	0.39983508751999314
ENSG00000141510	TP53	methylprednisolone	0.4455482515838189
ENSG00000141510	TP53	oxymetholone	0.53656505637842
ENSG00000141510	TP53	paclitaxel	0.36895723146759435
ENSG00000141510	TP53	paroxetine	0.37318095552983094
ENSG00000141510	TP53	pergolide	0.5056341641847539
ENSG00000141510	TP53	pramipexole	0.6879652180149832
ENSG00000141510	TP53	prednisolone acetate	0.3848533316948044
ENSG00000141510	TP53	prednisolone sodium phosphate	0.4080357032805424
ENSG00000141510	TP53	prednisone	0.5741046670733645
ENSG00000141510	TP53	sirolimus	0.38473454709807664
ENSG00000141510	TP53	ribavirin	0.3684409589412063
ENSG00000141510	TP53	ropinirole	0.5568088872759057
ENSG00000141510	TP53	stavudine	0.43961668179384905
ENSG00000141510	TP53	selegiline	0.39967634270161906
ENSG00000141510	TP53	sodium iodide	0.49099313301765
ENSG00000141510	TP53	spironolactone	0.3787174045159876
ENSG00000141510	TP53	vorinostat	0.4428000569804306
ENSG00000141510	TP53	sumatriptan	0.4203862087726457
ENSG00000141510	TP53	tacrolimus	0.4286017114320087
ENSG00000141510	TP53	tamoxifen	0.6041683524008808
ENSG00000141510	TP53	temozolomide	0.42151929656575576
ENSG00000141510	TP53	teniposide	0.41856422412958655
ENSG00000141510	TP53	testosterone enanthate	0.35696836131864385
ENSG00000141510	TP53	thalidomide	0.43258718251823897
ENSG00000141510	TP53	tibolone	0.3896770592561003
ENSG00000141510	TP53	toremifene	0.4111514959279407
ENSG00000141510	TP53	tretinoin	0.3590506335639604
ENSG00000141510	TP53	ursodeoxycholic acid	0.4078691711717737
ENSG00000141510	TP53	venlafaxine	0.3921105881779288
ENSG00000141510	TP53	oxandrolone	0.4069066983605795
ENSG00000141510	TP53	mercaptamine	0.5600629852927411
ENSG00000141510	TP53	triamcinolone diacetate	0.5434785338474027
ENSG00000141510	TP53	acenocoumarol	0.35800081540696777
ENSG00000141510	TP53	treosulfan	0.4313347980627003
ENSG00000141510	TP53	nandrolone	0.37203366841971575
ENSG00000141510	TP53	vinrosidine	0.48789931746483656
ENSG00000141510	TP53	estropipate	0.43958905245361535
ENSG00000141510	TP53	deflazacort	0.5235199060050801
ENSG00000141510	TP53	talc	0.6310368540472572
ENSG00000141510	TP53	fludrocortisone	0.4772605588645712
ENSG00000141510	TP53	vecuronium bromide	0.3894418453755967
ENSG00000141510	TP53	desogestrel	0.4110838493229202
ENSG00000141510	TP53	cidofovir	0.40166227406191723
ENSG00000141510	TP53	saquinavir	0.4722843847802229
ENSG00000141510	TP53	aripiprazole	0.37509481940224626
ENSG00000141510	TP53	tenofovir	0.40515879895737844
ENSG00000141510	TP53	yttrium (90y) chloride	0.37821298446554347
ENSG00000141510	TP53	bortezomib	0.36717729529949517
ENSG00000141510	TP53	raltitrexed	0.3683711377442132
ENSG00000141510	TP53	nitisinone	0.3632663766940203
ENSG00000141510	TP53	valdecoxib	0.3778223826560438
ENSG00000141510	TP53	tenofovir disoproxil fumarate	0.5859806070876873
ENSG00000141510	TP53	dutasteride	0.39705975789973336
ENSG00000141510	TP53	estradiol acetate	0.4507234073098991
ENSG00000141510	TP53	corticotropin	0.3645322804179512
ENSG00000141510	TP53	lenalidomide	0.6074787298856535
ENSG00000141510	TP53	lasofoxifene	0.6252697006185323
ENSG00000141510	TP53	cortisone	0.3853997965641984
ENSG00000141510	TP53	maraviroc	0.6099575977139854
ENSG00000141510	TP53	penicillin g benzathine	0.35975287009085344
ENSG00000141510	TP53	mercaptopurine	0.435538758268332
ENSG00000141510	TP53	tioguanine	0.3806148150143104
ENSG00000141510	TP53	glatiramer acetate	0.5433210728520107
ENSG00000141510	TP53	everolimus	0.48814405652057613
ENSG00000141510	TP53	samarium sm 153 lexidronam pentasodium	0.5717378203182945
ENSG00000141510	TP53	raltegravir	0.38120151888896175
ENSG00000141510	TP53	cetrorelix	0.5775214205149513
ENSG00000141510	TP53	ganirelix	0.6301586462926815
ENSG00000141510	TP53	amsacrine	0.4983283753238955
ENSG00000141510	TP53	triptorelin	0.38317804899777225
ENSG00000141510	TP53	thyrotropin alfa	0.43574768446546425
ENSG00000141510	TP53	interferon alfa-2a	0.38521722824676746
ENSG00000141510	TP53	adalimumab	0.4770267741373638
ENSG00000141510	TP53	somatropin recombinant	0.5845509614069291
ENSG00000141510	TP53	rituximab	0.48338174527309674
ENSG00000141510	TP53	muromonab-cd3	0.5534234119831993
ENSG00000141510	TP53	tositumomab	0.5669811494946696
ENSG00000141510	TP53	alefacept	0.4162895124986734
ENSG00000141510	TP53	filgrastim	0.35834366189889066
ENSG00000141510	TP53	interferon alfa-2b	0.5034780172475009
ENSG00000141510	TP53	liraglutide	0.3940559974843631
ENSG00000141510	TP53	fingolimod	0.4525443391417931
ENSG00000141510	TP53	denosumab	0.4053377049619899
ENSG00000141510	TP53	ibritumomab tiuxetan	0.514891544790435
ENSG00000141510	TP53	mecasermin	0.39502978750323225
ENSG00000141510	TP53	belatacept	0.6608448369845259
ENSG00000141510	TP53	poractant alfa	0.4115872331969467
ENSG00000141510	TP53	glatiramer	0.5833002889793899
ENSG00000141510	TP53	certolizumab pegol	0.4512567234709615
ENSG00000141510	TP53	efalizumab	0.37279501102615414
ENSG00000141510	TP53	entecavir monohydrate	0.38289796818592253
ENSG00000142798	HSPG2	tirofiban	0.43348887661361346
ENSG00000142798	HSPG2	alteplase	0.44096441791970253
ENSG00000142798	HSPG2	reteplase	0.39829304805917676
ENSG00000142798	HSPG2	clopidogrel hydrochloride	0.3800487672092557
ENSG00000142798	HSPG2	clopidogrel besilate	0.3800487672092557
ENSG00000142798	HSPG2	poractant alfa	0.5178548465594547
ENSG00000142798	HSPG2	beractant	0.44183580549627455
ENSG00000143839	REN	ergocalciferol	0.4297381316902213
ENSG00000143839	REN	belatacept	0.39978776274591704
ENSG00000144285	SCN1A	levcycloserine	0.35880153171938395
ENSG00000144476	CXCR7	argatroban	0.503207399899189
ENSG00000144476	CXCR7	alteplase	0.38208040914314895
ENSG00000144476	CXCR7	reteplase	0.402834986351661
ENSG00000146648	EGFR	acetylcholine chloride	0.35940628128536883
ENSG00000146648	EGFR	dopamine hydrochloride	0.3772597694811467
ENSG00000146648	EGFR	carbachol	0.3560764732259527
ENSG00000146648	EGFR	medetomidine	0.38345781700540593
ENSG00000146648	EGFR	lanreotide	0.38179595947011163
ENSG00000147246	HTR2C	aripiprazole	0.3816300611189627
ENSG00000147257	GPC3	pramipexole	0.35626660409221056
ENSG00000147257	GPC3	cetrorelix	0.477226525644063
ENSG00000147257	GPC3	ganirelix	0.48569117359652725
ENSG00000147257	GPC3	poractant alfa	0.4385864425061183
ENSG00000147257	GPC3	beractant	0.4370612080544311
ENSG00000147852	VLDLR	idoxuridine	0.3904862218799215
ENSG00000147889	CDKN2A	azathioprine	0.5163126372777344
ENSG00000147889	CDKN2A	chlormethine	0.41556245490944466
ENSG00000147889	CDKN2A	oxymetholone	0.41096779437995395
ENSG00000147889	CDKN2A	pramipexole	0.48054147605260755
ENSG00000147889	CDKN2A	tositumomab	0.4165541387664105
ENSG00000147889	CDKN2A	belatacept	0.3682156120070404
ENSG00000148400	NOTCH1	lepirudin recombinant	0.45471175700927025
ENSG00000148516	ZEB1	didanosine	0.44721098540382265
ENSG00000148516	ZEB1	aripiprazole	0.3644283450629278
ENSG00000148516	ZEB1	tenofovir disoproxil fumarate	0.4129002377921301
ENSG00000148516	ZEB1	somatropin recombinant	0.36416258797892154
ENSG00000148516	ZEB1	poractant alfa	0.35741764785947944
ENSG00000149295	DRD2	acetazolamide	0.38496853443134293
ENSG00000149295	DRD2	beclomethasone dipropionate	0.3981110548802291
ENSG00000149295	DRD2	escitalopram	0.3694570752937581
ENSG00000149295	DRD2	clomipramine	0.4305657110006569
ENSG00000149295	DRD2	diprophylline	0.44321616956780274
ENSG00000149295	DRD2	fluoxetine	0.35483441778416014
ENSG00000149295	DRD2	fluphenazine decanoate	0.42212519016705574
ENSG00000149295	DRD2	gabapentin	0.35459737468880675
ENSG00000149295	DRD2	haloperidol	0.45637087071907895
ENSG00000149295	DRD2	phenelzine	0.4006103460700499
ENSG00000149295	DRD2	loxapine	0.3621802248680136
ENSG00000149295	DRD2	mesoridazine	0.36333911853092277
ENSG00000149295	DRD2	olanzapine	0.37099119966278327
ENSG00000149295	DRD2	paroxetine	0.4817499991253804
ENSG00000149295	DRD2	pramipexole	0.47979760432283436
ENSG00000149295	DRD2	promazine hydrochloride	0.3667767672124084
ENSG00000149295	DRD2	quetiapine	0.3800199234057815
ENSG00000149295	DRD2	risperidone	0.5032892910784064
ENSG00000149295	DRD2	thioridazine	0.37291217625718553
ENSG00000149295	DRD2	tiotixene	0.36667689979675244
ENSG00000149295	DRD2	topiramate	0.3566555954290416
ENSG00000149295	DRD2	venlafaxine	0.49933632493128105
ENSG00000149295	DRD2	tetrabenazine	0.35426935160633677
ENSG00000149295	DRD2	pimozide	0.3792396512473783
ENSG00000149295	DRD2	aripiprazole	0.5791049565968386
ENSG00000149295	DRD2	ziprasidone	0.3583995362006866
ENSG00000149295	DRD2	desvenlafaxine	0.4060849435766394
ENSG00000149295	DRD2	rufinamide	0.3554053759950112
ENSG00000149295	DRD2	lasofoxifene	0.35930961086289764
ENSG00000149295	DRD2	ciclesonide	0.3680097489491205
ENSG00000149295	DRD2	pazopanib	0.40299468208087363
ENSG00000149295	DRD2	somatropin recombinant	0.357106511015906
ENSG00000149295	DRD2	interferon alfa-2b	0.47648706201493946
ENSG00000149295	DRD2	beclomethasone dipropionate monohydrate	0.3891791226693628
ENSG00000149295	DRD2	human botulinum neurotoxin a/b immune globulin	0.38326960760474665
ENSG00000149311	ATM	azathioprine	0.4478426059147215
ENSG00000151694	ADAM17	carbachol	0.3594735620940242
ENSG00000151694	ADAM17	fluocinolone acetonide	0.38305488065960175
ENSG00000151694	ADAM17	idoxuridine	0.3615451658607778
ENSG00000151694	ADAM17	isopropyl unoprostone	0.3894481536575202
ENSG00000151702	FLI1	calfactant	0.3953707500069239
ENSG00000151704	KCNJ1	ergocalciferol	0.36395171459655024
ENSG00000151914	DST	chlorambucil	0.37031388331116
ENSG00000151914	DST	fentanyl	0.36149896389098174
ENSG00000151914	DST	risperidone	0.3799386386541705
ENSG00000151914	DST	deflazacort	0.43944729234238566
ENSG00000151914	DST	vecuronium bromide	0.35821052574317247
ENSG00000154133	ROBO4	idoxuridine	0.35739046402738855
ENSG00000155657	TTN	poractant alfa	0.4032033523380755
ENSG00000155974	GRIP1	ganirelix	0.4025780438906532
ENSG00000156925	ZIC3	cetrorelix	0.46461180481487285
ENSG00000156925	ZIC3	poractant alfa	0.3746643221805053
ENSG00000156970	BUB1B	deflazacort	0.35822637110101857
ENSG00000157404	KIT	dactinomycin	0.37851230826726034
ENSG00000157404	KIT	azathioprine	0.3577442740446091
ENSG00000157404	KIT	clomipramine	0.45881626892398764
ENSG00000157404	KIT	felbamate	0.3996485853485302
ENSG00000157404	KIT	fluoxymesterone	0.4460791907368856
ENSG00000157404	KIT	lomustine	0.37287023504674394
ENSG00000157404	KIT	methyltestosterone	0.4421470775398114
ENSG00000157404	KIT	norethisterone	0.3884167918527862
ENSG00000157404	KIT	paroxetine	0.3900579648681338
ENSG00000157404	KIT	pramipexole	0.38221924488209075
ENSG00000157404	KIT	stavudine	0.447267647183061
ENSG00000157404	KIT	testosterone	0.37972647822089345
ENSG00000157404	KIT	testosterone enanthate	0.3895229498848049
ENSG00000157404	KIT	thalidomide	0.3678008753421433
ENSG00000157404	KIT	testosterone cypionate	0.42595476985712083
ENSG00000157404	KIT	vinrosidine	0.45824827628831194
ENSG00000157404	KIT	testosterone undecanoate	0.44269635196425056
ENSG00000157404	KIT	lasofoxifene	0.3752864409601864
ENSG00000157483	MYO1E	rifampicin	0.42915757918216957
ENSG00000157764	BRAF	caffeine	0.4480401565944264
ENSG00000157764	BRAF	tirofiban	0.48800018895830327
ENSG00000157764	BRAF	alteplase	0.4160474915048616
ENSG00000157764	BRAF	reteplase	0.3929656803093649
ENSG00000157764	BRAF	calfactant	0.48556808867253143
ENSG00000158195	WASF2	tirofiban	0.3659341185812972
ENSG00000158813	EDA	difluprednate	0.3989958575199937
ENSG00000158813	EDA	fluocinolone acetonide	0.37955050187523764
ENSG00000158813	EDA	bimatoprost	0.41857589614662954
ENSG00000158813	EDA	tafluprost	0.4139973521971426
ENSG00000159216	RUNX1	tirofiban	0.42030099850933506
ENSG00000159216	RUNX1	alteplase	0.4356880924628169
ENSG00000159216	RUNX1	calfactant	0.4859548847989951
ENSG00000159216	RUNX1	lepirudin recombinant	0.5403746461954495
ENSG00000160213	CSTB	carbachol	0.37842536024152257
ENSG00000160224	AIRE	difluprednate	0.3629958689795015
ENSG00000160789	LMNA	levothyroxine sodium	0.4097447531847895
ENSG00000160789	LMNA	epirubicin	0.4660109695155067
ENSG00000160789	LMNA	phenytoin	0.3614544649672761
ENSG00000160789	LMNA	acetazolamide	0.40140644440993095
ENSG00000160789	LMNA	dactinomycin	0.3670814792792932
ENSG00000160789	LMNA	amiodarone	0.47851304783020654
ENSG00000160789	LMNA	busulfan	0.36570252939755626
ENSG00000160789	LMNA	caffeine	0.3748842431793434
ENSG00000160789	LMNA	chloroquine	0.39472533643613106
ENSG00000160789	LMNA	clobetasol propionate	0.4080440132837036
ENSG00000160789	LMNA	cyclophosphamide	0.35400772425891386
ENSG00000160789	LMNA	cyproterone acetate	0.3904304706174035
ENSG00000160789	LMNA	dexamethasone	0.3757960467153793
ENSG00000160789	LMNA	didanosine	0.43166710336110153
ENSG00000160789	LMNA	digoxin	0.6431876221957556
ENSG00000160789	LMNA	diltiazem	0.4132986057818092
ENSG00000160789	LMNA	doxapram	0.39759352381085017
ENSG00000160789	LMNA	diprophylline	0.40270583377525315
ENSG00000160789	LMNA	ergocalciferol	0.3643808825609973
ENSG00000160789	LMNA	fentanyl	0.40060778021722454
ENSG00000160789	LMNA	fluoxetine	0.3667389583681369
ENSG00000160789	LMNA	gentamicin	0.3914308644785502
ENSG00000160789	LMNA	hydrocortisone acetate	0.4125272827132793
ENSG00000160789	LMNA	hydroxychloroquine	0.4733158612544932
ENSG00000160789	LMNA	ketamine	0.3572511858437513
ENSG00000160789	LMNA	lamotrigine	0.37704158630225504
ENSG00000160789	LMNA	leuprorelin	0.4501159648812943
ENSG00000160789	LMNA	levobunolol	0.36327211246013974
ENSG00000160789	LMNA	lomustine	0.4564484223634147
ENSG00000160789	LMNA	methylprednisolone	0.4256534681095286
ENSG00000160789	LMNA	paclitaxel	0.3750878146012542
ENSG00000160789	LMNA	paroxetine	0.4606706804126672
ENSG00000160789	LMNA	pergolide	0.40880910535691783
ENSG00000160789	LMNA	pramipexole	0.5062024305735746
ENSG00000160789	LMNA	prednisolone	0.3557739131609144
ENSG00000160789	LMNA	prednisone	0.45214560453350056
ENSG00000160789	LMNA	propafenone	0.4145012345353773
ENSG00000160789	LMNA	ribavirin	0.43243830355961715
ENSG00000160789	LMNA	risperidone	0.41166150943440666
ENSG00000160789	LMNA	ritonavir	0.3666855427967103
ENSG00000160789	LMNA	ropinirole	0.4018798147716239
ENSG00000160789	LMNA	selegiline	0.3896276541417635
ENSG00000160789	LMNA	sotalol	0.4169023021749708
ENSG00000160789	LMNA	imatinib	0.3898796761095392
ENSG00000160789	LMNA	sumatriptan	0.35903156779191886
ENSG00000160789	LMNA	timolol maleate	0.3665730340909915
ENSG00000160789	LMNA	toremifene	0.39215807589942425
ENSG00000160789	LMNA	triamcinolonum	0.3573609252100519
ENSG00000160789	LMNA	venlafaxine	0.4397084371639326
ENSG00000160789	LMNA	mercaptamine	0.4416176240580763
ENSG00000160789	LMNA	triamcinolone diacetate	0.5911806688209618
ENSG00000160789	LMNA	triamcinolone acetonide	0.3697830151821432
ENSG00000160789	LMNA	pimozide	0.3576218056685932
ENSG00000160789	LMNA	betamethasone dipropionate	0.35650722167497206
ENSG00000160789	LMNA	deflazacort	0.5311339010191408
ENSG00000160789	LMNA	fludrocortisone	0.5007316829458079
ENSG00000160789	LMNA	vecuronium bromide	0.45233465321224625
ENSG00000160789	LMNA	saquinavir	0.3547364602173726
ENSG00000160789	LMNA	aripiprazole	0.49352528122294453
ENSG00000160789	LMNA	bortezomib	0.3823240743592086
ENSG00000160789	LMNA	valdecoxib	0.35744291937326594
ENSG00000160789	LMNA	tenofovir disoproxil fumarate	0.5866274122408093
ENSG00000160789	LMNA	lanthanum carbonate	0.3598675465924874
ENSG00000160789	LMNA	lenalidomide	0.4239592288149229
ENSG00000160789	LMNA	cortisone	0.43163550356366537
ENSG00000160789	LMNA	lithium citrate	0.5097241662658468
ENSG00000160789	LMNA	dasatinib	0.41573793585073654
ENSG00000160789	LMNA	glatiramer acetate	0.41792257291625157
ENSG00000160789	LMNA	bleomycin	0.42553529337620116
ENSG00000160789	LMNA	sunitinib	0.3879476151986723
ENSG00000160789	LMNA	nafarelin	0.36607610006518587
ENSG00000160789	LMNA	triptorelin	0.40920734657246055
ENSG00000160789	LMNA	somatropin recombinant	0.5352484306271267
ENSG00000160789	LMNA	interferon alfa-2b	0.5338230149913341
ENSG00000160789	LMNA	fingolimod	0.4147711606207577
ENSG00000160789	LMNA	denosumab	0.3789770040547375
ENSG00000160789	LMNA	mecasermin	0.4068732910686969
ENSG00000160789	LMNA	belatacept	0.3660077579381922
ENSG00000160789	LMNA	beractant	0.3576479511354771
ENSG00000160789	LMNA	glatiramer	0.4345302588795846
ENSG00000162337	LRP5	didanosine	0.3582144406062604
ENSG00000162738	VANGL2	cetrorelix	0.6252237470857056
ENSG00000162738	VANGL2	poractant alfa	0.366732141000436
ENSG00000163235	TGFA	carbachol	0.3738966644984478
ENSG00000163235	TGFA	nepafenac	0.38701584557027763
ENSG00000163554	SPTA1	epirubicin	0.40556295258465047
ENSG00000163554	SPTA1	dactinomycin	0.48432796988442695
ENSG00000163554	SPTA1	chlorambucil	0.43714244000420344
ENSG00000163554	SPTA1	cyclophosphamide	0.4332177138374349
ENSG00000163554	SPTA1	dapsone	0.3737997528976407
ENSG00000163554	SPTA1	diclofenac	0.4132648040164638
ENSG00000163554	SPTA1	fluoxymesterone	0.39578906203927955
ENSG00000163554	SPTA1	flutamide	0.48509018758123507
ENSG00000163554	SPTA1	gemcitabine	0.3944092451645325
ENSG00000163554	SPTA1	gliclazide	0.4555721726348535
ENSG00000163554	SPTA1	glimepiride	0.3993170204093641
ENSG00000163554	SPTA1	hydralazine	0.4660953339695521
ENSG00000163554	SPTA1	iodixanol	0.41959445577526916
ENSG00000163554	SPTA1	mephenytoin	0.39954292293336796
ENSG00000163554	SPTA1	methyltestosterone	0.3905104249057477
ENSG00000163554	SPTA1	nitrofurantoin	0.5825026547517851
ENSG00000163554	SPTA1	oxaliplatin	0.3756638785985655
ENSG00000163554	SPTA1	oxymetholone	0.39591015826768944
ENSG00000163554	SPTA1	paroxetine	0.5710662426732419
ENSG00000163554	SPTA1	phenazopyridine	0.37123483110933675
ENSG00000163554	SPTA1	probenecid	0.3652542104907948
ENSG00000163554	SPTA1	sirolimus	0.4073376562574168
ENSG00000163554	SPTA1	ribavirin	0.4298310739385751
ENSG00000163554	SPTA1	stavudine	0.5947442092493298
ENSG00000163554	SPTA1	sulfadiazine silver	0.3696790984829732
ENSG00000163554	SPTA1	sulfadiazine sodium	0.5918809372096083
ENSG00000163554	SPTA1	imatinib	0.36760061420723156
ENSG00000163554	SPTA1	tacrolimus	0.36560992228573125
ENSG00000163554	SPTA1	testosterone enanthate	0.4059124391096411
ENSG00000163554	SPTA1	thalidomide	0.40368796728574224
ENSG00000163554	SPTA1	ticlopidine	0.5452388149823334
ENSG00000163554	SPTA1	tretinoin	0.35962100228165556
ENSG00000163554	SPTA1	zidovudine	0.38847798777787346
ENSG00000163554	SPTA1	testosterone cypionate	0.38262810451384704
ENSG00000163554	SPTA1	triamcinolone diacetate	0.3680037972323836
ENSG00000163554	SPTA1	menadiol sodium diphosphate	0.3562572563775944
ENSG00000163554	SPTA1	treosulfan	0.3657549920026792
ENSG00000163554	SPTA1	zinc	0.4418678065577203
ENSG00000163554	SPTA1	medetomidine	0.38201301651644737
ENSG00000163554	SPTA1	voriconazole	0.48722463884225375
ENSG00000163554	SPTA1	allopurinol	0.399958348845538
ENSG00000163554	SPTA1	ambrisentan	0.3594456888565619
ENSG00000163554	SPTA1	lenalidomide	0.4758768732088584
ENSG00000163554	SPTA1	lasofoxifene	0.3943590656437261
ENSG00000163554	SPTA1	lanreotide	0.3881957801759093
ENSG00000163554	SPTA1	propylthiouracil	0.5316192327491298
ENSG00000163554	SPTA1	tioguanine	0.38813641739124344
ENSG00000163554	SPTA1	bleomycin	0.37664072524288056
ENSG00000163554	SPTA1	sulfasalazine	0.5079593032656591
ENSG00000163554	SPTA1	rifampicin	0.4467185830391096
ENSG00000163554	SPTA1	piroxicam betadex	0.4041703922096296
ENSG00000163554	SPTA1	everolimus	0.37716052952246437
ENSG00000163554	SPTA1	pegfilgrastim	0.39820925147031294
ENSG00000163554	SPTA1	filgrastim	0.3827126496421466
ENSG00000163554	SPTA1	interferon alfa-2b	0.39655168890197917
ENSG00000163554	SPTA1	rasburicase	0.4101159536795149
ENSG00000163554	SPTA1	human cytomegalovirus immune globulin	0.4369602600395647
ENSG00000163554	SPTA1	epoetin delta	0.3668448933743248
ENSG00000163554	SPTA1	human immunoglobulin g	0.36018863504839693
ENSG00000163554	SPTA1	belatacept	0.4489826031449469
ENSG00000163554	SPTA1	nonacog alfa	0.38459812798671666
ENSG00000163554	SPTA1	certolizumab pegol	0.41280724141703495
ENSG00000163554	SPTA1	efalizumab	0.3615743123881116
ENSG00000163554	SPTA1	human normal immunoglobulin	0.42179716738039047
ENSG00000164093	PITX2	zuclomifene	0.3665770778173592
ENSG00000164093	PITX2	pramipexole	0.39220003747596893
ENSG00000164093	PITX2	raltitrexed	0.44273010498155646
ENSG00000164093	PITX2	lanreotide	0.367488688465295
ENSG00000164093	PITX2	cetrorelix	0.6989312726009104
ENSG00000164093	PITX2	alteplase	0.39563975615094177
ENSG00000164093	PITX2	reteplase	0.40138951173611187
ENSG00000164093	PITX2	poractant alfa	0.5994669683722368
ENSG00000164093	PITX2	beractant	0.7222384720010264
ENSG00000164258	NDUFS4	gabapentin	0.3633069111442918
ENSG00000164258	NDUFS4	isopropyl unoprostone	0.36795976770096633
ENSG00000164258	NDUFS4	lomustine	0.43422288716282714
ENSG00000164258	NDUFS4	pramipexole	0.3776520317839881
ENSG00000164258	NDUFS4	risperidone	0.3923737270682557
ENSG00000164258	NDUFS4	aripiprazole	0.4270095658673082
ENSG00000164258	NDUFS4	pregabalin	0.3651260645571876
ENSG00000164258	NDUFS4	poractant alfa	0.43951565201165943
ENSG00000164442	CITED2	cetrorelix	0.3652779444452327
ENSG00000164690	SHH	zuclomifene	0.3903206993299101
ENSG00000164690	SHH	cetrorelix	0.3650985275005157
ENSG00000164690	SHH	ganirelix	0.3658163243229156
ENSG00000164690	SHH	poractant alfa	0.3787296219851032
ENSG00000164867	NOS3	amisulpride	0.370453638569486
ENSG00000164867	NOS3	didanosine	0.4596554728111477
ENSG00000164867	NOS3	sirolimus	0.3604085146907892
ENSG00000164867	NOS3	tretinoin	0.3583914980218129
ENSG00000164867	NOS3	triamcinolone diacetate	0.3579995183890118
ENSG00000164867	NOS3	rocuronium bromide	0.38146806304905073
ENSG00000164867	NOS3	aripiprazole	0.47742334197467
ENSG00000164867	NOS3	tenofovir	0.40068855553668525
ENSG00000164867	NOS3	tenofovir disoproxil fumarate	0.6119853096037626
ENSG00000164867	NOS3	lenalidomide	0.36182211586964486
ENSG00000164867	NOS3	lanreotide	0.3892565264632033
ENSG00000164867	NOS3	darunavir ethanolate	0.3581339541797572
ENSG00000164867	NOS3	somatropin recombinant	0.377201007251304
ENSG00000164867	NOS3	interferon alfa-2b	0.3541855786212353
ENSG00000164867	NOS3	rasburicase	0.3591196435591994
ENSG00000164867	NOS3	belatacept	0.43357282561242505
ENSG00000164867	NOS3	poractant alfa	0.43266236739889197
ENSG00000164867	NOS3	beractant	0.38348160415755245
ENSG00000165240	ATP7A	pergolide	0.4021119286513081
ENSG00000165240	ATP7A	phenindione	0.39809540020566686
ENSG00000165240	ATP7A	pramipexole	0.3869049087424059
ENSG00000165240	ATP7A	risperidone	0.3543716643253195
ENSG00000165240	ATP7A	venlafaxine	0.3695324946891001
ENSG00000165240	ATP7A	talc	0.5484149392626662
ENSG00000165240	ATP7A	olanzapine pamoate	0.3626522199400716
ENSG00000165240	ATP7A	lutropin alfa	0.3672594677227435
ENSG00000165240	ATP7A	protein c	0.6266189148147943
ENSG00000165240	ATP7A	lepirudin recombinant	0.6018544534328174
ENSG00000165240	ATP7A	warfarin sodium clathrate	0.4015377490063648
ENSG00000165462	PHOX2A	medetomidine	0.39611187468108866
ENSG00000165588	OTX2	cetrorelix	0.37084852305528176
ENSG00000165731	RET	iodixanol	0.4068836834488342
ENSG00000165731	RET	vinrosidine	0.396318458024114
ENSG00000165731	RET	deflazacort	0.39265329297933943
ENSG00000165731	RET	ganirelix	0.4053924464718633
ENSG00000166135	HIF1AN	enflurane	0.37373461549409165
ENSG00000166135	HIF1AN	beractant	0.35449415975047066
ENSG00000166147	FBN1	phenindione	0.37918456298929654
ENSG00000166147	FBN1	tirofiban	0.40703420260730994
ENSG00000166147	FBN1	talc	0.7594560918869507
ENSG00000166147	FBN1	nitric oxide	0.3637056120786834
ENSG00000166147	FBN1	alteplase	0.4475774789233014
ENSG00000166147	FBN1	reteplase	0.47632378984845464
ENSG00000166147	FBN1	alglucosidase alfa	0.4050605973038072
ENSG00000166147	FBN1	protein c	0.5271662094228204
ENSG00000166147	FBN1	poractant alfa	0.5457831814124589
ENSG00000166147	FBN1	warfarin sodium clathrate	0.38350882664193076
ENSG00000166224	SGPL1	fluoxymesterone	0.39402555092165564
ENSG00000166224	SGPL1	testosterone enanthate	0.3789495732637439
ENSG00000166736	HTR3A	dimethyl sulfoxide	0.4709149044296624
ENSG00000166736	HTR3A	tiotropium bromide	0.37530052491947496
ENSG00000166736	HTR3A	triptorelin	0.4431175298298035
ENSG00000166825	ANPEP	idoxuridine	0.3922741144488673
ENSG00000166922	SCG5	amphotericin b	0.36720689842565823
ENSG00000166922	SCG5	phenindione	0.4302043234835528
ENSG00000166922	SCG5	betamethasone valerate	0.3676701948514515
ENSG00000166922	SCG5	fludrocortisone	0.3718588352180036
ENSG00000166922	SCG5	interferon alfa-2b	0.3799187855169193
ENSG00000166922	SCG5	protein c	0.5158691984245225
ENSG00000166922	SCG5	warfarin sodium clathrate	0.42803362239703396
ENSG00000167580	AQP2	calcitriol	0.41335159622781326
ENSG00000167972	ABCA3	medetomidine	0.4195801293257596
ENSG00000168453	HR	eflornithine	0.3738076411077942
ENSG00000169031	COL4A3	amikacin	0.3589182369380117
ENSG00000169057	MECP2	pramipexole	0.38314043786977975
ENSG00000169057	MECP2	pimozide	0.39348408831321585
ENSG00000169057	MECP2	aripiprazole	0.3739476480540291
ENSG00000169083	AR	fluoxymesterone	0.4489339042959676
ENSG00000169083	AR	leuprorelin	0.3607456981555664
ENSG00000169083	AR	methyltestosterone	0.36061957458924637
ENSG00000169083	AR	oxymetholone	0.6135535891683079
ENSG00000169083	AR	testosterone	0.43117387651295563
ENSG00000169083	AR	oxandrolone	0.6867263296668609
ENSG00000169083	AR	nandrolone	0.45690676405723313
ENSG00000169083	AR	triptorelin	0.4453397568775426
ENSG00000169344	UMOD	acetazolamide	0.3926338436820273
ENSG00000169344	UMOD	alfacalcidol	0.4494901299301851
ENSG00000169344	UMOD	calcitriol	0.5696162995027952
ENSG00000169344	UMOD	ergocalciferol	0.57248164260047
ENSG00000169410	PTPN9	poractant alfa	0.37680948880508897
ENSG00000169692	AGPAT2	magnesium	0.3600053922424358
ENSG00000169692	AGPAT2	magnesium sulfate	0.3644315468039288
ENSG00000169946	ZFPM2	alteplase	0.409905956623472
ENSG00000169946	ZFPM2	reteplase	0.41656108070946746
ENSG00000169946	ZFPM2	poractant alfa	0.40497124812489577
ENSG00000169946	ZFPM2	beractant	0.36756190618658974
ENSG00000170820	FSHR	estradiolum	0.5088457737842917
ENSG00000170820	FSHR	zuclomifene	0.431667864312847
ENSG00000170820	FSHR	cyproterone acetate	0.37634086410215645
ENSG00000170820	FSHR	estradiol cypionate	0.5113473947860505
ENSG00000170820	FSHR	estradiol valerate	0.558222019387345
ENSG00000170820	FSHR	ethinylestradiol	0.39233799358815535
ENSG00000170820	FSHR	fluoxymesterone	0.5511351832922393
ENSG00000170820	FSHR	leuprorelin	0.36469305129426155
ENSG00000170820	FSHR	lomustine	0.3796263828085752
ENSG00000170820	FSHR	medroxyprogesterone acetate	0.4101880626823355
ENSG00000170820	FSHR	megestrol acetate	0.3646925116810671
ENSG00000170820	FSHR	methyltestosterone	0.5401743533907295
ENSG00000170820	FSHR	norgestrel	0.38110029258526185
ENSG00000170820	FSHR	oxymetholone	0.5995146424108039
ENSG00000170820	FSHR	paroxetine	0.372744860359375
ENSG00000170820	FSHR	pramipexole	0.4449919687994958
ENSG00000170820	FSHR	raloxifene	0.5130062088761881
ENSG00000170820	FSHR	ropinirole	0.3745547004110307
ENSG00000170820	FSHR	tamoxifen	0.3743687629878388
ENSG00000170820	FSHR	testosterone	0.4584275714575203
ENSG00000170820	FSHR	testosterone enanthate	0.4966695825291056
ENSG00000170820	FSHR	thioridazine	0.3647325314224657
ENSG00000170820	FSHR	tibolone	0.3549639240612672
ENSG00000170820	FSHR	toremifene	0.5516355652256033
ENSG00000170820	FSHR	oxandrolone	0.5472748056690856
ENSG00000170820	FSHR	nandrolone	0.531106951494169
ENSG00000170820	FSHR	medroxyprogesterone	0.37137874929545145
ENSG00000170820	FSHR	vinrosidine	0.3779756221749983
ENSG00000170820	FSHR	estropipate	0.5387751000547446
ENSG00000170820	FSHR	clindamycin phosphate	0.3647124516463749
ENSG00000170820	FSHR	goserelin	0.43349319794439567
ENSG00000170820	FSHR	aripiprazole	0.4090747504353052
ENSG00000170820	FSHR	urofollitropin	0.4144511497331908
ENSG00000170820	FSHR	atosiban	0.3554301455705491
ENSG00000170820	FSHR	estradiol acetate	0.7195440211819738
ENSG00000170820	FSHR	lasofoxifene	0.5308878819918035
ENSG00000170820	FSHR	histrelin	0.36169251423556564
ENSG00000170820	FSHR	cetrorelix	0.38950109573507335
ENSG00000170820	FSHR	triptorelin	0.6237578691631931
ENSG00000170820	FSHR	lutropin alfa	0.395883694907547
ENSG00000170820	FSHR	follitropin beta	0.38734599212116577
ENSG00000170820	FSHR	alglucerase	0.41650197659685123
ENSG00000170820	FSHR	colestyramine	0.3635269154425513
ENSG00000170820	FSHR	ulipristal acetate	0.5080662048841786
ENSG00000170927	PKHD1	belatacept	0.37124555660790604
ENSG00000171105	INSR	didanosine	0.38864893269274714
ENSG00000171105	INSR	tenofovir disoproxil fumarate	0.37287763164546756
ENSG00000171298	GAA	vecuronium bromide	0.4030200668179027
ENSG00000171522	PTGER4	poractant alfa	0.3897040842808951
ENSG00000171522	PTGER4	beractant	0.41771308279938135
ENSG00000171557	FGG	lutropin alfa	0.37090529887279644
ENSG00000171557	FGG	lepirudin recombinant	0.564098754731856
ENSG00000171560	FGA	alteplase	0.38203131334404616
ENSG00000171560	FGA	clopidogrel hydrochloride	0.422959412668686
ENSG00000171560	FGA	clopidogrel besilate	0.422959412668686
ENSG00000171560	FGA	lepirudin recombinant	0.5140058288301728
ENSG00000171862	PTEN	estradiol cypionate	0.4305579267143493
ENSG00000171862	PTEN	estradiol valerate	0.43220049906594504
ENSG00000171862	PTEN	pramipexole	0.36214412820652936
ENSG00000171862	PTEN	toremifene	0.3701399652219598
ENSG00000171862	PTEN	estropipate	0.41864360310141724
ENSG00000171862	PTEN	estradiol acetate	0.49454777346790163
ENSG00000172482	AGXT	sodium ascorbate	0.4453600456479164
ENSG00000172893	DHCR7	potassium chloride	0.3543130247649665
ENSG00000172893	DHCR7	alfentanil	0.42418787634711214
ENSG00000172893	DHCR7	medetomidine	0.5810823862224471
ENSG00000173083	HPSE	idoxuridine	0.38034102299903266
ENSG00000173575	CHD2	mafenide	0.38863891248236926
ENSG00000173575	CHD2	sulfadiazine sodium	0.40451557973062907
ENSG00000174437	ATP2A2	pramipexole	0.39843914023223265
ENSG00000174697	LEP	escitalopram	0.3965269662486098
ENSG00000174697	LEP	didanosine	0.5134489690306732
ENSG00000174697	LEP	norethisterone	0.37761905318443795
ENSG00000174697	LEP	paroxetine	0.44382094934881144
ENSG00000174697	LEP	pramipexole	0.371938110992741
ENSG00000174697	LEP	ritonavir	0.37268220240453337
ENSG00000174697	LEP	stavudine	0.37933432818415824
ENSG00000174697	LEP	testosterone	0.3756273912510384
ENSG00000174697	LEP	saquinavir	0.36535703521417756
ENSG00000174697	LEP	aripiprazole	0.4357547214747004
ENSG00000174697	LEP	tenofovir	0.3858602887987576
ENSG00000174697	LEP	tenofovir disoproxil fumarate	0.5076278056875759
ENSG00000174697	LEP	darunavir	0.40440353742418805
ENSG00000174697	LEP	rilpivirine	0.3833011645324958
ENSG00000174697	LEP	raltegravir	0.38472330660666376
ENSG00000174697	LEP	darunavir ethanolate	0.3687014511727663
ENSG00000174697	LEP	somatropin recombinant	0.450449323422376
ENSG00000174697	LEP	alglucerase	0.365430223873956
ENSG00000174697	LEP	denosumab	0.39272154207137877
ENSG00000175220	ARHGAP1	deflazacort	0.35762277114456026
ENSG00000177464	GPR4	lepirudin recombinant	0.5729254412298024
ENSG00000179295	PTPN11	reteplase	0.3563512955543327
ENSG00000180210	F2	tirofiban	0.37656609046957124
ENSG00000180772	AGTR2	adefovir	0.36330422323246014
ENSG00000180772	AGTR2	aripiprazole	0.39774979954468265
ENSG00000181856	SLC2A4	didanosine	0.3638475253273631
ENSG00000181856	SLC2A4	tenofovir disoproxil fumarate	0.3667061026241302
ENSG00000183072	NKX2-5	reteplase	0.38588595217003663
ENSG00000183691	NOG	poractant alfa	0.3708060847754435
ENSG00000185338	SOCS1	didanosine	0.36923594432660867
ENSG00000185652	NTF3	alteplase	0.39519604772216216
ENSG00000185652	NTF3	reteplase	0.3929073015189984
ENSG00000185652	NTF3	beractant	0.4300103575466596
ENSG00000185811	IKZF1	azathioprine	0.3679317592790088
ENSG00000185920	PTCH1	ganirelix	0.4230570694768678
ENSG00000186153	WWOX	romidepsin	0.3725386306447443
ENSG00000186153	WWOX	oxymetholone	0.39280547686190515
ENSG00000186153	WWOX	sodium phenylbutyrate	0.42130271126769875
ENSG00000186153	WWOX	oxandrolone	0.36265659385620364
ENSG00000186153	WWOX	triptorelin	0.4191788336254888
ENSG00000186350	RXRA	lanreotide	0.3943452210796194
ENSG00000186350	RXRA	cetrorelix	0.3800865351623573
ENSG00000186350	RXRA	alteplase	0.37184522588094016
ENSG00000186350	RXRA	reteplase	0.4450137360734975
ENSG00000186350	RXRA	poractant alfa	0.3790504674935432
ENSG00000186350	RXRA	beractant	0.36475555468742127
ENSG00000186575	NF2	eptotermin alfa	0.3648976353246986
ENSG00000186790	FOXE3	isopropyl unoprostone	0.38924091219484397
ENSG00000186951	PPARA	didanosine	0.3640227496127864
ENSG00000186951	PPARA	tenofovir disoproxil fumarate	0.36172176624106017
ENSG00000187098	MITF	fluocinolone acetonide	0.5249216973365398
ENSG00000187098	MITF	isopropyl unoprostone	0.38415706323302323
ENSG00000187098	MITF	venlafaxine	0.36330327192276307
ENSG00000187098	MITF	pegaptanib	0.42267745194280903
ENSG00000187498	COL4A1	fluocinolone acetonide	0.4524192137956
ENSG00000187498	COL4A1	isopropyl unoprostone	0.4292247310138563
ENSG00000188690	UROS	glimepiride	0.3597024138712362
ENSG00000196218	RYR1	telbivudine	0.41857936005641505
ENSG00000196218	RYR1	caffeine	0.3694567886332768
ENSG00000196218	RYR1	doxapram	0.41159658839166385
ENSG00000196218	RYR1	mafenide	0.47840904893826774
ENSG00000196218	RYR1	mepivacaine	0.41578981064361203
ENSG00000196218	RYR1	pramipexole	0.48334075902620005
ENSG00000196218	RYR1	prilocaine	0.4924148796511919
ENSG00000196218	RYR1	deflazacort	0.36627519788996227
ENSG00000196218	RYR1	vecuronium bromide	0.5580943022857191
ENSG00000196218	RYR1	alfentanil	0.5648958555723493
ENSG00000196218	RYR1	medetomidine	0.5158517880812685
ENSG00000196218	RYR1	ropivacaine	0.5283207770965352
ENSG00000196218	RYR1	tenofovir disoproxil fumarate	0.5051275812746298
ENSG00000196218	RYR1	idursulfase	0.3774886311178876
ENSG00000196218	RYR1	galsulfase	0.488069736651322
ENSG00000196218	RYR1	bupivacaine hydrochloride anhydrous	0.44452311847805953
ENSG00000196218	RYR1	beractant	0.7008955589279912
ENSG00000196569	LAMA2	vecuronium bromide	0.3643115908659552
ENSG00000196712	NF1	alteplase	0.35904552115238014
ENSG00000196876	SCN8A	gabapentin	0.36329046107468266
ENSG00000196876	SCN8A	potassium chloride	0.364975717050271
ENSG00000196876	SCN8A	stiripentol	0.40131733032906247
ENSG00000196876	SCN8A	vecuronium bromide	0.4909068136358004
ENSG00000196876	SCN8A	aripiprazole	0.3598788254765341
ENSG00000196876	SCN8A	asenapine maleate	0.3556419833473008
ENSG00000196876	SCN8A	lithium citrate	0.3970162321493387
ENSG00000196924	FLNA	cetrorelix	0.3617832870558711
ENSG00000196924	FLNA	poractant alfa	0.41920404518284127
ENSG00000196924	FLNA	beractant	0.3883409431432634
ENSG00000197448	GSTK1	dimethyl sulfoxide	0.516337940403096
ENSG00000197448	GSTK1	tiotropium bromide	0.37428814314635406
ENSG00000198670	LPA	alendronic acid	0.3928897990500043
ENSG00000198670	LPA	cortisone acetate	0.38081268593187095
ENSG00000198670	LPA	mexiletine	0.3586534773162924
ENSG00000198670	LPA	deflazacort	0.3728622986074242
ENSG00000198670	LPA	nicorandil	0.38252747093579964
ENSG00000198670	LPA	tafluprost	0.35404747025784944
ENSG00000198719	DLL1	argatroban	0.38416440485729614
ENSG00000198719	DLL1	colesevelam	0.3658304243870731
ENSG00000198743	SLC5A3	medetomidine	0.3728226004369338
ENSG00000198931	APRT	sulfadiazine sodium	0.3600394537224227
ENSG00000198947	DMD	deflazacort	0.39602931608213904
ENSG00000198947	DMD	stiripentol	0.36816338974204466
ENSG00000198947	DMD	vecuronium bromide	0.41153952840141556
ENSG00000205213	LGR4	carbachol	0.361373045120356
ENSG00000205213	LGR4	fluocinolone acetonide	0.4671971036060256
ENSG00000205213	LGR4	isopropyl unoprostone	0.5236497936460891
ENSG00000254647	INS	ergocalciferol	0.3746358646825731
ENSG00000254647	INS	tenofovir disoproxil fumarate	0.36396811680122876
ENSG00000259207	ITGB3	testosterone enanthate	0.417945315233002
ENSG00000259207	ITGB3	ticlopidine	0.4231640747064372
