# Supplementary material for: A Novel Drug-Mouse Phenotypic Similarity Method Detects Molecular Determinants of Drug Effects
Source: PLoS Comput Biol. 2016 Sep 27;12(9):e1005111. doi: 10.1371/journal.pcbi.1005111 (PMC5038975; doi:10.1371/journal.pcbi.1005111)
Supplement: S2 Table — (TXT) [file pcbi.1005111.s002.txt]

EnsemblGeneID	GeneName	DrugName	Similarity_score
ENSG00000008710	PKD1	alteplase	0.3963301966049871
ENSG00000008710	PKD1	reteplase	0.4454979050299102
ENSG00000008710	PKD1	belatacept	0.48442383204313144
ENSG00000008710	PKD1	poractant alfa	0.44019219212243477
ENSG00000008710	PKD1	beractant	0.39113890649531313
ENSG00000020181	GPR124	calfactant	0.4785885042728075
ENSG00000026103	FAS	belatacept	0.38314736538229927
ENSG00000029534	ANK1	certolizumab pegol	0.369861700097877
ENSG00000032742	IFT88	beractant	0.38898654530056054
ENSG00000049768	FOXP3	belatacept	0.4101477967114782
ENSG00000049768	FOXP3	certolizumab pegol	0.36157025696997613
ENSG00000054598	FOXC1	poractant alfa	0.5617619066807258
ENSG00000054598	FOXC1	beractant	0.5083394150355217
ENSG00000057294	PKP2	lepirudin recombinant	0.38742861672458984
ENSG00000067955	CBFB	alteplase	0.4262879062495191
ENSG00000067955	CBFB	calfactant	0.5008708818467896
ENSG00000067955	CBFB	lepirudin recombinant	0.5408754428475568
ENSG00000070182	SPTB	belatacept	0.3612908653004075
ENSG00000073282	TP63	becaplermin	0.3839681970572946
ENSG00000073756	PTGS2	belatacept	0.4732388011119046
ENSG00000073756	PTGS2	poractant alfa	0.4048330622088567
ENSG00000073756	PTGS2	beractant	0.483011319174312
ENSG00000077942	FBLN1	poractant alfa	0.41410308875026786
ENSG00000078401	EDN1	beractant	0.4519633070954738
ENSG00000078900	TP73	calfactant	0.3843610269767334
ENSG00000080815	PSEN1	alteplase	0.40570753512849156
ENSG00000080815	PSEN1	reteplase	0.4204755362409634
ENSG00000080815	PSEN1	poractant alfa	0.3546440985136068
ENSG00000080815	PSEN1	calfactant	0.47684644323487885
ENSG00000081479	LRP2	poractant alfa	0.40336382414677824
ENSG00000087460	GNAS	somatropin recombinant	0.41484854309353986
ENSG00000089225	TBX5	alteplase	0.36137359662473223
ENSG00000089225	TBX5	reteplase	0.4439272255763558
ENSG00000091831	ESR1	somatropin recombinant	0.42598041486354177
ENSG00000091831	ESR1	alglucerase	0.5140747512646557
ENSG00000092969	TGFB2	poractant alfa	0.39365695251730837
ENSG00000092969	TGFB2	beractant	0.36740301700291383
ENSG00000096717	SIRT1	poractant alfa	0.3571008891778412
ENSG00000099139	PCSK5	poractant alfa	0.5128829762177983
ENSG00000099139	PCSK5	beractant	0.3958372160425124
ENSG00000102858	MGRN1	reteplase	0.3593651629098261
ENSG00000105329	TGFB1	tositumomab	0.474963738032868
ENSG00000105329	TGFB1	bevacizumab	0.48179562279265853
ENSG00000105429	MEGF8	beractant	0.42163514686004444
ENSG00000106004	HOXA5	poractant alfa	0.40291110269106956
ENSG00000106991	ENG	lepirudin recombinant	0.5179270616046322
ENSG00000111424	VDR	somatropin recombinant	0.39766524378202045
ENSG00000111424	VDR	interferon alfa-2b	0.4641494963675168
ENSG00000111424	VDR	denosumab	0.3868926106365259
ENSG00000112096	SOD2	poractant alfa	0.5015324017871796
ENSG00000112096	SOD2	beractant	0.3783861899514603
ENSG00000112715	VEGFA	alteplase	0.4477701768408543
ENSG00000112715	VEGFA	reteplase	0.4150658739925729
ENSG00000112715	VEGFA	somatropin recombinant	0.3563019929537509
ENSG00000112715	VEGFA	trastuzumab	0.3853115065901954
ENSG00000112715	VEGFA	interferon alfa-2b	0.4447278394999294
ENSG00000112715	VEGFA	rasburicase	0.4167110484528345
ENSG00000112715	VEGFA	terlipressin acetate	0.3587843812610298
ENSG00000112715	VEGFA	urokinase	0.374507314825453
ENSG00000112715	VEGFA	poractant alfa	0.4846641432008295
ENSG00000112715	VEGFA	calfactant	0.373302280173848
ENSG00000112715	VEGFA	beractant	0.41382843858509627
ENSG00000112715	VEGFA	glatiramer	0.3582523084704031
ENSG00000113083	LOX	protein c	0.5225263798452817
ENSG00000113083	LOX	lepirudin recombinant	0.5341595205231996
ENSG00000113721	PDGFRB	poractant alfa	0.3654185949789373
ENSG00000115760	BIRC6	calfactant	0.4084264269192908
ENSG00000115904	SOS1	reteplase	0.37116942107403234
ENSG00000116678	LEPR	peginterferon alfa-2b	0.3687505037153151
ENSG00000116678	LEPR	adalimumab	0.3545825502664178
ENSG00000116678	LEPR	somatropin recombinant	0.5482242442222528
ENSG00000116678	LEPR	alglucerase	0.3590633401924882
ENSG00000116678	LEPR	interferon alfa-2b	0.4314667227367944
ENSG00000116678	LEPR	alemtuzumab	0.36415194988040167
ENSG00000116678	LEPR	denosumab	0.45086643650199343
ENSG00000116678	LEPR	belatacept	0.41370052198756674
ENSG00000116678	LEPR	poractant alfa	0.40011303324525604
ENSG00000116678	LEPR	aldesleukin	0.3739141439830253
ENSG00000116678	LEPR	glatiramer	0.3783972019224265
ENSG00000116678	LEPR	hepatitis b immune globulin	0.3835804564810441
ENSG00000116678	LEPR	ovine digoxin immune fab	0.37673459904494006
ENSG00000119699	TGFB3	protein c	0.4406580986241733
ENSG00000124491	F13A1	protein c	0.42966802854149094
ENSG00000124491	F13A1	lepirudin recombinant	0.5612018959087948
ENSG00000125378	BMP4	pegaptanib	0.4322919408453866
ENSG00000130203	APOE	interferon alfa-2b	0.37908877787343176
ENSG00000130203	APOE	insulin glargine	0.37879755416903826
ENSG00000130203	APOE	glatiramer	0.38785646470733476
ENSG00000130427	EPO	poractant alfa	0.4664492047209192
ENSG00000130939	UBE4B	calfactant	0.3880167092773656
ENSG00000132170	PPARG	somatropin recombinant	0.3737056040640564
ENSG00000133116	KL	interferon alfa-2b	0.3958863642048357
ENSG00000133116	KL	belatacept	0.37547796290667135
ENSG00000134853	PDGFRA	poractant alfa	0.4209707901174515
ENSG00000134853	PDGFRA	beractant	0.36123765970677746
ENSG00000134982	APC	tositumomab	0.3753107254981457
ENSG00000135074	ADAM19	reteplase	0.36768908628975305
ENSG00000135409	AMHR2	lepirudin recombinant	0.44762997963886597
ENSG00000135547	HEY2	alteplase	0.47455245221211356
ENSG00000135547	HEY2	reteplase	0.5441622742737047
ENSG00000135547	HEY2	streptokinase	0.4333047340626554
ENSG00000136160	EDNRB	beractant	0.3559084260046871
ENSG00000137869	CYP19A1	somatropin recombinant	0.39303601399354043
ENSG00000141510	TP53	thyrotropin alfa	0.43574768446546425
ENSG00000141510	TP53	interferon alfa-2a	0.38521722824676746
ENSG00000141510	TP53	adalimumab	0.4770267741373638
ENSG00000141510	TP53	somatropin recombinant	0.5845509614069291
ENSG00000141510	TP53	rituximab	0.48338174527309674
ENSG00000141510	TP53	muromonab-cd3	0.5534234119831993
ENSG00000141510	TP53	tositumomab	0.5669811494946696
ENSG00000141510	TP53	alefacept	0.4162895124986734
ENSG00000141510	TP53	filgrastim	0.35834366189889066
ENSG00000141510	TP53	interferon alfa-2b	0.5034780172475009
ENSG00000141510	TP53	liraglutide	0.3940559974843631
ENSG00000141510	TP53	denosumab	0.4053377049619899
ENSG00000141510	TP53	ibritumomab tiuxetan	0.514891544790435
ENSG00000141510	TP53	mecasermin	0.39502978750323225
ENSG00000141510	TP53	belatacept	0.6608448369845259
ENSG00000141510	TP53	poractant alfa	0.4115872331969467
ENSG00000141510	TP53	glatiramer	0.5833002889793899
ENSG00000141510	TP53	certolizumab pegol	0.4512567234709615
ENSG00000141510	TP53	efalizumab	0.37279501102615414
ENSG00000142798	HSPG2	alteplase	0.44096441791970253
ENSG00000142798	HSPG2	reteplase	0.39829304805917676
ENSG00000142798	HSPG2	poractant alfa	0.5178548465594547
ENSG00000142798	HSPG2	beractant	0.44183580549627455
ENSG00000143839	REN	belatacept	0.39978776274591704
ENSG00000144476	CXCR7	alteplase	0.38208040914314895
ENSG00000144476	CXCR7	reteplase	0.402834986351661
ENSG00000147257	GPC3	poractant alfa	0.4385864425061183
ENSG00000147257	GPC3	beractant	0.4370612080544311
ENSG00000147889	CDKN2A	tositumomab	0.4165541387664105
ENSG00000147889	CDKN2A	belatacept	0.3682156120070404
ENSG00000148400	NOTCH1	lepirudin recombinant	0.45471175700927025
ENSG00000148516	ZEB1	somatropin recombinant	0.36416258797892154
ENSG00000148516	ZEB1	poractant alfa	0.35741764785947944
ENSG00000149295	DRD2	somatropin recombinant	0.357106511015906
ENSG00000149295	DRD2	interferon alfa-2b	0.47648706201493946
ENSG00000151702	FLI1	calfactant	0.3953707500069239
ENSG00000155657	TTN	poractant alfa	0.4032033523380755
ENSG00000156925	ZIC3	poractant alfa	0.3746643221805053
ENSG00000157764	BRAF	alteplase	0.4160474915048616
ENSG00000157764	BRAF	reteplase	0.3929656803093649
ENSG00000157764	BRAF	calfactant	0.48556808867253143
ENSG00000159216	RUNX1	alteplase	0.4356880924628169
ENSG00000159216	RUNX1	calfactant	0.4859548847989951
ENSG00000159216	RUNX1	lepirudin recombinant	0.5403746461954495
ENSG00000160789	LMNA	somatropin recombinant	0.5352484306271267
ENSG00000160789	LMNA	interferon alfa-2b	0.5338230149913341
ENSG00000160789	LMNA	denosumab	0.3789770040547375
ENSG00000160789	LMNA	mecasermin	0.4068732910686969
ENSG00000160789	LMNA	belatacept	0.3660077579381922
ENSG00000160789	LMNA	beractant	0.3576479511354771
ENSG00000160789	LMNA	glatiramer	0.4345302588795846
ENSG00000162738	VANGL2	poractant alfa	0.366732141000436
ENSG00000163554	SPTA1	pegfilgrastim	0.39820925147031294
ENSG00000163554	SPTA1	filgrastim	0.3827126496421466
ENSG00000163554	SPTA1	interferon alfa-2b	0.39655168890197917
ENSG00000163554	SPTA1	rasburicase	0.4101159536795149
ENSG00000163554	SPTA1	human cytomegalovirus immune globulin	0.4369602600395647
ENSG00000163554	SPTA1	epoetin delta	0.3668448933743248
ENSG00000163554	SPTA1	human immunoglobulin g	0.36018863504839693
ENSG00000163554	SPTA1	belatacept	0.4489826031449469
ENSG00000163554	SPTA1	nonacog alfa	0.38459812798671666
ENSG00000163554	SPTA1	certolizumab pegol	0.41280724141703495
ENSG00000163554	SPTA1	efalizumab	0.3615743123881116
ENSG00000164093	PITX2	alteplase	0.39563975615094177
ENSG00000164093	PITX2	reteplase	0.40138951173611187
ENSG00000164093	PITX2	poractant alfa	0.5994669683722368
ENSG00000164093	PITX2	beractant	0.7222384720010264
ENSG00000164258	NDUFS4	poractant alfa	0.43951565201165943
ENSG00000164690	SHH	poractant alfa	0.3787296219851032
ENSG00000164867	NOS3	somatropin recombinant	0.377201007251304
ENSG00000164867	NOS3	interferon alfa-2b	0.3541855786212353
ENSG00000164867	NOS3	rasburicase	0.3591196435591994
ENSG00000164867	NOS3	belatacept	0.43357282561242505
ENSG00000164867	NOS3	poractant alfa	0.43266236739889197
ENSG00000164867	NOS3	beractant	0.38348160415755245
ENSG00000165240	ATP7A	lutropin alfa	0.3672594677227435
ENSG00000165240	ATP7A	protein c	0.6266189148147943
ENSG00000165240	ATP7A	lepirudin recombinant	0.6018544534328174
ENSG00000166135	HIF1AN	beractant	0.35449415975047066
ENSG00000166147	FBN1	alteplase	0.4475774789233014
ENSG00000166147	FBN1	reteplase	0.47632378984845464
ENSG00000166147	FBN1	alglucosidase alfa	0.4050605973038072
ENSG00000166147	FBN1	protein c	0.5271662094228204
ENSG00000166147	FBN1	poractant alfa	0.5457831814124589
ENSG00000166922	SCG5	interferon alfa-2b	0.3799187855169193
ENSG00000166922	SCG5	protein c	0.5158691984245225
ENSG00000169410	PTPN9	poractant alfa	0.37680948880508897
ENSG00000169946	ZFPM2	alteplase	0.409905956623472
ENSG00000169946	ZFPM2	reteplase	0.41656108070946746
ENSG00000169946	ZFPM2	poractant alfa	0.40497124812489577
ENSG00000169946	ZFPM2	beractant	0.36756190618658974
ENSG00000170820	FSHR	lutropin alfa	0.395883694907547
ENSG00000170820	FSHR	follitropin beta	0.38734599212116577
ENSG00000170820	FSHR	alglucerase	0.41650197659685123
ENSG00000170927	PKHD1	belatacept	0.37124555660790604
ENSG00000171522	PTGER4	poractant alfa	0.3897040842808951
ENSG00000171522	PTGER4	beractant	0.41771308279938135
ENSG00000171557	FGG	lutropin alfa	0.37090529887279644
ENSG00000171557	FGG	lepirudin recombinant	0.564098754731856
ENSG00000171560	FGA	alteplase	0.38203131334404616
ENSG00000171560	FGA	lepirudin recombinant	0.5140058288301728
ENSG00000174697	LEP	somatropin recombinant	0.450449323422376
ENSG00000174697	LEP	alglucerase	0.365430223873956
ENSG00000174697	LEP	denosumab	0.39272154207137877
ENSG00000177464	GPR4	lepirudin recombinant	0.5729254412298024
ENSG00000179295	PTPN11	reteplase	0.3563512955543327
ENSG00000183072	NKX2-5	reteplase	0.38588595217003663
ENSG00000183691	NOG	poractant alfa	0.3708060847754435
ENSG00000185652	NTF3	alteplase	0.39519604772216216
ENSG00000185652	NTF3	reteplase	0.3929073015189984
ENSG00000185652	NTF3	beractant	0.4300103575466596
ENSG00000186350	RXRA	alteplase	0.37184522588094016
ENSG00000186350	RXRA	reteplase	0.4450137360734975
ENSG00000186350	RXRA	poractant alfa	0.3790504674935432
ENSG00000186350	RXRA	beractant	0.36475555468742127
ENSG00000186575	NF2	eptotermin alfa	0.3648976353246986
ENSG00000187098	MITF	pegaptanib	0.42267745194280903
ENSG00000196218	RYR1	idursulfase	0.3774886311178876
ENSG00000196218	RYR1	galsulfase	0.488069736651322
ENSG00000196218	RYR1	beractant	0.7008955589279912
ENSG00000196712	NF1	alteplase	0.35904552115238014
ENSG00000196924	FLNA	poractant alfa	0.41920404518284127
ENSG00000196924	FLNA	beractant	0.3883409431432634
