# Supplementary material for: A Novel Drug-Mouse Phenotypic Similarity Method Detects Molecular Determinants of Drug Effects
Source: PLoS Comput Biol. 2016 Sep 27;12(9):e1005111. doi: 10.1371/journal.pcbi.1005111 (PMC5038975; doi:10.1371/journal.pcbi.1005111)
Supplement: S3 Table — (TXT) [file pcbi.1005111.s003.txt]

EnsemblGeneID	GeneName	DrugName	Similarity_score
ENSG00000091831	ESR1	estradiolum	0.47879485292909707
ENSG00000091831	ESR1	cyproterone acetate	0.41934654659914916
ENSG00000091831	ESR1	didanosine	0.3760786985946067
ENSG00000091831	ESR1	methyltestosterone	0.38666021411314455
ENSG00000105329	TGFB1	methyldopa	0.361130939941114
ENSG00000105329	TGFB1	pramipexole	0.5209368097357697
ENSG00000105329	TGFB1	tioguanine	0.36005788831826696
ENSG00000111424	VDR	ergocalciferol	0.433141091113961
ENSG00000111424	VDR	phenobarbitalum	0.4362899084489721
ENSG00000111424	VDR	pramipexole	0.39461797704416457
ENSG00000130164	LDLR	didanosine	0.4193013226539999
ENSG00000132170	PPARG	didanosine	0.6167542247763433
ENSG00000132170	PPARG	stavudine	0.4765034361459708
ENSG00000137869	CYP19A1	didanosine	0.5178460433115855
ENSG00000137869	CYP19A1	methyltestosterone	0.5679793936314406
ENSG00000137869	CYP19A1	stavudine	0.4044091985211736
ENSG00000140009	ESR2	pramipexole	0.35423268798836427
ENSG00000141510	TP53	estradiolum	0.41647359279439905
ENSG00000141510	TP53	azathioprine	1.0
ENSG00000141510	TP53	celecoxib	0.4055007038242832
ENSG00000141510	TP53	zuclomifene	0.6533456003308485
ENSG00000141510	TP53	cyproterone acetate	0.4008981527654992
ENSG00000141510	TP53	didanosine	0.4646298714544552
ENSG00000141510	TP53	flutamide	0.3827728185272377
ENSG00000141510	TP53	methotrexate	0.39983508751999314
ENSG00000141510	TP53	pramipexole	0.6879652180149832
ENSG00000141510	TP53	prednisone	0.5741046670733645
ENSG00000141510	TP53	stavudine	0.43961668179384905
ENSG00000141510	TP53	sodium iodide	0.49099313301765
ENSG00000141510	TP53	spironolactone	0.3787174045159876
ENSG00000141510	TP53	tamoxifen	0.6041683524008808
ENSG00000141510	TP53	thalidomide	0.43258718251823897
ENSG00000141510	TP53	tretinoin	0.3590506335639604
ENSG00000141510	TP53	tioguanine	0.3806148150143104
ENSG00000141510	TP53	muromonab-cd3	0.5534234119831993
ENSG00000149295	DRD2	haloperidol	0.45637087071907895
ENSG00000169083	AR	methyltestosterone	0.36061957458924637
ENSG00000186951	PPARA	didanosine	0.3640227496127864
