# Supplementary material for: A Novel Drug-Mouse Phenotypic Similarity Method Detects Molecular Determinants of Drug Effects
Source: PLoS Comput Biol. 2016 Sep 27;12(9):e1005111. doi: 10.1371/journal.pcbi.1005111 (PMC5038975; doi:10.1371/journal.pcbi.1005111)
Supplement: S1 File — (TXT) [file pcbi.1005111.s004.txt]

Rb1<tm1Tyj>/Rb1<tm1Tyj>	Rb1<tm1Tyj>	involves: 129S2/SvPas	MP:0000600	12529408	MGI:97874
Rb1<tm1Tyj>/Rb1<tm1Tyj>	Rb1<tm1Tyj>	involves: 129S2/SvPas	MP:0000351	16449662	MGI:97874
Rb1<tm1Tyj>/Rb1<tm1Tyj>	Rb1<tm1Tyj>	involves: 129S2/SvPas	MP:0001716	16449662	MGI:97874
Rb1<tm1Tyj>/Rb1<tm1Tyj>	Rb1<tm1Tyj>	involves: 129S2/SvPas	MP:0001698	16449662	MGI:97874
Rb1<tm1Tyj>/Rb1<tm1Tyj>	Rb1<tm1Tyj>	involves: 129S2/SvPas	MP:0001092	16449662	MGI:97874
Rb1<tm1Tyj>/Rb1<tm1Tyj>	Rb1<tm1Tyj>	involves: 129S2/SvPas	MP:0000961	16449662	MGI:97874
Rb1<tm1Tyj>/Rb1<tm1Tyj>	Rb1<tm1Tyj>	involves: 129S2/SvPas	MP:0000245	16449662	MGI:97874
Rb1<tm1Tyj>/Rb1<tm1Tyj>	Rb1<tm1Tyj>	involves: 129S2/SvPas	MP:0000828	16449662	MGI:97874
Rb1<tm1Tyj>/Rb1<tm1Tyj>	Rb1<tm1Tyj>	involves: 129S2/SvPas	MP:0000826	16449662	MGI:97874
Rb1<tm1Tyj>/Rb1<tm1Tyj>	Rb1<tm1Tyj>	involves: 129S2/SvPas	MP:0005039	12529408	MGI:97874
Rb1<tm1Tyj>/Rb1<tm1Tyj>	Rb1<tm1Tyj>	involves: 129S2/SvPas	MP:0002840	16449662	MGI:97874
Rb1<tm1Tyj>/Rb1<tm1Tyj>	Rb1<tm1Tyj>	involves: 129S2/SvPas	MP:0005545	12529408	MGI:97874
Rb1<tm1Tyj>/Rb1<tm1Tyj>	Rb1<tm1Tyj>	involves: 129S2/SvPas	MP:0003077	16449662	MGI:97874
Rb1<tm1Tyj>/Rb1<tm1Tyj>	Rb1<tm1Tyj>	involves: 129S2/SvPas	MP:0003203	12529408	MGI:97874
Rb1<tm1Tyj>/Rb1<tm1Tyj>	Rb1<tm1Tyj>	involves: 129S2/SvPas	MP:0003717	16449662	MGI:97874
Rb1<tm1Tyj>/Rb1<tm1Tyj>	Rb1<tm1Tyj>	involves: 129S2/SvPas	MP:0004045	16449662	MGI:97874
Rb1<tm1Tyj>/Rb1<tm1Tyj>	Rb1<tm1Tyj>	involves: 129S2/SvPas	MP:0004265	16449662	MGI:97874
Rb1<tm1Tyj>/Rb1<tm1Tyj>	Rb1<tm1Tyj>	involves: 129S2/SvPas	MP:0008113	16449662	MGI:97874
Rb1<tm1Tyj>/Rb1<tm1Tyj>	Rb1<tm1Tyj>	involves: 129S2/SvPas	MP:0008796	16449662	MGI:97874
Rb1<tm1Tyj>/Rb1<tm1Tyj>	Rb1<tm1Tyj>	involves: 129S2/SvPas	MP:0009395	12529408	MGI:97874
Rb1<tm1Tyj>/Rb1<tm1Tyj>	Rb1<tm1Tyj>	involves: 129S2/SvPas	MP:0009937	12529408	MGI:97874
Rb1<tm1Tyj>/Rb1<tm1Tyj>	Rb1<tm1Tyj>	involves: 129S2/SvPas	MP:0011098	16449662	MGI:97874
Rbpj<tm1Kyo>/Rbpj<tm1Kyo>	Rbpj<tm1Kyo>	involves: 129S2/SvPas * C57BL/6	MP:0001614	15466160	MGI:96522
Rbpj<tm1Kyo>/Rbpj<tm1Kyo>	Rbpj<tm1Kyo>	involves: 129S2/SvPas * C57BL/6	MP:0000364	15466160	MGI:96522
Rbpj<tm1Kyo>/Rbpj<tm1Kyo>	Rbpj<tm1Kyo>	involves: 129S2/SvPas * C57BL/6	MP:0006093	15466160	MGI:96522
Rbpj<tm1Kyo>/Rbpj<tm1Kyo>	Rbpj<tm1Kyo>	involves: 129S2/SvPas * C57BL/6	MP:0003984	15466160	MGI:96522
Rbpj<tm1Kyo>/Rbpj<tm1Kyo>	Rbpj<tm1Kyo>	involves: 129S2/SvPas * C57BL/6	MP:0004076	15466160	MGI:96522
Rbpj<tm1Kyo>/Rbpj<tm1Kyo>	Rbpj<tm1Kyo>	involves: 129S2/SvPas * C57BL/6	MP:0004255	15466160	MGI:96522
Rbpj<tm1Kyo>/Rbpj<tm1Kyo>	Rbpj<tm1Kyo>	involves: 129S2/SvPas * C57BL/6	MP:0004784	15466160	MGI:96522
Rbpj<tm1Kyo>/Rbpj<tm1Kyo>	Rbpj<tm1Kyo>	involves: 129S2/SvPas * C57BL/6	MP:0004786	15466160	MGI:96522
Rbpj<tm1Kyo>/Rbpj<tm1Kyo>	Rbpj<tm1Kyo>	involves: 129S2/SvPas * C57BL/6	MP:0004787	15466160	MGI:96522
Rbpj<tm1Kyo>/Rbpj<tm1Kyo>	Rbpj<tm1Kyo>	involves: 129S2/SvPas * C57BL/6	MP:0008803	15466160	MGI:96522
Rbpj<tm1Kyo>/Rbpj<tm1Kyo>	Rbpj<tm1Kyo>	involves: 129S2/SvPas * C57BL/6	MP:0011097	10476967	MGI:96522
Otx2<tm1Sla>/Otx2<tm1Sla>	Otx2<tm1Sla>	involves: 129S1/Sv * 129X1/SvJ * CD-1	MP:0002084	8565836	MGI:97451
Otx2<tm1Sla>/Otx2<tm1Sla>	Otx2<tm1Sla>	involves: 129S1/Sv * 129X1/SvJ * CD-1	MP:0002151	8565836	MGI:97451
Otx2<tm1Sla>/Otx2<tm1Sla>	Otx2<tm1Sla>	involves: 129S1/Sv * 129X1/SvJ * CD-1	MP:0001695	8565836	MGI:97451
Otx2<tm1Sla>/Otx2<tm1Sla>	Otx2<tm1Sla>	involves: 129S1/Sv * 129X1/SvJ * CD-1	MP:0000913	8565836	MGI:97451
Otx2<tm1Sla>/Otx2<tm1Sla>	Otx2<tm1Sla>	involves: 129S1/Sv * 129X1/SvJ * CD-1	MP:0001675	8565836	MGI:97451
Otx2<tm1Sla>/Otx2<tm1Sla>	Otx2<tm1Sla>	involves: 129S1/Sv * 129X1/SvJ * CD-1	MP:0001680	8565836	MGI:97451
Otx2<tm1Sla>/Otx2<tm1Sla>	Otx2<tm1Sla>	involves: 129S1/Sv * 129X1/SvJ * CD-1	MP:0001688	8565836	MGI:97451
Otx2<tm1Sla>/Otx2<tm1Sla>	Otx2<tm1Sla>	involves: 129S1/Sv * 129X1/SvJ * CD-1	MP:0001726	8565836	MGI:97451
Otx2<tm1Sla>/Otx2<tm1Sla>	Otx2<tm1Sla>	involves: 129S1/Sv * 129X1/SvJ * CD-1	MP:0001718	8565836	MGI:97451
Otx2<tm1Sla>/Otx2<tm1Sla>	Otx2<tm1Sla>	involves: 129S1/Sv * 129X1/SvJ * CD-1	MP:0001693	8565836	MGI:97451
Otx2<tm1Sla>/Otx2<tm1Sla>	Otx2<tm1Sla>	involves: 129S1/Sv * 129X1/SvJ * CD-1	MP:0001698	8565836	MGI:97451
Otx2<tm1Sla>/Otx2<tm1Sla>	Otx2<tm1Sla>	involves: 129S1/Sv * 129X1/SvJ * CD-1	MP:0001684	8565836	MGI:97451
Otx2<tm1Sla>/Otx2<tm1Sla>	Otx2<tm1Sla>	involves: 129S1/Sv * 129X1/SvJ * CD-1	MP:0005221	8565836	MGI:97451
Otx2<tm1Sla>/Otx2<tm1Sla>	Otx2<tm1Sla>	involves: 129S1/Sv * 129X1/SvJ * CD-1	MP:0002825	8565836	MGI:97451
Otx2<tm1Sla>/Otx2<tm1Sla>	Otx2<tm1Sla>	involves: 129S1/Sv * 129X1/SvJ * CD-1	MP:0003232	8565836	MGI:97451
Otx2<tm1Sla>/Otx2<tm1Sla>	Otx2<tm1Sla>	involves: 129S1/Sv * 129X1/SvJ * CD-1	MP:0006108	8565836	MGI:97451
Otx2<tm1Sla>/Otx2<tm1Sla>	Otx2<tm1Sla>	involves: 129S1/Sv * 129X1/SvJ * CD-1	MP:0003864	8565836	MGI:97451
Otx2<tm1Sla>/Otx2<tm1Sla>	Otx2<tm1Sla>	involves: 129S1/Sv * 129X1/SvJ * CD-1	MP:0003890	8565836	MGI:97451
Otx2<tm1Sla>/Otx2<tm1Sla>	Otx2<tm1Sla>	involves: 129S1/Sv * 129X1/SvJ * CD-1	MP:0003984	8565836	MGI:97451
Otx2<tm1Sla>/Otx2<tm1Sla>	Otx2<tm1Sla>	involves: 129S1/Sv * 129X1/SvJ * CD-1	MP:0011098	8565836	MGI:97451
Crabp2<tm1Ut>/Crabp2<tm1Ut>	Crabp2<tm1Ut>	either: (involves: 129S2/SvPas * 129/Sv) or (involves: 129S2/SvPas * C57BL/6) or (involves: 129S2/SvPas * CD-1)	MP:0009744	7720575	MGI:88491
Esrrb<tm1Vgi>/Esrrb<tm1Vgi>	Esrrb<tm1Vgi>	involves: 129S1/Sv * 129X1/SvJ	MP:0002086	9285590	MGI:1346832
Esrrb<tm1Vgi>/Esrrb<tm1Vgi>	Esrrb<tm1Vgi>	involves: 129S1/Sv * 129X1/SvJ	MP:0001711	9285590	MGI:1346832
Esrrb<tm1Vgi>/Esrrb<tm1Vgi>	Esrrb<tm1Vgi>	involves: 129S1/Sv * 129X1/SvJ	MP:0001713	9285590	MGI:1346832
Esrrb<tm1Vgi>/Esrrb<tm1Vgi>	Esrrb<tm1Vgi>	involves: 129S1/Sv * 129X1/SvJ	MP:0001698	9285590	MGI:1346832
Esrrb<tm1Vgi>/Esrrb<tm1Vgi>	Esrrb<tm1Vgi>	involves: 129S1/Sv * 129X1/SvJ	MP:0005031	9285590	MGI:1346832
Esrrb<tm1Vgi>/Esrrb<tm1Vgi>	Esrrb<tm1Vgi>	involves: 129S1/Sv * 129X1/SvJ	MP:0005033	9285590	MGI:1346832
Esrrb<tm1Vgi>/Esrrb<tm1Vgi>	Esrrb<tm1Vgi>	involves: 129S1/Sv * 129X1/SvJ	MP:0002836	9285590	MGI:1346832
Esrrb<tm1Vgi>/Esrrb<tm1Vgi>	Esrrb<tm1Vgi>	involves: 129S1/Sv * 129X1/SvJ	MP:0003403	9285590	MGI:1346832
Esrrb<tm1Vgi>/Esrrb<tm1Vgi>	Esrrb<tm1Vgi>	involves: 129S1/Sv * 129X1/SvJ	MP:0003984	9285590	MGI:1346832
Esrrb<tm1Vgi>/Esrrb<tm1Vgi>	Esrrb<tm1Vgi>	involves: 129S1/Sv * 129X1/SvJ	MP:0003988	9285590	MGI:1346832
Esrrb<tm1Vgi>/Esrrb<tm1Vgi>	Esrrb<tm1Vgi>	involves: 129S1/Sv * 129X1/SvJ	MP:0004255	9285590	MGI:1346832
Esrrb<tm1Vgi>/Esrrb<tm1Vgi>	Esrrb<tm1Vgi>	involves: 129S1/Sv * 129X1/SvJ	MP:0009593	9285590	MGI:1346832
Esrrb<tm1Vgi>/Esrrb<tm1Vgi>	Esrrb<tm1Vgi>	involves: 129S1/Sv * 129X1/SvJ	MP:0009657	9285590	MGI:1346832
Esrrb<tm1Vgi>/Esrrb<tm1Vgi>	Esrrb<tm1Vgi>	involves: 129S1/Sv * 129X1/SvJ	MP:0011098	9285590	MGI:1346832
Syk<tm1Paw>/Syk<tm1Paw>	Syk<tm1Paw>	involves: 129S1/Sv * 129X1/SvJ	MP:0001879	20230750	MGI:99515
Syk<tm1Paw>/Syk<tm1Paw>	Syk<tm1Paw>	involves: 129S1/Sv * 129X1/SvJ	MP:0000238	7477353	MGI:99515
Syk<tm1Paw>/Syk<tm1Paw>	Syk<tm1Paw>	involves: 129S1/Sv * 129X1/SvJ	MP:0001614	20230750	MGI:99515
Syk<tm1Paw>/Syk<tm1Paw>	Syk<tm1Paw>	involves: 129S1/Sv * 129X1/SvJ	MP:0000574	7477353	MGI:99515
Syk<tm1Paw>/Syk<tm1Paw>	Syk<tm1Paw>	involves: 129S1/Sv * 129X1/SvJ	MP:0002192	7477353	MGI:99515
Syk<tm1Paw>/Syk<tm1Paw>	Syk<tm1Paw>	involves: 129S1/Sv * 129X1/SvJ	MP:0002144	7477353	MGI:99515
Syk<tm1Paw>/Syk<tm1Paw>	Syk<tm1Paw>	involves: 129S1/Sv * 129X1/SvJ	MP:0001914	7477353	MGI:99515
Syk<tm1Paw>/Syk<tm1Paw>	Syk<tm1Paw>	involves: 129S1/Sv * 129X1/SvJ	MP:0001916	20230750	MGI:99515
Syk<tm1Paw>/Syk<tm1Paw>	Syk<tm1Paw>	involves: 129S1/Sv * 129X1/SvJ	MP:0005020	7477353	MGI:99515
Syk<tm1Paw>/Syk<tm1Paw>	Syk<tm1Paw>	involves: 129S1/Sv * 129X1/SvJ	MP:0004106	20230750	MGI:99515
Syk<tm1Paw>/Syk<tm1Paw>	Syk<tm1Paw>	involves: 129S1/Sv * 129X1/SvJ	MP:0004938	20230750	MGI:99515
Syk<tm1Paw>/Syk<tm1Paw>	Syk<tm1Paw>	involves: 129S1/Sv * 129X1/SvJ	MP:0008778	20230750	MGI:99515
Syk<tm1Paw>/Syk<tm1Paw>	Syk<tm1Paw>	involves: 129S1/Sv * 129X1/SvJ	MP:0010195	20230750	MGI:99515
Syk<tm1Paw>/Syk<tm1Paw>	Syk<tm1Paw>	involves: 129S1/Sv * 129X1/SvJ	MP:0010200	20230750	MGI:99515
Syk<tm1Paw>/Syk<tm1Paw>	Syk<tm1Paw>	involves: 129S1/Sv * 129X1/SvJ	MP:0011085	7477353	MGI:99515
Ednra<tm1Ywa>/Ednra<tm1Ywa>	Ednra<tm1Ywa>	129S/SvEv	MP:0002127	9449664	MGI:105923
Ednra<tm1Ywa>/Ednra<tm1Ywa>	Ednra<tm1Ywa>	129S/SvEv	MP:0000452	9449664	MGI:105923
Ednra<tm1Ywa>/Ednra<tm1Ywa>	Ednra<tm1Ywa>	129S/SvEv	MP:0002108	9449664	MGI:105923
Ednra<tm1Ywa>/Ednra<tm1Ywa>	Ednra<tm1Ywa>	129S/SvEv	MP:0000614	9449664	MGI:105923
Ednra<tm1Ywa>/Ednra<tm1Ywa>	Ednra<tm1Ywa>	129S/SvEv	MP:0001823	9449664	MGI:105923
Ednra<tm1Ywa>/Ednra<tm1Ywa>	Ednra<tm1Ywa>	129S/SvEv	MP:0002177	9449664	MGI:105923
Ednra<tm1Ywa>/Ednra<tm1Ywa>	Ednra<tm1Ywa>	129S/SvEv	MP:0000460	9449664	MGI:105923
Ednra<tm1Ywa>/Ednra<tm1Ywa>	Ednra<tm1Ywa>	129S/SvEv	MP:0002338	9449664	MGI:105923
Ednra<tm1Ywa>/Ednra<tm1Ywa>	Ednra<tm1Ywa>	129S/SvEv	MP:0000284	9449664	MGI:105923
Ednra<tm1Ywa>/Ednra<tm1Ywa>	Ednra<tm1Ywa>	129S/SvEv	MP:0000114	9449664	MGI:105923
Ednra<tm1Ywa>/Ednra<tm1Ywa>	Ednra<tm1Ywa>	129S/SvEv	MP:0000273	9449664	MGI:105923
Ednra<tm1Ywa>/Ednra<tm1Ywa>	Ednra<tm1Ywa>	129S/SvEv	MP:0001071	9449664	MGI:105923
Ednra<tm1Ywa>/Ednra<tm1Ywa>	Ednra<tm1Ywa>	129S/SvEv	MP:0001065	9449664	MGI:105923
Ednra<tm1Ywa>/Ednra<tm1Ywa>	Ednra<tm1Ywa>	129S/SvEv	MP:0001068	9449664	MGI:105923
Ednra<tm1Ywa>/Ednra<tm1Ywa>	Ednra<tm1Ywa>	129S/SvEv	MP:0002633	9449664	MGI:105923
Ednra<tm1Ywa>/Ednra<tm1Ywa>	Ednra<tm1Ywa>	129S/SvEv	MP:0005105	9449664	MGI:105923
Ednra<tm1Ywa>/Ednra<tm1Ywa>	Ednra<tm1Ywa>	129S/SvEv	MP:0005249	9449664	MGI:105923
Ednra<tm1Ywa>/Ednra<tm1Ywa>	Ednra<tm1Ywa>	129S/SvEv	MP:0005508	9449664	MGI:105923
Ednra<tm1Ywa>/Ednra<tm1Ywa>	Ednra<tm1Ywa>	129S/SvEv	MP:0006019	9449664	MGI:105923
Ednra<tm1Ywa>/Ednra<tm1Ywa>	Ednra<tm1Ywa>	129S/SvEv	MP:0003138	9449664	MGI:105923
Ednra<tm1Ywa>/Ednra<tm1Ywa>	Ednra<tm1Ywa>	129S/SvEv	MP:0003139	9449664	MGI:105923
Ednra<tm1Ywa>/Ednra<tm1Ywa>	Ednra<tm1Ywa>	129S/SvEv	MP:0003755	9449664	MGI:105923
Ednra<tm1Ywa>/Ednra<tm1Ywa>	Ednra<tm1Ywa>	129S/SvEv	MP:0004110	9449664	MGI:105923
Ednra<tm1Ywa>/Ednra<tm1Ywa>	Ednra<tm1Ywa>	129S/SvEv	MP:0004181	9449664	MGI:105923
Ednra<tm1Ywa>/Ednra<tm1Ywa>	Ednra<tm1Ywa>	129S/SvEv	MP:0004204	9449664	MGI:105923
Ednra<tm1Ywa>/Ednra<tm1Ywa>	Ednra<tm1Ywa>	129S/SvEv	MP:0004318	9449664	MGI:105923
Ednra<tm1Ywa>/Ednra<tm1Ywa>	Ednra<tm1Ywa>	129S/SvEv	MP:0004319	9449664	MGI:105923
Ednra<tm1Ywa>/Ednra<tm1Ywa>	Ednra<tm1Ywa>	129S/SvEv	MP:0004439	9449664	MGI:105923
Ednra<tm1Ywa>/Ednra<tm1Ywa>	Ednra<tm1Ywa>	129S/SvEv	MP:0004468	9449664	MGI:105923
Ednra<tm1Ywa>/Ednra<tm1Ywa>	Ednra<tm1Ywa>	129S/SvEv	MP:0004787	9449664	MGI:105923
Ednra<tm1Ywa>/Ednra<tm1Ywa>	Ednra<tm1Ywa>	129S/SvEv	MP:0008023	9449664	MGI:105923
Ednra<tm1Ywa>/Ednra<tm1Ywa>	Ednra<tm1Ywa>	129S/SvEv	MP:0006337	9449664	MGI:105923
Ednra<tm1Ywa>/Ednra<tm1Ywa>	Ednra<tm1Ywa>	129S/SvEv	MP:0006344	9449664	MGI:105923
Ednra<tm1Ywa>/Ednra<tm1Ywa>	Ednra<tm1Ywa>	129S/SvEv	MP:0009904	9449664	MGI:105923
Ednra<tm1Ywa>/Ednra<tm1Ywa>	Ednra<tm1Ywa>	129S/SvEv	MP:0010418	9449664	MGI:105923
Ednra<tm1Ywa>/Ednra<tm1Ywa>	Ednra<tm1Ywa>	129S/SvEv	MP:0010486	9449664	MGI:105923
Ednra<tm1Ywa>/Ednra<tm1Ywa>	Ednra<tm1Ywa>	129S/SvEv	MP:0010543	9449664	MGI:105923
Ednra<tm1Ywa>/Ednra<tm1Ywa>	Ednra<tm1Ywa>	129S/SvEv	MP:0010544	9449664	MGI:105923
Ednra<tm1Ywa>/Ednra<tm1Ywa>	Ednra<tm1Ywa>	129S/SvEv	MP:0011089	9449664	MGI:105923
Pax6<Sey>/Pax6<Sey>	Pax6<Sey>	Not Specified	MP:0002233	7649798	MGI:97490
Pax6<Sey>/Pax6<Sey>	Pax6<Sey>	Not Specified	MP:0001953	7649798	MGI:97490
Pax6<Sey>/Pax6<Sey>	Pax6<Sey>	Not Specified	MP:0001293	7649798	MGI:97490
Pax6<Sey>/Pax6<Sey>	Pax6<Sey>	Not Specified	MP:0000830	15917450	MGI:97490
Pax6<Sey>/Pax6<Sey>	Pax6<Sey>	Not Specified	MP:0000832	15917450	MGI:97490
Pax6<Sey>/Pax6<Sey>	Pax6<Sey>	Not Specified	MP:0000788	16979618	MGI:97490
Pax6<Sey>/Pax6<Sey>	Pax6<Sey>	Not Specified	MP:0003635	14762144	MGI:97490
Pax6<Sey>/Pax6<Sey>	Pax6<Sey>	Not Specified	MP:0006254	16979618	MGI:97490
Pax6<Sey>/Pax6<Sey>	Pax6<Sey>	Not Specified	MP:0004100	14762144	MGI:97490
Pax6<Sey>/Pax6<Sey>	Pax6<Sey>	Not Specified	MP:0009637	15917450	MGI:97490
Pax6<Sey>/Pax6<Sey>	Pax6<Sey>	Not Specified	MP:0009937	16950124	MGI:97490
Pax6<Sey>/Pax6<Sey>	Pax6<Sey>	Not Specified	MP:0011089	7649798	MGI:97490
Alx4<tm1Rwi>/Alx4<+>,Bmp4<tm1Blh>/Bmp4<+>	Bmp4<tm1Blh>|Bmp4<+>|Alx4<tm1Rwi>|Alx4<+>	involves: 129S2/SvPas * 129S6/SvEvTac * C57BL/6	MP:0000562	9268572	MGI:108359,MGI:88180
Wnt1<tm1Brd>/Wnt1<tm1Brd>,Wnt3a<tm1Amc>/Wnt3a<tm1Amc>	Wnt3a<tm1Amc>|Wnt1<tm1Brd>	involves: 129S1/Sv * 129S7/SvEvBrd	MP:0000737	9811581	MGI:98953,MGI:98956
Wnt1<tm1Brd>/Wnt1<tm1Brd>,Wnt3a<tm1Amc>/Wnt3a<tm1Amc>	Wnt3a<tm1Amc>|Wnt1<tm1Brd>	involves: 129S1/Sv * 129S7/SvEvBrd	MP:0002260	9353119	MGI:98953,MGI:98956
Wnt1<tm1Brd>/Wnt1<tm1Brd>,Wnt3a<tm1Amc>/Wnt3a<tm1Amc>	Wnt3a<tm1Amc>|Wnt1<tm1Brd>	involves: 129S1/Sv * 129S7/SvEvBrd	MP:0000847	9353119	MGI:98953,MGI:98956
Wnt1<tm1Brd>/Wnt1<tm1Brd>,Wnt3a<tm1Amc>/Wnt3a<tm1Amc>	Wnt3a<tm1Amc>|Wnt1<tm1Brd>	involves: 129S1/Sv * 129S7/SvEvBrd	MP:0000964	9353119	MGI:98953,MGI:98956
Wnt1<tm1Brd>/Wnt1<tm1Brd>,Wnt3a<tm1Amc>/Wnt3a<tm1Amc>	Wnt3a<tm1Amc>|Wnt1<tm1Brd>	involves: 129S1/Sv * 129S7/SvEvBrd	MP:0001704	9353119	MGI:98953,MGI:98956
Wnt1<tm1Brd>/Wnt1<tm1Brd>,Wnt3a<tm1Amc>/Wnt3a<tm1Amc>	Wnt3a<tm1Amc>|Wnt1<tm1Brd>	involves: 129S1/Sv * 129S7/SvEvBrd	MP:0003232	9353119	MGI:98953,MGI:98956
Wnt1<tm1Brd>/Wnt1<tm1Brd>,Wnt3a<tm1Amc>/Wnt3a<tm1Amc>	Wnt3a<tm1Amc>|Wnt1<tm1Brd>	involves: 129S1/Sv * 129S7/SvEvBrd	MP:0003864	9353119	MGI:98953,MGI:98956
Wnt1<tm1Brd>/Wnt1<tm1Brd>,Wnt3a<tm1Amc>/Wnt3a<tm1Amc>	Wnt3a<tm1Amc>|Wnt1<tm1Brd>	involves: 129S1/Sv * 129S7/SvEvBrd	MP:0004073	9353119	MGI:98953,MGI:98956
Wnt1<tm1Brd>/Wnt1<tm1Brd>,Wnt3a<tm1Amc>/Wnt3a<tm1Amc>	Wnt3a<tm1Amc>|Wnt1<tm1Brd>	involves: 129S1/Sv * 129S7/SvEvBrd	MP:0004205	9353119	MGI:98953,MGI:98956
Wnt1<tm1Brd>/Wnt1<tm1Brd>,Wnt3a<tm1Amc>/Wnt3a<tm1Amc>	Wnt3a<tm1Amc>|Wnt1<tm1Brd>	involves: 129S1/Sv * 129S7/SvEvBrd	MP:0004204	9353119	MGI:98953,MGI:98956
Wnt1<tm1Brd>/Wnt1<tm1Brd>,Wnt3a<tm1Amc>/Wnt3a<tm1Amc>	Wnt3a<tm1Amc>|Wnt1<tm1Brd>	involves: 129S1/Sv * 129S7/SvEvBrd	MP:0004206	9811581	MGI:98953,MGI:98956
Wnt1<tm1Brd>/Wnt1<tm1Brd>,Wnt3a<tm1Amc>/Wnt3a<tm1Amc>	Wnt3a<tm1Amc>|Wnt1<tm1Brd>	involves: 129S1/Sv * 129S7/SvEvBrd	MP:0004423	9353119	MGI:98953,MGI:98956
Wnt1<tm1Brd>/Wnt1<tm1Brd>,Wnt3a<tm1Amc>/Wnt3a<tm1Amc>	Wnt3a<tm1Amc>|Wnt1<tm1Brd>	involves: 129S1/Sv * 129S7/SvEvBrd	MP:0004448	9353119	MGI:98953,MGI:98956
Wnt1<tm1Brd>/Wnt1<tm1Brd>,Wnt3a<tm1Amc>/Wnt3a<tm1Amc>	Wnt3a<tm1Amc>|Wnt1<tm1Brd>	involves: 129S1/Sv * 129S7/SvEvBrd	MP:0004459	9353119	MGI:98953,MGI:98956
Wnt1<tm1Brd>/Wnt1<tm1Brd>,Wnt3a<tm1Amc>/Wnt3a<tm1Amc>	Wnt3a<tm1Amc>|Wnt1<tm1Brd>	involves: 129S1/Sv * 129S7/SvEvBrd	MP:0004462	9353119	MGI:98953,MGI:98956
Wnt1<tm1Brd>/Wnt1<tm1Brd>,Wnt3a<tm1Amc>/Wnt3a<tm1Amc>	Wnt3a<tm1Amc>|Wnt1<tm1Brd>	involves: 129S1/Sv * 129S7/SvEvBrd	MP:0006288	9353119	MGI:98953,MGI:98956
Wnt1<tm1Brd>/Wnt1<tm1Brd>,Wnt3a<tm1Amc>/Wnt3a<tm1Amc>	Wnt3a<tm1Amc>|Wnt1<tm1Brd>	involves: 129S1/Sv * 129S7/SvEvBrd	MP:0009845	9353119	MGI:98953,MGI:98956
Wnt1<tm1Brd>/Wnt1<tm1Brd>,Wnt3a<tm1Amc>/Wnt3a<tm1Amc>	Wnt3a<tm1Amc>|Wnt1<tm1Brd>	involves: 129S1/Sv * 129S7/SvEvBrd	MP:0011108	9353119	MGI:98953,MGI:98956
Wnt1<tm1Brd>/Wnt1<tm1Brd>,Wnt3a<tm1Amc>/Wnt3a<tm1Amc>	Wnt3a<tm1Amc>|Wnt1<tm1Brd>	involves: 129S1/Sv * 129S7/SvEvBrd	MP:0011109	9353119	MGI:98953,MGI:98956
Mef2c<tm1Eno>/Mef2c<tm1Eno>	Mef2c<tm1Eno>	involves: 129S7/SvEvBrd * C57BL/6	MP:0000259	9778514	MGI:99458
Mef2c<tm1Eno>/Mef2c<tm1Eno>	Mef2c<tm1Eno>	involves: 129S7/SvEvBrd * C57BL/6	MP:0000280	9778514	MGI:99458
Mef2c<tm1Eno>/Mef2c<tm1Eno>	Mef2c<tm1Eno>	involves: 129S7/SvEvBrd * C57BL/6	MP:0002672	9778514	MGI:99458
Mef2c<tm1Eno>/Mef2c<tm1Eno>	Mef2c<tm1Eno>	involves: 129S7/SvEvBrd * C57BL/6	MP:0003229	9778514	MGI:99458
Mef2c<tm1Eno>/Mef2c<tm1Eno>	Mef2c<tm1Eno>	involves: 129S7/SvEvBrd * C57BL/6	MP:0003542	9778514	MGI:99458
Mef2c<tm1Eno>/Mef2c<tm1Eno>	Mef2c<tm1Eno>	involves: 129S7/SvEvBrd * C57BL/6	MP:0003974	9778514	MGI:99458
Mef2c<tm1Eno>/Mef2c<tm1Eno>	Mef2c<tm1Eno>	involves: 129S7/SvEvBrd * C57BL/6	MP:0004068	9778514	MGI:99458
Mef2c<tm1Eno>/Mef2c<tm1Eno>	Mef2c<tm1Eno>	involves: 129S7/SvEvBrd * C57BL/6	MP:0004787	9778514	MGI:99458
Gsc<tm1Pgr>/Gsc<tm1Pgr>	Gsc<tm1Pgr>	involves: 129S1/Sv * 129X1/SvJ	MP:0000458	7555718	MGI:95841
Gsc<tm1Pgr>/Gsc<tm1Pgr>	Gsc<tm1Pgr>	involves: 129S1/Sv * 129X1/SvJ	MP:0000049	10512191,7555718	MGI:95841
Gsc<tm1Pgr>/Gsc<tm1Pgr>	Gsc<tm1Pgr>	involves: 129S1/Sv * 129X1/SvJ	MP:0000460	7555718	MGI:95841
Gsc<tm1Pgr>/Gsc<tm1Pgr>	Gsc<tm1Pgr>	involves: 129S1/Sv * 129X1/SvJ	MP:0002237	7555718	MGI:95841
Gsc<tm1Pgr>/Gsc<tm1Pgr>	Gsc<tm1Pgr>	involves: 129S1/Sv * 129X1/SvJ	MP:0002239	7555718	MGI:95841
Gsc<tm1Pgr>/Gsc<tm1Pgr>	Gsc<tm1Pgr>	involves: 129S1/Sv * 129X1/SvJ	MP:0000098	7555718	MGI:95841
Gsc<tm1Pgr>/Gsc<tm1Pgr>	Gsc<tm1Pgr>	involves: 129S1/Sv * 129X1/SvJ	MP:0005249	7555718	MGI:95841
Gsc<tm1Pgr>/Gsc<tm1Pgr>	Gsc<tm1Pgr>	involves: 129S1/Sv * 129X1/SvJ	MP:0005587	7555718	MGI:95841
Gsc<tm1Pgr>/Gsc<tm1Pgr>	Gsc<tm1Pgr>	involves: 129S1/Sv * 129X1/SvJ	MP:0003110	7555718	MGI:95841
Gsc<tm1Pgr>/Gsc<tm1Pgr>	Gsc<tm1Pgr>	involves: 129S1/Sv * 129X1/SvJ	MP:0006018	7555718	MGI:95841
Gsc<tm1Pgr>/Gsc<tm1Pgr>	Gsc<tm1Pgr>	involves: 129S1/Sv * 129X1/SvJ	MP:0006019	10512191	MGI:95841
Gsc<tm1Pgr>/Gsc<tm1Pgr>	Gsc<tm1Pgr>	involves: 129S1/Sv * 129X1/SvJ	MP:0006020	10512191	MGI:95841
Gsc<tm1Pgr>/Gsc<tm1Pgr>	Gsc<tm1Pgr>	involves: 129S1/Sv * 129X1/SvJ	MP:0003138	7555718	MGI:95841
Gsc<tm1Pgr>/Gsc<tm1Pgr>	Gsc<tm1Pgr>	involves: 129S1/Sv * 129X1/SvJ	MP:0004136	7555718	MGI:95841
Gsc<tm1Pgr>/Gsc<tm1Pgr>	Gsc<tm1Pgr>	involves: 129S1/Sv * 129X1/SvJ	MP:0004234	7555718	MGI:95841
Gsc<tm1Pgr>/Gsc<tm1Pgr>	Gsc<tm1Pgr>	involves: 129S1/Sv * 129X1/SvJ	MP:0004456	7555718	MGI:95841
Gsc<tm1Pgr>/Gsc<tm1Pgr>	Gsc<tm1Pgr>	involves: 129S1/Sv * 129X1/SvJ	MP:0004459	7555718	MGI:95841
Gsc<tm1Pgr>/Gsc<tm1Pgr>	Gsc<tm1Pgr>	involves: 129S1/Sv * 129X1/SvJ	MP:0004475	7555718	MGI:95841
Gsc<tm1Pgr>/Gsc<tm1Pgr>	Gsc<tm1Pgr>	involves: 129S1/Sv * 129X1/SvJ	MP:0004594	7555718	MGI:95841
Gsc<tm1Pgr>/Gsc<tm1Pgr>	Gsc<tm1Pgr>	involves: 129S1/Sv * 129X1/SvJ	MP:0004726	7555718	MGI:95841
Gsc<tm1Pgr>/Gsc<tm1Pgr>	Gsc<tm1Pgr>	involves: 129S1/Sv * 129X1/SvJ	MP:0008376	7555718	MGI:95841
Gsc<tm1Pgr>/Gsc<tm1Pgr>	Gsc<tm1Pgr>	involves: 129S1/Sv * 129X1/SvJ	MP:0008789	7555718	MGI:95841
Gsc<tm1Pgr>/Gsc<tm1Pgr>	Gsc<tm1Pgr>	involves: 129S1/Sv * 129X1/SvJ	MP:0008971	7555718	MGI:95841
Gsc<tm1Pgr>/Gsc<tm1Pgr>	Gsc<tm1Pgr>	involves: 129S1/Sv * 129X1/SvJ	MP:0009546	7555718	MGI:95841
Gsc<tm1Pgr>/Gsc<tm1Pgr>	Gsc<tm1Pgr>	involves: 129S1/Sv * 129X1/SvJ	MP:0009703	7555718	MGI:95841
Gsc<tm1Pgr>/Gsc<tm1Pgr>	Gsc<tm1Pgr>	involves: 129S1/Sv * 129X1/SvJ	MP:0009707	10512191,7555718	MGI:95841
Gsc<tm1Pgr>/Gsc<tm1Pgr>	Gsc<tm1Pgr>	involves: 129S1/Sv * 129X1/SvJ	MP:0011087	7555718	MGI:95841
Gli3<Xt-J>/Gli3<Xt-J>	Gli3<Xt-J>	involves: C3H * CD-1	MP:0000367	8387379	MGI:95729
Gli3<Xt-J>/Gli3<Xt-J>	Gli3<Xt-J>	involves: C3H * CD-1	MP:0000111	9006072	MGI:95729
Gli3<Xt-J>/Gli3<Xt-J>	Gli3<Xt-J>	involves: C3H * CD-1	MP:0000438	9006072	MGI:95729
Gli3<Xt-J>/Gli3<Xt-J>	Gli3<Xt-J>	involves: C3H * CD-1	MP:0000455	9006072	MGI:95729
Gli3<Xt-J>/Gli3<Xt-J>	Gli3<Xt-J>	involves: C3H * CD-1	MP:0002152	8387379	MGI:95729
Gli3<Xt-J>/Gli3<Xt-J>	Gli3<Xt-J>	involves: C3H * CD-1	MP:0001286	8387379	MGI:95729
Gli3<Xt-J>/Gli3<Xt-J>	Gli3<Xt-J>	involves: C3H * CD-1	MP:0001785	8387379	MGI:95729
Gli3<Xt-J>/Gli3<Xt-J>	Gli3<Xt-J>	involves: C3H * CD-1	MP:0000157	9006072	MGI:95729
Gli3<Xt-J>/Gli3<Xt-J>	Gli3<Xt-J>	involves: C3H * CD-1	MP:0000116	9006072	MGI:95729
Gli3<Xt-J>/Gli3<Xt-J>	Gli3<Xt-J>	involves: C3H * CD-1	MP:0000562	8387379,9006072	MGI:95729
Gli3<Xt-J>/Gli3<Xt-J>	Gli3<Xt-J>	involves: C3H * CD-1	MP:0000564	8387379	MGI:95729
Gli3<Xt-J>/Gli3<Xt-J>	Gli3<Xt-J>	involves: C3H * CD-1	MP:0000914	8387379	MGI:95729
Gli3<Xt-J>/Gli3<Xt-J>	Gli3<Xt-J>	involves: C3H * CD-1	MP:0000023	8387379	MGI:95729
Gli3<Xt-J>/Gli3<Xt-J>	Gli3<Xt-J>	involves: C3H * CD-1	MP:0000074	9006072	MGI:95729
Gli3<Xt-J>/Gli3<Xt-J>	Gli3<Xt-J>	involves: C3H * CD-1	MP:0000928	8387379	MGI:95729
Gli3<Xt-J>/Gli3<Xt-J>	Gli3<Xt-J>	involves: C3H * CD-1	MP:0002764	9006072	MGI:95729
Gli3<Xt-J>/Gli3<Xt-J>	Gli3<Xt-J>	involves: C3H * CD-1	MP:0003723	9006072	MGI:95729
Gli3<Xt-J>/Gli3<Xt-J>	Gli3<Xt-J>	involves: C3H * CD-1	MP:0003935	8387379	MGI:95729
Gli3<Xt-J>/Gli3<Xt-J>	Gli3<Xt-J>	involves: C3H * CD-1	MP:0004351	9006072	MGI:95729
Gli3<Xt-J>/Gli3<Xt-J>	Gli3<Xt-J>	involves: C3H * CD-1	MP:0004355	9006072	MGI:95729
Gli3<Xt-J>/Gli3<Xt-J>	Gli3<Xt-J>	involves: C3H * CD-1	MP:0004359	9006072	MGI:95729
Gli3<Xt-J>/Gli3<Xt-J>	Gli3<Xt-J>	involves: C3H * CD-1	MP:0004576	8387379	MGI:95729
Gli3<Xt-J>/Gli3<Xt-J>	Gli3<Xt-J>	involves: C3H * CD-1	MP:0004599	9006072	MGI:95729
Gli3<Xt-J>/Gli3<Xt-J>	Gli3<Xt-J>	involves: C3H * CD-1	MP:0008160	9006072	MGI:95729
Gli3<Xt-J>/Gli3<Xt-J>	Gli3<Xt-J>	involves: C3H * CD-1	MP:0008161	9006072	MGI:95729
Gli3<Xt-J>/Gli3<Xt-J>	Gli3<Xt-J>	involves: C3H * CD-1	MP:0008163	9006072	MGI:95729
Gli3<Xt-J>/Gli3<Xt-J>	Gli3<Xt-J>	involves: C3H * CD-1	MP:0009003	8387379	MGI:95729
Gli3<Xt-J>/Gli3<Xt-J>	Gli3<Xt-J>	involves: C3H * CD-1	MP:0011089	8387379	MGI:95729
Gli3<Xt-J>/Gli3<Xt-J>	Gli3<Xt-J>	involves: C3H * CD-1	MP:0011101	8387379	MGI:95729
Gli2<tm1Alj>/Gli2<tm1Alj>	Gli2<tm1Alj>	involves: 129S1/Sv * 129X1/SvJ * CD-1	MP:0000474	9731531	MGI:95728
Gli2<tm1Alj>/Gli2<tm1Alj>	Gli2<tm1Alj>	involves: 129S1/Sv * 129X1/SvJ * CD-1	MP:0002151	19549984	MGI:95728
Gli2<tm1Alj>/Gli2<tm1Alj>	Gli2<tm1Alj>	involves: 129S1/Sv * 129X1/SvJ * CD-1	MP:0001176	9731531	MGI:95728
Gli2<tm1Alj>/Gli2<tm1Alj>	Gli2<tm1Alj>	involves: 129S1/Sv * 129X1/SvJ * CD-1	MP:0001178	9731531	MGI:95728
Gli2<tm1Alj>/Gli2<tm1Alj>	Gli2<tm1Alj>	involves: 129S1/Sv * 129X1/SvJ * CD-1	MP:0005631	9731531	MGI:95728
Gli2<tm1Alj>/Gli2<tm1Alj>	Gli2<tm1Alj>	involves: 129S1/Sv * 129X1/SvJ * CD-1	MP:0003120	9731531	MGI:95728
Gli2<tm1Alj>/Gli2<tm1Alj>	Gli2<tm1Alj>	involves: 129S1/Sv * 129X1/SvJ * CD-1	MP:0003160	9731531	MGI:95728
Gli2<tm1Alj>/Gli2<tm1Alj>	Gli2<tm1Alj>	involves: 129S1/Sv * 129X1/SvJ * CD-1	MP:0003159	9731531	MGI:95728
Gli2<tm1Alj>/Gli2<tm1Alj>	Gli2<tm1Alj>	involves: 129S1/Sv * 129X1/SvJ * CD-1	MP:0003641	9731531	MGI:95728
Gli2<tm1Alj>/Gli2<tm1Alj>	Gli2<tm1Alj>	involves: 129S1/Sv * 129X1/SvJ * CD-1	MP:0009570	9731531	MGI:95728
Gli2<tm1Alj>/Gli2<tm1Alj>	Gli2<tm1Alj>	involves: 129S1/Sv * 129X1/SvJ * CD-1	MP:0010810	9731531	MGI:95728
Gli2<tm1Alj>/Gli2<tm1Alj>	Gli2<tm1Alj>	involves: 129S1/Sv * 129X1/SvJ * CD-1	MP:0010827	9731531	MGI:95728
Gli2<tm1Alj>/Gli2<tm1Alj>	Gli2<tm1Alj>	involves: 129S1/Sv * 129X1/SvJ * CD-1	MP:0010881	9731531	MGI:95728
Gli2<tm1Alj>/Gli2<tm1Alj>	Gli2<tm1Alj>	involves: 129S1/Sv * 129X1/SvJ * CD-1	MP:0010882	9731531	MGI:95728
Gli2<tm1Alj>/Gli2<tm1Alj>	Gli2<tm1Alj>	involves: 129S1/Sv * 129X1/SvJ * CD-1	MP:0010883	9731531	MGI:95728
Gli2<tm1Alj>/Gli2<tm1Alj>	Gli2<tm1Alj>	involves: 129S1/Sv * 129X1/SvJ * CD-1	MP:0010884	9731531	MGI:95728
Gli2<tm1Alj>/Gli2<tm1Alj>	Gli2<tm1Alj>	involves: 129S1/Sv * 129X1/SvJ * CD-1	MP:0011143	9731531	MGI:95728
Gli2<tm1Alj>/Gli2<tm1Alj>	Gli2<tm1Alj>	involves: 129S1/Sv * 129X1/SvJ * CD-1	MP:0011148	9731531	MGI:95728
Prrx1<tm1Tex>/Prrx1<tm1Tex>,Prrx2<tm1Mjk>/Prrx2<tm1Mjk>	Prrx2<tm1Mjk>|Prrx1<tm1Tex>	involves: 129S7/SvEvBrd * C57BL/6	MP:0002110	9882503	MGI:97712,MGI:98218
Prrx1<tm1Tex>/Prrx1<tm1Tex>,Prrx2<tm1Mjk>/Prrx2<tm1Mjk>	Prrx2<tm1Mjk>|Prrx1<tm1Tex>	involves: 129S7/SvEvBrd * C57BL/6	MP:0002109	9876178	MGI:97712,MGI:98218
Prrx1<tm1Tex>/Prrx1<tm1Tex>,Prrx2<tm1Mjk>/Prrx2<tm1Mjk>	Prrx2<tm1Mjk>|Prrx1<tm1Tex>	involves: 129S7/SvEvBrd * C57BL/6	MP:0001438	9876178	MGI:97712,MGI:98218
Prrx1<tm1Tex>/Prrx1<tm1Tex>,Prrx2<tm1Mjk>/Prrx2<tm1Mjk>	Prrx2<tm1Mjk>|Prrx1<tm1Tex>	involves: 129S7/SvEvBrd * C57BL/6	MP:0000430	9876178	MGI:97712,MGI:98218
Prrx1<tm1Tex>/Prrx1<tm1Tex>,Prrx2<tm1Mjk>/Prrx2<tm1Mjk>	Prrx2<tm1Mjk>|Prrx1<tm1Tex>	involves: 129S7/SvEvBrd * C57BL/6	MP:0000458	9876178	MGI:97712,MGI:98218
Prrx1<tm1Tex>/Prrx1<tm1Tex>,Prrx2<tm1Mjk>/Prrx2<tm1Mjk>	Prrx2<tm1Mjk>|Prrx1<tm1Tex>	involves: 129S7/SvEvBrd * C57BL/6	MP:0000455	9876178	MGI:97712,MGI:98218
Prrx1<tm1Tex>/Prrx1<tm1Tex>,Prrx2<tm1Mjk>/Prrx2<tm1Mjk>	Prrx2<tm1Mjk>|Prrx1<tm1Tex>	involves: 129S7/SvEvBrd * C57BL/6	MP:0000572	9882503	MGI:97712,MGI:98218
Prrx1<tm1Tex>/Prrx1<tm1Tex>,Prrx2<tm1Mjk>/Prrx2<tm1Mjk>	Prrx2<tm1Mjk>|Prrx1<tm1Tex>	involves: 129S7/SvEvBrd * C57BL/6	MP:0001953	9882503	MGI:97712,MGI:98218
Prrx1<tm1Tex>/Prrx1<tm1Tex>,Prrx2<tm1Mjk>/Prrx2<tm1Mjk>	Prrx2<tm1Mjk>|Prrx1<tm1Tex>	involves: 129S7/SvEvBrd * C57BL/6	MP:0000554	9882503	MGI:97712,MGI:98218
Prrx1<tm1Tex>/Prrx1<tm1Tex>,Prrx2<tm1Mjk>/Prrx2<tm1Mjk>	Prrx2<tm1Mjk>|Prrx1<tm1Tex>	involves: 129S7/SvEvBrd * C57BL/6	MP:0000116	9876178	MGI:97712,MGI:98218
Prrx1<tm1Tex>/Prrx1<tm1Tex>,Prrx2<tm1Mjk>/Prrx2<tm1Mjk>	Prrx2<tm1Mjk>|Prrx1<tm1Tex>	involves: 129S7/SvEvBrd * C57BL/6	MP:0000165	9882503	MGI:97712,MGI:98218
Prrx1<tm1Tex>/Prrx1<tm1Tex>,Prrx2<tm1Mjk>/Prrx2<tm1Mjk>	Prrx2<tm1Mjk>|Prrx1<tm1Tex>	involves: 129S7/SvEvBrd * C57BL/6	MP:0000088	9876178	MGI:97712,MGI:98218
Prrx1<tm1Tex>/Prrx1<tm1Tex>,Prrx2<tm1Mjk>/Prrx2<tm1Mjk>	Prrx2<tm1Mjk>|Prrx1<tm1Tex>	involves: 129S7/SvEvBrd * C57BL/6	MP:0000568	9882503	MGI:97712,MGI:98218
Prrx1<tm1Tex>/Prrx1<tm1Tex>,Prrx2<tm1Mjk>/Prrx2<tm1Mjk>	Prrx2<tm1Mjk>|Prrx1<tm1Tex>	involves: 129S7/SvEvBrd * C57BL/6	MP:0000565	9882503	MGI:97712,MGI:98218
Prrx1<tm1Tex>/Prrx1<tm1Tex>,Prrx2<tm1Mjk>/Prrx2<tm1Mjk>	Prrx2<tm1Mjk>|Prrx1<tm1Tex>	involves: 129S7/SvEvBrd * C57BL/6	MP:0000562	9882503	MGI:97712,MGI:98218
Prrx1<tm1Tex>/Prrx1<tm1Tex>,Prrx2<tm1Mjk>/Prrx2<tm1Mjk>	Prrx2<tm1Mjk>|Prrx1<tm1Tex>	involves: 129S7/SvEvBrd * C57BL/6	MP:0000564	9882503	MGI:97712,MGI:98218
Prrx1<tm1Tex>/Prrx1<tm1Tex>,Prrx2<tm1Mjk>/Prrx2<tm1Mjk>	Prrx2<tm1Mjk>|Prrx1<tm1Tex>	involves: 129S7/SvEvBrd * C57BL/6	MP:0001302	9876178	MGI:97712,MGI:98218
Prrx1<tm1Tex>/Prrx1<tm1Tex>,Prrx2<tm1Mjk>/Prrx2<tm1Mjk>	Prrx2<tm1Mjk>|Prrx1<tm1Tex>	involves: 129S7/SvEvBrd * C57BL/6	MP:0001341	9876178	MGI:97712,MGI:98218
Prrx1<tm1Tex>/Prrx1<tm1Tex>,Prrx2<tm1Mjk>/Prrx2<tm1Mjk>	Prrx2<tm1Mjk>|Prrx1<tm1Tex>	involves: 129S7/SvEvBrd * C57BL/6	MP:0000023	9876178	MGI:97712,MGI:98218
Prrx1<tm1Tex>/Prrx1<tm1Tex>,Prrx2<tm1Mjk>/Prrx2<tm1Mjk>	Prrx2<tm1Mjk>|Prrx1<tm1Tex>	involves: 129S7/SvEvBrd * C57BL/6	MP:0000018	9876178	MGI:97712,MGI:98218
Prrx1<tm1Tex>/Prrx1<tm1Tex>,Prrx2<tm1Mjk>/Prrx2<tm1Mjk>	Prrx2<tm1Mjk>|Prrx1<tm1Tex>	involves: 129S7/SvEvBrd * C57BL/6	MP:0000125	9876178	MGI:97712,MGI:98218
Prrx1<tm1Tex>/Prrx1<tm1Tex>,Prrx2<tm1Mjk>/Prrx2<tm1Mjk>	Prrx2<tm1Mjk>|Prrx1<tm1Tex>	involves: 129S7/SvEvBrd * C57BL/6	MP:0001575	9876178	MGI:97712,MGI:98218
Prrx1<tm1Tex>/Prrx1<tm1Tex>,Prrx2<tm1Mjk>/Prrx2<tm1Mjk>	Prrx2<tm1Mjk>|Prrx1<tm1Tex>	involves: 129S7/SvEvBrd * C57BL/6	MP:0001676	9882503	MGI:97712,MGI:98218
Prrx1<tm1Tex>/Prrx1<tm1Tex>,Prrx2<tm1Mjk>/Prrx2<tm1Mjk>	Prrx2<tm1Mjk>|Prrx1<tm1Tex>	involves: 129S7/SvEvBrd * C57BL/6	MP:0001954	9876178	MGI:97712,MGI:98218
Prrx1<tm1Tex>/Prrx1<tm1Tex>,Prrx2<tm1Mjk>/Prrx2<tm1Mjk>	Prrx2<tm1Mjk>|Prrx1<tm1Tex>	involves: 129S7/SvEvBrd * C57BL/6	MP:0002650	9876178	MGI:97712,MGI:98218
Prrx1<tm1Tex>/Prrx1<tm1Tex>,Prrx2<tm1Mjk>/Prrx2<tm1Mjk>	Prrx2<tm1Mjk>|Prrx1<tm1Tex>	involves: 129S7/SvEvBrd * C57BL/6	MP:0005306	9882503	MGI:97712,MGI:98218
Prrx1<tm1Tex>/Prrx1<tm1Tex>,Prrx2<tm1Mjk>/Prrx2<tm1Mjk>	Prrx2<tm1Mjk>|Prrx1<tm1Tex>	involves: 129S7/SvEvBrd * C57BL/6	MP:0005359	9876178	MGI:97712,MGI:98218
Prrx1<tm1Tex>/Prrx1<tm1Tex>,Prrx2<tm1Mjk>/Prrx2<tm1Mjk>	Prrx2<tm1Mjk>|Prrx1<tm1Tex>	involves: 129S7/SvEvBrd * C57BL/6	MP:0003857	9882503	MGI:97712,MGI:98218
Prrx1<tm1Tex>/Prrx1<tm1Tex>,Prrx2<tm1Mjk>/Prrx2<tm1Mjk>	Prrx2<tm1Mjk>|Prrx1<tm1Tex>	involves: 129S7/SvEvBrd * C57BL/6	MP:0004439	9876178	MGI:97712,MGI:98218
Prrx1<tm1Tex>/Prrx1<tm1Tex>,Prrx2<tm1Mjk>/Prrx2<tm1Mjk>	Prrx2<tm1Mjk>|Prrx1<tm1Tex>	involves: 129S7/SvEvBrd * C57BL/6	MP:0006395	9882503	MGI:97712,MGI:98218
Prrx1<tm1Tex>/Prrx1<tm1Tex>,Prrx2<tm1Mjk>/Prrx2<tm1Mjk>	Prrx2<tm1Mjk>|Prrx1<tm1Tex>	involves: 129S7/SvEvBrd * C57BL/6	MP:0008271	9882503	MGI:97712,MGI:98218
Prrx1<tm1Tex>/Prrx1<tm1Tex>,Prrx2<tm1Mjk>/Prrx2<tm1Mjk>	Prrx2<tm1Mjk>|Prrx1<tm1Tex>	involves: 129S7/SvEvBrd * C57BL/6	MP:0009890	9876178	MGI:97712,MGI:98218
Prrx1<tm1Tex>/Prrx1<tm1Tex>,Prrx2<tm1Mjk>/Prrx2<tm1Mjk>	Prrx2<tm1Mjk>|Prrx1<tm1Tex>	involves: 129S7/SvEvBrd * C57BL/6	MP:0011087	9876178,9882503	MGI:97712,MGI:98218
Map2k4<tm1Pngr>/Map2k4<tm1Pngr>	Map2k4<tm1Pngr>	involves: 129P2/OlaHsd * C57BL/6	MP:0000596	9876179	MGI:1346869
Map2k4<tm1Pngr>/Map2k4<tm1Pngr>	Map2k4<tm1Pngr>	involves: 129P2/OlaHsd * C57BL/6	MP:0001577	9876179	MGI:1346869
Map2k4<tm1Pngr>/Map2k4<tm1Pngr>	Map2k4<tm1Pngr>	involves: 129P2/OlaHsd * C57BL/6	MP:0011098	9876179	MGI:1346869
Otx2<tm1Sia>/Otx2<tm1Sia>	Otx2<tm1Sia>	involves: C57BL/6 * CBA	MP:0000432	7590242	MGI:97451
Otx2<tm1Sia>/Otx2<tm1Sia>	Otx2<tm1Sia>	involves: C57BL/6 * CBA	MP:0000266	7590242	MGI:97451
Otx2<tm1Sia>/Otx2<tm1Sia>	Otx2<tm1Sia>	involves: C57BL/6 * CBA	MP:0000474	7590242	MGI:97451
Otx2<tm1Sia>/Otx2<tm1Sia>	Otx2<tm1Sia>	involves: C57BL/6 * CBA	MP:0001695	9895322	MGI:97451
Otx2<tm1Sia>/Otx2<tm1Sia>	Otx2<tm1Sia>	involves: C57BL/6 * CBA	MP:0001730	7590242	MGI:97451
Otx2<tm1Sia>/Otx2<tm1Sia>	Otx2<tm1Sia>	involves: C57BL/6 * CBA	MP:0000913	9895322	MGI:97451
Otx2<tm1Sia>/Otx2<tm1Sia>	Otx2<tm1Sia>	involves: C57BL/6 * CBA	MP:0000783	7590242	MGI:97451
Otx2<tm1Sia>/Otx2<tm1Sia>	Otx2<tm1Sia>	involves: C57BL/6 * CBA	MP:0000897	7590242	MGI:97451
Otx2<tm1Sia>/Otx2<tm1Sia>	Otx2<tm1Sia>	involves: C57BL/6 * CBA	MP:0005221	7590242	MGI:97451
Otx2<tm1Sia>/Otx2<tm1Sia>	Otx2<tm1Sia>	involves: C57BL/6 * CBA	MP:0009266	9895322	MGI:97451
Otx2<tm1Sia>/Otx2<tm1Sia>	Otx2<tm1Sia>	involves: C57BL/6 * CBA	MP:0011098	7590242	MGI:97451
Alx4<tm1Rwi>/Alx4<tm1Rwi>	Alx4<tm1Rwi>	involves: 129S6/SvEvTac	MP:0000757	9374397	MGI:108359
Alx4<tm1Rwi>/Alx4<tm1Rwi>	Alx4<tm1Rwi>	involves: 129S6/SvEvTac	MP:0000562	9374397	MGI:108359
Alx4<tm1Rwi>/Alx4<tm1Rwi>	Alx4<tm1Rwi>	involves: 129S6/SvEvTac	MP:0000109	9374397	MGI:108359
Alx4<tm1Rwi>/Alx4<tm1Rwi>	Alx4<tm1Rwi>	involves: 129S6/SvEvTac	MP:0011090	9374397	MGI:108359
Alx1<tm1Crm>/Alx1<tm1Crm>,Alx4<tm1Rwi>/Alx4<tm1Rwi>	Alx4<tm1Rwi>|Alx1<tm1Crm>	involves: 129S6/SvEvTac * 129S7/SvEvBrd	MP:0000757	9847249	MGI:104621,MGI:108359
Alx1<tm1Crm>/Alx1<tm1Crm>,Alx4<tm1Rwi>/Alx4<tm1Rwi>	Alx4<tm1Rwi>|Alx1<tm1Crm>	involves: 129S6/SvEvTac * 129S7/SvEvBrd	MP:0000562	9847249	MGI:104621,MGI:108359
Alx1<tm1Crm>/Alx1<tm1Crm>,Alx4<tm1Rwi>/Alx4<tm1Rwi>	Alx4<tm1Rwi>|Alx1<tm1Crm>	involves: 129S6/SvEvTac * 129S7/SvEvBrd	MP:0000914	9847249	MGI:104621,MGI:108359
Alx1<tm1Crm>/Alx1<tm1Crm>,Alx4<tm1Rwi>/Alx4<tm1Rwi>	Alx4<tm1Rwi>|Alx1<tm1Crm>	involves: 129S6/SvEvTac * 129S7/SvEvBrd	MP:0000155	9847249	MGI:104621,MGI:108359
Alx1<tm1Crm>/Alx1<tm1Crm>,Alx4<tm1Rwi>/Alx4<tm1Rwi>	Alx4<tm1Rwi>|Alx1<tm1Crm>	involves: 129S6/SvEvTac * 129S7/SvEvBrd	MP:0000108	9847249	MGI:104621,MGI:108359
Alx1<tm1Crm>/Alx1<tm1Crm>,Alx4<tm1Rwi>/Alx4<tm1Rwi>	Alx4<tm1Rwi>|Alx1<tm1Crm>	involves: 129S6/SvEvTac * 129S7/SvEvBrd	MP:0002764	9847249	MGI:104621,MGI:108359
Alx1<tm1Crm>/Alx1<tm1Crm>,Alx4<tm1Rwi>/Alx4<tm1Rwi>	Alx4<tm1Rwi>|Alx1<tm1Crm>	involves: 129S6/SvEvTac * 129S7/SvEvBrd	MP:0003345	9847249	MGI:104621,MGI:108359
Alx1<tm1Crm>/Alx1<tm1Crm>,Alx4<tm1Rwi>/Alx4<tm1Rwi>	Alx4<tm1Rwi>|Alx1<tm1Crm>	involves: 129S6/SvEvTac * 129S7/SvEvBrd	MP:0004320	9847249	MGI:104621,MGI:108359
Alx1<tm1Crm>/Alx1<tm1Crm>	Alx1<tm1Crm>	129S7/SvEvBrd-Alx1<tm1Crm>	MP:0000088	8673125	MGI:104621
Alx1<tm1Crm>/Alx1<tm1Crm>	Alx1<tm1Crm>	129S7/SvEvBrd-Alx1<tm1Crm>	MP:0000097	8673125	MGI:104621
Alx1<tm1Crm>/Alx1<tm1Crm>	Alx1<tm1Crm>	129S7/SvEvBrd-Alx1<tm1Crm>	MP:0000074	8673125	MGI:104621
Alx1<tm1Crm>/Alx1<tm1Crm>	Alx1<tm1Crm>	129S7/SvEvBrd-Alx1<tm1Crm>	MP:0000929	8673125	MGI:104621
Alx1<tm1Crm>/Alx1<tm1Crm>	Alx1<tm1Crm>	129S7/SvEvBrd-Alx1<tm1Crm>	MP:0000783	8673125	MGI:104621
Alx1<tm1Crm>/Alx1<tm1Crm>	Alx1<tm1Crm>	129S7/SvEvBrd-Alx1<tm1Crm>	MP:0000078	8673125	MGI:104621
Alx1<tm1Crm>/Alx1<tm1Crm>	Alx1<tm1Crm>	129S7/SvEvBrd-Alx1<tm1Crm>	MP:0002778	8673125	MGI:104621
Alx1<tm1Crm>/Alx1<tm1Crm>	Alx1<tm1Crm>	129S7/SvEvBrd-Alx1<tm1Crm>	MP:0005249	8673125	MGI:104621
Alx1<tm1Crm>/Alx1<tm1Crm>	Alx1<tm1Crm>	129S7/SvEvBrd-Alx1<tm1Crm>	MP:0003104	8673125	MGI:104621
Alx1<tm1Crm>/Alx1<tm1Crm>	Alx1<tm1Crm>	129S7/SvEvBrd-Alx1<tm1Crm>	MP:0003108	8673125	MGI:104621
Alx1<tm1Crm>/Alx1<tm1Crm>	Alx1<tm1Crm>	129S7/SvEvBrd-Alx1<tm1Crm>	MP:0003235	8673125	MGI:104621
Alx1<tm1Crm>/Alx1<tm1Crm>	Alx1<tm1Crm>	129S7/SvEvBrd-Alx1<tm1Crm>	MP:0004377	8673125	MGI:104621
Alx1<tm1Crm>/Alx1<tm1Crm>	Alx1<tm1Crm>	129S7/SvEvBrd-Alx1<tm1Crm>	MP:0004383	8673125	MGI:104621
Alx1<tm1Crm>/Alx1<tm1Crm>	Alx1<tm1Crm>	129S7/SvEvBrd-Alx1<tm1Crm>	MP:0004422	8673125	MGI:104621
Alx1<tm1Crm>/Alx1<tm1Crm>	Alx1<tm1Crm>	129S7/SvEvBrd-Alx1<tm1Crm>	MP:0004423	8673125	MGI:104621
Alx1<tm1Crm>/Alx1<tm1Crm>	Alx1<tm1Crm>	129S7/SvEvBrd-Alx1<tm1Crm>	MP:0004449	8673125	MGI:104621
Alx1<tm1Crm>/Alx1<tm1Crm>	Alx1<tm1Crm>	129S7/SvEvBrd-Alx1<tm1Crm>	MP:0004726	8673125	MGI:104621
Alx1<tm1Crm>/Alx1<tm1Crm>	Alx1<tm1Crm>	129S7/SvEvBrd-Alx1<tm1Crm>	MP:0011087	8673125	MGI:104621
Zfpm1<tm1Sho>/Zfpm1<tm1Sho>	Zfpm1<tm1Sho>	either: (involves: 129S1/Sv) or (involves: 129S1/Sv * C57BL/6)	MP:0000603	9553047	MGI:1095400
Zfpm1<tm1Sho>/Zfpm1<tm1Sho>	Zfpm1<tm1Sho>	either: (involves: 129S1/Sv) or (involves: 129S1/Sv * C57BL/6)	MP:0000601	9553047	MGI:1095400
Zfpm1<tm1Sho>/Zfpm1<tm1Sho>	Zfpm1<tm1Sho>	either: (involves: 129S1/Sv) or (involves: 129S1/Sv * C57BL/6)	MP:0001577	9553047	MGI:1095400
Zfpm1<tm1Sho>/Zfpm1<tm1Sho>	Zfpm1<tm1Sho>	either: (involves: 129S1/Sv) or (involves: 129S1/Sv * C57BL/6)	MP:0001722	9553047	MGI:1095400
Zfpm1<tm1Sho>/Zfpm1<tm1Sho>	Zfpm1<tm1Sho>	either: (involves: 129S1/Sv) or (involves: 129S1/Sv * C57BL/6)	MP:0001698	9553047	MGI:1095400
Zfpm1<tm1Sho>/Zfpm1<tm1Sho>	Zfpm1<tm1Sho>	either: (involves: 129S1/Sv) or (involves: 129S1/Sv * C57BL/6)	MP:0000229	9553047	MGI:1095400
Zfpm1<tm1Sho>/Zfpm1<tm1Sho>	Zfpm1<tm1Sho>	either: (involves: 129S1/Sv) or (involves: 129S1/Sv * C57BL/6)	MP:0000245	9553047	MGI:1095400
Zfpm1<tm1Sho>/Zfpm1<tm1Sho>	Zfpm1<tm1Sho>	either: (involves: 129S1/Sv) or (involves: 129S1/Sv * C57BL/6)	MP:0001606	9553047	MGI:1095400
Zfpm1<tm1Sho>/Zfpm1<tm1Sho>	Zfpm1<tm1Sho>	either: (involves: 129S1/Sv) or (involves: 129S1/Sv * C57BL/6)	MP:0003229	9553047	MGI:1095400
Zfpm1<tm1Sho>/Zfpm1<tm1Sho>	Zfpm1<tm1Sho>	either: (involves: 129S1/Sv) or (involves: 129S1/Sv * C57BL/6)	MP:0003717	9553047	MGI:1095400
Zfpm1<tm1Sho>/Zfpm1<tm1Sho>	Zfpm1<tm1Sho>	either: (involves: 129S1/Sv) or (involves: 129S1/Sv * C57BL/6)	MP:0004229	9553047	MGI:1095400
Zfpm1<tm1Sho>/Zfpm1<tm1Sho>	Zfpm1<tm1Sho>	either: (involves: 129S1/Sv) or (involves: 129S1/Sv * C57BL/6)	MP:0011098	9553047	MGI:1095400
Dnmt1<tm1Jae>/Dnmt1<tm1Jae>	Dnmt1<tm1Jae>	involves: 129S4/SvJae	MP:0002085	1606615	MGI:94912
Dnmt1<tm1Jae>/Dnmt1<tm1Jae>	Dnmt1<tm1Jae>	involves: 129S4/SvJae	MP:0000352	1606615	MGI:94912
Dnmt1<tm1Jae>/Dnmt1<tm1Jae>	Dnmt1<tm1Jae>	involves: 129S4/SvJae	MP:0001730	1606615	MGI:94912
Dnmt1<tm1Jae>/Dnmt1<tm1Jae>	Dnmt1<tm1Jae>	involves: 129S4/SvJae	MP:0001718	1606615	MGI:94912
Dnmt1<tm1Jae>/Dnmt1<tm1Jae>	Dnmt1<tm1Jae>	involves: 129S4/SvJae	MP:0001722	1606615	MGI:94912
Dnmt1<tm1Jae>/Dnmt1<tm1Jae>	Dnmt1<tm1Jae>	involves: 129S4/SvJae	MP:0006042	1606615	MGI:94912
Dnmt1<tm1Jae>/Dnmt1<tm1Jae>	Dnmt1<tm1Jae>	involves: 129S4/SvJae	MP:0003787	9679064	MGI:94912
Dnmt1<tm1Jae>/Dnmt1<tm1Jae>	Dnmt1<tm1Jae>	involves: 129S4/SvJae	MP:0008877	1606615	MGI:94912
Dnmt1<tm1Jae>/Dnmt1<tm1Jae>	Dnmt1<tm1Jae>	involves: 129S4/SvJae	MP:0011092	1606615	MGI:94912
Kdr<tm1Jrt>/Kdr<tm1Jrt>	Kdr<tm1Jrt>	involves: 129S1/Sv * 129X1/SvJ	MP:0002085	7596435	MGI:96683
Kdr<tm1Jrt>/Kdr<tm1Jrt>	Kdr<tm1Jrt>	involves: 129S1/Sv * 129X1/SvJ	MP:0002123	7596435	MGI:96683
Kdr<tm1Jrt>/Kdr<tm1Jrt>	Kdr<tm1Jrt>	involves: 129S1/Sv * 129X1/SvJ	MP:0001651	7596435	MGI:96683
Kdr<tm1Jrt>/Kdr<tm1Jrt>	Kdr<tm1Jrt>	involves: 129S1/Sv * 129X1/SvJ	MP:0001726	16514057	MGI:96683
Kdr<tm1Jrt>/Kdr<tm1Jrt>	Kdr<tm1Jrt>	involves: 129S1/Sv * 129X1/SvJ	MP:0000263	7596435	MGI:96683
Kdr<tm1Jrt>/Kdr<tm1Jrt>	Kdr<tm1Jrt>	involves: 129S1/Sv * 129X1/SvJ	MP:0001721	7596435	MGI:96683
Kdr<tm1Jrt>/Kdr<tm1Jrt>	Kdr<tm1Jrt>	involves: 129S1/Sv * 129X1/SvJ	MP:0001719	7596435	MGI:96683
Kdr<tm1Jrt>/Kdr<tm1Jrt>	Kdr<tm1Jrt>	involves: 129S1/Sv * 129X1/SvJ	MP:0001698	7596435	MGI:96683
Kdr<tm1Jrt>/Kdr<tm1Jrt>	Kdr<tm1Jrt>	involves: 129S1/Sv * 129X1/SvJ	MP:0006138	7596435	MGI:96683
Kdr<tm1Jrt>/Kdr<tm1Jrt>	Kdr<tm1Jrt>	involves: 129S1/Sv * 129X1/SvJ	MP:0011098	7596435	MGI:96683
Kdr<tm1Jrt>/Kdr<+>	Kdr<tm1Jrt>|Kdr<+>	involves: 129S1/Sv * 129X1/SvJ	MP:0002169	7596435	MGI:96683
Runx1<tm1Spe>/Runx1<tm1Spe>	Runx1<tm1Spe>	either: (involves: 129S4/Jae * BALB/c) or (involves: 129S4/SvJae * C57BL/6)	MP:0001651	8622955	MGI:99852
Runx1<tm1Spe>/Runx1<tm1Spe>	Runx1<tm1Spe>	either: (involves: 129S4/Jae * BALB/c) or (involves: 129S4/SvJae * C57BL/6)	MP:0001602	8622955	MGI:99852
Runx1<tm1Spe>/Runx1<tm1Spe>	Runx1<tm1Spe>	either: (involves: 129S4/Jae * BALB/c) or (involves: 129S4/SvJae * C57BL/6)	MP:0001634	8622955	MGI:99852
Runx1<tm1Spe>/Runx1<tm1Spe>	Runx1<tm1Spe>	either: (involves: 129S4/Jae * BALB/c) or (involves: 129S4/SvJae * C57BL/6)	MP:0001914	8622955	MGI:99852
Runx1<tm1Spe>/Runx1<tm1Spe>	Runx1<tm1Spe>	either: (involves: 129S4/Jae * BALB/c) or (involves: 129S4/SvJae * C57BL/6)	MP:0000245	8622955	MGI:99852
Runx1<tm1Spe>/Runx1<tm1Spe>	Runx1<tm1Spe>	either: (involves: 129S4/Jae * BALB/c) or (involves: 129S4/SvJae * C57BL/6)	MP:0001606	8622955	MGI:99852
Runx1<tm1Spe>/Runx1<tm1Spe>	Runx1<tm1Spe>	either: (involves: 129S4/Jae * BALB/c) or (involves: 129S4/SvJae * C57BL/6)	MP:0005244	8622955	MGI:99852
Runx1<tm1Spe>/Runx1<tm1Spe>	Runx1<tm1Spe>	either: (involves: 129S4/Jae * BALB/c) or (involves: 129S4/SvJae * C57BL/6)	MP:0009395	8622955	MGI:99852
Runx1<tm1Spe>/Runx1<tm1Spe>	Runx1<tm1Spe>	either: (involves: 129S4/Jae * BALB/c) or (involves: 129S4/SvJae * C57BL/6)	MP:0011098	8622955	MGI:99852
Os/Os<+>	Os<+>|Os	involves: 101 * C3H	MP:0005650	4305644	MGI:97446
Epor<tm1Cos>/Epor<tm1Cos>	Epor<tm1Cos>	involves: 129S/SvEv * C57BL/6J	MP:0000603	8566749	MGI:95408
Epor<tm1Cos>/Epor<tm1Cos>	Epor<tm1Cos>	involves: 129S/SvEv * C57BL/6J	MP:0000601	8566749	MGI:95408
Epor<tm1Cos>/Epor<tm1Cos>	Epor<tm1Cos>	involves: 129S/SvEv * C57BL/6J	MP:0001577	8566749	MGI:95408
Epor<tm1Cos>/Epor<tm1Cos>	Epor<tm1Cos>	involves: 129S/SvEv * C57BL/6J	MP:0002447	8566749	MGI:95408
Epor<tm1Cos>/Epor<tm1Cos>	Epor<tm1Cos>	involves: 129S/SvEv * C57BL/6J	MP:0000245	8566749	MGI:95408
Epor<tm1Cos>/Epor<tm1Cos>	Epor<tm1Cos>	involves: 129S/SvEv * C57BL/6J	MP:0002875	8566749	MGI:95408
Epor<tm1Cos>/Epor<tm1Cos>	Epor<tm1Cos>	involves: 129S/SvEv * C57BL/6J	MP:0004230	8566749	MGI:95408
Epor<tm1Cos>/Epor<tm1Cos>	Epor<tm1Cos>	involves: 129S/SvEv * C57BL/6J	MP:0011092	8566749	MGI:95408
Trp53<tm1Brd>/Trp53<tm1Brd>	Trp53<tm1Brd>	involves: 129S7/SvEvBrd	MP:0002083	16670198	MGI:98834
Trp53<tm1Brd>/Trp53<tm1Brd>	Trp53<tm1Brd>	involves: 129S7/SvEvBrd	MP:0000351	10508513,16597604,17332334,21127973	MGI:98834
Trp53<tm1Brd>/Trp53<tm1Brd>	Trp53<tm1Brd>	involves: 129S7/SvEvBrd	MP:0002020	16616333	MGI:98834
Trp53<tm1Brd>/Trp53<tm1Brd>	Trp53<tm1Brd>	involves: 129S7/SvEvBrd	MP:0005621	10508513,16597604	MGI:98834
Trp53<tm1Brd>/Trp53<tm1Brd>	Trp53<tm1Brd>	involves: 129S7/SvEvBrd	MP:0000343	16533502	MGI:98834
Trp53<tm1Brd>/Trp53<tm1Brd>	Trp53<tm1Brd>	involves: 129S7/SvEvBrd	MP:0003077	17158931,21127973	MGI:98834
Trp53<tm1Brd>/Trp53<tm1Brd>	Trp53<tm1Brd>	involves: 129S7/SvEvBrd	MP:0006043	10508513,12097646,17158931,17332334	MGI:98834
Trp53<tm1Brd>/Trp53<tm1Brd>	Trp53<tm1Brd>	involves: 129S7/SvEvBrd	MP:0003207	12097646,12192050	MGI:98834
Trp53<tm1Brd>/Trp53<tm1Brd>	Trp53<tm1Brd>	involves: 129S7/SvEvBrd	MP:0003763	21127973	MGI:98834
Trp53<tm1Brd>/Trp53<tm1Brd>	Trp53<tm1Brd>	involves: 129S7/SvEvBrd	MP:0004023	10508513	MGI:98834
Trp53<tm1Brd>/Trp53<tm1Brd>	Trp53<tm1Brd>	involves: 129S7/SvEvBrd	MP:0004045	12097646,12192050	MGI:98834
Trp53<tm1Brd>/Trp53<tm1Brd>	Trp53<tm1Brd>	involves: 129S7/SvEvBrd	MP:0004228	17332334,21127973	MGI:98834
Trp53<tm1Brd>/Trp53<tm1Brd>	Trp53<tm1Brd>	involves: 129S7/SvEvBrd	MP:0008009	21127973	MGI:98834
Trp53<tm1Brd>/Trp53<tm1Brd>	Trp53<tm1Brd>	involves: 129S7/SvEvBrd	MP:0009764	16533502	MGI:98834
Cbfb<tm1Tok>/Cbfb<tm1Tok>	Cbfb<tm1Tok>	involves: 129P2/OlaHsd * C57BL/6J	MP:0000603	8901586	MGI:99851
Cbfb<tm1Tok>/Cbfb<tm1Tok>	Cbfb<tm1Tok>	involves: 129P2/OlaHsd * C57BL/6J	MP:0002123	8901586	MGI:99851
Cbfb<tm1Tok>/Cbfb<tm1Tok>	Cbfb<tm1Tok>	involves: 129P2/OlaHsd * C57BL/6J	MP:0001722	8901586	MGI:99851
Cbfb<tm1Tok>/Cbfb<tm1Tok>	Cbfb<tm1Tok>	involves: 129P2/OlaHsd * C57BL/6J	MP:0001915	8901586	MGI:99851
Cbfb<tm1Tok>/Cbfb<tm1Tok>	Cbfb<tm1Tok>	involves: 129P2/OlaHsd * C57BL/6J	MP:0006054	8901586	MGI:99851
Cbfb<tm1Tok>/Cbfb<tm1Tok>	Cbfb<tm1Tok>	involves: 129P2/OlaHsd * C57BL/6J	MP:0003717	8901586	MGI:99851
Cbfb<tm1Tok>/Cbfb<tm1Tok>	Cbfb<tm1Tok>	involves: 129P2/OlaHsd * C57BL/6J	MP:0011098	8901586	MGI:99851
Ptk2<tm1Imeg>/Ptk2<tm1Imeg>	Ptk2<tm1Imeg>	involves: C57BL/6 * CBA	MP:0000358	7566154	MGI:95481
Ptk2<tm1Imeg>/Ptk2<tm1Imeg>	Ptk2<tm1Imeg>	involves: C57BL/6 * CBA	MP:0002084	7478517	MGI:95481
Ptk2<tm1Imeg>/Ptk2<tm1Imeg>	Ptk2<tm1Imeg>	involves: C57BL/6 * CBA	MP:0002085	7478517	MGI:95481
Ptk2<tm1Imeg>/Ptk2<tm1Imeg>	Ptk2<tm1Imeg>	involves: C57BL/6 * CBA	MP:0002086	7478517	MGI:95481
Ptk2<tm1Imeg>/Ptk2<tm1Imeg>	Ptk2<tm1Imeg>	involves: C57BL/6 * CBA	MP:0000474	7478517	MGI:95481
Ptk2<tm1Imeg>/Ptk2<tm1Imeg>	Ptk2<tm1Imeg>	involves: C57BL/6 * CBA	MP:0002128	7478517	MGI:95481
Ptk2<tm1Imeg>/Ptk2<tm1Imeg>	Ptk2<tm1Imeg>	involves: C57BL/6 * CBA	MP:0001614	7478517	MGI:95481
Ptk2<tm1Imeg>/Ptk2<tm1Imeg>	Ptk2<tm1Imeg>	involves: C57BL/6 * CBA	MP:0000267	7478517,7566154	MGI:95481
Ptk2<tm1Imeg>/Ptk2<tm1Imeg>	Ptk2<tm1Imeg>	involves: C57BL/6 * CBA	MP:0001675	7566154	MGI:95481
Ptk2<tm1Imeg>/Ptk2<tm1Imeg>	Ptk2<tm1Imeg>	involves: C57BL/6 * CBA	MP:0001680	7478517,7566154	MGI:95481
Ptk2<tm1Imeg>/Ptk2<tm1Imeg>	Ptk2<tm1Imeg>	involves: C57BL/6 * CBA	MP:0001688	7478517,7566154	MGI:95481
Ptk2<tm1Imeg>/Ptk2<tm1Imeg>	Ptk2<tm1Imeg>	involves: C57BL/6 * CBA	MP:0001726	7478517	MGI:95481
Ptk2<tm1Imeg>/Ptk2<tm1Imeg>	Ptk2<tm1Imeg>	involves: C57BL/6 * CBA	MP:0001718	7478517	MGI:95481
Ptk2<tm1Imeg>/Ptk2<tm1Imeg>	Ptk2<tm1Imeg>	involves: C57BL/6 * CBA	MP:0002191	7478517	MGI:95481
Ptk2<tm1Imeg>/Ptk2<tm1Imeg>	Ptk2<tm1Imeg>	involves: C57BL/6 * CBA	MP:0000272	7478517	MGI:95481
Ptk2<tm1Imeg>/Ptk2<tm1Imeg>	Ptk2<tm1Imeg>	involves: C57BL/6 * CBA	MP:0001698	7478517	MGI:95481
Ptk2<tm1Imeg>/Ptk2<tm1Imeg>	Ptk2<tm1Imeg>	involves: C57BL/6 * CBA	MP:0001914	7478517	MGI:95481
Ptk2<tm1Imeg>/Ptk2<tm1Imeg>	Ptk2<tm1Imeg>	involves: C57BL/6 * CBA	MP:0005029	7478517	MGI:95481
Ptk2<tm1Imeg>/Ptk2<tm1Imeg>	Ptk2<tm1Imeg>	involves: C57BL/6 * CBA	MP:0005221	7478517,7566154	MGI:95481
Ptk2<tm1Imeg>/Ptk2<tm1Imeg>	Ptk2<tm1Imeg>	involves: C57BL/6 * CBA	MP:0002825	7478517,7566154	MGI:95481
Ptk2<tm1Imeg>/Ptk2<tm1Imeg>	Ptk2<tm1Imeg>	involves: C57BL/6 * CBA	MP:0003091	7566154	MGI:95481
Ptk2<tm1Imeg>/Ptk2<tm1Imeg>	Ptk2<tm1Imeg>	involves: C57BL/6 * CBA	MP:0003410	7566154	MGI:95481
Ptk2<tm1Imeg>/Ptk2<tm1Imeg>	Ptk2<tm1Imeg>	involves: C57BL/6 * CBA	MP:0004180	7478517	MGI:95481
Ptk2<tm1Imeg>/Ptk2<tm1Imeg>	Ptk2<tm1Imeg>	involves: C57BL/6 * CBA	MP:0004261	7478517	MGI:95481
Ptk2<tm1Imeg>/Ptk2<tm1Imeg>	Ptk2<tm1Imeg>	involves: C57BL/6 * CBA	MP:0004787	7566154	MGI:95481
Ptk2<tm1Imeg>/Ptk2<tm1Imeg>	Ptk2<tm1Imeg>	involves: C57BL/6 * CBA	MP:0009657	7478517	MGI:95481
Ptk2<tm1Imeg>/Ptk2<tm1Imeg>	Ptk2<tm1Imeg>	involves: C57BL/6 * CBA	MP:0010656	7478517	MGI:95481
Ptk2<tm1Imeg>/Ptk2<tm1Imeg>	Ptk2<tm1Imeg>	involves: C57BL/6 * CBA	MP:0011098	7478517	MGI:95481
Ptk2<tm1Imeg>/Ptk2<tm1Imeg>	Ptk2<tm1Imeg>	involves: C57BL/6 * CBA	MP:0011260	7478517	MGI:95481
Wnt4<tm1Amc>/Wnt4<tm1Amc>	Wnt4<tm1Amc>	involves: 129S1/Sv	MP:0001126	9989404	MGI:98957
Wnt4<tm1Amc>/Wnt4<tm1Amc>	Wnt4<tm1Amc>	involves: 129S1/Sv	MP:0001931	9989404	MGI:98957
Wnt4<tm1Amc>/Wnt4<tm1Amc>	Wnt4<tm1Amc>	involves: 129S1/Sv	MP:0002212	9989404	MGI:98957
Wnt4<tm1Amc>/Wnt4<tm1Amc>	Wnt4<tm1Amc>	involves: 129S1/Sv	MP:0001939	9989404	MGI:98957
Wnt4<tm1Amc>/Wnt4<tm1Amc>	Wnt4<tm1Amc>	involves: 129S1/Sv	MP:0000520	7990960	MGI:98957
Wnt4<tm1Amc>/Wnt4<tm1Amc>	Wnt4<tm1Amc>	involves: 129S1/Sv	MP:0000528	7990960	MGI:98957
Wnt4<tm1Amc>/Wnt4<tm1Amc>	Wnt4<tm1Amc>	involves: 129S1/Sv	MP:0000715	11920562	MGI:98957
Wnt4<tm1Amc>/Wnt4<tm1Amc>	Wnt4<tm1Amc>	involves: 129S1/Sv	MP:0005431	9989404	MGI:98957
Wnt4<tm1Amc>/Wnt4<tm1Amc>	Wnt4<tm1Amc>	involves: 129S1/Sv	MP:0003606	7990960	MGI:98957
Wnt4<tm1Amc>/Wnt4<tm1Amc>	Wnt4<tm1Amc>	involves: 129S1/Sv	MP:0006361	9989404	MGI:98957
Wnt4<tm1Amc>/Wnt4<tm1Amc>	Wnt4<tm1Amc>	involves: 129S1/Sv	MP:0006425	9989404	MGI:98957
Wnt4<tm1Amc>/Wnt4<tm1Amc>	Wnt4<tm1Amc>	involves: 129S1/Sv	MP:0009093	9989404	MGI:98957
Wnt4<tm1Amc>/Wnt4<tm1Amc>	Wnt4<tm1Amc>	involves: 129S1/Sv	MP:0010984	7990960	MGI:98957
Wnt4<tm1Amc>/Wnt4<tm1Amc>	Wnt4<tm1Amc>	involves: 129S1/Sv	MP:0010987	7990960	MGI:98957
Wnt4<tm1Amc>/Wnt4<tm1Amc>	Wnt4<tm1Amc>	involves: 129S1/Sv	MP:0011087	7990960	MGI:98957
Hoxa2<tm1Ipc>/Hoxa2<tm1Ipc>	Hoxa2<tm1Ipc>	involves: 129S2/SvPas	MP:0001436	7903601	MGI:96174
Hoxa2<tm1Ipc>/Hoxa2<tm1Ipc>	Hoxa2<tm1Ipc>	involves: 129S2/SvPas	MP:0002116	16221728	MGI:96174
Hoxa2<tm1Ipc>/Hoxa2<tm1Ipc>	Hoxa2<tm1Ipc>	involves: 129S2/SvPas	MP:0002113	7903601	MGI:96174
Hoxa2<tm1Ipc>/Hoxa2<tm1Ipc>	Hoxa2<tm1Ipc>	involves: 129S2/SvPas	MP:0000164	7903601	MGI:96174
Hoxa2<tm1Ipc>/Hoxa2<tm1Ipc>	Hoxa2<tm1Ipc>	involves: 129S2/SvPas	MP:0000049	7903601	MGI:96174
Hoxa2<tm1Ipc>/Hoxa2<tm1Ipc>	Hoxa2<tm1Ipc>	involves: 129S2/SvPas	MP:0000759	7903601	MGI:96174
Hoxa2<tm1Ipc>/Hoxa2<tm1Ipc>	Hoxa2<tm1Ipc>	involves: 129S2/SvPas	MP:0000039	7903601	MGI:96174
Hoxa2<tm1Ipc>/Hoxa2<tm1Ipc>	Hoxa2<tm1Ipc>	involves: 129S2/SvPas	MP:0000029	16221728,7903601	MGI:96174
Hoxa2<tm1Ipc>/Hoxa2<tm1Ipc>	Hoxa2<tm1Ipc>	involves: 129S2/SvPas	MP:0000030	16221728	MGI:96174
Hoxa2<tm1Ipc>/Hoxa2<tm1Ipc>	Hoxa2<tm1Ipc>	involves: 129S2/SvPas	MP:0000933	10230789	MGI:96174
Hoxa2<tm1Ipc>/Hoxa2<tm1Ipc>	Hoxa2<tm1Ipc>	involves: 129S2/SvPas	MP:0001071	7903601	MGI:96174
Hoxa2<tm1Ipc>/Hoxa2<tm1Ipc>	Hoxa2<tm1Ipc>	involves: 129S2/SvPas	MP:0000079	7903601	MGI:96174
Hoxa2<tm1Ipc>/Hoxa2<tm1Ipc>	Hoxa2<tm1Ipc>	involves: 129S2/SvPas	MP:0000909	7903601	MGI:96174
Hoxa2<tm1Ipc>/Hoxa2<tm1Ipc>	Hoxa2<tm1Ipc>	involves: 129S2/SvPas	MP:0005106	16221728,7903601	MGI:96174
Hoxa2<tm1Ipc>/Hoxa2<tm1Ipc>	Hoxa2<tm1Ipc>	involves: 129S2/SvPas	MP:0005107	7903601	MGI:96174
Hoxa2<tm1Ipc>/Hoxa2<tm1Ipc>	Hoxa2<tm1Ipc>	involves: 129S2/SvPas	MP:0005272	7903601	MGI:96174
Hoxa2<tm1Ipc>/Hoxa2<tm1Ipc>	Hoxa2<tm1Ipc>	involves: 129S2/SvPas	MP:0005579	16221728,7903601	MGI:96174
Hoxa2<tm1Ipc>/Hoxa2<tm1Ipc>	Hoxa2<tm1Ipc>	involves: 129S2/SvPas	MP:0005587	16221728,7903601	MGI:96174
Hoxa2<tm1Ipc>/Hoxa2<tm1Ipc>	Hoxa2<tm1Ipc>	involves: 129S2/SvPas	MP:0003110	7903601	MGI:96174
Hoxa2<tm1Ipc>/Hoxa2<tm1Ipc>	Hoxa2<tm1Ipc>	involves: 129S2/SvPas	MP:0006018	7903601	MGI:96174
Hoxa2<tm1Ipc>/Hoxa2<tm1Ipc>	Hoxa2<tm1Ipc>	involves: 129S2/SvPas	MP:0003168	7903601	MGI:96174
Hoxa2<tm1Ipc>/Hoxa2<tm1Ipc>	Hoxa2<tm1Ipc>	involves: 129S2/SvPas	MP:0004204	16221728	MGI:96174
Hoxa2<tm1Ipc>/Hoxa2<tm1Ipc>	Hoxa2<tm1Ipc>	involves: 129S2/SvPas	MP:0004423	7903601	MGI:96174
Hoxa2<tm1Ipc>/Hoxa2<tm1Ipc>	Hoxa2<tm1Ipc>	involves: 129S2/SvPas	MP:0008380	16221728	MGI:96174
Hoxa2<tm1Ipc>/Hoxa2<tm1Ipc>	Hoxa2<tm1Ipc>	involves: 129S2/SvPas	MP:0008383	7903601	MGI:96174
Hoxa2<tm1Ipc>/Hoxa2<tm1Ipc>	Hoxa2<tm1Ipc>	involves: 129S2/SvPas	MP:0008386	16221728	MGI:96174
Hoxa2<tm1Ipc>/Hoxa2<tm1Ipc>	Hoxa2<tm1Ipc>	involves: 129S2/SvPas	MP:0009890	7903601	MGI:96174
Hoxa2<tm1Ipc>/Hoxa2<tm1Ipc>	Hoxa2<tm1Ipc>	involves: 129S2/SvPas	MP:0009909	7903601	MGI:96174
Hoxa2<tm1Ipc>/Hoxa2<tm1Ipc>	Hoxa2<tm1Ipc>	involves: 129S2/SvPas	MP:0009915	16221728,7903601	MGI:96174
Hoxa2<tm1Ipc>/Hoxa2<tm1Ipc>	Hoxa2<tm1Ipc>	involves: 129S2/SvPas	MP:0009937	10230789	MGI:96174
Hoxa2<tm1Ipc>/Hoxa2<tm1Ipc>	Hoxa2<tm1Ipc>	involves: 129S2/SvPas	MP:0011087	7903601	MGI:96174
Hoxa4<tm1Bhr>/Hoxa4<tm1Bhr>	Hoxa4<tm1Bhr>	either: 129S/SvEv-Hoxa4<tm1Bhr> or (involves: 129S7/SvEvBrd * C57BL/6)	MP:0000155	7809093	MGI:96176
Hoxa4<tm1Bhr>/Hoxa4<tm1Bhr>	Hoxa4<tm1Bhr>	either: 129S/SvEv-Hoxa4<tm1Bhr> or (involves: 129S7/SvEvBrd * C57BL/6)	MP:0000480	7809093	MGI:96176
Hoxa4<tm1Bhr>/Hoxa4<tm1Bhr>	Hoxa4<tm1Bhr>	either: 129S/SvEv-Hoxa4<tm1Bhr> or (involves: 129S7/SvEvBrd * C57BL/6)	MP:0004615	7809093	MGI:96176
Hoxa4<tm1Bhr>/Hoxa4<tm1Bhr>	Hoxa4<tm1Bhr>	either: 129S/SvEv-Hoxa4<tm1Bhr> or (involves: 129S7/SvEvBrd * C57BL/6)	MP:0008277	7809093	MGI:96176
Hoxa4<tm1Bhr>/Hoxa4<tm1Bhr>	Hoxa4<tm1Bhr>	either: 129S/SvEv-Hoxa4<tm1Bhr> or (involves: 129S7/SvEvBrd * C57BL/6)	MP:0010082	7809093	MGI:96176
Dbf/Dbf	Dbf	involves: 101/H * C3H/HeH	MP:0000432	9062079	MGI:94863
Dbf/Dbf	Dbf	involves: 101/H * C3H/HeH	MP:0001785	9062079	MGI:94863
Dbf/Dbf	Dbf	involves: 101/H * C3H/HeH	MP:0000919	9062079	MGI:94863
Dbf/Dbf	Dbf	involves: 101/H * C3H/HeH	MP:0000108	9062079,9758139	MGI:94863
Dbf/Dbf	Dbf	involves: 101/H * C3H/HeH	MP:0004574	9062079	MGI:94863
Dbf/Dbf	Dbf	involves: 101/H * C3H/HeH	MP:0011099	9062079,9758139	MGI:94863
Cbx2<tm1Cim>/Cbx2<tm1Cim>	Cbx2<tm1Cim>	(129P2/Ola x BALB/c)F1	MP:0001259	9043087	MGI:88289
Cbx2<tm1Cim>/Cbx2<tm1Cim>	Cbx2<tm1Cim>	(129P2/Ola x BALB/c)F1	MP:0011086	9043087	MGI:88289
Cbx2<tm1Cim>/Cbx2<tm1Cim>	Cbx2<tm1Cim>	(129P2/Ola x BALB/c)F1	MP:0011088	9043087	MGI:88289
Prrx1<tm1Tex>/Prrx1<tm1Tex>,Prrx2<tm1Hubr>/Prrx2<tm1Hubr>	Prrx2<tm1Hubr>|Prrx1<tm1Tex>	involves: 129P2/OlaHsd * 129S7/SvEvBrd * FVB	MP:0000438	9729491	MGI:97712,MGI:98218
Prrx1<tm1Tex>/Prrx1<tm1Tex>,Prrx2<tm1Hubr>/Prrx2<tm1Hubr>	Prrx2<tm1Hubr>|Prrx1<tm1Tex>	involves: 129P2/OlaHsd * 129S7/SvEvBrd * FVB	MP:0002110	9729491	MGI:97712,MGI:98218
Prrx1<tm1Tex>/Prrx1<tm1Tex>,Prrx2<tm1Hubr>/Prrx2<tm1Hubr>	Prrx2<tm1Hubr>|Prrx1<tm1Tex>	involves: 129P2/OlaHsd * 129S7/SvEvBrd * FVB	MP:0000430	9729491	MGI:97712,MGI:98218
Prrx1<tm1Tex>/Prrx1<tm1Tex>,Prrx2<tm1Hubr>/Prrx2<tm1Hubr>	Prrx2<tm1Hubr>|Prrx1<tm1Tex>	involves: 129P2/OlaHsd * 129S7/SvEvBrd * FVB	MP:0000458	9729491	MGI:97712,MGI:98218
Prrx1<tm1Tex>/Prrx1<tm1Tex>,Prrx2<tm1Hubr>/Prrx2<tm1Hubr>	Prrx2<tm1Hubr>|Prrx1<tm1Tex>	involves: 129P2/OlaHsd * 129S7/SvEvBrd * FVB	MP:0000455	9729491	MGI:97712,MGI:98218
Prrx1<tm1Tex>/Prrx1<tm1Tex>,Prrx2<tm1Hubr>/Prrx2<tm1Hubr>	Prrx2<tm1Hubr>|Prrx1<tm1Tex>	involves: 129P2/OlaHsd * 129S7/SvEvBrd * FVB	MP:0000558	9729491	MGI:97712,MGI:98218
Prrx1<tm1Tex>/Prrx1<tm1Tex>,Prrx2<tm1Hubr>/Prrx2<tm1Hubr>	Prrx2<tm1Hubr>|Prrx1<tm1Tex>	involves: 129P2/OlaHsd * 129S7/SvEvBrd * FVB	MP:0000060	9729491	MGI:97712,MGI:98218
Prrx1<tm1Tex>/Prrx1<tm1Tex>,Prrx2<tm1Hubr>/Prrx2<tm1Hubr>	Prrx2<tm1Hubr>|Prrx1<tm1Tex>	involves: 129P2/OlaHsd * 129S7/SvEvBrd * FVB	MP:0000088	9729491	MGI:97712,MGI:98218
Prrx1<tm1Tex>/Prrx1<tm1Tex>,Prrx2<tm1Hubr>/Prrx2<tm1Hubr>	Prrx2<tm1Hubr>|Prrx1<tm1Tex>	involves: 129P2/OlaHsd * 129S7/SvEvBrd * FVB	MP:0000448	9729491	MGI:97712,MGI:98218
Prrx1<tm1Tex>/Prrx1<tm1Tex>,Prrx2<tm1Hubr>/Prrx2<tm1Hubr>	Prrx2<tm1Hubr>|Prrx1<tm1Tex>	involves: 129P2/OlaHsd * 129S7/SvEvBrd * FVB	MP:0000562	9729491	MGI:97712,MGI:98218
Prrx1<tm1Tex>/Prrx1<tm1Tex>,Prrx2<tm1Hubr>/Prrx2<tm1Hubr>	Prrx2<tm1Hubr>|Prrx1<tm1Tex>	involves: 129P2/OlaHsd * 129S7/SvEvBrd * FVB	MP:0000550	9729491	MGI:97712,MGI:98218
Prrx1<tm1Tex>/Prrx1<tm1Tex>,Prrx2<tm1Hubr>/Prrx2<tm1Hubr>	Prrx2<tm1Hubr>|Prrx1<tm1Tex>	involves: 129P2/OlaHsd * 129S7/SvEvBrd * FVB	MP:0000762	9729491	MGI:97712,MGI:98218
Prrx1<tm1Tex>/Prrx1<tm1Tex>,Prrx2<tm1Hubr>/Prrx2<tm1Hubr>	Prrx2<tm1Hubr>|Prrx1<tm1Tex>	involves: 129P2/OlaHsd * 129S7/SvEvBrd * FVB	MP:0000029	9729491	MGI:97712,MGI:98218
Prrx1<tm1Tex>/Prrx1<tm1Tex>,Prrx2<tm1Hubr>/Prrx2<tm1Hubr>	Prrx2<tm1Hubr>|Prrx1<tm1Tex>	involves: 129P2/OlaHsd * 129S7/SvEvBrd * FVB	MP:0000159	9729491	MGI:97712,MGI:98218
Prrx1<tm1Tex>/Prrx1<tm1Tex>,Prrx2<tm1Hubr>/Prrx2<tm1Hubr>	Prrx2<tm1Hubr>|Prrx1<tm1Tex>	involves: 129P2/OlaHsd * 129S7/SvEvBrd * FVB	MP:0000125	9729491	MGI:97712,MGI:98218
Prrx1<tm1Tex>/Prrx1<tm1Tex>,Prrx2<tm1Hubr>/Prrx2<tm1Hubr>	Prrx2<tm1Hubr>|Prrx1<tm1Tex>	involves: 129P2/OlaHsd * 129S7/SvEvBrd * FVB	MP:0001575	9729491	MGI:97712,MGI:98218
Prrx1<tm1Tex>/Prrx1<tm1Tex>,Prrx2<tm1Hubr>/Prrx2<tm1Hubr>	Prrx2<tm1Hubr>|Prrx1<tm1Tex>	involves: 129P2/OlaHsd * 129S7/SvEvBrd * FVB	MP:0001954	9729491	MGI:97712,MGI:98218
Prrx1<tm1Tex>/Prrx1<tm1Tex>,Prrx2<tm1Hubr>/Prrx2<tm1Hubr>	Prrx2<tm1Hubr>|Prrx1<tm1Tex>	involves: 129P2/OlaHsd * 129S7/SvEvBrd * FVB	MP:0002639	9729491	MGI:97712,MGI:98218
Prrx1<tm1Tex>/Prrx1<tm1Tex>,Prrx2<tm1Hubr>/Prrx2<tm1Hubr>	Prrx2<tm1Hubr>|Prrx1<tm1Tex>	involves: 129P2/OlaHsd * 129S7/SvEvBrd * FVB	MP:0005107	9729491	MGI:97712,MGI:98218
Prrx1<tm1Tex>/Prrx1<tm1Tex>,Prrx2<tm1Hubr>/Prrx2<tm1Hubr>	Prrx2<tm1Hubr>|Prrx1<tm1Tex>	involves: 129P2/OlaHsd * 129S7/SvEvBrd * FVB	MP:0005108	9729491	MGI:97712,MGI:98218
Prrx1<tm1Tex>/Prrx1<tm1Tex>,Prrx2<tm1Hubr>/Prrx2<tm1Hubr>	Prrx2<tm1Hubr>|Prrx1<tm1Tex>	involves: 129P2/OlaHsd * 129S7/SvEvBrd * FVB	MP:0003049	9729491	MGI:97712,MGI:98218
Prrx1<tm1Tex>/Prrx1<tm1Tex>,Prrx2<tm1Hubr>/Prrx2<tm1Hubr>	Prrx2<tm1Hubr>|Prrx1<tm1Tex>	involves: 129P2/OlaHsd * 129S7/SvEvBrd * FVB	MP:0003047	9729491	MGI:97712,MGI:98218
Prrx1<tm1Tex>/Prrx1<tm1Tex>,Prrx2<tm1Hubr>/Prrx2<tm1Hubr>	Prrx2<tm1Hubr>|Prrx1<tm1Tex>	involves: 129P2/OlaHsd * 129S7/SvEvBrd * FVB	MP:0003054	9729491	MGI:97712,MGI:98218
Prrx1<tm1Tex>/Prrx1<tm1Tex>,Prrx2<tm1Hubr>/Prrx2<tm1Hubr>	Prrx2<tm1Hubr>|Prrx1<tm1Tex>	involves: 129P2/OlaHsd * 129S7/SvEvBrd * FVB	MP:0003056	9729491	MGI:97712,MGI:98218
Prrx1<tm1Tex>/Prrx1<tm1Tex>,Prrx2<tm1Hubr>/Prrx2<tm1Hubr>	Prrx2<tm1Hubr>|Prrx1<tm1Tex>	involves: 129P2/OlaHsd * 129S7/SvEvBrd * FVB	MP:0003072	9729491	MGI:97712,MGI:98218
Prrx1<tm1Tex>/Prrx1<tm1Tex>,Prrx2<tm1Hubr>/Prrx2<tm1Hubr>	Prrx2<tm1Hubr>|Prrx1<tm1Tex>	involves: 129P2/OlaHsd * 129S7/SvEvBrd * FVB	MP:0003142	9729491	MGI:97712,MGI:98218
Prrx1<tm1Tex>/Prrx1<tm1Tex>,Prrx2<tm1Hubr>/Prrx2<tm1Hubr>	Prrx2<tm1Hubr>|Prrx1<tm1Tex>	involves: 129P2/OlaHsd * 129S7/SvEvBrd * FVB	MP:0003161	9729491	MGI:97712,MGI:98218
Prrx1<tm1Tex>/Prrx1<tm1Tex>,Prrx2<tm1Hubr>/Prrx2<tm1Hubr>	Prrx2<tm1Hubr>|Prrx1<tm1Tex>	involves: 129P2/OlaHsd * 129S7/SvEvBrd * FVB	MP:0003409	9729491	MGI:97712,MGI:98218
Prrx1<tm1Tex>/Prrx1<tm1Tex>,Prrx2<tm1Hubr>/Prrx2<tm1Hubr>	Prrx2<tm1Hubr>|Prrx1<tm1Tex>	involves: 129P2/OlaHsd * 129S7/SvEvBrd * FVB	MP:0003855	9729491	MGI:97712,MGI:98218
Prrx1<tm1Tex>/Prrx1<tm1Tex>,Prrx2<tm1Hubr>/Prrx2<tm1Hubr>	Prrx2<tm1Hubr>|Prrx1<tm1Tex>	involves: 129P2/OlaHsd * 129S7/SvEvBrd * FVB	MP:0003857	9729491	MGI:97712,MGI:98218
Prrx1<tm1Tex>/Prrx1<tm1Tex>,Prrx2<tm1Hubr>/Prrx2<tm1Hubr>	Prrx2<tm1Hubr>|Prrx1<tm1Tex>	involves: 129P2/OlaHsd * 129S7/SvEvBrd * FVB	MP:0003869	9729491	MGI:97712,MGI:98218
Prrx1<tm1Tex>/Prrx1<tm1Tex>,Prrx2<tm1Hubr>/Prrx2<tm1Hubr>	Prrx2<tm1Hubr>|Prrx1<tm1Tex>	involves: 129P2/OlaHsd * 129S7/SvEvBrd * FVB	MP:0004347	9729491	MGI:97712,MGI:98218
Prrx1<tm1Tex>/Prrx1<tm1Tex>,Prrx2<tm1Hubr>/Prrx2<tm1Hubr>	Prrx2<tm1Hubr>|Prrx1<tm1Tex>	involves: 129P2/OlaHsd * 129S7/SvEvBrd * FVB	MP:0004361	9729491	MGI:97712,MGI:98218
Prrx1<tm1Tex>/Prrx1<tm1Tex>,Prrx2<tm1Hubr>/Prrx2<tm1Hubr>	Prrx2<tm1Hubr>|Prrx1<tm1Tex>	involves: 129P2/OlaHsd * 129S7/SvEvBrd * FVB	MP:0004374	9729491	MGI:97712,MGI:98218
Prrx1<tm1Tex>/Prrx1<tm1Tex>,Prrx2<tm1Hubr>/Prrx2<tm1Hubr>	Prrx2<tm1Hubr>|Prrx1<tm1Tex>	involves: 129P2/OlaHsd * 129S7/SvEvBrd * FVB	MP:0004439	9729491	MGI:97712,MGI:98218
Prrx1<tm1Tex>/Prrx1<tm1Tex>,Prrx2<tm1Hubr>/Prrx2<tm1Hubr>	Prrx2<tm1Hubr>|Prrx1<tm1Tex>	involves: 129P2/OlaHsd * 129S7/SvEvBrd * FVB	MP:0004467	9729491	MGI:97712,MGI:98218
Prrx1<tm1Tex>/Prrx1<tm1Tex>,Prrx2<tm1Hubr>/Prrx2<tm1Hubr>	Prrx2<tm1Hubr>|Prrx1<tm1Tex>	involves: 129P2/OlaHsd * 129S7/SvEvBrd * FVB	MP:0004479	9729491	MGI:97712,MGI:98218
Prrx1<tm1Tex>/Prrx1<tm1Tex>,Prrx2<tm1Hubr>/Prrx2<tm1Hubr>	Prrx2<tm1Hubr>|Prrx1<tm1Tex>	involves: 129P2/OlaHsd * 129S7/SvEvBrd * FVB	MP:0006288	9729491	MGI:97712,MGI:98218
Prrx1<tm1Tex>/Prrx1<tm1Tex>,Prrx2<tm1Hubr>/Prrx2<tm1Hubr>	Prrx2<tm1Hubr>|Prrx1<tm1Tex>	involves: 129P2/OlaHsd * 129S7/SvEvBrd * FVB	MP:0004506	9729491	MGI:97712,MGI:98218
Prrx1<tm1Tex>/Prrx1<tm1Tex>,Prrx2<tm1Hubr>/Prrx2<tm1Hubr>	Prrx2<tm1Hubr>|Prrx1<tm1Tex>	involves: 129P2/OlaHsd * 129S7/SvEvBrd * FVB	MP:0004599	9729491	MGI:97712,MGI:98218
Prrx1<tm1Tex>/Prrx1<tm1Tex>,Prrx2<tm1Hubr>/Prrx2<tm1Hubr>	Prrx2<tm1Hubr>|Prrx1<tm1Tex>	involves: 129P2/OlaHsd * 129S7/SvEvBrd * FVB	MP:0004603	9729491	MGI:97712,MGI:98218
Prrx1<tm1Tex>/Prrx1<tm1Tex>,Prrx2<tm1Hubr>/Prrx2<tm1Hubr>	Prrx2<tm1Hubr>|Prrx1<tm1Tex>	involves: 129P2/OlaHsd * 129S7/SvEvBrd * FVB	MP:0004607	9729491	MGI:97712,MGI:98218
Prrx1<tm1Tex>/Prrx1<tm1Tex>,Prrx2<tm1Hubr>/Prrx2<tm1Hubr>	Prrx2<tm1Hubr>|Prrx1<tm1Tex>	involves: 129P2/OlaHsd * 129S7/SvEvBrd * FVB	MP:0004608	9729491	MGI:97712,MGI:98218
Prrx1<tm1Tex>/Prrx1<tm1Tex>,Prrx2<tm1Hubr>/Prrx2<tm1Hubr>	Prrx2<tm1Hubr>|Prrx1<tm1Tex>	involves: 129P2/OlaHsd * 129S7/SvEvBrd * FVB	MP:0004899	9729491	MGI:97712,MGI:98218
Prrx1<tm1Tex>/Prrx1<tm1Tex>,Prrx2<tm1Hubr>/Prrx2<tm1Hubr>	Prrx2<tm1Hubr>|Prrx1<tm1Tex>	involves: 129P2/OlaHsd * 129S7/SvEvBrd * FVB	MP:0004900	9729491	MGI:97712,MGI:98218
Prrx1<tm1Tex>/Prrx1<tm1Tex>,Prrx2<tm1Hubr>/Prrx2<tm1Hubr>	Prrx2<tm1Hubr>|Prrx1<tm1Tex>	involves: 129P2/OlaHsd * 129S7/SvEvBrd * FVB	MP:0008919	9729491	MGI:97712,MGI:98218
Prrx1<tm1Tex>/Prrx1<tm1Tex>,Prrx2<tm1Hubr>/Prrx2<tm1Hubr>	Prrx2<tm1Hubr>|Prrx1<tm1Tex>	involves: 129P2/OlaHsd * 129S7/SvEvBrd * FVB	MP:0009890	9729491	MGI:97712,MGI:98218
Prrx1<tm1Tex>/Prrx1<tm1Tex>,Prrx2<tm1Hubr>/Prrx2<tm1Hubr>	Prrx2<tm1Hubr>|Prrx1<tm1Tex>	involves: 129P2/OlaHsd * 129S7/SvEvBrd * FVB	MP:0009918	9729491	MGI:97712,MGI:98218
Prrx1<tm1Tex>/Prrx1<tm1Tex>,Prrx2<tm1Hubr>/Prrx2<tm1Hubr>	Prrx2<tm1Hubr>|Prrx1<tm1Tex>	involves: 129P2/OlaHsd * 129S7/SvEvBrd * FVB	MP:0011087	9729491	MGI:97712,MGI:98218
Hand2<tm1Dsr>/Hand2<tm1Dsr>	Hand2<tm1Dsr>	involves: 129S7/SvEvBrd * C57BL/6	MP:0001689	9671575	MGI:103580
Hand2<tm1Dsr>/Hand2<tm1Dsr>	Hand2<tm1Dsr>	involves: 129S7/SvEvBrd * C57BL/6	MP:0001698	9671575	MGI:103580
Hand2<tm1Dsr>/Hand2<tm1Dsr>	Hand2<tm1Dsr>	involves: 129S7/SvEvBrd * C57BL/6	MP:0006042	9671575	MGI:103580
Hand2<tm1Dsr>/Hand2<tm1Dsr>	Hand2<tm1Dsr>	involves: 129S7/SvEvBrd * C57BL/6	MP:0006138	9671575	MGI:103580
Hand2<tm1Dsr>/Hand2<tm1Dsr>	Hand2<tm1Dsr>	involves: 129S7/SvEvBrd * C57BL/6	MP:0003874	9671575	MGI:103580
Hand2<tm1Dsr>/Hand2<tm1Dsr>	Hand2<tm1Dsr>	involves: 129S7/SvEvBrd * C57BL/6	MP:0003873	9671575	MGI:103580
Hand2<tm1Dsr>/Hand2<tm1Dsr>	Hand2<tm1Dsr>	involves: 129S7/SvEvBrd * C57BL/6	MP:0003984	9671575	MGI:103580
Hand2<tm1Dsr>/Hand2<tm1Dsr>	Hand2<tm1Dsr>	involves: 129S7/SvEvBrd * C57BL/6	MP:0011098	9671575	MGI:103580
Pax3<Sp-2H>/Pax3<Sp-2H>	Pax3<Sp-2H>	involves: C57BL/6	MP:0000729	7600971,8631247	MGI:97487
Pax3<Sp-2H>/Pax3<Sp-2H>	Pax3<Sp-2H>	involves: C57BL/6	MP:0003054		MGI:97487
Pax3<Sp-2H>/Pax3<Sp-2H>	Pax3<Sp-2H>	involves: C57BL/6	MP:0003090	8631247	MGI:97487
Pax3<Sp-2H>/Pax3<Sp-2H>	Pax3<Sp-2H>	involves: C57BL/6	MP:0004206	8631247	MGI:97487
Pax3<Sp-2H>/Pax3<Sp-2H>	Pax3<Sp-2H>	involves: C57BL/6	MP:0011091		MGI:97487
Ada<tm1Mw>/Ada<tm1Mw>	Ada<tm1Mw>	involves: 129S7/SvEvBrd * C57BL/6 * FVB/N	MP:0001379	18340377	MGI:87916
Ada<tm1Mw>/Ada<tm1Mw>	Ada<tm1Mw>	involves: 129S7/SvEvBrd * C57BL/6 * FVB/N	MP:0003415	18340377	MGI:87916
Hgf<tm1Cbm>/Hgf<tm1Cbm>	Hgf<tm1Cbm>	involves: 129P2/OlaHsd * C57BL/6	MP:0000598	7854452	MGI:96079
Hgf<tm1Cbm>/Hgf<tm1Cbm>	Hgf<tm1Cbm>	involves: 129P2/OlaHsd * C57BL/6	MP:0000607	7854452	MGI:96079
Hgf<tm1Cbm>/Hgf<tm1Cbm>	Hgf<tm1Cbm>	involves: 129P2/OlaHsd * C57BL/6	MP:0000602	7854452	MGI:96079
Hgf<tm1Cbm>/Hgf<tm1Cbm>	Hgf<tm1Cbm>	involves: 129P2/OlaHsd * C57BL/6	MP:0000600	7854452	MGI:96079
Hgf<tm1Cbm>/Hgf<tm1Cbm>	Hgf<tm1Cbm>	involves: 129P2/OlaHsd * C57BL/6	MP:0000601	7854452	MGI:96079
Hgf<tm1Cbm>/Hgf<tm1Cbm>	Hgf<tm1Cbm>	involves: 129P2/OlaHsd * C57BL/6	MP:0001636	7854452	MGI:96079
Hgf<tm1Cbm>/Hgf<tm1Cbm>	Hgf<tm1Cbm>	involves: 129P2/OlaHsd * C57BL/6	MP:0000608	7854452	MGI:96079
Hgf<tm1Cbm>/Hgf<tm1Cbm>	Hgf<tm1Cbm>	involves: 129P2/OlaHsd * C57BL/6	MP:0001634	7854452	MGI:96079
Hgf<tm1Cbm>/Hgf<tm1Cbm>	Hgf<tm1Cbm>	involves: 129P2/OlaHsd * C57BL/6	MP:0001711	7854452	MGI:96079
Hgf<tm1Cbm>/Hgf<tm1Cbm>	Hgf<tm1Cbm>	involves: 129P2/OlaHsd * C57BL/6	MP:0001716	7854452	MGI:96079
Hgf<tm1Cbm>/Hgf<tm1Cbm>	Hgf<tm1Cbm>	involves: 129P2/OlaHsd * C57BL/6	MP:0001713	7854452	MGI:96079
Hgf<tm1Cbm>/Hgf<tm1Cbm>	Hgf<tm1Cbm>	involves: 129P2/OlaHsd * C57BL/6	MP:0002875	7854452	MGI:96079
Hgf<tm1Cbm>/Hgf<tm1Cbm>	Hgf<tm1Cbm>	involves: 129P2/OlaHsd * C57BL/6	MP:0009431	7854452	MGI:96079
Hgf<tm1Cbm>/Hgf<tm1Cbm>	Hgf<tm1Cbm>	involves: 129P2/OlaHsd * C57BL/6	MP:0011099	7854452	MGI:96079
Myf5<tm1Jae>/Myf5<tm1Jae>	Myf5<tm1Jae>	involves: 129S4/SvJae	MP:0000737	9268580	MGI:97252
Myf5<tm1Jae>/Myf5<tm1Jae>	Myf5<tm1Jae>	involves: 129S4/SvJae	MP:0000153	9268580	MGI:97252
Myf5<tm1Jae>/Myf5<tm1Jae>	Myf5<tm1Jae>	involves: 129S4/SvJae	MP:0004672	7720708,8626014,9268580	MGI:97252
Myf5<tm1Jae>/Myf5<tm1Jae>	Myf5<tm1Jae>	involves: 129S4/SvJae	MP:0008148	7720708	MGI:97252
Myf5<tm1Jae>/Myf5<tm1Jae>	Myf5<tm1Jae>	involves: 129S4/SvJae	MP:0008277	7720708	MGI:97252
Pitx1<tm1Jdr>/Pitx1<tm1Jdr>	Pitx1<tm1Jdr>	involves: 129S1/Sv * 129X1/SvJ * BALB/c	MP:0000163	10101115	MGI:107374
Pitx1<tm1Jdr>/Pitx1<tm1Jdr>	Pitx1<tm1Jdr>	involves: 129S1/Sv * 129X1/SvJ * BALB/c	MP:0000558	10101115	MGI:107374
Pitx1<tm1Jdr>/Pitx1<tm1Jdr>	Pitx1<tm1Jdr>	involves: 129S1/Sv * 129X1/SvJ * BALB/c	MP:0000556	10101115	MGI:107374
Pitx1<tm1Jdr>/Pitx1<tm1Jdr>	Pitx1<tm1Jdr>	involves: 129S1/Sv * 129X1/SvJ * BALB/c	MP:0002639	10101115	MGI:107374
Pitx1<tm1Jdr>/Pitx1<tm1Jdr>	Pitx1<tm1Jdr>	involves: 129S1/Sv * 129X1/SvJ * BALB/c	MP:0002764	10101115	MGI:107374
Pitx1<tm1Jdr>/Pitx1<tm1Jdr>	Pitx1<tm1Jdr>	involves: 129S1/Sv * 129X1/SvJ * BALB/c	MP:0005105	10101115	MGI:107374
Pitx1<tm1Jdr>/Pitx1<tm1Jdr>	Pitx1<tm1Jdr>	involves: 129S1/Sv * 129X1/SvJ * BALB/c	MP:0005353	10101115	MGI:107374
Pitx1<tm1Jdr>/Pitx1<tm1Jdr>	Pitx1<tm1Jdr>	involves: 129S1/Sv * 129X1/SvJ * BALB/c	MP:0005587	10101115	MGI:107374
Pitx1<tm1Jdr>/Pitx1<tm1Jdr>	Pitx1<tm1Jdr>	involves: 129S1/Sv * 129X1/SvJ * BALB/c	MP:0003055	10101115	MGI:107374
Pitx1<tm1Jdr>/Pitx1<tm1Jdr>	Pitx1<tm1Jdr>	involves: 129S1/Sv * 129X1/SvJ * BALB/c	MP:0003109	10101115	MGI:107374
Pitx1<tm1Jdr>/Pitx1<tm1Jdr>	Pitx1<tm1Jdr>	involves: 129S1/Sv * 129X1/SvJ * BALB/c	MP:0006020	10101115	MGI:107374
Pitx1<tm1Jdr>/Pitx1<tm1Jdr>	Pitx1<tm1Jdr>	involves: 129S1/Sv * 129X1/SvJ * BALB/c	MP:0003408	10101115	MGI:107374
Pitx1<tm1Jdr>/Pitx1<tm1Jdr>	Pitx1<tm1Jdr>	involves: 129S1/Sv * 129X1/SvJ * BALB/c	MP:0004509	10101115	MGI:107374
Pitx1<tm1Jdr>/Pitx1<tm1Jdr>	Pitx1<tm1Jdr>	involves: 129S1/Sv * 129X1/SvJ * BALB/c	MP:0004688	10101115	MGI:107374
Pitx1<tm1Jdr>/Pitx1<tm1Jdr>	Pitx1<tm1Jdr>	involves: 129S1/Sv * 129X1/SvJ * BALB/c	MP:0004689	10101115	MGI:107374
Pitx1<tm1Jdr>/Pitx1<tm1Jdr>	Pitx1<tm1Jdr>	involves: 129S1/Sv * 129X1/SvJ * BALB/c	MP:0004692	10101115	MGI:107374
Pitx1<tm1Jdr>/Pitx1<tm1Jdr>	Pitx1<tm1Jdr>	involves: 129S1/Sv * 129X1/SvJ * BALB/c	MP:0004694	10101115	MGI:107374
Pitx1<tm1Jdr>/Pitx1<tm1Jdr>	Pitx1<tm1Jdr>	involves: 129S1/Sv * 129X1/SvJ * BALB/c	MP:0008381	10101115	MGI:107374
Pitx1<tm1Jdr>/Pitx1<tm1Jdr>	Pitx1<tm1Jdr>	involves: 129S1/Sv * 129X1/SvJ * BALB/c	MP:0009886	10101115	MGI:107374
Pitx1<tm1Jdr>/Pitx1<tm1Jdr>	Pitx1<tm1Jdr>	involves: 129S1/Sv * 129X1/SvJ * BALB/c	MP:0009890	10101115	MGI:107374
Pitx1<tm1Jdr>/Pitx1<tm1Jdr>	Pitx1<tm1Jdr>	involves: 129S1/Sv * 129X1/SvJ * BALB/c	MP:0009910	10101115	MGI:107374
Pitx1<tm1Jdr>/Pitx1<tm1Jdr>	Pitx1<tm1Jdr>	involves: 129S1/Sv * 129X1/SvJ * BALB/c	MP:0011089	10101115	MGI:107374
Vcam1<tm1Roml>/Vcam1<tm1Roml>	Vcam1<tm1Roml>	involves: 129S1/Sv * C57BL/6J	MP:0002127	7539357	MGI:98926
Vcam1<tm1Roml>/Vcam1<tm1Roml>	Vcam1<tm1Roml>	involves: 129S1/Sv * C57BL/6J	MP:0002086	7539357	MGI:98926
Vcam1<tm1Roml>/Vcam1<tm1Roml>	Vcam1<tm1Roml>	involves: 129S1/Sv * C57BL/6J	MP:0001726	7587631	MGI:98926
Vcam1<tm1Roml>/Vcam1<tm1Roml>	Vcam1<tm1Roml>	involves: 129S1/Sv * C57BL/6J	MP:0002190	7539357,7587631	MGI:98926
Vcam1<tm1Roml>/Vcam1<tm1Roml>	Vcam1<tm1Roml>	involves: 129S1/Sv * C57BL/6J	MP:0000281	7539357,7587631	MGI:98926
Vcam1<tm1Roml>/Vcam1<tm1Roml>	Vcam1<tm1Roml>	involves: 129S1/Sv * C57BL/6J	MP:0001698	7539357,7587631	MGI:98926
Vcam1<tm1Roml>/Vcam1<tm1Roml>	Vcam1<tm1Roml>	involves: 129S1/Sv * C57BL/6J	MP:0002652	7587631	MGI:98926
Vcam1<tm1Roml>/Vcam1<tm1Roml>	Vcam1<tm1Roml>	involves: 129S1/Sv * C57BL/6J	MP:0005312	7539357,7587631	MGI:98926
Vcam1<tm1Roml>/Vcam1<tm1Roml>	Vcam1<tm1Roml>	involves: 129S1/Sv * C57BL/6J	MP:0005329	7539357	MGI:98926
Vcam1<tm1Roml>/Vcam1<tm1Roml>	Vcam1<tm1Roml>	involves: 129S1/Sv * C57BL/6J	MP:0002824	7587631	MGI:98926
Vcam1<tm1Roml>/Vcam1<tm1Roml>	Vcam1<tm1Roml>	involves: 129S1/Sv * C57BL/6J	MP:0003057	7539357,7587631	MGI:98926
Vcam1<tm1Roml>/Vcam1<tm1Roml>	Vcam1<tm1Roml>	involves: 129S1/Sv * C57BL/6J	MP:0004057	7539357	MGI:98926
Vcam1<tm1Roml>/Vcam1<tm1Roml>	Vcam1<tm1Roml>	involves: 129S1/Sv * C57BL/6J	MP:0004557	7539357	MGI:98926
Vcam1<tm1Roml>/Vcam1<tm1Roml>	Vcam1<tm1Roml>	involves: 129S1/Sv * C57BL/6J	MP:0009657	7539357	MGI:98926
Vcam1<tm1Roml>/Vcam1<tm1Roml>	Vcam1<tm1Roml>	involves: 129S1/Sv * C57BL/6J	MP:0011098	7539357,7587631	MGI:98926
Fn1<tm1Hyn>/Fn1<tm1Hyn>	Fn1<tm1Hyn>	involves: 129S2/SvPas * C57BL/6J	MP:0002084	8306876	MGI:95566
Fn1<tm1Hyn>/Fn1<tm1Hyn>	Fn1<tm1Hyn>	involves: 129S2/SvPas * C57BL/6J	MP:0002085	8306876	MGI:95566
Fn1<tm1Hyn>/Fn1<tm1Hyn>	Fn1<tm1Hyn>	involves: 129S2/SvPas * C57BL/6J	MP:0002086	8306876	MGI:95566
Fn1<tm1Hyn>/Fn1<tm1Hyn>	Fn1<tm1Hyn>	involves: 129S2/SvPas * C57BL/6J	MP:0002151	8306876	MGI:95566
Fn1<tm1Hyn>/Fn1<tm1Hyn>	Fn1<tm1Hyn>	involves: 129S2/SvPas * C57BL/6J	MP:0000267	8306876	MGI:95566
Fn1<tm1Hyn>/Fn1<tm1Hyn>	Fn1<tm1Hyn>	involves: 129S2/SvPas * C57BL/6J	MP:0001622	8306876	MGI:95566
Fn1<tm1Hyn>/Fn1<tm1Hyn>	Fn1<tm1Hyn>	involves: 129S2/SvPas * C57BL/6J	MP:0001675	8306876	MGI:95566
Fn1<tm1Hyn>/Fn1<tm1Hyn>	Fn1<tm1Hyn>	involves: 129S2/SvPas * C57BL/6J	MP:0001680	8306876	MGI:95566
Fn1<tm1Hyn>/Fn1<tm1Hyn>	Fn1<tm1Hyn>	involves: 129S2/SvPas * C57BL/6J	MP:0001718	8306876	MGI:95566
Fn1<tm1Hyn>/Fn1<tm1Hyn>	Fn1<tm1Hyn>	involves: 129S2/SvPas * C57BL/6J	MP:0000932	8306876	MGI:95566
Fn1<tm1Hyn>/Fn1<tm1Hyn>	Fn1<tm1Hyn>	involves: 129S2/SvPas * C57BL/6J	MP:0001721	8306876	MGI:95566
Fn1<tm1Hyn>/Fn1<tm1Hyn>	Fn1<tm1Hyn>	involves: 129S2/SvPas * C57BL/6J	MP:0001719	8306876	MGI:95566
Fn1<tm1Hyn>/Fn1<tm1Hyn>	Fn1<tm1Hyn>	involves: 129S2/SvPas * C57BL/6J	MP:0001698	8306876	MGI:95566
Fn1<tm1Hyn>/Fn1<tm1Hyn>	Fn1<tm1Hyn>	involves: 129S2/SvPas * C57BL/6J	MP:0005029	8306876	MGI:95566
Fn1<tm1Hyn>/Fn1<tm1Hyn>	Fn1<tm1Hyn>	involves: 129S2/SvPas * C57BL/6J	MP:0005221	8306876	MGI:95566
Fn1<tm1Hyn>/Fn1<tm1Hyn>	Fn1<tm1Hyn>	involves: 129S2/SvPas * C57BL/6J	MP:0003400	8306876	MGI:95566
Fn1<tm1Hyn>/Fn1<tm1Hyn>	Fn1<tm1Hyn>	involves: 129S2/SvPas * C57BL/6J	MP:0003984	8306876	MGI:95566
Fn1<tm1Hyn>/Fn1<tm1Hyn>	Fn1<tm1Hyn>	involves: 129S2/SvPas * C57BL/6J	MP:0003974	8306876	MGI:95566
Fn1<tm1Hyn>/Fn1<tm1Hyn>	Fn1<tm1Hyn>	involves: 129S2/SvPas * C57BL/6J	MP:0004180	8306876	MGI:95566
Fn1<tm1Hyn>/Fn1<tm1Hyn>	Fn1<tm1Hyn>	involves: 129S2/SvPas * C57BL/6J	MP:0004787	8306876	MGI:95566
Fn1<tm1Hyn>/Fn1<tm1Hyn>	Fn1<tm1Hyn>	involves: 129S2/SvPas * C57BL/6J	MP:0006386	8306876	MGI:95566
Fn1<tm1Hyn>/Fn1<tm1Hyn>	Fn1<tm1Hyn>	involves: 129S2/SvPas * C57BL/6J	MP:0009382	8306876	MGI:95566
Fn1<tm1Hyn>/Fn1<tm1Hyn>	Fn1<tm1Hyn>	involves: 129S2/SvPas * C57BL/6J	MP:0009657	8306876	MGI:95566
Fn1<tm1Hyn>/Fn1<tm1Hyn>	Fn1<tm1Hyn>	involves: 129S2/SvPas * C57BL/6J	MP:0010117	8306876	MGI:95566
Fn1<tm1Hyn>/Fn1<tm1Hyn>	Fn1<tm1Hyn>	involves: 129S2/SvPas * C57BL/6J	MP:0010656	8306876	MGI:95566
Fn1<tm1Hyn>/Fn1<tm1Hyn>	Fn1<tm1Hyn>	involves: 129S2/SvPas * C57BL/6J	MP:0011098	8306876	MGI:95566
Cdh5<tm1Hub>/Cdh5<tm1Hub>	Cdh5<tm1Hub>	involves: 129S1/Sv * 129X1/SvJ * BALB/cIco	MP:0000313	10207135	MGI:105057
Cdh5<tm1Hub>/Cdh5<tm1Hub>	Cdh5<tm1Hub>	involves: 129S1/Sv * 129X1/SvJ * BALB/cIco	MP:0001636	10207135	MGI:105057
Cdh5<tm1Hub>/Cdh5<tm1Hub>	Cdh5<tm1Hub>	involves: 129S1/Sv * 129X1/SvJ * BALB/cIco	MP:0001622	10207135	MGI:105057
Cdh5<tm1Hub>/Cdh5<tm1Hub>	Cdh5<tm1Hub>	involves: 129S1/Sv * 129X1/SvJ * BALB/cIco	MP:0001701	10207135	MGI:105057
Cdh5<tm1Hub>/Cdh5<tm1Hub>	Cdh5<tm1Hub>	involves: 129S1/Sv * 129X1/SvJ * BALB/cIco	MP:0001689	10207135	MGI:105057
Cdh5<tm1Hub>/Cdh5<tm1Hub>	Cdh5<tm1Hub>	involves: 129S1/Sv * 129X1/SvJ * BALB/cIco	MP:0001719	10207135	MGI:105057
Cdh5<tm1Hub>/Cdh5<tm1Hub>	Cdh5<tm1Hub>	involves: 129S1/Sv * 129X1/SvJ * BALB/cIco	MP:0000292	10207135	MGI:105057
Cdh5<tm1Hub>/Cdh5<tm1Hub>	Cdh5<tm1Hub>	involves: 129S1/Sv * 129X1/SvJ * BALB/cIco	MP:0005602	10207135	MGI:105057
Cdh5<tm1Hub>/Cdh5<tm1Hub>	Cdh5<tm1Hub>	involves: 129S1/Sv * 129X1/SvJ * BALB/cIco	MP:0003230	10207135	MGI:105057
Cdh5<tm1Hub>/Cdh5<tm1Hub>	Cdh5<tm1Hub>	involves: 129S1/Sv * 129X1/SvJ * BALB/cIco	MP:0003717	10207135	MGI:105057
Cdh5<tm1Hub>/Cdh5<tm1Hub>	Cdh5<tm1Hub>	involves: 129S1/Sv * 129X1/SvJ * BALB/cIco	MP:0003984	10207135	MGI:105057
Cdh5<tm1Hub>/Cdh5<tm1Hub>	Cdh5<tm1Hub>	involves: 129S1/Sv * 129X1/SvJ * BALB/cIco	MP:0004068	10207135	MGI:105057
Cdh5<tm1Hub>/Cdh5<tm1Hub>	Cdh5<tm1Hub>	involves: 129S1/Sv * 129X1/SvJ * BALB/cIco	MP:0011098	10207135	MGI:105057
Cdh5<tm1Hub>/Cdh5<tm1Hub>	Cdh5<tm1Hub>	involves: 129S1/Sv * 129X1/SvJ * BALB/cIco	MP:0011204	10207135	MGI:105057
Ctnnb1<tm1Max>/Ctnnb1<tm1Max>	Ctnnb1<tm1Max>	involves: 129/Sv * 129S1/Sv * 129X1/SvJ	MP:0002086	8582267	MGI:88276
Ctnnb1<tm1Max>/Ctnnb1<tm1Max>	Ctnnb1<tm1Max>	involves: 129/Sv * 129S1/Sv * 129X1/SvJ	MP:0001674	8582267	MGI:88276
Ctnnb1<tm1Max>/Ctnnb1<tm1Max>	Ctnnb1<tm1Max>	involves: 129/Sv * 129S1/Sv * 129X1/SvJ	MP:0001710	8582267	MGI:88276
Ctnnb1<tm1Max>/Ctnnb1<tm1Max>	Ctnnb1<tm1Max>	involves: 129/Sv * 129S1/Sv * 129X1/SvJ	MP:0001698	8582267	MGI:88276
Ctnnb1<tm1Max>/Ctnnb1<tm1Max>	Ctnnb1<tm1Max>	involves: 129/Sv * 129S1/Sv * 129X1/SvJ	MP:0003087	8582267	MGI:88276
Ctnnb1<tm1Max>/Ctnnb1<tm1Max>	Ctnnb1<tm1Max>	involves: 129/Sv * 129S1/Sv * 129X1/SvJ	MP:0003886	8582267	MGI:88276
Ctnnb1<tm1Max>/Ctnnb1<tm1Max>	Ctnnb1<tm1Max>	involves: 129/Sv * 129S1/Sv * 129X1/SvJ	MP:0011098	8582267	MGI:88276
Arnt<tm1Oha>/Arnt<+>	Arnt<tm1Oha>|Arnt<+>	involves: 129X1/SvJ * C57BL/6J	MP:0002169	9398442	MGI:88071
Arnt<tm1Oha>/Arnt<tm1Oha>	Arnt<tm1Oha>	involves: 129X1/SvJ * C57BL/6J	MP:0000435	9398442	MGI:88071
Arnt<tm1Oha>/Arnt<tm1Oha>	Arnt<tm1Oha>	involves: 129X1/SvJ * C57BL/6J	MP:0002151	9398442	MGI:88071
Arnt<tm1Oha>/Arnt<tm1Oha>	Arnt<tm1Oha>	involves: 129X1/SvJ * C57BL/6J	MP:0001711	9398442	MGI:88071
Arnt<tm1Oha>/Arnt<tm1Oha>	Arnt<tm1Oha>	involves: 129X1/SvJ * C57BL/6J	MP:0000784	9398442	MGI:88071
Arnt<tm1Oha>/Arnt<tm1Oha>	Arnt<tm1Oha>	involves: 129X1/SvJ * C57BL/6J	MP:0003231	9398442	MGI:88071
Arnt<tm1Oha>/Arnt<tm1Oha>	Arnt<tm1Oha>	involves: 129X1/SvJ * C57BL/6J	MP:0003984	9398442	MGI:88071
Arnt<tm1Oha>/Arnt<tm1Oha>	Arnt<tm1Oha>	involves: 129X1/SvJ * C57BL/6J	MP:0011098	9398442	MGI:88071
Gdf5<bp-3J>/Gdf5<bp-3J>	Gdf5<bp-3J>	BALB/cJ	MP:0002110	9012517	MGI:95688
Gdf5<bp-3J>/Gdf5<bp-3J>	Gdf5<bp-3J>	BALB/cJ	MP:0000554	9012517	MGI:95688
Gdf5<bp-3J>/Gdf5<bp-3J>	Gdf5<bp-3J>	BALB/cJ	MP:0005104	9012517	MGI:95688
Gdf5<bp-3J>/Gdf5<bp-3J>	Gdf5<bp-3J>	BALB/cJ	MP:0005306	9012517	MGI:95688
Gdf5<bp-3J>/Gdf5<bp-3J>	Gdf5<bp-3J>	BALB/cJ	MP:0005353	9012517	MGI:95688
Gdf5<bp-3J>/Gdf5<bp-3J>	Gdf5<bp-3J>	BALB/cJ	MP:0003073	9012517	MGI:95688
Gdf5<bp-3J>/Gdf5<bp-3J>	Gdf5<bp-3J>	BALB/cJ	MP:0003072	9012517	MGI:95688
Gdf5<bp-3J>/Gdf5<bp-3J>	Gdf5<bp-3J>	BALB/cJ	MP:0008915	9012517	MGI:95688
Rab23<opb>/Rab23<opb>	Rab23<opb>	involves: C57BL/6 * NMRI	MP:0002114	7720556	MGI:99833
Rab23<opb>/Rab23<opb>	Rab23<opb>	involves: C57BL/6 * NMRI	MP:0000955	7720556	MGI:99833
Rab23<opb>/Rab23<opb>	Rab23<opb>	involves: C57BL/6 * NMRI	MP:0001288	7720556	MGI:99833
Rab23<opb>/Rab23<opb>	Rab23<opb>	involves: C57BL/6 * NMRI	MP:0001292	7720556	MGI:99833
Rab23<opb>/Rab23<opb>	Rab23<opb>	involves: C57BL/6 * NMRI	MP:0000914	7720556,9250866	MGI:99833
Rab23<opb>/Rab23<opb>	Rab23<opb>	involves: C57BL/6 * NMRI	MP:0000929	7720556	MGI:99833
Rab23<opb>/Rab23<opb>	Rab23<opb>	involves: C57BL/6 * NMRI	MP:0000961	7720556	MGI:99833
Rab23<opb>/Rab23<opb>	Rab23<opb>	involves: C57BL/6 * NMRI	MP:0002728	7720556	MGI:99833
Rab23<opb>/Rab23<opb>	Rab23<opb>	involves: C57BL/6 * NMRI	MP:0005104	7720556	MGI:99833
Rab23<opb>/Rab23<opb>	Rab23<opb>	involves: C57BL/6 * NMRI	MP:0006069	7720556	MGI:99833
Rab23<opb>/Rab23<opb>	Rab23<opb>	involves: C57BL/6 * NMRI	MP:0003720	7720556	MGI:99833
Rab23<opb>/Rab23<opb>	Rab23<opb>	involves: C57BL/6 * NMRI	MP:0003857	7720556	MGI:99833
Rab23<opb>/Rab23<opb>	Rab23<opb>	involves: C57BL/6 * NMRI	MP:0006279	7720556	MGI:99833
Rab23<opb>/Rab23<opb>	Rab23<opb>	involves: C57BL/6 * NMRI	MP:0004269	7720556	MGI:99833
Rab23<opb>/Rab23<opb>	Rab23<opb>	involves: C57BL/6 * NMRI	MP:0004275	7720556	MGI:99833
Rab23<opb>/Rab23<opb>	Rab23<opb>	involves: C57BL/6 * NMRI	MP:0009688	7720556	MGI:99833
Rab23<opb>/Rab23<opb>	Rab23<opb>	involves: C57BL/6 * NMRI	MP:0009689	7720556	MGI:99833
Prrx2<tm1Mjk>/Prrx2<tm1Mjk>	Prrx2<tm1Mjk>	Not Specified	MP:0002169	10664157,9876178	MGI:98218
Flt1<tm1Jrt>/Flt1<tm1Jrt>	Flt1<tm1Jrt>	either: (involves: 129/Sv) or (involves: CD-1) or (involves: ICR)	MP:0001672	10357944	MGI:95558
Flt1<tm1Jrt>/Flt1<tm1Jrt>	Flt1<tm1Jrt>	either: (involves: 129/Sv) or (involves: CD-1) or (involves: ICR)	MP:0003131	10357944	MGI:95558
Otx2<tm1Pas>/Otx2<tm1Pas>	Otx2<tm1Pas>	involves: 129P2/OlaHsd * C57BL/6 * DBA/2	MP:0002084	7588062	MGI:97451
Otx2<tm1Pas>/Otx2<tm1Pas>	Otx2<tm1Pas>	involves: 129P2/OlaHsd * C57BL/6 * DBA/2	MP:0002085	7588062	MGI:97451
Otx2<tm1Pas>/Otx2<tm1Pas>	Otx2<tm1Pas>	involves: 129P2/OlaHsd * C57BL/6 * DBA/2	MP:0002151	7588062	MGI:97451
Otx2<tm1Pas>/Otx2<tm1Pas>	Otx2<tm1Pas>	involves: 129P2/OlaHsd * C57BL/6 * DBA/2	MP:0001680	7588062	MGI:97451
Otx2<tm1Pas>/Otx2<tm1Pas>	Otx2<tm1Pas>	involves: 129P2/OlaHsd * C57BL/6 * DBA/2	MP:0001688	7588062	MGI:97451
Otx2<tm1Pas>/Otx2<tm1Pas>	Otx2<tm1Pas>	involves: 129P2/OlaHsd * C57BL/6 * DBA/2	MP:0002188	7588062	MGI:97451
Otx2<tm1Pas>/Otx2<tm1Pas>	Otx2<tm1Pas>	involves: 129P2/OlaHsd * C57BL/6 * DBA/2	MP:0001691	7588062	MGI:97451
Otx2<tm1Pas>/Otx2<tm1Pas>	Otx2<tm1Pas>	involves: 129P2/OlaHsd * C57BL/6 * DBA/2	MP:0001698	7588062	MGI:97451
Otx2<tm1Pas>/Otx2<tm1Pas>	Otx2<tm1Pas>	involves: 129P2/OlaHsd * C57BL/6 * DBA/2	MP:0005029	7588062	MGI:97451
Otx2<tm1Pas>/Otx2<tm1Pas>	Otx2<tm1Pas>	involves: 129P2/OlaHsd * C57BL/6 * DBA/2	MP:0005221	7588062	MGI:97451
Otx2<tm1Pas>/Otx2<tm1Pas>	Otx2<tm1Pas>	involves: 129P2/OlaHsd * C57BL/6 * DBA/2	MP:0003232	7588062	MGI:97451
Otx2<tm1Pas>/Otx2<tm1Pas>	Otx2<tm1Pas>	involves: 129P2/OlaHsd * C57BL/6 * DBA/2	MP:0006108	7588062	MGI:97451
Otx2<tm1Pas>/Otx2<tm1Pas>	Otx2<tm1Pas>	involves: 129P2/OlaHsd * C57BL/6 * DBA/2	MP:0003864	7588062	MGI:97451
Otx2<tm1Pas>/Otx2<tm1Pas>	Otx2<tm1Pas>	involves: 129P2/OlaHsd * C57BL/6 * DBA/2	MP:0003874	7588062	MGI:97451
Otx2<tm1Pas>/Otx2<tm1Pas>	Otx2<tm1Pas>	involves: 129P2/OlaHsd * C57BL/6 * DBA/2	MP:0003984	7588062	MGI:97451
Otx2<tm1Pas>/Otx2<tm1Pas>	Otx2<tm1Pas>	involves: 129P2/OlaHsd * C57BL/6 * DBA/2	MP:0004066	7588062	MGI:97451
Otx2<tm1Pas>/Otx2<tm1Pas>	Otx2<tm1Pas>	involves: 129P2/OlaHsd * C57BL/6 * DBA/2	MP:0006293	7588062	MGI:97451
Otx2<tm1Pas>/Otx2<tm1Pas>	Otx2<tm1Pas>	involves: 129P2/OlaHsd * C57BL/6 * DBA/2	MP:0006294	7588062	MGI:97451
Otx2<tm1Pas>/Otx2<tm1Pas>	Otx2<tm1Pas>	involves: 129P2/OlaHsd * C57BL/6 * DBA/2	MP:0011091	7588062	MGI:97451
Wnt3a<tm1Amc>/Wnt3a<tm1Amc>	Wnt3a<tm1Amc>	involves: 129S1/Sv	MP:0000160	11335109	MGI:98956
Wnt3a<tm1Amc>/Wnt3a<tm1Amc>	Wnt3a<tm1Amc>	involves: 129S1/Sv	MP:0001688	8595882	MGI:98956
Wnt3a<tm1Amc>/Wnt3a<tm1Amc>	Wnt3a<tm1Amc>	involves: 129S1/Sv	MP:0003048	11335109	MGI:98956
Wnt3a<tm1Amc>/Wnt3a<tm1Amc>	Wnt3a<tm1Amc>	involves: 129S1/Sv	MP:0003445	11335109	MGI:98956
Wnt3a<tm1Amc>/Wnt3a<tm1Amc>	Wnt3a<tm1Amc>	involves: 129S1/Sv	MP:0004608	11335109	MGI:98956
Wnt3a<tm1Amc>/Wnt3a<tm1Amc>	Wnt3a<tm1Amc>	involves: 129S1/Sv	MP:0004615	11335109	MGI:98956
Wnt3a<tm1Amc>/Wnt3a<tm1Amc>	Wnt3a<tm1Amc>	involves: 129S1/Sv	MP:0011108	11335109	MGI:98956
Foxa2<tm1Jrt>/Foxa2<+>,Gsc<tm1Bhr>/Gsc<tm1Bhr>	Gsc<tm1Bhr>|Foxa2<tm1Jrt>|Foxa2<+>	involves: 129/Sv * C57BL/6 * CD-1	MP:0001672	9226455	MGI:1347476,MGI:95841
Foxa2<tm1Jrt>/Foxa2<+>,Gsc<tm1Bhr>/Gsc<tm1Bhr>	Gsc<tm1Bhr>|Foxa2<tm1Jrt>|Foxa2<+>	involves: 129/Sv * C57BL/6 * CD-1	MP:0002152	9226455	MGI:1347476,MGI:95841
Foxa2<tm1Jrt>/Foxa2<+>,Gsc<tm1Bhr>/Gsc<tm1Bhr>	Gsc<tm1Bhr>|Foxa2<tm1Jrt>|Foxa2<+>	involves: 129/Sv * C57BL/6 * CD-1	MP:0002151	9226455	MGI:1347476,MGI:95841
Foxa2<tm1Jrt>/Foxa2<+>,Gsc<tm1Bhr>/Gsc<tm1Bhr>	Gsc<tm1Bhr>|Foxa2<tm1Jrt>|Foxa2<+>	involves: 129/Sv * C57BL/6 * CD-1	MP:0002234	9226455	MGI:1347476,MGI:95841
Foxa2<tm1Jrt>/Foxa2<+>,Gsc<tm1Bhr>/Gsc<tm1Bhr>	Gsc<tm1Bhr>|Foxa2<tm1Jrt>|Foxa2<+>	involves: 129/Sv * C57BL/6 * CD-1	MP:0001730	9226455	MGI:1347476,MGI:95841
Foxa2<tm1Jrt>/Foxa2<+>,Gsc<tm1Bhr>/Gsc<tm1Bhr>	Gsc<tm1Bhr>|Foxa2<tm1Jrt>|Foxa2<+>	involves: 129/Sv * C57BL/6 * CD-1	MP:0000267	9226455	MGI:1347476,MGI:95841
Foxa2<tm1Jrt>/Foxa2<+>,Gsc<tm1Bhr>/Gsc<tm1Bhr>	Gsc<tm1Bhr>|Foxa2<tm1Jrt>|Foxa2<+>	involves: 129/Sv * C57BL/6 * CD-1	MP:0000269	9226455	MGI:1347476,MGI:95841
Foxa2<tm1Jrt>/Foxa2<+>,Gsc<tm1Bhr>/Gsc<tm1Bhr>	Gsc<tm1Bhr>|Foxa2<tm1Jrt>|Foxa2<+>	involves: 129/Sv * C57BL/6 * CD-1	MP:0000956	9226455	MGI:1347476,MGI:95841
Foxa2<tm1Jrt>/Foxa2<+>,Gsc<tm1Bhr>/Gsc<tm1Bhr>	Gsc<tm1Bhr>|Foxa2<tm1Jrt>|Foxa2<+>	involves: 129/Sv * C57BL/6 * CD-1	MP:0000783	9226455	MGI:1347476,MGI:95841
Foxa2<tm1Jrt>/Foxa2<+>,Gsc<tm1Bhr>/Gsc<tm1Bhr>	Gsc<tm1Bhr>|Foxa2<tm1Jrt>|Foxa2<+>	involves: 129/Sv * C57BL/6 * CD-1	MP:0000841	9226455	MGI:1347476,MGI:95841
Foxa2<tm1Jrt>/Foxa2<+>,Gsc<tm1Bhr>/Gsc<tm1Bhr>	Gsc<tm1Bhr>|Foxa2<tm1Jrt>|Foxa2<+>	involves: 129/Sv * C57BL/6 * CD-1	MP:0002725	9226455	MGI:1347476,MGI:95841
Foxa2<tm1Jrt>/Foxa2<+>,Gsc<tm1Bhr>/Gsc<tm1Bhr>	Gsc<tm1Bhr>|Foxa2<tm1Jrt>|Foxa2<+>	involves: 129/Sv * C57BL/6 * CD-1	MP:0005222	9226455	MGI:1347476,MGI:95841
Foxa2<tm1Jrt>/Foxa2<+>,Gsc<tm1Bhr>/Gsc<tm1Bhr>	Gsc<tm1Bhr>|Foxa2<tm1Jrt>|Foxa2<+>	involves: 129/Sv * C57BL/6 * CD-1	MP:0002825	9226455	MGI:1347476,MGI:95841
Foxa2<tm1Jrt>/Foxa2<+>,Gsc<tm1Bhr>/Gsc<tm1Bhr>	Gsc<tm1Bhr>|Foxa2<tm1Jrt>|Foxa2<+>	involves: 129/Sv * C57BL/6 * CD-1	MP:0002884	9226455	MGI:1347476,MGI:95841
Foxa2<tm1Jrt>/Foxa2<+>,Gsc<tm1Bhr>/Gsc<tm1Bhr>	Gsc<tm1Bhr>|Foxa2<tm1Jrt>|Foxa2<+>	involves: 129/Sv * C57BL/6 * CD-1	MP:0001704	9226455	MGI:1347476,MGI:95841
Foxa2<tm1Jrt>/Foxa2<+>,Gsc<tm1Bhr>/Gsc<tm1Bhr>	Gsc<tm1Bhr>|Foxa2<tm1Jrt>|Foxa2<+>	involves: 129/Sv * C57BL/6 * CD-1	MP:0003425	9226455	MGI:1347476,MGI:95841
Foxa2<tm1Jrt>/Foxa2<+>,Gsc<tm1Bhr>/Gsc<tm1Bhr>	Gsc<tm1Bhr>|Foxa2<tm1Jrt>|Foxa2<+>	involves: 129/Sv * C57BL/6 * CD-1	MP:0003984	9226455	MGI:1347476,MGI:95841
Foxa2<tm1Jrt>/Foxa2<+>,Gsc<tm1Bhr>/Gsc<tm1Bhr>	Gsc<tm1Bhr>|Foxa2<tm1Jrt>|Foxa2<+>	involves: 129/Sv * C57BL/6 * CD-1	MP:0004261	9226455	MGI:1347476,MGI:95841
Foxa2<tm1Jrt>/Foxa2<+>,Gsc<tm1Bhr>/Gsc<tm1Bhr>	Gsc<tm1Bhr>|Foxa2<tm1Jrt>|Foxa2<+>	involves: 129/Sv * C57BL/6 * CD-1	MP:0006294	9226455	MGI:1347476,MGI:95841
Foxa2<tm1Jrt>/Foxa2<+>,Gsc<tm1Bhr>/Gsc<tm1Bhr>	Gsc<tm1Bhr>|Foxa2<tm1Jrt>|Foxa2<+>	involves: 129/Sv * C57BL/6 * CD-1	MP:0004787	9226455	MGI:1347476,MGI:95841
Foxa2<tm1Jrt>/Foxa2<+>,Gsc<tm1Bhr>/Gsc<tm1Bhr>	Gsc<tm1Bhr>|Foxa2<tm1Jrt>|Foxa2<+>	involves: 129/Sv * C57BL/6 * CD-1	MP:0006337	9226455	MGI:1347476,MGI:95841
Foxa2<tm1Jrt>/Foxa2<+>,Gsc<tm1Bhr>/Gsc<tm1Bhr>	Gsc<tm1Bhr>|Foxa2<tm1Jrt>|Foxa2<+>	involves: 129/Sv * C57BL/6 * CD-1	MP:0006338	9226455	MGI:1347476,MGI:95841
Foxa2<tm1Jrt>/Foxa2<+>,Gsc<tm1Bhr>/Gsc<tm1Bhr>	Gsc<tm1Bhr>|Foxa2<tm1Jrt>|Foxa2<+>	involves: 129/Sv * C57BL/6 * CD-1	MP:0006341	9226455	MGI:1347476,MGI:95841
Foxa2<tm1Jrt>/Foxa2<+>,Gsc<tm1Bhr>/Gsc<tm1Bhr>	Gsc<tm1Bhr>|Foxa2<tm1Jrt>|Foxa2<+>	involves: 129/Sv * C57BL/6 * CD-1	MP:0006344	9226455	MGI:1347476,MGI:95841
Foxa2<tm1Jrt>/Foxa2<+>,Gsc<tm1Bhr>/Gsc<tm1Bhr>	Gsc<tm1Bhr>|Foxa2<tm1Jrt>|Foxa2<+>	involves: 129/Sv * C57BL/6 * CD-1	MP:0010355	9226455	MGI:1347476,MGI:95841
Foxa2<tm1Jrt>/Foxa2<+>,Gsc<tm1Bhr>/Gsc<tm1Bhr>	Gsc<tm1Bhr>|Foxa2<tm1Jrt>|Foxa2<+>	involves: 129/Sv * C57BL/6 * CD-1	MP:0011098	9226455	MGI:1347476,MGI:95841
Pax3<Sp-2H>/Pax3<+>	Pax3<Sp-2H>|Pax3<+>	involves: C57BL/6	MP:0000373		MGI:97487
Pax3<Sp-2H>/Pax3<+>	Pax3<Sp-2H>|Pax3<+>	involves: C57BL/6	MP:0000371		MGI:97487
Foxc2<tm1Miu>/Foxc2<tm1Miu>,Pax1<tm2Neu>/Pax1<tm2Neu>	Pax1<tm2Neu>|Foxc2<tm1Miu>	involves: 129P2/OlaHsd * 129S1/Sv * C57BL/6	MP:0000733	10364424	MGI:1347481,MGI:97485
Foxc2<tm1Miu>/Foxc2<tm1Miu>,Pax1<tm2Neu>/Pax1<tm2Neu>	Pax1<tm2Neu>|Foxc2<tm1Miu>	involves: 129P2/OlaHsd * 129S1/Sv * C57BL/6	MP:0002151	10364424	MGI:1347481,MGI:97485
Foxc2<tm1Miu>/Foxc2<tm1Miu>,Pax1<tm2Neu>/Pax1<tm2Neu>	Pax1<tm2Neu>|Foxc2<tm1Miu>	involves: 129P2/OlaHsd * 129S1/Sv * C57BL/6	MP:0001258	10364424	MGI:1347481,MGI:97485
Foxc2<tm1Miu>/Foxc2<tm1Miu>,Pax1<tm2Neu>/Pax1<tm2Neu>	Pax1<tm2Neu>|Foxc2<tm1Miu>	involves: 129P2/OlaHsd * 129S1/Sv * C57BL/6	MP:0000154	10364424	MGI:1347481,MGI:97485
Foxc2<tm1Miu>/Foxc2<tm1Miu>,Pax1<tm2Neu>/Pax1<tm2Neu>	Pax1<tm2Neu>|Foxc2<tm1Miu>	involves: 129P2/OlaHsd * 129S1/Sv * C57BL/6	MP:0000141	10364424	MGI:1347481,MGI:97485
Foxc2<tm1Miu>/Foxc2<tm1Miu>,Pax1<tm2Neu>/Pax1<tm2Neu>	Pax1<tm2Neu>|Foxc2<tm1Miu>	involves: 129P2/OlaHsd * 129S1/Sv * C57BL/6	MP:0000961	10364424	MGI:1347481,MGI:97485
Foxc2<tm1Miu>/Foxc2<tm1Miu>,Pax1<tm2Neu>/Pax1<tm2Neu>	Pax1<tm2Neu>|Foxc2<tm1Miu>	involves: 129P2/OlaHsd * 129S1/Sv * C57BL/6	MP:0005225	10364424	MGI:1347481,MGI:97485
Foxc2<tm1Miu>/Foxc2<tm1Miu>,Pax1<tm2Neu>/Pax1<tm2Neu>	Pax1<tm2Neu>|Foxc2<tm1Miu>	involves: 129P2/OlaHsd * 129S1/Sv * C57BL/6	MP:0003054	10364424	MGI:1347481,MGI:97485
Foxc2<tm1Miu>/Foxc2<tm1Miu>,Pax1<tm2Neu>/Pax1<tm2Neu>	Pax1<tm2Neu>|Foxc2<tm1Miu>	involves: 129P2/OlaHsd * 129S1/Sv * C57BL/6	MP:0006029	10364424	MGI:1347481,MGI:97485
Foxc2<tm1Miu>/Foxc2<tm1Miu>,Pax1<tm2Neu>/Pax1<tm2Neu>	Pax1<tm2Neu>|Foxc2<tm1Miu>	involves: 129P2/OlaHsd * 129S1/Sv * C57BL/6	MP:0004206	10364424	MGI:1347481,MGI:97485
Foxc2<tm1Miu>/Foxc2<tm1Miu>,Pax1<tm2Neu>/Pax1<tm2Neu>	Pax1<tm2Neu>|Foxc2<tm1Miu>	involves: 129P2/OlaHsd * 129S1/Sv * C57BL/6	MP:0004604	10364424	MGI:1347481,MGI:97485
Foxc2<tm1Miu>/Foxc2<tm1Miu>,Pax1<tm2Neu>/Pax1<tm2Neu>	Pax1<tm2Neu>|Foxc2<tm1Miu>	involves: 129P2/OlaHsd * 129S1/Sv * C57BL/6	MP:0004605	10364424	MGI:1347481,MGI:97485
Foxc2<tm1Miu>/Foxc2<tm1Miu>,Pax1<tm2Neu>/Pax1<tm2Neu>	Pax1<tm2Neu>|Foxc2<tm1Miu>	involves: 129P2/OlaHsd * 129S1/Sv * C57BL/6	MP:0004609	10364424	MGI:1347481,MGI:97485
Foxc2<tm1Miu>/Foxc2<tm1Miu>,Pax1<tm2Neu>/Pax1<tm2Neu>	Pax1<tm2Neu>|Foxc2<tm1Miu>	involves: 129P2/OlaHsd * 129S1/Sv * C57BL/6	MP:0004683	10364424	MGI:1347481,MGI:97485
Foxc2<tm1Miu>/Foxc2<tm1Miu>,Pax1<tm2Neu>/Pax1<tm2Neu>	Pax1<tm2Neu>|Foxc2<tm1Miu>	involves: 129P2/OlaHsd * 129S1/Sv * C57BL/6	MP:0004704	10364424	MGI:1347481,MGI:97485
Foxc2<tm1Miu>/Foxc2<tm1Miu>,Pax1<tm2Neu>/Pax1<tm2Neu>	Pax1<tm2Neu>|Foxc2<tm1Miu>	involves: 129P2/OlaHsd * 129S1/Sv * C57BL/6	MP:0004787	10364424	MGI:1347481,MGI:97485
Foxc2<tm1Miu>/Foxc2<tm1Miu>,Pax1<tm2Neu>/Pax1<tm2Neu>	Pax1<tm2Neu>|Foxc2<tm1Miu>	involves: 129P2/OlaHsd * 129S1/Sv * C57BL/6	MP:0008149	10364424	MGI:1347481,MGI:97485
Foxc2<tm1Miu>/Foxc2<tm1Miu>,Pax1<tm2Neu>/Pax1<tm2Neu>	Pax1<tm2Neu>|Foxc2<tm1Miu>	involves: 129P2/OlaHsd * 129S1/Sv * C57BL/6	MP:0009037	10364424	MGI:1347481,MGI:97485
Foxc2<tm1Miu>/Foxc2<tm1Miu>,Pax1<tm2Neu>/Pax1<tm2Neu>	Pax1<tm2Neu>|Foxc2<tm1Miu>	involves: 129P2/OlaHsd * 129S1/Sv * C57BL/6	MP:0009929	10364424	MGI:1347481,MGI:97485
Foxc2<tm1Miu>/Foxc2<tm1Miu>,Pax1<tm2Neu>/Pax1<tm2Neu>	Pax1<tm2Neu>|Foxc2<tm1Miu>	involves: 129P2/OlaHsd * 129S1/Sv * C57BL/6	MP:0010701	10364424	MGI:1347481,MGI:97485
Foxc2<tm1Miu>/Foxc2<tm1Miu>,Pax1<tm2Neu>/Pax1<tm2Neu>	Pax1<tm2Neu>|Foxc2<tm1Miu>	involves: 129P2/OlaHsd * 129S1/Sv * C57BL/6	MP:0011090	10364424	MGI:1347481,MGI:97485
Sd/Sd<+>	Sd<+>|Sd	Not Specified	MP:0002135		MGI:98265
Sd/Sd<+>	Sd<+>|Sd	Not Specified	MP:0000137		MGI:98265
Sd/Sd<+>	Sd<+>|Sd	Not Specified	MP:0000592		MGI:98265
Sd/Sd<+>	Sd<+>|Sd	Not Specified	MP:0000520		MGI:98265
Sd/Sd<+>	Sd<+>|Sd	Not Specified	MP:0003048		MGI:98265
Sd/Sd<+>	Sd<+>|Sd	Not Specified	MP:0003050		MGI:98265
Sd/Sd<+>	Sd<+>|Sd	Not Specified	MP:0003047		MGI:98265
Sd/Sd<+>	Sd<+>|Sd	Not Specified	MP:0004656		MGI:98265
Sd/Sd<+>	Sd<+>|Sd	Not Specified	MP:0009879		MGI:98265
Sd/Sd<+>	Sd<+>|Sd	Not Specified	MP:0010730		MGI:98265
Sd/Sd	Sd	Not Specified	MP:0000520		MGI:98265
Sd/Sd	Sd	Not Specified	MP:0000527	13948549	MGI:98265
Sd/Sd	Sd	Not Specified	MP:0003129		MGI:98265
Sd/Sd	Sd	Not Specified	MP:0003130		MGI:98265
Sd/Sd	Sd	Not Specified	MP:0003456		MGI:98265
Sd/Sd	Sd	Not Specified	MP:0004704		MGI:98265
Sd/Sd	Sd	Not Specified	MP:0011087		MGI:98265
Foxc2<tm1Miu>/Foxc2<tm1Miu>	Foxc2<tm1Miu>	involves: 129P2/OlaHsd * C57BL/6	MP:0002116	9409679	MGI:1347481
Foxc2<tm1Miu>/Foxc2<tm1Miu>	Foxc2<tm1Miu>	involves: 129P2/OlaHsd * C57BL/6	MP:0001177	9409679	MGI:1347481
Foxc2<tm1Miu>/Foxc2<tm1Miu>	Foxc2<tm1Miu>	involves: 129P2/OlaHsd * C57BL/6	MP:0000029	9409679	MGI:1347481
Foxc2<tm1Miu>/Foxc2<tm1Miu>	Foxc2<tm1Miu>	involves: 129P2/OlaHsd * C57BL/6	MP:0000154	10364424	MGI:1347481
Foxc2<tm1Miu>/Foxc2<tm1Miu>	Foxc2<tm1Miu>	involves: 129P2/OlaHsd * C57BL/6	MP:0000141	10364424,9409679	MGI:1347481
Foxc2<tm1Miu>/Foxc2<tm1Miu>	Foxc2<tm1Miu>	involves: 129P2/OlaHsd * C57BL/6	MP:0000078	9409679	MGI:1347481
Foxc2<tm1Miu>/Foxc2<tm1Miu>	Foxc2<tm1Miu>	involves: 129P2/OlaHsd * C57BL/6	MP:0000104	9409679	MGI:1347481
Foxc2<tm1Miu>/Foxc2<tm1Miu>	Foxc2<tm1Miu>	involves: 129P2/OlaHsd * C57BL/6	MP:0000106	9409679	MGI:1347481
Foxc2<tm1Miu>/Foxc2<tm1Miu>	Foxc2<tm1Miu>	involves: 129P2/OlaHsd * C57BL/6	MP:0005105	9409679	MGI:1347481
Foxc2<tm1Miu>/Foxc2<tm1Miu>	Foxc2<tm1Miu>	involves: 129P2/OlaHsd * C57BL/6	MP:0005297	9409679	MGI:1347481
Foxc2<tm1Miu>/Foxc2<tm1Miu>	Foxc2<tm1Miu>	involves: 129P2/OlaHsd * C57BL/6	MP:0002898	9409679	MGI:1347481
Foxc2<tm1Miu>/Foxc2<tm1Miu>	Foxc2<tm1Miu>	involves: 129P2/OlaHsd * C57BL/6	MP:0003154	9409679	MGI:1347481
Foxc2<tm1Miu>/Foxc2<tm1Miu>	Foxc2<tm1Miu>	involves: 129P2/OlaHsd * C57BL/6	MP:0006030	9409679	MGI:1347481
Foxc2<tm1Miu>/Foxc2<tm1Miu>	Foxc2<tm1Miu>	involves: 129P2/OlaHsd * C57BL/6	MP:0003235	9409679	MGI:1347481
Foxc2<tm1Miu>/Foxc2<tm1Miu>	Foxc2<tm1Miu>	involves: 129P2/OlaHsd * C57BL/6	MP:0004113	9409679	MGI:1347481
Foxc2<tm1Miu>/Foxc2<tm1Miu>	Foxc2<tm1Miu>	involves: 129P2/OlaHsd * C57BL/6	MP:0004157	9409679	MGI:1347481
Foxc2<tm1Miu>/Foxc2<tm1Miu>	Foxc2<tm1Miu>	involves: 129P2/OlaHsd * C57BL/6	MP:0004448	9409679	MGI:1347481
Foxc2<tm1Miu>/Foxc2<tm1Miu>	Foxc2<tm1Miu>	involves: 129P2/OlaHsd * C57BL/6	MP:0004452	9409679	MGI:1347481
Foxc2<tm1Miu>/Foxc2<tm1Miu>	Foxc2<tm1Miu>	involves: 129P2/OlaHsd * C57BL/6	MP:0004537	9409679	MGI:1347481
Foxc2<tm1Miu>/Foxc2<tm1Miu>	Foxc2<tm1Miu>	involves: 129P2/OlaHsd * C57BL/6	MP:0004599	10364424	MGI:1347481
Foxc2<tm1Miu>/Foxc2<tm1Miu>	Foxc2<tm1Miu>	involves: 129P2/OlaHsd * C57BL/6	MP:0004670	10364424	MGI:1347481
Foxc2<tm1Miu>/Foxc2<tm1Miu>	Foxc2<tm1Miu>	involves: 129P2/OlaHsd * C57BL/6	MP:0004706	9409679	MGI:1347481
Foxc2<tm1Miu>/Foxc2<tm1Miu>	Foxc2<tm1Miu>	involves: 129P2/OlaHsd * C57BL/6	MP:0006354	9409679	MGI:1347481
Foxc2<tm1Miu>/Foxc2<tm1Miu>	Foxc2<tm1Miu>	involves: 129P2/OlaHsd * C57BL/6	MP:0006356	9409679	MGI:1347481
Foxc2<tm1Miu>/Foxc2<tm1Miu>	Foxc2<tm1Miu>	involves: 129P2/OlaHsd * C57BL/6	MP:0008271	9409679	MGI:1347481
Foxc2<tm1Miu>/Foxc2<tm1Miu>	Foxc2<tm1Miu>	involves: 129P2/OlaHsd * C57BL/6	MP:0008382	9409679	MGI:1347481
Foxc2<tm1Miu>/Foxc2<tm1Miu>	Foxc2<tm1Miu>	involves: 129P2/OlaHsd * C57BL/6	MP:0009890	9409679	MGI:1347481
Foxc2<tm1Miu>/Foxc2<tm1Miu>	Foxc2<tm1Miu>	involves: 129P2/OlaHsd * C57BL/6	MP:0010326	9409679	MGI:1347481
Foxc2<tm1Miu>/Foxc2<tm1Miu>	Foxc2<tm1Miu>	involves: 129P2/OlaHsd * C57BL/6	MP:0010402	9409679	MGI:1347481
Foxc2<tm1Miu>/Foxc2<tm1Miu>	Foxc2<tm1Miu>	involves: 129P2/OlaHsd * C57BL/6	MP:0010526	9409679	MGI:1347481
Foxc2<tm1Miu>/Foxc2<tm1Miu>	Foxc2<tm1Miu>	involves: 129P2/OlaHsd * C57BL/6	MP:0011089	9409679	MGI:1347481
Foxc2<tm1Miu>/Foxc2<tm1Miu>	Foxc2<tm1Miu>	involves: 129P2/OlaHsd * C57BL/6	MP:0011108	9409679	MGI:1347481
Pax6<Sey-Neu>/Pax6<Sey-Neu>	Pax6<Sey-Neu>	involves: 102 * C3H * ICR	MP:0001288	9851982	MGI:97490
Pax6<Sey-Neu>/Pax6<Sey-Neu>	Pax6<Sey-Neu>	involves: 102 * C3H * ICR	MP:0000885	16289327	MGI:97490
Pax6<Sey-Neu>/Pax6<Sey-Neu>	Pax6<Sey-Neu>	involves: 102 * C3H * ICR	MP:0000849	16289327	MGI:97490
Pax6<Sey-Neu>/Pax6<Sey-Neu>	Pax6<Sey-Neu>	involves: 102 * C3H * ICR	MP:0000872	16289327	MGI:97490
Pax6<Sey-Neu>/Pax6<Sey-Neu>	Pax6<Sey-Neu>	involves: 102 * C3H * ICR	MP:0000864	16289327	MGI:97490
Pax6<Sey-Neu>/Pax6<Sey-Neu>	Pax6<Sey-Neu>	involves: 102 * C3H * ICR	MP:0004098	16289327	MGI:97490
Bmp4<tm1Blh>/Bmp4<tm1Blh>	Bmp4<tm1Blh>	involves: 129S2/SvPas * Black Swiss	MP:0001288	9851982	MGI:88180
Bmp4<tm1Blh>/Bmp4<tm1Blh>	Bmp4<tm1Blh>	involves: 129S2/SvPas * Black Swiss	MP:0003087	10049358	MGI:88180
Bmp4<tm1Blh>/Bmp4<tm1Blh>	Bmp4<tm1Blh>	involves: 129S2/SvPas * Black Swiss	MP:0003817	9806931	MGI:88180
Bmp4<tm1Blh>/Bmp4<tm1Blh>	Bmp4<tm1Blh>	involves: 129S2/SvPas * Black Swiss	MP:0003984	10049358,9851982	MGI:88180
Bmp4<tm1Blh>/Bmp4<tm1Blh>	Bmp4<tm1Blh>	involves: 129S2/SvPas * Black Swiss	MP:0008393	10049358	MGI:88180
Bmp4<tm1Blh>/Bmp4<tm1Blh>	Bmp4<tm1Blh>	involves: 129S2/SvPas * Black Swiss	MP:0011098	9851982	MGI:88180
T/T	T	Not Specified	MP:0002151	10617567	MGI:98472
T/T	T	Not Specified	MP:0001216		MGI:98472
T/T	T	Not Specified	MP:0000267		MGI:98472
T/T	T	Not Specified	MP:0000592		MGI:98472
T/T	T	Not Specified	MP:0002230		MGI:98472
T/T	T	Not Specified	MP:0001688		MGI:98472
T/T	T	Not Specified	MP:0000288		MGI:98472
T/T	T	Not Specified	MP:0000932		MGI:98472
T/T	T	Not Specified	MP:0001712		MGI:98472
T/T	T	Not Specified	MP:0001698		MGI:98472
T/T	T	Not Specified	MP:0001914		MGI:98472
T/T	T	Not Specified	MP:0005650		MGI:98472
T/T	T	Not Specified	MP:0003400	10617567	MGI:98472
T/T	T	Not Specified	MP:0003861		MGI:98472
T/T	T	Not Specified	MP:0004073		MGI:98472
T/T	T	Not Specified	MP:0004712		MGI:98472
T/T	T	Not Specified	MP:0004787		MGI:98472
T/T	T	Not Specified	MP:0008854		MGI:98472
T/T	T	Not Specified	MP:0011098		MGI:98472
T/T	T	Not Specified	MP:0011495		MGI:98472
T<Wis>/T<Wis>	T<Wis>	Not Specified	MP:0002230	12140191	MGI:98472
T<Wis>/T<Wis>	T<Wis>	Not Specified	MP:0001684	12140191	MGI:98472
T<Wis>/T<Wis>	T<Wis>	Not Specified	MP:0002825	12140191	MGI:98472
T<Wis>/T<Wis>	T<Wis>	Not Specified	MP:0003087	12140191	MGI:98472
T<Wis>/T<Wis>	T<Wis>	Not Specified	MP:0011097	12140191	MGI:98472
Epor<tm1Jae>/Epor<tm1Jae>	Epor<tm1Jae>	either: (involves: 129S4/SvJae * BALB/c) or (involves: 129S4/SvJae * C57BL/6)	MP:0000603	7553874	MGI:95408
Epor<tm1Jae>/Epor<tm1Jae>	Epor<tm1Jae>	either: (involves: 129S4/SvJae * BALB/c) or (involves: 129S4/SvJae * C57BL/6)	MP:0000601	7553874	MGI:95408
Epor<tm1Jae>/Epor<tm1Jae>	Epor<tm1Jae>	either: (involves: 129S4/SvJae * BALB/c) or (involves: 129S4/SvJae * C57BL/6)	MP:0001711	7553874	MGI:95408
Epor<tm1Jae>/Epor<tm1Jae>	Epor<tm1Jae>	either: (involves: 129S4/SvJae * BALB/c) or (involves: 129S4/SvJae * C57BL/6)	MP:0001577	7553874	MGI:95408
Epor<tm1Jae>/Epor<tm1Jae>	Epor<tm1Jae>	either: (involves: 129S4/SvJae * BALB/c) or (involves: 129S4/SvJae * C57BL/6)	MP:0000245	7553874	MGI:95408
Epor<tm1Jae>/Epor<tm1Jae>	Epor<tm1Jae>	either: (involves: 129S4/SvJae * BALB/c) or (involves: 129S4/SvJae * C57BL/6)	MP:0003135	7553874	MGI:95408
Epor<tm1Jae>/Epor<tm1Jae>	Epor<tm1Jae>	either: (involves: 129S4/SvJae * BALB/c) or (involves: 129S4/SvJae * C57BL/6)	MP:0003887	7553874	MGI:95408
Epor<tm1Jae>/Epor<tm1Jae>	Epor<tm1Jae>	either: (involves: 129S4/SvJae * BALB/c) or (involves: 129S4/SvJae * C57BL/6)	MP:0011099	7553874	MGI:95408
Kitl<Sl-d>/Kitl<Sl-d>	Kitl<Sl-d>	Not Specified	MP:0009783	1280558	MGI:96974
Kit<W>/Kit<W>	Kit<W>	Not Specified	MP:0001324	17246829	MGI:96677
Kit<W>/Kit<W>	Kit<W>	Not Specified	MP:0005171	17246829	MGI:96677
Kit<W>/Kit<W>	Kit<W>	Not Specified	MP:0002811		MGI:96677
Kit<W>/Kit<W>	Kit<W>	Not Specified	MP:0011085	17246829	MGI:96677
Dlx5<tm1Jlr>/Dlx5<tm1Jlr>	Dlx5<tm1Jlr>	involves: 129X1/SvJ * C57BL/6J	MP:0001265	10433912	MGI:101926
Dlx5<tm1Jlr>/Dlx5<tm1Jlr>	Dlx5<tm1Jlr>	involves: 129X1/SvJ * C57BL/6J	MP:0002116	10433912	MGI:101926
Dlx5<tm1Jlr>/Dlx5<tm1Jlr>	Dlx5<tm1Jlr>	involves: 129X1/SvJ * C57BL/6J	MP:0000458	10433912	MGI:101926
Dlx5<tm1Jlr>/Dlx5<tm1Jlr>	Dlx5<tm1Jlr>	involves: 129X1/SvJ * C57BL/6J	MP:0000455	10433912	MGI:101926
Dlx5<tm1Jlr>/Dlx5<tm1Jlr>	Dlx5<tm1Jlr>	involves: 129X1/SvJ * C57BL/6J	MP:0002249	10433912	MGI:101926
Dlx5<tm1Jlr>/Dlx5<tm1Jlr>	Dlx5<tm1Jlr>	involves: 129X1/SvJ * C57BL/6J	MP:0000049	10433912	MGI:101926
Dlx5<tm1Jlr>/Dlx5<tm1Jlr>	Dlx5<tm1Jlr>	involves: 129X1/SvJ * C57BL/6J	MP:0002177	10433912	MGI:101926
Dlx5<tm1Jlr>/Dlx5<tm1Jlr>	Dlx5<tm1Jlr>	involves: 129X1/SvJ * C57BL/6J	MP:0000150	10433912	MGI:101926
Dlx5<tm1Jlr>/Dlx5<tm1Jlr>	Dlx5<tm1Jlr>	involves: 129X1/SvJ * C57BL/6J	MP:0000091	10433912	MGI:101926
Dlx5<tm1Jlr>/Dlx5<tm1Jlr>	Dlx5<tm1Jlr>	involves: 129X1/SvJ * C57BL/6J	MP:0002238	10433912	MGI:101926
Dlx5<tm1Jlr>/Dlx5<tm1Jlr>	Dlx5<tm1Jlr>	involves: 129X1/SvJ * C57BL/6J	MP:0002239	10433912	MGI:101926
Dlx5<tm1Jlr>/Dlx5<tm1Jlr>	Dlx5<tm1Jlr>	involves: 129X1/SvJ * C57BL/6J	MP:0000914	10433912	MGI:101926
Dlx5<tm1Jlr>/Dlx5<tm1Jlr>	Dlx5<tm1Jlr>	involves: 129X1/SvJ * C57BL/6J	MP:0000031	10433912	MGI:101926
Dlx5<tm1Jlr>/Dlx5<tm1Jlr>	Dlx5<tm1Jlr>	involves: 129X1/SvJ * C57BL/6J	MP:0000041	10433912	MGI:101926
Dlx5<tm1Jlr>/Dlx5<tm1Jlr>	Dlx5<tm1Jlr>	involves: 129X1/SvJ * C57BL/6J	MP:0000029	10433912	MGI:101926
Dlx5<tm1Jlr>/Dlx5<tm1Jlr>	Dlx5<tm1Jlr>	involves: 129X1/SvJ * C57BL/6J	MP:0000074	10433912	MGI:101926
Dlx5<tm1Jlr>/Dlx5<tm1Jlr>	Dlx5<tm1Jlr>	involves: 129X1/SvJ * C57BL/6J	MP:0000929	10433912	MGI:101926
Dlx5<tm1Jlr>/Dlx5<tm1Jlr>	Dlx5<tm1Jlr>	involves: 129X1/SvJ * C57BL/6J	MP:0002260	10433912	MGI:101926
Dlx5<tm1Jlr>/Dlx5<tm1Jlr>	Dlx5<tm1Jlr>	involves: 129X1/SvJ * C57BL/6J	MP:0002243	10433912	MGI:101926
Dlx5<tm1Jlr>/Dlx5<tm1Jlr>	Dlx5<tm1Jlr>	involves: 129X1/SvJ * C57BL/6J	MP:0000102	10433912	MGI:101926
Dlx5<tm1Jlr>/Dlx5<tm1Jlr>	Dlx5<tm1Jlr>	involves: 129X1/SvJ * C57BL/6J	MP:0000098	10433912	MGI:101926
Dlx5<tm1Jlr>/Dlx5<tm1Jlr>	Dlx5<tm1Jlr>	involves: 129X1/SvJ * C57BL/6J	MP:0000083	10433912	MGI:101926
Dlx5<tm1Jlr>/Dlx5<tm1Jlr>	Dlx5<tm1Jlr>	involves: 129X1/SvJ * C57BL/6J	MP:0001093	10433912	MGI:101926
Dlx5<tm1Jlr>/Dlx5<tm1Jlr>	Dlx5<tm1Jlr>	involves: 129X1/SvJ * C57BL/6J	MP:0002639	10433912	MGI:101926
Dlx5<tm1Jlr>/Dlx5<tm1Jlr>	Dlx5<tm1Jlr>	involves: 129X1/SvJ * C57BL/6J	MP:0002689	10433912	MGI:101926
Dlx5<tm1Jlr>/Dlx5<tm1Jlr>	Dlx5<tm1Jlr>	involves: 129X1/SvJ * C57BL/6J	MP:0005271	10433912	MGI:101926
Dlx5<tm1Jlr>/Dlx5<tm1Jlr>	Dlx5<tm1Jlr>	involves: 129X1/SvJ * C57BL/6J	MP:0005269	10433912	MGI:101926
Dlx5<tm1Jlr>/Dlx5<tm1Jlr>	Dlx5<tm1Jlr>	involves: 129X1/SvJ * C57BL/6J	MP:0002817	10433912	MGI:101926
Dlx5<tm1Jlr>/Dlx5<tm1Jlr>	Dlx5<tm1Jlr>	involves: 129X1/SvJ * C57BL/6J	MP:0002820	10433912	MGI:101926
Dlx5<tm1Jlr>/Dlx5<tm1Jlr>	Dlx5<tm1Jlr>	involves: 129X1/SvJ * C57BL/6J	MP:0005358	10433912	MGI:101926
Dlx5<tm1Jlr>/Dlx5<tm1Jlr>	Dlx5<tm1Jlr>	involves: 129X1/SvJ * C57BL/6J	MP:0002896	10433912	MGI:101926
Dlx5<tm1Jlr>/Dlx5<tm1Jlr>	Dlx5<tm1Jlr>	involves: 129X1/SvJ * C57BL/6J	MP:0005587	10433912	MGI:101926
Dlx5<tm1Jlr>/Dlx5<tm1Jlr>	Dlx5<tm1Jlr>	involves: 129X1/SvJ * C57BL/6J	MP:0006018	10433912	MGI:101926
Dlx5<tm1Jlr>/Dlx5<tm1Jlr>	Dlx5<tm1Jlr>	involves: 129X1/SvJ * C57BL/6J	MP:0006020	10433912	MGI:101926
Dlx5<tm1Jlr>/Dlx5<tm1Jlr>	Dlx5<tm1Jlr>	involves: 129X1/SvJ * C57BL/6J	MP:0003148	10433912	MGI:101926
Dlx5<tm1Jlr>/Dlx5<tm1Jlr>	Dlx5<tm1Jlr>	involves: 129X1/SvJ * C57BL/6J	MP:0003168	10433912	MGI:101926
Dlx5<tm1Jlr>/Dlx5<tm1Jlr>	Dlx5<tm1Jlr>	involves: 129X1/SvJ * C57BL/6J	MP:0003162	10433912	MGI:101926
Dlx5<tm1Jlr>/Dlx5<tm1Jlr>	Dlx5<tm1Jlr>	involves: 129X1/SvJ * C57BL/6J	MP:0003163	10433912	MGI:101926
Dlx5<tm1Jlr>/Dlx5<tm1Jlr>	Dlx5<tm1Jlr>	involves: 129X1/SvJ * C57BL/6J	MP:0003165	10433912	MGI:101926
Dlx5<tm1Jlr>/Dlx5<tm1Jlr>	Dlx5<tm1Jlr>	involves: 129X1/SvJ * C57BL/6J	MP:0006033	10433912	MGI:101926
Dlx5<tm1Jlr>/Dlx5<tm1Jlr>	Dlx5<tm1Jlr>	involves: 129X1/SvJ * C57BL/6J	MP:0003235	10433912	MGI:101926
Dlx5<tm1Jlr>/Dlx5<tm1Jlr>	Dlx5<tm1Jlr>	involves: 129X1/SvJ * C57BL/6J	MP:0003651	10433912	MGI:101926
Dlx5<tm1Jlr>/Dlx5<tm1Jlr>	Dlx5<tm1Jlr>	involves: 129X1/SvJ * C57BL/6J	MP:0003932	10433912	MGI:101926
Dlx5<tm1Jlr>/Dlx5<tm1Jlr>	Dlx5<tm1Jlr>	involves: 129X1/SvJ * C57BL/6J	MP:0004136	10433912	MGI:101926
Dlx5<tm1Jlr>/Dlx5<tm1Jlr>	Dlx5<tm1Jlr>	involves: 129X1/SvJ * C57BL/6J	MP:0004237	10433912	MGI:101926
Dlx5<tm1Jlr>/Dlx5<tm1Jlr>	Dlx5<tm1Jlr>	involves: 129X1/SvJ * C57BL/6J	MP:0004384	10433912	MGI:101926
Dlx5<tm1Jlr>/Dlx5<tm1Jlr>	Dlx5<tm1Jlr>	involves: 129X1/SvJ * C57BL/6J	MP:0004418	10433912	MGI:101926
Dlx5<tm1Jlr>/Dlx5<tm1Jlr>	Dlx5<tm1Jlr>	involves: 129X1/SvJ * C57BL/6J	MP:0004423	10433912	MGI:101926
Dlx5<tm1Jlr>/Dlx5<tm1Jlr>	Dlx5<tm1Jlr>	involves: 129X1/SvJ * C57BL/6J	MP:0004444	10433912	MGI:101926
Dlx5<tm1Jlr>/Dlx5<tm1Jlr>	Dlx5<tm1Jlr>	involves: 129X1/SvJ * C57BL/6J	MP:0004453	10433912	MGI:101926
Dlx5<tm1Jlr>/Dlx5<tm1Jlr>	Dlx5<tm1Jlr>	involves: 129X1/SvJ * C57BL/6J	MP:0004470	10433912	MGI:101926
Dlx5<tm1Jlr>/Dlx5<tm1Jlr>	Dlx5<tm1Jlr>	involves: 129X1/SvJ * C57BL/6J	MP:0004477	10433912	MGI:101926
Dlx5<tm1Jlr>/Dlx5<tm1Jlr>	Dlx5<tm1Jlr>	involves: 129X1/SvJ * C57BL/6J	MP:0006289	10433912	MGI:101926
Dlx5<tm1Jlr>/Dlx5<tm1Jlr>	Dlx5<tm1Jlr>	involves: 129X1/SvJ * C57BL/6J	MP:0004540	10433912	MGI:101926
Dlx5<tm1Jlr>/Dlx5<tm1Jlr>	Dlx5<tm1Jlr>	involves: 129X1/SvJ * C57BL/6J	MP:0004594	10433912	MGI:101926
Dlx5<tm1Jlr>/Dlx5<tm1Jlr>	Dlx5<tm1Jlr>	involves: 129X1/SvJ * C57BL/6J	MP:0004595	10433912	MGI:101926
Dlx5<tm1Jlr>/Dlx5<tm1Jlr>	Dlx5<tm1Jlr>	involves: 129X1/SvJ * C57BL/6J	MP:0004596	10433912	MGI:101926
Dlx5<tm1Jlr>/Dlx5<tm1Jlr>	Dlx5<tm1Jlr>	involves: 129X1/SvJ * C57BL/6J	MP:0004665	10433912	MGI:101926
Dlx5<tm1Jlr>/Dlx5<tm1Jlr>	Dlx5<tm1Jlr>	involves: 129X1/SvJ * C57BL/6J	MP:0004726	10433912	MGI:101926
Dlx5<tm1Jlr>/Dlx5<tm1Jlr>	Dlx5<tm1Jlr>	involves: 129X1/SvJ * C57BL/6J	MP:0004830	10433912	MGI:101926
Dlx5<tm1Jlr>/Dlx5<tm1Jlr>	Dlx5<tm1Jlr>	involves: 129X1/SvJ * C57BL/6J	MP:0008378	10433912	MGI:101926
Dlx5<tm1Jlr>/Dlx5<tm1Jlr>	Dlx5<tm1Jlr>	involves: 129X1/SvJ * C57BL/6J	MP:0009546	10433912	MGI:101926
Dlx5<tm1Jlr>/Dlx5<tm1Jlr>	Dlx5<tm1Jlr>	involves: 129X1/SvJ * C57BL/6J	MP:0009890	10433912	MGI:101926
Dlx5<tm1Jlr>/Dlx5<tm1Jlr>	Dlx5<tm1Jlr>	involves: 129X1/SvJ * C57BL/6J	MP:0009893	10433912	MGI:101926
Dlx5<tm1Jlr>/Dlx5<tm1Jlr>	Dlx5<tm1Jlr>	involves: 129X1/SvJ * C57BL/6J	MP:0011089	10433912	MGI:101926
Dlx5<tm1Jlr>/Dlx5<tm1Jlr>	Dlx5<tm1Jlr>	involves: 129X1/SvJ * C57BL/6J	MP:0011101	10433912	MGI:101926
Dlx5<tm1Jlr>/Dlx5<+>	Dlx5<tm1Jlr>|Dlx5<+>	involves: 129X1/SvJ * C57BL/6J	MP:0002566	10433912	MGI:101926
Dlx5<tm1Jlr>/Dlx5<+>	Dlx5<tm1Jlr>|Dlx5<+>	involves: 129X1/SvJ * C57BL/6J	MP:0000914	10433912	MGI:101926
Itga3<tm1Jak>/Itga3<tm1Jak>,Itga6<tm1Egl>/Itga6<tm1Egl>	Itga6<tm1Egl>|Itga3<tm1Jak>	involves: 129S2/SvPas * 129S4/SvJae	MP:0000572	10433923	MGI:96602,MGI:96605
Itga3<tm1Jak>/Itga3<tm1Jak>,Itga6<tm1Egl>/Itga6<tm1Egl>	Itga6<tm1Egl>|Itga3<tm1Jak>	involves: 129S2/SvPas * 129S4/SvJae	MP:0001216	10433923	MGI:96602,MGI:96605
Itga3<tm1Jak>/Itga3<tm1Jak>,Itga6<tm1Egl>/Itga6<tm1Egl>	Itga6<tm1Egl>|Itga3<tm1Jak>	involves: 129S2/SvPas * 129S4/SvJae	MP:0000538	10433923	MGI:96602,MGI:96605
Itga3<tm1Jak>/Itga3<tm1Jak>,Itga6<tm1Egl>/Itga6<tm1Egl>	Itga6<tm1Egl>|Itga3<tm1Jak>	involves: 129S2/SvPas * 129S4/SvJae	MP:0000565	10433923	MGI:96602,MGI:96605
Itga3<tm1Jak>/Itga3<tm1Jak>,Itga6<tm1Egl>/Itga6<tm1Egl>	Itga6<tm1Egl>|Itga3<tm1Jak>	involves: 129S2/SvPas * 129S4/SvJae	MP:0000564	10433923	MGI:96602,MGI:96605
Itga3<tm1Jak>/Itga3<tm1Jak>,Itga6<tm1Egl>/Itga6<tm1Egl>	Itga6<tm1Egl>|Itga3<tm1Jak>	involves: 129S2/SvPas * 129S4/SvJae	MP:0001178	10433923	MGI:96602,MGI:96605
Itga3<tm1Jak>/Itga3<tm1Jak>,Itga6<tm1Egl>/Itga6<tm1Egl>	Itga6<tm1Egl>|Itga3<tm1Jak>	involves: 129S2/SvPas * 129S4/SvJae	MP:0000492	10433923	MGI:96602,MGI:96605
Itga3<tm1Jak>/Itga3<tm1Jak>,Itga6<tm1Egl>/Itga6<tm1Egl>	Itga6<tm1Egl>|Itga3<tm1Jak>	involves: 129S2/SvPas * 129S4/SvJae	MP:0001676	10433923	MGI:96602,MGI:96605
Itga3<tm1Jak>/Itga3<tm1Jak>,Itga6<tm1Egl>/Itga6<tm1Egl>	Itga6<tm1Egl>|Itga3<tm1Jak>	involves: 129S2/SvPas * 129S4/SvJae	MP:0000820	10433923	MGI:96602,MGI:96605
Itga3<tm1Jak>/Itga3<tm1Jak>,Itga6<tm1Egl>/Itga6<tm1Egl>	Itga6<tm1Egl>|Itga3<tm1Jak>	involves: 129S2/SvPas * 129S4/SvJae	MP:0000790	10433923	MGI:96602,MGI:96605
Itga3<tm1Jak>/Itga3<tm1Jak>,Itga6<tm1Egl>/Itga6<tm1Egl>	Itga6<tm1Egl>|Itga3<tm1Jak>	involves: 129S2/SvPas * 129S4/SvJae	MP:0002699	10433923	MGI:96602,MGI:96605
Itga3<tm1Jak>/Itga3<tm1Jak>,Itga6<tm1Egl>/Itga6<tm1Egl>	Itga6<tm1Egl>|Itga3<tm1Jak>	involves: 129S2/SvPas * 129S4/SvJae	MP:0003237	10433923	MGI:96602,MGI:96605
Itga3<tm1Jak>/Itga3<tm1Jak>,Itga6<tm1Egl>/Itga6<tm1Egl>	Itga6<tm1Egl>|Itga3<tm1Jak>	involves: 129S2/SvPas * 129S4/SvJae	MP:0003591	10433923	MGI:96602,MGI:96605
Itga3<tm1Jak>/Itga3<tm1Jak>,Itga6<tm1Egl>/Itga6<tm1Egl>	Itga6<tm1Egl>|Itga3<tm1Jak>	involves: 129S2/SvPas * 129S4/SvJae	MP:0003722	10433923	MGI:96602,MGI:96605
Itga3<tm1Jak>/Itga3<tm1Jak>,Itga6<tm1Egl>/Itga6<tm1Egl>	Itga6<tm1Egl>|Itga3<tm1Jak>	involves: 129S2/SvPas * 129S4/SvJae	MP:0003720	10433923	MGI:96602,MGI:96605
Itga3<tm1Jak>/Itga3<tm1Jak>,Itga6<tm1Egl>/Itga6<tm1Egl>	Itga6<tm1Egl>|Itga3<tm1Jak>	involves: 129S2/SvPas * 129S4/SvJae	MP:0004201	10433923	MGI:96602,MGI:96605
Itga3<tm1Jak>/Itga3<tm1Jak>,Itga6<tm1Egl>/Itga6<tm1Egl>	Itga6<tm1Egl>|Itga3<tm1Jak>	involves: 129S2/SvPas * 129S4/SvJae	MP:0006280	10433923	MGI:96602,MGI:96605
Itga3<tm1Jak>/Itga3<tm1Jak>,Itga6<tm1Egl>/Itga6<tm1Egl>	Itga6<tm1Egl>|Itga3<tm1Jak>	involves: 129S2/SvPas * 129S4/SvJae	MP:0006303	10433923	MGI:96602,MGI:96605
Itga3<tm1Jak>/Itga3<tm1Jak>,Itga6<tm1Egl>/Itga6<tm1Egl>	Itga6<tm1Egl>|Itga3<tm1Jak>	involves: 129S2/SvPas * 129S4/SvJae	MP:0008487	10433923	MGI:96602,MGI:96605
Itga3<tm1Jak>/Itga3<tm1Jak>,Itga6<tm1Egl>/Itga6<tm1Egl>	Itga6<tm1Egl>|Itga3<tm1Jak>	involves: 129S2/SvPas * 129S4/SvJae	MP:0008509	10433923	MGI:96602,MGI:96605
Itga3<tm1Jak>/Itga3<tm1Jak>,Itga6<tm1Egl>/Itga6<tm1Egl>	Itga6<tm1Egl>|Itga3<tm1Jak>	involves: 129S2/SvPas * 129S4/SvJae	MP:0009111	10433923	MGI:96602,MGI:96605
Itga3<tm1Jak>/Itga3<tm1Jak>,Itga6<tm1Egl>/Itga6<tm1Egl>	Itga6<tm1Egl>|Itga3<tm1Jak>	involves: 129S2/SvPas * 129S4/SvJae	MP:0009569	10433923	MGI:96602,MGI:96605
Itga3<tm1Jak>/Itga3<tm1Jak>,Itga6<tm1Egl>/Itga6<tm1Egl>	Itga6<tm1Egl>|Itga3<tm1Jak>	involves: 129S2/SvPas * 129S4/SvJae	MP:0009570	10433923	MGI:96602,MGI:96605
Itga3<tm1Jak>/Itga3<tm1Jak>,Itga6<tm1Egl>/Itga6<tm1Egl>	Itga6<tm1Egl>|Itga3<tm1Jak>	involves: 129S2/SvPas * 129S4/SvJae	MP:0011011	10433923	MGI:96602,MGI:96605
Itga3<tm1Jak>/Itga3<tm1Jak>,Itga6<tm1Egl>/Itga6<tm1Egl>	Itga6<tm1Egl>|Itga3<tm1Jak>	involves: 129S2/SvPas * 129S4/SvJae	MP:0011032	10433923	MGI:96602,MGI:96605
Itga3<tm1Jak>/Itga3<tm1Jak>,Itga6<tm1Egl>/Itga6<tm1Egl>	Itga6<tm1Egl>|Itga3<tm1Jak>	involves: 129S2/SvPas * 129S4/SvJae	MP:0011099	10433923	MGI:96602,MGI:96605
Mafb<kr>/Mafb<kr>	Mafb<kr>	Not Specified	MP:0002151	14207033	MGI:104555
Mafb<kr>/Mafb<kr>	Mafb<kr>	Not Specified	MP:0001399		MGI:104555
Mafb<kr>/Mafb<kr>	Mafb<kr>	Not Specified	MP:0000026	14207033	MGI:104555
Mafb<kr>/Mafb<kr>	Mafb<kr>	Not Specified	MP:0001394		MGI:104555
Mafb<kr>/Mafb<kr>	Mafb<kr>	Not Specified	MP:0001923		MGI:104555
Mafb<kr>/Mafb<kr>	Mafb<kr>	Not Specified	MP:0001922		MGI:104555
Mafb<kr>/Mafb<kr>	Mafb<kr>	Not Specified	MP:0000035	14207033	MGI:104555
Mafb<kr>/Mafb<kr>	Mafb<kr>	Not Specified	MP:0000933	14207033	MGI:104555
Mafb<kr>/Mafb<kr>	Mafb<kr>	Not Specified	MP:0005307		MGI:104555
Mafb<kr>/Mafb<kr>	Mafb<kr>	Not Specified	MP:0006030	14207033	MGI:104555
Mafb<kr>/Mafb<kr>	Mafb<kr>	Not Specified	MP:0003308	14207033	MGI:104555
Mafb<kr>/Mafb<kr>	Mafb<kr>	Not Specified	MP:0006108		MGI:104555
Mafb<kr>/Mafb<kr>	Mafb<kr>	Not Specified	MP:0004289	14207033	MGI:104555
Mafb<kr>/Mafb<kr>	Mafb<kr>	Not Specified	MP:0006287		MGI:104555
Mafb<kr>/Mafb<kr>	Mafb<kr>	Not Specified	MP:0010397	14207033	MGI:104555
nt/nt	nt	CD-1	MP:0001688	9466889	MGI:1342302
nt/nt	nt	CD-1	MP:0000929	9466889	MGI:1342302
nt/nt	nt	CD-1	MP:0001701	9466889	MGI:1342302
nt/nt	nt	CD-1	MP:0001691	9466889	MGI:1342302
nt/nt	nt	CD-1	MP:0001698	9466889	MGI:1342302
nt/nt	nt	CD-1	MP:0000926	9466889	MGI:1342302
nt/nt	nt	CD-1	MP:0000822	9466889	MGI:1342302
nt/nt	nt	CD-1	MP:0002621	9466889	MGI:1342302
nt/nt	nt	CD-1	MP:0005222	9466889	MGI:1342302
nt/nt	nt	CD-1	MP:0005312	9466889	MGI:1342302
nt/nt	nt	CD-1	MP:0002824	9466889	MGI:1342302
nt/nt	nt	CD-1	MP:0002861	9466889	MGI:1342302
nt/nt	nt	CD-1	MP:0004252	9466889	MGI:1342302
nt/nt	nt	CD-1	MP:0004712	9466889	MGI:1342302
nt/nt	nt	CD-1	MP:0006346	9466889	MGI:1342302
nt/nt	nt	CD-1	MP:0009901	9466889	MGI:1342302
nt/nt	nt	CD-1	MP:0011098	9466889	MGI:1342302
Rb1<tm1Brd>/Rb1<tm1Brd>	Rb1<tm1Brd>	involves: 129S7/SvEvBrd * C57BL/6	MP:0001672	1406932	MGI:97874
Rb1<tm1Brd>/Rb1<tm1Brd>	Rb1<tm1Brd>	involves: 129S7/SvEvBrd * C57BL/6	MP:0000350	1406932	MGI:97874
Rb1<tm1Brd>/Rb1<tm1Brd>	Rb1<tm1Brd>	involves: 129S7/SvEvBrd * C57BL/6	MP:0000602	1406932	MGI:97874
Rb1<tm1Brd>/Rb1<tm1Brd>	Rb1<tm1Brd>	involves: 129S7/SvEvBrd * C57BL/6	MP:0000601	1406932	MGI:97874
Rb1<tm1Brd>/Rb1<tm1Brd>	Rb1<tm1Brd>	involves: 129S7/SvEvBrd * C57BL/6	MP:0002152	1406932	MGI:97874
Rb1<tm1Brd>/Rb1<tm1Brd>	Rb1<tm1Brd>	involves: 129S7/SvEvBrd * C57BL/6	MP:0001785	1406932	MGI:97874
Rb1<tm1Brd>/Rb1<tm1Brd>	Rb1<tm1Brd>	involves: 129S7/SvEvBrd * C57BL/6	MP:0000160	1406932	MGI:97874
Rb1<tm1Brd>/Rb1<tm1Brd>	Rb1<tm1Brd>	involves: 129S7/SvEvBrd * C57BL/6	MP:0001614	1406932	MGI:97874
Rb1<tm1Brd>/Rb1<tm1Brd>	Rb1<tm1Brd>	involves: 129S7/SvEvBrd * C57BL/6	MP:0000606	1406932	MGI:97874
Rb1<tm1Brd>/Rb1<tm1Brd>	Rb1<tm1Brd>	involves: 129S7/SvEvBrd * C57BL/6	MP:0002447	1406932	MGI:97874
Rb1<tm1Brd>/Rb1<tm1Brd>	Rb1<tm1Brd>	involves: 129S7/SvEvBrd * C57BL/6	MP:0000774	1406932	MGI:97874
Rb1<tm1Brd>/Rb1<tm1Brd>	Rb1<tm1Brd>	involves: 129S7/SvEvBrd * C57BL/6	MP:0000961	1406932	MGI:97874
Rb1<tm1Brd>/Rb1<tm1Brd>	Rb1<tm1Brd>	involves: 129S7/SvEvBrd * C57BL/6	MP:0000964	1406932	MGI:97874
Rb1<tm1Brd>/Rb1<tm1Brd>	Rb1<tm1Brd>	involves: 129S7/SvEvBrd * C57BL/6	MP:0003203	1406932	MGI:97874
Rb1<tm1Brd>/Rb1<tm1Brd>	Rb1<tm1Brd>	involves: 129S7/SvEvBrd * C57BL/6	MP:0004200	1406932	MGI:97874
Rb1<tm1Brd>/Rb1<tm1Brd>	Rb1<tm1Brd>	involves: 129S7/SvEvBrd * C57BL/6	MP:0008534	1406932	MGI:97874
Rb1<tm1Brd>/Rb1<tm1Brd>	Rb1<tm1Brd>	involves: 129S7/SvEvBrd * C57BL/6	MP:0009395	1406932	MGI:97874
Rb1<tm1Brd>/Rb1<tm1Brd>	Rb1<tm1Brd>	involves: 129S7/SvEvBrd * C57BL/6	MP:0011099	1406932	MGI:97874
Pitx2<tm1Sac>/Pitx2<tm1Sac>	Pitx2<tm1Sac>	involves: 129S1/Sv * 129X1/SvJ * C57BL/6J	MP:0000281	10498698	MGI:109340
Pitx2<tm1Sac>/Pitx2<tm1Sac>	Pitx2<tm1Sac>	involves: 129S1/Sv * 129X1/SvJ * C57BL/6J	MP:0000531	10498698	MGI:109340
Pitx2<tm1Sac>/Pitx2<tm1Sac>	Pitx2<tm1Sac>	involves: 129S1/Sv * 129X1/SvJ * C57BL/6J	MP:0006065	10498698	MGI:109340
Pitx2<tm1Sac>/Pitx2<tm1Sac>	Pitx2<tm1Sac>	involves: 129S1/Sv * 129X1/SvJ * C57BL/6J	MP:0003686	10498698	MGI:109340
Pitx2<tm1Sac>/Pitx2<tm1Sac>	Pitx2<tm1Sac>	involves: 129S1/Sv * 129X1/SvJ * C57BL/6J	MP:0011099	10498698	MGI:109340
Pitx2<tm1Sac>/Pitx2<+>	Pitx2<tm1Sac>|Pitx2<+>	involves: 129S1/Sv * 129X1/SvJ * C57BL/6J	MP:0001265	10498698	MGI:109340
Pitx2<tm1Sac>/Pitx2<+>	Pitx2<tm1Sac>|Pitx2<+>	involves: 129S1/Sv * 129X1/SvJ * C57BL/6J	MP:0001304	10498698	MGI:109340
Pitx2<tm1Sac>/Pitx2<+>	Pitx2<tm1Sac>|Pitx2<+>	involves: 129S1/Sv * 129X1/SvJ * C57BL/6J	MP:0001297	10498698	MGI:109340
Pitx2<tm1Sac>/Pitx2<+>	Pitx2<tm1Sac>|Pitx2<+>	involves: 129S1/Sv * 129X1/SvJ * C57BL/6J	MP:0001317	10498698	MGI:109340
Pitx2<tm1Sac>/Pitx2<+>	Pitx2<tm1Sac>|Pitx2<+>	involves: 129S1/Sv * 129X1/SvJ * C57BL/6J	MP:0000120	10498698	MGI:109340
Pitx2<tm1Sac>/Pitx2<+>	Pitx2<tm1Sac>|Pitx2<+>	involves: 129S1/Sv * 129X1/SvJ * C57BL/6J	MP:0005358	10498698	MGI:109340
Pitx2<tm1Sac>/Pitx2<+>	Pitx2<tm1Sac>|Pitx2<+>	involves: 129S1/Sv * 129X1/SvJ * C57BL/6J	MP:0006241	10498698	MGI:109340
Pitx2<tm1Sac>/Pitx2<+>	Pitx2<tm1Sac>|Pitx2<+>	involves: 129S1/Sv * 129X1/SvJ * C57BL/6J	MP:0006240	10498698	MGI:109340
Pitx2<tm2Sac>/Pitx2<tm2Sac>	Pitx2<tm2Sac>	involves: 129S1/Sv * 129X1/SvJ * C57BL/6J	MP:0001286	10498698	MGI:109340
Pitx2<tm2Sac>/Pitx2<tm2Sac>	Pitx2<tm2Sac>	involves: 129S1/Sv * 129X1/SvJ * C57BL/6J	MP:0001297	10498698	MGI:109340
Pitx2<tm2Sac>/Pitx2<tm2Sac>	Pitx2<tm2Sac>	involves: 129S1/Sv * 129X1/SvJ * C57BL/6J	MP:0000914	10498698	MGI:109340
Pitx2<tm2Sac>/Pitx2<tm2Sac>	Pitx2<tm2Sac>	involves: 129S1/Sv * 129X1/SvJ * C57BL/6J	MP:0000274	10498698	MGI:109340
Pitx2<tm2Sac>/Pitx2<tm2Sac>	Pitx2<tm2Sac>	involves: 129S1/Sv * 129X1/SvJ * C57BL/6J	MP:0000281	10498698	MGI:109340
Pitx2<tm2Sac>/Pitx2<tm2Sac>	Pitx2<tm2Sac>	involves: 129S1/Sv * 129X1/SvJ * C57BL/6J	MP:0001701	10498698	MGI:109340
Pitx2<tm2Sac>/Pitx2<tm2Sac>	Pitx2<tm2Sac>	involves: 129S1/Sv * 129X1/SvJ * C57BL/6J	MP:0001698	10498698	MGI:109340
Pitx2<tm2Sac>/Pitx2<tm2Sac>	Pitx2<tm2Sac>	involves: 129S1/Sv * 129X1/SvJ * C57BL/6J	MP:0002745	10498698	MGI:109340
Pitx2<tm2Sac>/Pitx2<tm2Sac>	Pitx2<tm2Sac>	involves: 129S1/Sv * 129X1/SvJ * C57BL/6J	MP:0005545	10498698	MGI:109340
Pitx2<tm2Sac>/Pitx2<tm2Sac>	Pitx2<tm2Sac>	involves: 129S1/Sv * 129X1/SvJ * C57BL/6J	MP:0000531	10498698	MGI:109340
Pitx2<tm2Sac>/Pitx2<tm2Sac>	Pitx2<tm2Sac>	involves: 129S1/Sv * 129X1/SvJ * C57BL/6J	MP:0003105	10498698	MGI:109340
Pitx2<tm2Sac>/Pitx2<tm2Sac>	Pitx2<tm2Sac>	involves: 129S1/Sv * 129X1/SvJ * C57BL/6J	MP:0006000	10498698	MGI:109340
Pitx2<tm2Sac>/Pitx2<tm2Sac>	Pitx2<tm2Sac>	involves: 129S1/Sv * 129X1/SvJ * C57BL/6J	MP:0006065	10498698	MGI:109340
Pitx2<tm2Sac>/Pitx2<tm2Sac>	Pitx2<tm2Sac>	involves: 129S1/Sv * 129X1/SvJ * C57BL/6J	MP:0006062	10498698	MGI:109340
Pitx2<tm2Sac>/Pitx2<tm2Sac>	Pitx2<tm2Sac>	involves: 129S1/Sv * 129X1/SvJ * C57BL/6J	MP:0003384	10498698	MGI:109340
Pitx2<tm2Sac>/Pitx2<tm2Sac>	Pitx2<tm2Sac>	involves: 129S1/Sv * 129X1/SvJ * C57BL/6J	MP:0003817	10498698,15761027	MGI:109340
Pitx2<tm2Sac>/Pitx2<tm2Sac>	Pitx2<tm2Sac>	involves: 129S1/Sv * 129X1/SvJ * C57BL/6J	MP:0003818	10498698	MGI:109340
Pitx2<tm2Sac>/Pitx2<tm2Sac>	Pitx2<tm2Sac>	involves: 129S1/Sv * 129X1/SvJ * C57BL/6J	MP:0003816	10498698	MGI:109340
Pitx2<tm2Sac>/Pitx2<tm2Sac>	Pitx2<tm2Sac>	involves: 129S1/Sv * 129X1/SvJ * C57BL/6J	MP:0009937	14975719	MGI:109340
Pitx2<tm2Sac>/Pitx2<tm2Sac>	Pitx2<tm2Sac>	involves: 129S1/Sv * 129X1/SvJ * C57BL/6J	MP:0011092	10498698	MGI:109340
Foxc2<tm1Blh>/Foxc2<tm1Blh>	Foxc2<tm1Blh>	involves: 129S6/SvEvTac * Black Swiss	MP:0000163	9106663	MGI:1347481
Foxc2<tm1Blh>/Foxc2<tm1Blh>	Foxc2<tm1Blh>	involves: 129S6/SvEvTac * Black Swiss	MP:0000111	9106663	MGI:1347481
Foxc2<tm1Blh>/Foxc2<tm1Blh>	Foxc2<tm1Blh>	involves: 129S6/SvEvTac * Black Swiss	MP:0002116	9106663	MGI:1347481
Foxc2<tm1Blh>/Foxc2<tm1Blh>	Foxc2<tm1Blh>	involves: 129S6/SvEvTac * Black Swiss	MP:0001614	9106663	MGI:1347481
Foxc2<tm1Blh>/Foxc2<tm1Blh>	Foxc2<tm1Blh>	involves: 129S6/SvEvTac * Black Swiss	MP:0000029	9106663	MGI:1347481
Foxc2<tm1Blh>/Foxc2<tm1Blh>	Foxc2<tm1Blh>	involves: 129S6/SvEvTac * Black Swiss	MP:0000154	9106663	MGI:1347481
Foxc2<tm1Blh>/Foxc2<tm1Blh>	Foxc2<tm1Blh>	involves: 129S6/SvEvTac * Black Swiss	MP:0000141	9106663	MGI:1347481
Foxc2<tm1Blh>/Foxc2<tm1Blh>	Foxc2<tm1Blh>	involves: 129S6/SvEvTac * Black Swiss	MP:0001691	9106663	MGI:1347481
Foxc2<tm1Blh>/Foxc2<tm1Blh>	Foxc2<tm1Blh>	involves: 129S6/SvEvTac * Black Swiss	MP:0002400	9106663	MGI:1347481
Foxc2<tm1Blh>/Foxc2<tm1Blh>	Foxc2<tm1Blh>	involves: 129S6/SvEvTac * Black Swiss	MP:0001915	9106663	MGI:1347481
Foxc2<tm1Blh>/Foxc2<tm1Blh>	Foxc2<tm1Blh>	involves: 129S6/SvEvTac * Black Swiss	MP:0005105	9106663	MGI:1347481
Foxc2<tm1Blh>/Foxc2<tm1Blh>	Foxc2<tm1Blh>	involves: 129S6/SvEvTac * Black Swiss	MP:0005587	9106663	MGI:1347481
Foxc2<tm1Blh>/Foxc2<tm1Blh>	Foxc2<tm1Blh>	involves: 129S6/SvEvTac * Black Swiss	MP:0002989	10704385	MGI:1347481
Foxc2<tm1Blh>/Foxc2<tm1Blh>	Foxc2<tm1Blh>	involves: 129S6/SvEvTac * Black Swiss	MP:0006020	9106663	MGI:1347481
Foxc2<tm1Blh>/Foxc2<tm1Blh>	Foxc2<tm1Blh>	involves: 129S6/SvEvTac * Black Swiss	MP:0003345	9106663	MGI:1347481
Foxc2<tm1Blh>/Foxc2<tm1Blh>	Foxc2<tm1Blh>	involves: 129S6/SvEvTac * Black Swiss	MP:0003400	9106663	MGI:1347481
Foxc2<tm1Blh>/Foxc2<tm1Blh>	Foxc2<tm1Blh>	involves: 129S6/SvEvTac * Black Swiss	MP:0004204	9106663	MGI:1347481
Foxc2<tm1Blh>/Foxc2<tm1Blh>	Foxc2<tm1Blh>	involves: 129S6/SvEvTac * Black Swiss	MP:0004318	9106663	MGI:1347481
Foxc2<tm1Blh>/Foxc2<tm1Blh>	Foxc2<tm1Blh>	involves: 129S6/SvEvTac * Black Swiss	MP:0004384	9106663	MGI:1347481
Foxc2<tm1Blh>/Foxc2<tm1Blh>	Foxc2<tm1Blh>	involves: 129S6/SvEvTac * Black Swiss	MP:0004423	9106663	MGI:1347481
Foxc2<tm1Blh>/Foxc2<tm1Blh>	Foxc2<tm1Blh>	involves: 129S6/SvEvTac * Black Swiss	MP:0004443	9106663	MGI:1347481
Foxc2<tm1Blh>/Foxc2<tm1Blh>	Foxc2<tm1Blh>	involves: 129S6/SvEvTac * Black Swiss	MP:0004445	9106663	MGI:1347481
Foxc2<tm1Blh>/Foxc2<tm1Blh>	Foxc2<tm1Blh>	involves: 129S6/SvEvTac * Black Swiss	MP:0004449	9106663	MGI:1347481
Foxc2<tm1Blh>/Foxc2<tm1Blh>	Foxc2<tm1Blh>	involves: 129S6/SvEvTac * Black Swiss	MP:0004462	9106663	MGI:1347481
Foxc2<tm1Blh>/Foxc2<tm1Blh>	Foxc2<tm1Blh>	involves: 129S6/SvEvTac * Black Swiss	MP:0004476	9106663	MGI:1347481
Foxc2<tm1Blh>/Foxc2<tm1Blh>	Foxc2<tm1Blh>	involves: 129S6/SvEvTac * Black Swiss	MP:0004592	9106663	MGI:1347481
Foxc2<tm1Blh>/Foxc2<tm1Blh>	Foxc2<tm1Blh>	involves: 129S6/SvEvTac * Black Swiss	MP:0004599	9106663	MGI:1347481
Foxc2<tm1Blh>/Foxc2<tm1Blh>	Foxc2<tm1Blh>	involves: 129S6/SvEvTac * Black Swiss	MP:0008380	9106663	MGI:1347481
Foxc2<tm1Blh>/Foxc2<tm1Blh>	Foxc2<tm1Blh>	involves: 129S6/SvEvTac * Black Swiss	MP:0011108	9106663	MGI:1347481
Pitx2<tm1Kki>/Pitx2<tm1Kki>	Pitx2<tm1Kki>	involves: 129P2/OlaHsd * C57BL	MP:0001312	10572050	MGI:109340
Pitx2<tm1Kki>/Pitx2<tm1Kki>	Pitx2<tm1Kki>	involves: 129P2/OlaHsd * C57BL	MP:0000267	10572050	MGI:109340
Pitx2<tm1Kki>/Pitx2<tm1Kki>	Pitx2<tm1Kki>	involves: 129P2/OlaHsd * C57BL	MP:0001680	10572050	MGI:109340
Pitx2<tm1Kki>/Pitx2<tm1Kki>	Pitx2<tm1Kki>	involves: 129P2/OlaHsd * C57BL	MP:0000284	10572050	MGI:109340
Pitx2<tm1Kki>/Pitx2<tm1Kki>	Pitx2<tm1Kki>	involves: 129P2/OlaHsd * C57BL	MP:0000297	10572050	MGI:109340
Pitx2<tm1Kki>/Pitx2<tm1Kki>	Pitx2<tm1Kki>	involves: 129P2/OlaHsd * C57BL	MP:0005247	10572050	MGI:109340
Pitx2<tm1Kki>/Pitx2<tm1Kki>	Pitx2<tm1Kki>	involves: 129P2/OlaHsd * C57BL	MP:0002823	10572050	MGI:109340
Pitx2<tm1Kki>/Pitx2<tm1Kki>	Pitx2<tm1Kki>	involves: 129P2/OlaHsd * C57BL	MP:0000531	10572050	MGI:109340
Pitx2<tm1Kki>/Pitx2<tm1Kki>	Pitx2<tm1Kki>	involves: 129P2/OlaHsd * C57BL	MP:0003119	10572050	MGI:109340
Pitx2<tm1Kki>/Pitx2<tm1Kki>	Pitx2<tm1Kki>	involves: 129P2/OlaHsd * C57BL	MP:0006107	10572050	MGI:109340
Pitx2<tm1Kki>/Pitx2<tm1Kki>	Pitx2<tm1Kki>	involves: 129P2/OlaHsd * C57BL	MP:0003384	10572050	MGI:109340
Pitx2<tm1Kki>/Pitx2<tm1Kki>	Pitx2<tm1Kki>	involves: 129P2/OlaHsd * C57BL	MP:0006198	10572050	MGI:109340
Pitx2<tm1Kki>/Pitx2<tm1Kki>	Pitx2<tm1Kki>	involves: 129P2/OlaHsd * C57BL	MP:0004624	10572050	MGI:109340
Pitx2<tm1Kki>/Pitx2<tm1Kki>	Pitx2<tm1Kki>	involves: 129P2/OlaHsd * C57BL	MP:0004673	10572050	MGI:109340
Pitx2<tm1Kki>/Pitx2<tm1Kki>	Pitx2<tm1Kki>	involves: 129P2/OlaHsd * C57BL	MP:0008726	10572050	MGI:109340
Pitx2<tm1Kki>/Pitx2<tm1Kki>	Pitx2<tm1Kki>	involves: 129P2/OlaHsd * C57BL	MP:0010406	10572050	MGI:109340
Pitx2<tm1Kki>/Pitx2<tm1Kki>	Pitx2<tm1Kki>	involves: 129P2/OlaHsd * C57BL	MP:0010422	10572050	MGI:109340
Pitx2<tm1Kki>/Pitx2<tm1Kki>	Pitx2<tm1Kki>	involves: 129P2/OlaHsd * C57BL	MP:0010426	10572050	MGI:109340
Pitx2<tm1Kki>/Pitx2<tm1Kki>	Pitx2<tm1Kki>	involves: 129P2/OlaHsd * C57BL	MP:0010607	10572050	MGI:109340
Pitx2<tm1Kki>/Pitx2<tm1Kki>	Pitx2<tm1Kki>	involves: 129P2/OlaHsd * C57BL	MP:0011099	10572050	MGI:109340
Aldh1a2<tm1Ipc>/Aldh1a2<tm1Ipc>	Aldh1a2<tm1Ipc>	Not Specified	MP:0002085	10192400	MGI:107928
Aldh1a2<tm1Ipc>/Aldh1a2<tm1Ipc>	Aldh1a2<tm1Ipc>	Not Specified	MP:0002151	10192400	MGI:107928
Aldh1a2<tm1Ipc>/Aldh1a2<tm1Ipc>	Aldh1a2<tm1Ipc>	Not Specified	MP:0000267	10192400,11245568	MGI:107928
Aldh1a2<tm1Ipc>/Aldh1a2<tm1Ipc>	Aldh1a2<tm1Ipc>	Not Specified	MP:0001700	10192400	MGI:107928
Aldh1a2<tm1Ipc>/Aldh1a2<tm1Ipc>	Aldh1a2<tm1Ipc>	Not Specified	MP:0000274	10192400	MGI:107928
Aldh1a2<tm1Ipc>/Aldh1a2<tm1Ipc>	Aldh1a2<tm1Ipc>	Not Specified	MP:0000929	10192400	MGI:107928
Aldh1a2<tm1Ipc>/Aldh1a2<tm1Ipc>	Aldh1a2<tm1Ipc>	Not Specified	MP:0001698	10192400	MGI:107928
Aldh1a2<tm1Ipc>/Aldh1a2<tm1Ipc>	Aldh1a2<tm1Ipc>	Not Specified	MP:0000293	10192400	MGI:107928
Aldh1a2<tm1Ipc>/Aldh1a2<tm1Ipc>	Aldh1a2<tm1Ipc>	Not Specified	MP:0000298	11245568	MGI:107928
Aldh1a2<tm1Ipc>/Aldh1a2<tm1Ipc>	Aldh1a2<tm1Ipc>	Not Specified	MP:0005222	10192400	MGI:107928
Aldh1a2<tm1Ipc>/Aldh1a2<tm1Ipc>	Aldh1a2<tm1Ipc>	Not Specified	MP:0005221	10192400	MGI:107928
Aldh1a2<tm1Ipc>/Aldh1a2<tm1Ipc>	Aldh1a2<tm1Ipc>	Not Specified	MP:0005329	11245568	MGI:107928
Aldh1a2<tm1Ipc>/Aldh1a2<tm1Ipc>	Aldh1a2<tm1Ipc>	Not Specified	MP:0002884	10192400	MGI:107928
Aldh1a2<tm1Ipc>/Aldh1a2<tm1Ipc>	Aldh1a2<tm1Ipc>	Not Specified	MP:0003229	10192400	MGI:107928
Aldh1a2<tm1Ipc>/Aldh1a2<tm1Ipc>	Aldh1a2<tm1Ipc>	Not Specified	MP:0006107	11245568	MGI:107928
Aldh1a2<tm1Ipc>/Aldh1a2<tm1Ipc>	Aldh1a2<tm1Ipc>	Not Specified	MP:0003384	10192400	MGI:107928
Aldh1a2<tm1Ipc>/Aldh1a2<tm1Ipc>	Aldh1a2<tm1Ipc>	Not Specified	MP:0004251	10192400,11245568	MGI:107928
Aldh1a2<tm1Ipc>/Aldh1a2<tm1Ipc>	Aldh1a2<tm1Ipc>	Not Specified	MP:0004311	10192400	MGI:107928
Aldh1a2<tm1Ipc>/Aldh1a2<tm1Ipc>	Aldh1a2<tm1Ipc>	Not Specified	MP:0004573	10192400	MGI:107928
Aldh1a2<tm1Ipc>/Aldh1a2<tm1Ipc>	Aldh1a2<tm1Ipc>	Not Specified	MP:0008788	11245568	MGI:107928
Aldh1a2<tm1Ipc>/Aldh1a2<tm1Ipc>	Aldh1a2<tm1Ipc>	Not Specified	MP:0009073	10192400	MGI:107928
Aldh1a2<tm1Ipc>/Aldh1a2<tm1Ipc>	Aldh1a2<tm1Ipc>	Not Specified	MP:0009901	10192400	MGI:107928
Aldh1a2<tm1Ipc>/Aldh1a2<tm1Ipc>	Aldh1a2<tm1Ipc>	Not Specified	MP:0011098	10192400	MGI:107928
Hsp90ab1<Gt(pGT1.8geo)1Pgr>/Hsp90ab1<Gt(pGT1.8geo)1Pgr>	Hsp90ab1<Gt(pGT1.8geo)1Pgr>	either: (involves: 129/Sv * C57BL/6) or (involves: 129/Sv * NMRI)	MP:0000316	10654595	MGI:96247
Hsp90ab1<Gt(pGT1.8geo)1Pgr>/Hsp90ab1<Gt(pGT1.8geo)1Pgr>	Hsp90ab1<Gt(pGT1.8geo)1Pgr>	either: (involves: 129/Sv * C57BL/6) or (involves: 129/Sv * NMRI)	MP:0001716	10654595	MGI:96247
Hsp90ab1<Gt(pGT1.8geo)1Pgr>/Hsp90ab1<Gt(pGT1.8geo)1Pgr>	Hsp90ab1<Gt(pGT1.8geo)1Pgr>	either: (involves: 129/Sv * C57BL/6) or (involves: 129/Sv * NMRI)	MP:0005031	10654595	MGI:96247
Hsp90ab1<Gt(pGT1.8geo)1Pgr>/Hsp90ab1<Gt(pGT1.8geo)1Pgr>	Hsp90ab1<Gt(pGT1.8geo)1Pgr>	either: (involves: 129/Sv * C57BL/6) or (involves: 129/Sv * NMRI)	MP:0003231	10654595	MGI:96247
Hsp90ab1<Gt(pGT1.8geo)1Pgr>/Hsp90ab1<Gt(pGT1.8geo)1Pgr>	Hsp90ab1<Gt(pGT1.8geo)1Pgr>	either: (involves: 129/Sv * C57BL/6) or (involves: 129/Sv * NMRI)	MP:0004086	10654595	MGI:96247
Hsp90ab1<Gt(pGT1.8geo)1Pgr>/Hsp90ab1<Gt(pGT1.8geo)1Pgr>	Hsp90ab1<Gt(pGT1.8geo)1Pgr>	either: (involves: 129/Sv * C57BL/6) or (involves: 129/Sv * NMRI)	MP:0011098	10654595	MGI:96247
Hoxd3<tm1Mrc>/Hoxd3<tm1Mrc>	Hoxd3<tm1Mrc>	involves: 129S7/SvEvBrd * C57BL/6J	MP:0001077	7910549	MGI:96207
Hoxd3<tm1Mrc>/Hoxd3<tm1Mrc>	Hoxd3<tm1Mrc>	involves: 129S7/SvEvBrd * C57BL/6J	MP:0003048	7910549	MGI:96207
Hoxd3<tm1Mrc>/Hoxd3<tm1Mrc>	Hoxd3<tm1Mrc>	involves: 129S7/SvEvBrd * C57BL/6J	MP:0004607	7910549	MGI:96207
Hoxd3<tm1Mrc>/Hoxd3<tm1Mrc>	Hoxd3<tm1Mrc>	involves: 129S7/SvEvBrd * C57BL/6J	MP:0004608	7910549	MGI:96207
Hoxd3<tm1Mrc>/Hoxd3<tm1Mrc>	Hoxd3<tm1Mrc>	involves: 129S7/SvEvBrd * C57BL/6J	MP:0008146	7910549	MGI:96207
Hoxd3<tm1Mrc>/Hoxd3<tm1Mrc>	Hoxd3<tm1Mrc>	involves: 129S7/SvEvBrd * C57BL/6J	MP:0010728	7910549	MGI:96207
Hoxd3<tm1Mrc>/Hoxd3<tm1Mrc>	Hoxd3<tm1Mrc>	involves: 129S7/SvEvBrd * C57BL/6J	MP:0010730	7910549	MGI:96207
Hoxd3<tm1Mrc>/Hoxd3<tm1Mrc>	Hoxd3<tm1Mrc>	involves: 129S7/SvEvBrd * C57BL/6J	MP:0011086	7910549	MGI:96207
Hoxd3<tm1Mrc>/Hoxd3<tm1Mrc>	Hoxd3<tm1Mrc>	involves: 129S7/SvEvBrd * C57BL/6J	MP:0011513	7910549	MGI:96207
Myf5<tm1Pas>/Myf5<tm1Pas>	Myf5<tm1Pas>	involves: 129S2/SvPas	MP:0005247	19531352	MGI:97252
Myf5<tm1Pas>/Myf5<tm1Pas>	Myf5<tm1Pas>	involves: 129S2/SvPas	MP:0003794	19531352	MGI:97252
Myf5<tm1Pas>/Myf5<tm1Pas>	Myf5<tm1Pas>	involves: 129S2/SvPas	MP:0003818	19531352	MGI:97252
Hoxa1<tm1Mrc>/Hoxa1<tm2Mrc>,Hoxa2<tm1Mrc>/Hoxa2<+>	Hoxa2<tm1Mrc>|Hoxa2<+>|Hoxa1<tm2Mrc>|Hoxa1<tm1Mrc>	involves: 129S1/Sv * 129S7/SvEvBrd * 129X1/SvJ	MP:0000438	10529419	MGI:96170,MGI:96174
Hoxa1<tm1Mrc>/Hoxa1<tm2Mrc>,Hoxa2<tm1Mrc>/Hoxa2<+>	Hoxa2<tm1Mrc>|Hoxa2<+>|Hoxa1<tm2Mrc>|Hoxa1<tm1Mrc>	involves: 129S1/Sv * 129S7/SvEvBrd * 129X1/SvJ	MP:0001953	10529419	MGI:96170,MGI:96174
Hoxa1<tm1Mrc>/Hoxa1<tm2Mrc>,Hoxa2<tm1Mrc>/Hoxa2<+>	Hoxa2<tm1Mrc>|Hoxa2<+>|Hoxa1<tm2Mrc>|Hoxa1<tm1Mrc>	involves: 129S1/Sv * 129S7/SvEvBrd * 129X1/SvJ	MP:0000018	10529419	MGI:96170,MGI:96174
Hoxa1<tm1Mrc>/Hoxa1<tm2Mrc>,Hoxa2<tm1Mrc>/Hoxa2<+>	Hoxa2<tm1Mrc>|Hoxa2<+>|Hoxa1<tm2Mrc>|Hoxa1<tm1Mrc>	involves: 129S1/Sv * 129S7/SvEvBrd * 129X1/SvJ	MP:0000079	10529419	MGI:96170,MGI:96174
Hoxa1<tm1Mrc>/Hoxa1<tm2Mrc>,Hoxa2<tm1Mrc>/Hoxa2<+>	Hoxa2<tm1Mrc>|Hoxa2<+>|Hoxa1<tm2Mrc>|Hoxa1<tm1Mrc>	involves: 129S1/Sv * 129S7/SvEvBrd * 129X1/SvJ	MP:0005105	10529419	MGI:96170,MGI:96174
Hoxa1<tm1Mrc>/Hoxa1<tm2Mrc>,Hoxa2<tm1Mrc>/Hoxa2<+>	Hoxa2<tm1Mrc>|Hoxa2<+>|Hoxa1<tm2Mrc>|Hoxa1<tm1Mrc>	involves: 129S1/Sv * 129S7/SvEvBrd * 129X1/SvJ	MP:0004204	10529419	MGI:96170,MGI:96174
Hoxa1<tm1Mrc>/Hoxa1<tm2Mrc>,Hoxa2<tm1Mrc>/Hoxa2<+>	Hoxa2<tm1Mrc>|Hoxa2<+>|Hoxa1<tm2Mrc>|Hoxa1<tm1Mrc>	involves: 129S1/Sv * 129S7/SvEvBrd * 129X1/SvJ	MP:0011087	10529419	MGI:96170,MGI:96174
Hoxa1<tm2Mrc>/Hoxa1<tm2Mrc>,Hoxa2<tm1Mrc>/Hoxa2<tm1Mrc>	Hoxa2<tm1Mrc>|Hoxa1<tm2Mrc>	involves: 129S1/Sv * 129X1/SvJ	MP:0000841	10529419	MGI:96170,MGI:96174
Hoxa1<tm2Mrc>/Hoxa1<tm2Mrc>,Hoxa2<tm1Mrc>/Hoxa2<tm1Mrc>	Hoxa2<tm1Mrc>|Hoxa1<tm2Mrc>	involves: 129S1/Sv * 129X1/SvJ	MP:0005105	10529419	MGI:96170,MGI:96174
Hoxa1<tm2Mrc>/Hoxa1<tm2Mrc>,Hoxa2<tm1Mrc>/Hoxa2<tm1Mrc>	Hoxa2<tm1Mrc>|Hoxa1<tm2Mrc>	involves: 129S1/Sv * 129X1/SvJ	MP:0005579	10529419	MGI:96170,MGI:96174
Hoxa1<tm2Mrc>/Hoxa1<tm2Mrc>,Hoxa2<tm1Mrc>/Hoxa2<tm1Mrc>	Hoxa2<tm1Mrc>|Hoxa1<tm2Mrc>	involves: 129S1/Sv * 129X1/SvJ	MP:0011087	10529419	MGI:96170,MGI:96174
Foxc1<ch>/Foxc1<ch>	Foxc1<ch>	involves: C57BL/6 * CHMU/Le	MP:0001126	10704385	MGI:1347466
Foxc1<ch>/Foxc1<ch>	Foxc1<ch>	involves: C57BL/6 * CHMU/Le	MP:0000534	10704385	MGI:1347466
Foxc1<ch>/Foxc1<ch>	Foxc1<ch>	involves: C57BL/6 * CHMU/Le	MP:0000536	10704385	MGI:1347466
Foxc1<ch>/Foxc1<ch>	Foxc1<ch>	involves: C57BL/6 * CHMU/Le	MP:0003584	10704385	MGI:1347466
Foxc1<ch>/Foxc1<ch>	Foxc1<ch>	involves: C57BL/6 * CHMU/Le	MP:0003827	10704385	MGI:1347466
Foxc1<ch>/Foxc1<ch>	Foxc1<ch>	involves: C57BL/6 * CHMU/Le	MP:0004017	10704385	MGI:1347466
Foxc1<ch>/Foxc1<ch>	Foxc1<ch>	involves: C57BL/6 * CHMU/Le	MP:0008487	10704385	MGI:1347466
Foxc1<ch>/Foxc1<ch>	Foxc1<ch>	involves: C57BL/6 * CHMU/Le	MP:0010980	10704385	MGI:1347466
Foxc1<ch>/Foxc1<ch>	Foxc1<ch>	involves: C57BL/6 * CHMU/Le	MP:0011410	10704385	MGI:1347466
Foxc1<tm1Blh>/Foxc1<+>,Foxc2<tm1Blh>/Foxc2<+>	Foxc2<tm1Blh>|Foxc2<+>|Foxc1<tm1Blh>|Foxc1<+>	involves: 129S6/SvEvTac * Black Swiss	MP:0000599	10479458	MGI:1347466,MGI:1347481
Foxc1<tm1Blh>/Foxc1<+>,Foxc2<tm1Blh>/Foxc2<+>	Foxc2<tm1Blh>|Foxc2<+>|Foxc1<tm1Blh>|Foxc1<+>	involves: 129S6/SvEvTac * Black Swiss	MP:0001312	10767326	MGI:1347466,MGI:1347481
Foxc1<tm1Blh>/Foxc1<+>,Foxc2<tm1Blh>/Foxc2<+>	Foxc2<tm1Blh>|Foxc2<+>|Foxc1<tm1Blh>|Foxc1<+>	involves: 129S6/SvEvTac * Black Swiss	MP:0001302	10767326	MGI:1347466,MGI:1347481
Foxc1<tm1Blh>/Foxc1<+>,Foxc2<tm1Blh>/Foxc2<+>	Foxc2<tm1Blh>|Foxc2<+>|Foxc1<tm1Blh>|Foxc1<+>	involves: 129S6/SvEvTac * Black Swiss	MP:0001322	10767326	MGI:1347466,MGI:1347481
Foxc1<tm1Blh>/Foxc1<+>,Foxc2<tm1Blh>/Foxc2<+>	Foxc2<tm1Blh>|Foxc2<+>|Foxc1<tm1Blh>|Foxc1<+>	involves: 129S6/SvEvTac * Black Swiss	MP:0002192	10479458	MGI:1347466,MGI:1347481
Foxc1<tm1Blh>/Foxc1<+>,Foxc2<tm1Blh>/Foxc2<+>	Foxc2<tm1Blh>|Foxc2<+>|Foxc1<tm1Blh>|Foxc1<+>	involves: 129S6/SvEvTac * Black Swiss	MP:0000520	10704385	MGI:1347466,MGI:1347481
Foxc1<tm1Blh>/Foxc1<+>,Foxc2<tm1Blh>/Foxc2<+>	Foxc2<tm1Blh>|Foxc2<+>|Foxc1<tm1Blh>|Foxc1<+>	involves: 129S6/SvEvTac * Black Swiss	MP:0000519	10704385	MGI:1347466,MGI:1347481
Foxc1<tm1Blh>/Foxc1<+>,Foxc2<tm1Blh>/Foxc2<+>	Foxc2<tm1Blh>|Foxc2<+>|Foxc1<tm1Blh>|Foxc1<+>	involves: 129S6/SvEvTac * Black Swiss	MP:0000536	10704385	MGI:1347466,MGI:1347481
Foxc1<tm1Blh>/Foxc1<+>,Foxc2<tm1Blh>/Foxc2<+>	Foxc2<tm1Blh>|Foxc2<+>|Foxc1<tm1Blh>|Foxc1<+>	involves: 129S6/SvEvTac * Black Swiss	MP:0000295	10479458	MGI:1347466,MGI:1347481
Foxc1<tm1Blh>/Foxc1<+>,Foxc2<tm1Blh>/Foxc2<+>	Foxc2<tm1Blh>|Foxc2<+>|Foxc1<tm1Blh>|Foxc1<+>	involves: 129S6/SvEvTac * Black Swiss	MP:0002672	10479458	MGI:1347466,MGI:1347481
Foxc1<tm1Blh>/Foxc1<+>,Foxc2<tm1Blh>/Foxc2<+>	Foxc2<tm1Blh>|Foxc2<+>|Foxc1<tm1Blh>|Foxc1<+>	involves: 129S6/SvEvTac * Black Swiss	MP:0002747	10479458	MGI:1347466,MGI:1347481
Foxc1<tm1Blh>/Foxc1<+>,Foxc2<tm1Blh>/Foxc2<+>	Foxc2<tm1Blh>|Foxc2<+>|Foxc1<tm1Blh>|Foxc1<+>	involves: 129S6/SvEvTac * Black Swiss	MP:0002748	10479458	MGI:1347466,MGI:1347481
Foxc1<tm1Blh>/Foxc1<+>,Foxc2<tm1Blh>/Foxc2<+>	Foxc2<tm1Blh>|Foxc2<+>|Foxc1<tm1Blh>|Foxc1<+>	involves: 129S6/SvEvTac * Black Swiss	MP:0005099	10767326	MGI:1347466,MGI:1347481
Foxc1<tm1Blh>/Foxc1<+>,Foxc2<tm1Blh>/Foxc2<+>	Foxc2<tm1Blh>|Foxc2<+>|Foxc1<tm1Blh>|Foxc1<+>	involves: 129S6/SvEvTac * Black Swiss	MP:0005204	10767326	MGI:1347466,MGI:1347481
Foxc1<tm1Blh>/Foxc1<+>,Foxc2<tm1Blh>/Foxc2<+>	Foxc2<tm1Blh>|Foxc2<+>|Foxc1<tm1Blh>|Foxc1<+>	involves: 129S6/SvEvTac * Black Swiss	MP:0005203	10767326	MGI:1347466,MGI:1347481
Foxc1<tm1Blh>/Foxc1<+>,Foxc2<tm1Blh>/Foxc2<+>	Foxc2<tm1Blh>|Foxc2<+>|Foxc1<tm1Blh>|Foxc1<+>	involves: 129S6/SvEvTac * Black Swiss	MP:0005542	10767326	MGI:1347466,MGI:1347481
Foxc1<tm1Blh>/Foxc1<+>,Foxc2<tm1Blh>/Foxc2<+>	Foxc2<tm1Blh>|Foxc2<+>|Foxc1<tm1Blh>|Foxc1<+>	involves: 129S6/SvEvTac * Black Swiss	MP:0005602	10479458	MGI:1347466,MGI:1347481
Foxc1<tm1Blh>/Foxc1<+>,Foxc2<tm1Blh>/Foxc2<+>	Foxc2<tm1Blh>|Foxc2<+>|Foxc1<tm1Blh>|Foxc1<+>	involves: 129S6/SvEvTac * Black Swiss	MP:0006064	10479458	MGI:1347466,MGI:1347481
Foxc1<tm1Blh>/Foxc1<+>,Foxc2<tm1Blh>/Foxc2<+>	Foxc2<tm1Blh>|Foxc2<+>|Foxc1<tm1Blh>|Foxc1<+>	involves: 129S6/SvEvTac * Black Swiss	MP:0003446	10704385	MGI:1347466,MGI:1347481
Foxc1<tm1Blh>/Foxc1<+>,Foxc2<tm1Blh>/Foxc2<+>	Foxc2<tm1Blh>|Foxc2<+>|Foxc1<tm1Blh>|Foxc1<+>	involves: 129S6/SvEvTac * Black Swiss	MP:0006230	10767326	MGI:1347466,MGI:1347481
Foxc1<tm1Blh>/Foxc1<+>,Foxc2<tm1Blh>/Foxc2<+>	Foxc2<tm1Blh>|Foxc2<+>|Foxc1<tm1Blh>|Foxc1<+>	involves: 129S6/SvEvTac * Black Swiss	MP:0004017	10704385	MGI:1347466,MGI:1347481
Foxc1<tm1Blh>/Foxc1<+>,Foxc2<tm1Blh>/Foxc2<+>	Foxc2<tm1Blh>|Foxc2<+>|Foxc1<tm1Blh>|Foxc1<+>	involves: 129S6/SvEvTac * Black Swiss	MP:0004157	10479458	MGI:1347466,MGI:1347481
Foxc1<tm1Blh>/Foxc1<+>,Foxc2<tm1Blh>/Foxc2<+>	Foxc2<tm1Blh>|Foxc2<+>|Foxc1<tm1Blh>|Foxc1<+>	involves: 129S6/SvEvTac * Black Swiss	MP:0004221	10767326	MGI:1347466,MGI:1347481
Foxc1<tm1Blh>/Foxc1<+>,Foxc2<tm1Blh>/Foxc2<+>	Foxc2<tm1Blh>|Foxc2<+>|Foxc1<tm1Blh>|Foxc1<+>	involves: 129S6/SvEvTac * Black Swiss	MP:0006354	10479458	MGI:1347466,MGI:1347481
Foxc1<tm1Blh>/Foxc1<+>,Foxc2<tm1Blh>/Foxc2<+>	Foxc2<tm1Blh>|Foxc2<+>|Foxc1<tm1Blh>|Foxc1<+>	involves: 129S6/SvEvTac * Black Swiss	MP:0008487	10704385	MGI:1347466,MGI:1347481
Foxc1<tm1Blh>/Foxc1<+>,Foxc2<tm1Blh>/Foxc2<+>	Foxc2<tm1Blh>|Foxc2<+>|Foxc1<tm1Blh>|Foxc1<+>	involves: 129S6/SvEvTac * Black Swiss	MP:0010418	10479458	MGI:1347466,MGI:1347481
Foxc1<tm1Blh>/Foxc1<+>,Foxc2<tm1Blh>/Foxc2<+>	Foxc2<tm1Blh>|Foxc2<+>|Foxc1<tm1Blh>|Foxc1<+>	involves: 129S6/SvEvTac * Black Swiss	MP:0010502	10479458	MGI:1347466,MGI:1347481
Foxc1<tm1Blh>/Foxc1<+>,Foxc2<tm1Blh>/Foxc2<+>	Foxc2<tm1Blh>|Foxc2<+>|Foxc1<tm1Blh>|Foxc1<+>	involves: 129S6/SvEvTac * Black Swiss	MP:0010526	10479458	MGI:1347466,MGI:1347481
Foxc1<tm1Blh>/Foxc1<+>,Foxc2<tm1Blh>/Foxc2<+>	Foxc2<tm1Blh>|Foxc2<+>|Foxc1<tm1Blh>|Foxc1<+>	involves: 129S6/SvEvTac * Black Swiss	MP:0010593	10479458	MGI:1347466,MGI:1347481
Foxc1<tm1Blh>/Foxc1<+>,Foxc2<tm1Blh>/Foxc2<+>	Foxc2<tm1Blh>|Foxc2<+>|Foxc1<tm1Blh>|Foxc1<+>	involves: 129S6/SvEvTac * Black Swiss	MP:0010605	10479458	MGI:1347466,MGI:1347481
Foxc1<tm1Blh>/Foxc1<+>,Foxc2<tm1Blh>/Foxc2<+>	Foxc2<tm1Blh>|Foxc2<+>|Foxc1<tm1Blh>|Foxc1<+>	involves: 129S6/SvEvTac * Black Swiss	MP:0010980	10704385	MGI:1347466,MGI:1347481
Foxc1<tm1Blh>/Foxc1<+>,Foxc2<tm1Blh>/Foxc2<+>	Foxc2<tm1Blh>|Foxc2<+>|Foxc1<tm1Blh>|Foxc1<+>	involves: 129S6/SvEvTac * Black Swiss	MP:0010981	10704385	MGI:1347466,MGI:1347481
Foxc1<tm1Blh>/Foxc1<+>,Foxc2<tm1Blh>/Foxc2<+>	Foxc2<tm1Blh>|Foxc2<+>|Foxc1<tm1Blh>|Foxc1<+>	involves: 129S6/SvEvTac * Black Swiss	MP:0011109	10479458	MGI:1347466,MGI:1347481
Foxc1<tm1Blh>/Foxc1<+>,Foxc2<tm1Blh>/Foxc2<+>	Foxc2<tm1Blh>|Foxc2<+>|Foxc1<tm1Blh>|Foxc1<+>	involves: 129S6/SvEvTac * Black Swiss	MP:0011493	10704385	MGI:1347466,MGI:1347481
Foxc1<tm1Blh>/Foxc1<tm1Blh>,Foxc2<tm1Blh>/Foxc2<tm1Blh>	Foxc2<tm1Blh>|Foxc1<tm1Blh>	involves: 129S6/SvEvTac * Black Swiss	MP:0000259	11562355	MGI:1347466,MGI:1347481
Foxc1<tm1Blh>/Foxc1<tm1Blh>,Foxc2<tm1Blh>/Foxc2<tm1Blh>	Foxc2<tm1Blh>|Foxc1<tm1Blh>	involves: 129S6/SvEvTac * Black Swiss	MP:0002190	11562355	MGI:1347466,MGI:1347481
Foxc1<tm1Blh>/Foxc1<tm1Blh>,Foxc2<tm1Blh>/Foxc2<tm1Blh>	Foxc2<tm1Blh>|Foxc1<tm1Blh>	involves: 129S6/SvEvTac * Black Swiss	MP:0002188	11562355	MGI:1347466,MGI:1347481
Foxc1<tm1Blh>/Foxc1<tm1Blh>,Foxc2<tm1Blh>/Foxc2<tm1Blh>	Foxc2<tm1Blh>|Foxc1<tm1Blh>	involves: 129S6/SvEvTac * Black Swiss	MP:0000929	11562355	MGI:1347466,MGI:1347481
Foxc1<tm1Blh>/Foxc1<tm1Blh>,Foxc2<tm1Blh>/Foxc2<tm1Blh>	Foxc2<tm1Blh>|Foxc1<tm1Blh>	involves: 129S6/SvEvTac * Black Swiss	MP:0001698	11562355	MGI:1347466,MGI:1347481
Foxc1<tm1Blh>/Foxc1<tm1Blh>,Foxc2<tm1Blh>/Foxc2<tm1Blh>	Foxc2<tm1Blh>|Foxc1<tm1Blh>	involves: 129S6/SvEvTac * Black Swiss	MP:0000291	11562355	MGI:1347466,MGI:1347481
Foxc1<tm1Blh>/Foxc1<tm1Blh>,Foxc2<tm1Blh>/Foxc2<tm1Blh>	Foxc2<tm1Blh>|Foxc1<tm1Blh>	involves: 129S6/SvEvTac * Black Swiss	MP:0005223	11562355	MGI:1347466,MGI:1347481
Foxc1<tm1Blh>/Foxc1<tm1Blh>,Foxc2<tm1Blh>/Foxc2<tm1Blh>	Foxc2<tm1Blh>|Foxc1<tm1Blh>	involves: 129S6/SvEvTac * Black Swiss	MP:0006031	11562355	MGI:1347466,MGI:1347481
Foxc1<tm1Blh>/Foxc1<tm1Blh>,Foxc2<tm1Blh>/Foxc2<tm1Blh>	Foxc2<tm1Blh>|Foxc1<tm1Blh>	involves: 129S6/SvEvTac * Black Swiss	MP:0003935	11562355	MGI:1347466,MGI:1347481
Foxc1<tm1Blh>/Foxc1<tm1Blh>,Foxc2<tm1Blh>/Foxc2<tm1Blh>	Foxc2<tm1Blh>|Foxc1<tm1Blh>	involves: 129S6/SvEvTac * Black Swiss	MP:0004068	11562355	MGI:1347466,MGI:1347481
Foxc1<tm1Blh>/Foxc1<tm1Blh>,Foxc2<tm1Blh>/Foxc2<tm1Blh>	Foxc2<tm1Blh>|Foxc1<tm1Blh>	involves: 129S6/SvEvTac * Black Swiss	MP:0004076	11562355	MGI:1347466,MGI:1347481
Foxc1<tm1Blh>/Foxc1<tm1Blh>,Foxc2<tm1Blh>/Foxc2<tm1Blh>	Foxc2<tm1Blh>|Foxc1<tm1Blh>	involves: 129S6/SvEvTac * Black Swiss	MP:0004085	11562355	MGI:1347466,MGI:1347481
Foxc1<tm1Blh>/Foxc1<tm1Blh>,Foxc2<tm1Blh>/Foxc2<tm1Blh>	Foxc2<tm1Blh>|Foxc1<tm1Blh>	involves: 129S6/SvEvTac * Black Swiss	MP:0004787	11562355	MGI:1347466,MGI:1347481
Foxc1<tm1Blh>/Foxc1<tm1Blh>,Foxc2<tm1Blh>/Foxc2<tm1Blh>	Foxc2<tm1Blh>|Foxc1<tm1Blh>	involves: 129S6/SvEvTac * Black Swiss	MP:0008029	11562355	MGI:1347466,MGI:1347481
Foxc1<tm1Blh>/Foxc1<tm1Blh>,Foxc2<tm1Blh>/Foxc2<tm1Blh>	Foxc2<tm1Blh>|Foxc1<tm1Blh>	involves: 129S6/SvEvTac * Black Swiss	MP:0006341	11562355	MGI:1347466,MGI:1347481
Foxc1<tm1Blh>/Foxc1<tm1Blh>,Foxc2<tm1Blh>/Foxc2<tm1Blh>	Foxc2<tm1Blh>|Foxc1<tm1Blh>	involves: 129S6/SvEvTac * Black Swiss	MP:0006345	11562355	MGI:1347466,MGI:1347481
Foxc1<tm1Blh>/Foxc1<tm1Blh>,Foxc2<tm1Blh>/Foxc2<tm1Blh>	Foxc2<tm1Blh>|Foxc1<tm1Blh>	involves: 129S6/SvEvTac * Black Swiss	MP:0006386	11562355	MGI:1347466,MGI:1347481
Foxc1<tm1Blh>/Foxc1<tm1Blh>,Foxc2<tm1Blh>/Foxc2<tm1Blh>	Foxc2<tm1Blh>|Foxc1<tm1Blh>	involves: 129S6/SvEvTac * Black Swiss	MP:0011098	11562355	MGI:1347466,MGI:1347481
Dbf/Dbf<+>	Dbf<+>|Dbf	involves: 101/H * C3H/HeH	MP:0000428	9758139	MGI:94863
Dbf/Dbf<+>	Dbf<+>|Dbf	involves: 101/H * C3H/HeH	MP:0000443	9758139	MGI:94863
Dbf/Dbf<+>	Dbf<+>|Dbf	involves: 101/H * C3H/HeH	MP:0002110	9758139	MGI:94863
Dbf/Dbf<+>	Dbf<+>|Dbf	involves: 101/H * C3H/HeH	MP:0002109	9758139	MGI:94863
Dbf/Dbf<+>	Dbf<+>|Dbf	involves: 101/H * C3H/HeH	MP:0002111	9758139	MGI:94863
Dbf/Dbf<+>	Dbf<+>|Dbf	involves: 101/H * C3H/HeH	MP:0001265	9062079	MGI:94863
Dbf/Dbf<+>	Dbf<+>|Dbf	involves: 101/H * C3H/HeH	MP:0002092	9062079	MGI:94863
Dbf/Dbf<+>	Dbf<+>|Dbf	involves: 101/H * C3H/HeH	MP:0002083	9062079	MGI:94863
Dbf/Dbf<+>	Dbf<+>|Dbf	involves: 101/H * C3H/HeH	MP:0001927	9062079	MGI:94863
Dbf/Dbf<+>	Dbf<+>|Dbf	involves: 101/H * C3H/HeH	MP:0000441	9062079,9758139	MGI:94863
Dbf/Dbf<+>	Dbf<+>|Dbf	involves: 101/H * C3H/HeH	MP:0000572	9062079,9758139	MGI:94863
Dbf/Dbf<+>	Dbf<+>|Dbf	involves: 101/H * C3H/HeH	MP:0001262	9062079	MGI:94863
Dbf/Dbf<+>	Dbf<+>|Dbf	involves: 101/H * C3H/HeH	MP:0001505	9062079	MGI:94863
Dbf/Dbf<+>	Dbf<+>|Dbf	involves: 101/H * C3H/HeH	MP:0001924		MGI:94863
Dbf/Dbf<+>	Dbf<+>|Dbf	involves: 101/H * C3H/HeH	MP:0000149	9062079,9758139	MGI:94863
Dbf/Dbf<+>	Dbf<+>|Dbf	involves: 101/H * C3H/HeH	MP:0000554	9758139	MGI:94863
Dbf/Dbf<+>	Dbf<+>|Dbf	involves: 101/H * C3H/HeH	MP:0002187	9062079	MGI:94863
Dbf/Dbf<+>	Dbf<+>|Dbf	involves: 101/H * C3H/HeH	MP:0000558	9062079,9758139	MGI:94863
Dbf/Dbf<+>	Dbf<+>|Dbf	involves: 101/H * C3H/HeH	MP:0000084	9758139	MGI:94863
Dbf/Dbf<+>	Dbf<+>|Dbf	involves: 101/H * C3H/HeH	MP:0000562	9062079	MGI:94863
Dbf/Dbf<+>	Dbf<+>|Dbf	involves: 101/H * C3H/HeH	MP:0000556	9062079	MGI:94863
Dbf/Dbf<+>	Dbf<+>|Dbf	involves: 101/H * C3H/HeH	MP:0000574	9758139	MGI:94863
Dbf/Dbf<+>	Dbf<+>|Dbf	involves: 101/H * C3H/HeH	MP:0000576	9062079,9758139	MGI:94863
Dbf/Dbf<+>	Dbf<+>|Dbf	involves: 101/H * C3H/HeH	MP:0000585	9062079,9758139	MGI:94863
Dbf/Dbf<+>	Dbf<+>|Dbf	involves: 101/H * C3H/HeH	MP:0000588	9062079,9758139	MGI:94863
Dbf/Dbf<+>	Dbf<+>|Dbf	involves: 101/H * C3H/HeH	MP:0001891	9062079	MGI:94863
Dbf/Dbf<+>	Dbf<+>|Dbf	involves: 101/H * C3H/HeH	MP:0001935	9062079	MGI:94863
Dbf/Dbf<+>	Dbf<+>|Dbf	involves: 101/H * C3H/HeH	MP:0001926	9062079	MGI:94863
Dbf/Dbf<+>	Dbf<+>|Dbf	involves: 101/H * C3H/HeH	MP:0001925	9062079	MGI:94863
Dbf/Dbf<+>	Dbf<+>|Dbf	involves: 101/H * C3H/HeH	MP:0001698	9758139	MGI:94863
Dbf/Dbf<+>	Dbf<+>|Dbf	involves: 101/H * C3H/HeH	MP:0000107	9062079	MGI:94863
Dbf/Dbf<+>	Dbf<+>|Dbf	involves: 101/H * C3H/HeH	MP:0000830	9758139	MGI:94863
Dbf/Dbf<+>	Dbf<+>|Dbf	involves: 101/H * C3H/HeH	MP:0002636	9062079	MGI:94863
Dbf/Dbf<+>	Dbf<+>|Dbf	involves: 101/H * C3H/HeH	MP:0002687	9062079	MGI:94863
Dbf/Dbf<+>	Dbf<+>|Dbf	involves: 101/H * C3H/HeH	MP:0002764	9758139	MGI:94863
Dbf/Dbf<+>	Dbf<+>|Dbf	involves: 101/H * C3H/HeH	MP:0005104	9758139	MGI:94863
Dbf/Dbf<+>	Dbf<+>|Dbf	involves: 101/H * C3H/HeH	MP:0005508	9758139	MGI:94863
Dbf/Dbf<+>	Dbf<+>|Dbf	involves: 101/H * C3H/HeH	MP:0003842	9758139	MGI:94863
Dbf/Dbf<+>	Dbf<+>|Dbf	involves: 101/H * C3H/HeH	MP:0003843	9758139	MGI:94863
Dbf/Dbf<+>	Dbf<+>|Dbf	involves: 101/H * C3H/HeH	MP:0004083	9062079,9758139	MGI:94863
Dbf/Dbf<+>	Dbf<+>|Dbf	involves: 101/H * C3H/HeH	MP:0004342	9062079,9758139	MGI:94863
Dbf/Dbf<+>	Dbf<+>|Dbf	involves: 101/H * C3H/HeH	MP:0004358	9062079	MGI:94863
Dbf/Dbf<+>	Dbf<+>|Dbf	involves: 101/H * C3H/HeH	MP:0004361	9062079	MGI:94863
Dbf/Dbf<+>	Dbf<+>|Dbf	involves: 101/H * C3H/HeH	MP:0004372	9062079,9758139	MGI:94863
Dbf/Dbf<+>	Dbf<+>|Dbf	involves: 101/H * C3H/HeH	MP:0004374	9062079	MGI:94863
Dbf/Dbf<+>	Dbf<+>|Dbf	involves: 101/H * C3H/HeH	MP:0004574	9062079,9758139	MGI:94863
Dbf/Dbf<+>	Dbf<+>|Dbf	involves: 101/H * C3H/HeH	MP:0004650	9062079	MGI:94863
Dbf/Dbf<+>	Dbf<+>|Dbf	involves: 101/H * C3H/HeH	MP:0004686	9062079	MGI:94863
Dbf/Dbf<+>	Dbf<+>|Dbf	involves: 101/H * C3H/HeH	MP:0004852	9062079	MGI:94863
Dbf/Dbf<+>	Dbf<+>|Dbf	involves: 101/H * C3H/HeH	MP:0010099	9758139	MGI:94863
Dbf/Dbf<+>	Dbf<+>|Dbf	involves: 101/H * C3H/HeH	MP:0011101	9062079	MGI:94863
Ift88<tm1Rpw>/Ift88<tm1Rpw>	Ift88<tm1Rpw>	FVB.129-Ift88<tm1Rpw>	MP:0001706	10804177	MGI:98715
Ift88<tm1Rpw>/Ift88<tm1Rpw>	Ift88<tm1Rpw>	FVB.129-Ift88<tm1Rpw>	MP:0000930	10804177	MGI:98715
Ift88<tm1Rpw>/Ift88<tm1Rpw>	Ift88<tm1Rpw>	FVB.129-Ift88<tm1Rpw>	MP:0000292	10804177	MGI:98715
Ift88<tm1Rpw>/Ift88<tm1Rpw>	Ift88<tm1Rpw>	FVB.129-Ift88<tm1Rpw>	MP:0002884	10804177	MGI:98715
Ift88<tm1Rpw>/Ift88<tm1Rpw>	Ift88<tm1Rpw>	FVB.129-Ift88<tm1Rpw>	MP:0003232	10804177	MGI:98715
Ift88<tm1Rpw>/Ift88<tm1Rpw>	Ift88<tm1Rpw>	FVB.129-Ift88<tm1Rpw>	MP:0006108	10804177	MGI:98715
Ift88<tm1Rpw>/Ift88<tm1Rpw>	Ift88<tm1Rpw>	FVB.129-Ift88<tm1Rpw>	MP:0003400	10804177	MGI:98715
Ift88<tm1Rpw>/Ift88<tm1Rpw>	Ift88<tm1Rpw>	FVB.129-Ift88<tm1Rpw>	MP:0003864	10804177	MGI:98715
Ift88<tm1Rpw>/Ift88<tm1Rpw>	Ift88<tm1Rpw>	FVB.129-Ift88<tm1Rpw>	MP:0003984	10804177	MGI:98715
Ift88<tm1Rpw>/Ift88<tm1Rpw>	Ift88<tm1Rpw>	FVB.129-Ift88<tm1Rpw>	MP:0004132	10804177	MGI:98715
Ift88<tm1Rpw>/Ift88<tm1Rpw>	Ift88<tm1Rpw>	FVB.129-Ift88<tm1Rpw>	MP:0004252	10804177	MGI:98715
Ift88<tm1Rpw>/Ift88<tm1Rpw>	Ift88<tm1Rpw>	FVB.129-Ift88<tm1Rpw>	MP:0004574	10804177	MGI:98715
Ift88<tm1Rpw>/Ift88<tm1Rpw>	Ift88<tm1Rpw>	FVB.129-Ift88<tm1Rpw>	MP:0011098	10804177	MGI:98715
Pax6<Sey>/Pax6<+>	Pax6<Sey>|Pax6<+>	Not Specified	MP:0001265		MGI:97490
Pax6<Sey>/Pax6<+>	Pax6<Sey>|Pax6<+>	Not Specified	MP:0001303	11481423	MGI:97490
Pax6<Sey>/Pax6<+>	Pax6<Sey>|Pax6<+>	Not Specified	MP:0001297	11481423	MGI:97490
Pax6<Sey>/Pax6<+>	Pax6<Sey>|Pax6<+>	Not Specified	MP:0001330	7649798	MGI:97490
Pax6<Sey>/Pax6<+>	Pax6<Sey>|Pax6<+>	Not Specified	MP:0001325	4972360	MGI:97490
Pax6<Sey>/Pax6<+>	Pax6<Sey>|Pax6<+>	Not Specified	MP:0001292	11481423	MGI:97490
Pax6<Sey>/Pax6<+>	Pax6<Sey>|Pax6<+>	Not Specified	MP:0005193	11481423	MGI:97490
Pax6<Sey>/Pax6<+>	Pax6<Sey>|Pax6<+>	Not Specified	MP:0005201	4972360	MGI:97490
Pax6<Sey>/Pax6<+>	Pax6<Sey>|Pax6<+>	Not Specified	MP:0005205	11481423	MGI:97490
Pax6<Sey>/Pax6<+>	Pax6<Sey>|Pax6<+>	Not Specified	MP:0002840	11481423	MGI:97490
Pax6<Sey>/Pax6<+>	Pax6<Sey>|Pax6<+>	Not Specified	MP:0005545	11481423	MGI:97490
Pax6<Sey>/Pax6<+>	Pax6<Sey>|Pax6<+>	Not Specified	MP:0006000	4972360	MGI:97490
Pax6<Sey>/Pax6<+>	Pax6<Sey>|Pax6<+>	Not Specified	MP:0003237	4972360	MGI:97490
Pax6<Sey>/Pax6<+>	Pax6<Sey>|Pax6<+>	Not Specified	MP:0003728	4972360	MGI:97490
Pax6<Sey>/Pax6<+>	Pax6<Sey>|Pax6<+>	Not Specified	MP:0009265	11481423	MGI:97490
Trim28<tm1.2Ipc>/Trim28<tm1.2Ipc>	Trim28<tm1.2Ipc>	involves: 129S2/SvPas * C57BL/6	MP:0001685	10851139	MGI:109274
Trim28<tm1.2Ipc>/Trim28<tm1.2Ipc>	Trim28<tm1.2Ipc>	involves: 129S2/SvPas * C57BL/6	MP:0001724	10851139	MGI:109274
Trim28<tm1.2Ipc>/Trim28<tm1.2Ipc>	Trim28<tm1.2Ipc>	involves: 129S2/SvPas * C57BL/6	MP:0001683	10851139	MGI:109274
Trim28<tm1.2Ipc>/Trim28<tm1.2Ipc>	Trim28<tm1.2Ipc>	involves: 129S2/SvPas * C57BL/6	MP:0011096	10851139	MGI:109274
Psen1<tm1Shn>/Psen1<tm1Shn>	Psen1<tm1Shn>	Not Specified	MP:0001648	15081359	MGI:1202717
Cdh2<tm1Hyn>/Cdh2<tm1Hyn>	Cdh2<tm1Hyn>	involves: 129S2/SvPas	MP:0001700	9015265	MGI:88355
Cdh2<tm1Hyn>/Cdh2<tm1Hyn>	Cdh2<tm1Hyn>	involves: 129S2/SvPas	MP:0001718	9015265	MGI:88355
Cdh2<tm1Hyn>/Cdh2<tm1Hyn>	Cdh2<tm1Hyn>	involves: 129S2/SvPas	MP:0000270	9015265	MGI:88355
Cdh2<tm1Hyn>/Cdh2<tm1Hyn>	Cdh2<tm1Hyn>	involves: 129S2/SvPas	MP:0000274	9015265	MGI:88355
Cdh2<tm1Hyn>/Cdh2<tm1Hyn>	Cdh2<tm1Hyn>	involves: 129S2/SvPas	MP:0000278	9015265	MGI:88355
Cdh2<tm1Hyn>/Cdh2<tm1Hyn>	Cdh2<tm1Hyn>	involves: 129S2/SvPas	MP:0000930	9015265	MGI:88355
Cdh2<tm1Hyn>/Cdh2<tm1Hyn>	Cdh2<tm1Hyn>	involves: 129S2/SvPas	MP:0001691	10545229,9015265	MGI:88355
Cdh2<tm1Hyn>/Cdh2<tm1Hyn>	Cdh2<tm1Hyn>	involves: 129S2/SvPas	MP:0000292	9015265	MGI:88355
Cdh2<tm1Hyn>/Cdh2<tm1Hyn>	Cdh2<tm1Hyn>	involves: 129S2/SvPas	MP:0005329	9015265	MGI:88355
Cdh2<tm1Hyn>/Cdh2<tm1Hyn>	Cdh2<tm1Hyn>	involves: 129S2/SvPas	MP:0003229	9015265	MGI:88355
Cdh2<tm1Hyn>/Cdh2<tm1Hyn>	Cdh2<tm1Hyn>	involves: 129S2/SvPas	MP:0003984	9015265	MGI:88355
Cdh2<tm1Hyn>/Cdh2<tm1Hyn>	Cdh2<tm1Hyn>	involves: 129S2/SvPas	MP:0011098	9015265	MGI:88355
Ext1<tm1Dews>/Ext1<tm1Dews>	Ext1<tm1Dews>	involves: 129S7/SvEvBrd * C57BL/6	MP:0002084	10926768	MGI:894663
Ext1<tm1Dews>/Ext1<tm1Dews>	Ext1<tm1Dews>	involves: 129S7/SvEvBrd * C57BL/6	MP:0002085	10926768	MGI:894663
Ext1<tm1Dews>/Ext1<tm1Dews>	Ext1<tm1Dews>	involves: 129S7/SvEvBrd * C57BL/6	MP:0002086	10926768	MGI:894663
Ext1<tm1Dews>/Ext1<tm1Dews>	Ext1<tm1Dews>	involves: 129S7/SvEvBrd * C57BL/6	MP:0001693	10926768	MGI:894663
Ext1<tm1Dews>/Ext1<tm1Dews>	Ext1<tm1Dews>	involves: 129S7/SvEvBrd * C57BL/6	MP:0001698	10926768	MGI:894663
Ext1<tm1Dews>/Ext1<tm1Dews>	Ext1<tm1Dews>	involves: 129S7/SvEvBrd * C57BL/6	MP:0001683	10926768	MGI:894663
Ext1<tm1Dews>/Ext1<tm1Dews>	Ext1<tm1Dews>	involves: 129S7/SvEvBrd * C57BL/6	MP:0003988	10926768	MGI:894663
Ext1<tm1Dews>/Ext1<tm1Dews>	Ext1<tm1Dews>	involves: 129S7/SvEvBrd * C57BL/6	MP:0011096	10926768	MGI:894663
Phox2b<tm1Jbr>/Phox2b<+>	Phox2b<tm1Jbr>|Phox2b<+>	Not Specified	MP:0002546	15150159	MGI:1100882
Phox2b<tm1Jbr>/Phox2b<+>	Phox2b<tm1Jbr>|Phox2b<+>	Not Specified	MP:0002338	14627719	MGI:1100882
Phox2b<tm1Jbr>/Phox2b<+>	Phox2b<tm1Jbr>|Phox2b<+>	Not Specified	MP:0005576	14627719	MGI:1100882
Phox2b<tm1Jbr>/Phox2b<+>	Phox2b<tm1Jbr>|Phox2b<+>	Not Specified	MP:0006243	15150159	MGI:1100882
Phox2b<tm1Jbr>/Phox2b<+>	Phox2b<tm1Jbr>|Phox2b<+>	Not Specified	MP:0004990	15150159	MGI:1100882
Pax6<Sey-Neu>/Pax6<Sey-Neu>	Pax6<Sey-Neu>	involves: 102 * C3H	MP:0002199	9232602	MGI:97490
Pax6<Sey-Neu>/Pax6<Sey-Neu>	Pax6<Sey-Neu>	involves: 102 * C3H	MP:0000783	9232602	MGI:97490
Pax6<Sey-Neu>/Pax6<Sey-Neu>	Pax6<Sey-Neu>	involves: 102 * C3H	MP:0005120	10451227	MGI:97490
Pax6<Sey-Neu>/Pax6<Sey-Neu>	Pax6<Sey-Neu>	involves: 102 * C3H	MP:0005236	11074448	MGI:97490
Pax6<Sey-Neu>/Pax6<Sey-Neu>	Pax6<Sey-Neu>	involves: 102 * C3H	MP:0003425	9232602	MGI:97490
Pax6<Sey-Neu>/Pax6<Sey-Neu>	Pax6<Sey-Neu>	involves: 102 * C3H	MP:0003793	11731698	MGI:97490
Pax6<Sey-Neu>/Pax6<Sey-Neu>	Pax6<Sey-Neu>	involves: 102 * C3H	MP:0008789	11074448	MGI:97490
Pax6<Sey-Neu>/Pax6<Sey-Neu>	Pax6<Sey-Neu>	involves: 102 * C3H	MP:0009522	11731698	MGI:97490
Pax6<Sey-Neu>/Pax6<Sey-Neu>	Pax6<Sey-Neu>	involves: 102 * C3H	MP:0011087	10451227	MGI:97490
En1<tm2Alj>/En1<tm2Alj>,En2<tm2Alj>/En2<tm2Alj>	En2<tm2Alj>|En1<tm2Alj>	involves: 129S1/Sv * 129S2/SvPas * 129X1/SvJ * Swiss Webster	MP:0000933	11124114	MGI:95389,MGI:95390
En1<tm2Alj>/En1<tm2Alj>,En2<tm2Alj>/En2<tm2Alj>	En2<tm2Alj>|En1<tm2Alj>	involves: 129S1/Sv * 129S2/SvPas * 129X1/SvJ * Swiss Webster	MP:0000897	11124114	MGI:95389,MGI:95390
En1<tm2Alj>/En1<tm2Alj>,En2<tm2Alj>/En2<tm2Alj>	En2<tm2Alj>|En1<tm2Alj>	involves: 129S1/Sv * 129S2/SvPas * 129X1/SvJ * Swiss Webster	MP:0000849	17537797	MGI:95389,MGI:95390
En1<tm2Alj>/En1<tm2Alj>,En2<tm2Alj>/En2<tm2Alj>	En2<tm2Alj>|En1<tm2Alj>	involves: 129S1/Sv * 129S2/SvPas * 129X1/SvJ * Swiss Webster	MP:0000852	17537797	MGI:95389,MGI:95390
En1<tm2Alj>/En1<tm2Alj>,En2<tm2Alj>/En2<tm2Alj>	En2<tm2Alj>|En1<tm2Alj>	involves: 129S1/Sv * 129S2/SvPas * 129X1/SvJ * Swiss Webster	MP:0006106	17537797	MGI:95389,MGI:95390
En1<tm2Alj>/En1<tm2Alj>,En2<tm2Alj>/En2<tm2Alj>	En2<tm2Alj>|En1<tm2Alj>	involves: 129S1/Sv * 129S2/SvPas * 129X1/SvJ * Swiss Webster	MP:0004096	11124114	MGI:95389,MGI:95390
En1<tm2Alj>/En1<tm2Alj>,En2<tm2Alj>/En2<tm2Alj>	En2<tm2Alj>|En1<tm2Alj>	involves: 129S1/Sv * 129S2/SvPas * 129X1/SvJ * Swiss Webster	MP:0009039	17537797	MGI:95389,MGI:95390
En1<tm2Alj>/En1<tm2Alj>,En2<tm2Alj>/En2<tm2Alj>	En2<tm2Alj>|En1<tm2Alj>	involves: 129S1/Sv * 129S2/SvPas * 129X1/SvJ * Swiss Webster	MP:0009040	17537797	MGI:95389,MGI:95390
En1<tm2Alj>/En1<tm2Alj>,En2<tm2Alj>/En2<tm2Alj>	En2<tm2Alj>|En1<tm2Alj>	involves: 129S1/Sv * 129S2/SvPas * 129X1/SvJ * Swiss Webster	MP:0009041	17537797	MGI:95389,MGI:95390
Foxf1a<tm1Pca>/Foxf1a<tm1Pca>	Foxf1a<tm1Pca>	either: (involves: 129P2/OlaHsd * C57BL/6) or (involves: 129P2/OlaHsd * CD-1) or (involves: 129X1/SvJ * C57BL/6)	MP:0002084	11124112	MGI:1347470
Foxf1a<tm1Pca>/Foxf1a<tm1Pca>	Foxf1a<tm1Pca>	either: (involves: 129P2/OlaHsd * C57BL/6) or (involves: 129P2/OlaHsd * CD-1) or (involves: 129X1/SvJ * C57BL/6)	MP:0002085	11124112	MGI:1347470
Foxf1a<tm1Pca>/Foxf1a<tm1Pca>	Foxf1a<tm1Pca>	either: (involves: 129P2/OlaHsd * C57BL/6) or (involves: 129P2/OlaHsd * CD-1) or (involves: 129X1/SvJ * C57BL/6)	MP:0002086	11124112	MGI:1347470
Foxf1a<tm1Pca>/Foxf1a<tm1Pca>	Foxf1a<tm1Pca>	either: (involves: 129P2/OlaHsd * C57BL/6) or (involves: 129P2/OlaHsd * CD-1) or (involves: 129X1/SvJ * C57BL/6)	MP:0001688	11124112	MGI:1347470
Foxf1a<tm1Pca>/Foxf1a<tm1Pca>	Foxf1a<tm1Pca>	either: (involves: 129P2/OlaHsd * C57BL/6) or (involves: 129P2/OlaHsd * CD-1) or (involves: 129X1/SvJ * C57BL/6)	MP:0001726	11124112	MGI:1347470
Foxf1a<tm1Pca>/Foxf1a<tm1Pca>	Foxf1a<tm1Pca>	either: (involves: 129P2/OlaHsd * C57BL/6) or (involves: 129P2/OlaHsd * CD-1) or (involves: 129X1/SvJ * C57BL/6)	MP:0001718	11124112	MGI:1347470
Foxf1a<tm1Pca>/Foxf1a<tm1Pca>	Foxf1a<tm1Pca>	either: (involves: 129P2/OlaHsd * C57BL/6) or (involves: 129P2/OlaHsd * CD-1) or (involves: 129X1/SvJ * C57BL/6)	MP:0002231	11124112	MGI:1347470
Foxf1a<tm1Pca>/Foxf1a<tm1Pca>	Foxf1a<tm1Pca>	either: (involves: 129P2/OlaHsd * C57BL/6) or (involves: 129P2/OlaHsd * CD-1) or (involves: 129X1/SvJ * C57BL/6)	MP:0001719	11124112	MGI:1347470
Foxf1a<tm1Pca>/Foxf1a<tm1Pca>	Foxf1a<tm1Pca>	either: (involves: 129P2/OlaHsd * C57BL/6) or (involves: 129P2/OlaHsd * CD-1) or (involves: 129X1/SvJ * C57BL/6)	MP:0005029	11124112	MGI:1347470
Foxf1a<tm1Pca>/Foxf1a<tm1Pca>	Foxf1a<tm1Pca>	either: (involves: 129P2/OlaHsd * C57BL/6) or (involves: 129P2/OlaHsd * CD-1) or (involves: 129X1/SvJ * C57BL/6)	MP:0004180	11124112	MGI:1347470
Foxf1a<tm1Pca>/Foxf1a<tm1Pca>	Foxf1a<tm1Pca>	either: (involves: 129P2/OlaHsd * C57BL/6) or (involves: 129P2/OlaHsd * CD-1) or (involves: 129X1/SvJ * C57BL/6)	MP:0006323	11124112	MGI:1347470
Foxf1a<tm1Pca>/Foxf1a<tm1Pca>	Foxf1a<tm1Pca>	either: (involves: 129P2/OlaHsd * C57BL/6) or (involves: 129P2/OlaHsd * CD-1) or (involves: 129X1/SvJ * C57BL/6)	MP:0008786	11124112	MGI:1347470
Foxf1a<tm1Pca>/Foxf1a<tm1Pca>	Foxf1a<tm1Pca>	either: (involves: 129P2/OlaHsd * C57BL/6) or (involves: 129P2/OlaHsd * CD-1) or (involves: 129X1/SvJ * C57BL/6)	MP:0009657	11124112	MGI:1347470
Foxf1a<tm1Pca>/Foxf1a<tm1Pca>	Foxf1a<tm1Pca>	either: (involves: 129P2/OlaHsd * C57BL/6) or (involves: 129P2/OlaHsd * CD-1) or (involves: 129X1/SvJ * C57BL/6)	MP:0009706	11124112	MGI:1347470
Foxf1a<tm1Pca>/Foxf1a<tm1Pca>	Foxf1a<tm1Pca>	either: (involves: 129P2/OlaHsd * C57BL/6) or (involves: 129P2/OlaHsd * CD-1) or (involves: 129X1/SvJ * C57BL/6)	MP:0010117	11124112	MGI:1347470
Foxf1a<tm1Pca>/Foxf1a<tm1Pca>	Foxf1a<tm1Pca>	either: (involves: 129P2/OlaHsd * C57BL/6) or (involves: 129P2/OlaHsd * CD-1) or (involves: 129X1/SvJ * C57BL/6)	MP:0011098	11124112	MGI:1347470
Erbb2<tm1Gne>/Erbb2<tm1Gne>	Erbb2<tm1Gne>	either: (involves: 129S2/SvPas * BALB/c) or (involves: 129S2/SvPas * C57BL/6J)	MP:0001636	9362461	MGI:95410
Erbb2<tm1Gne>/Erbb2<tm1Gne>	Erbb2<tm1Gne>	either: (involves: 129S2/SvPas * BALB/c) or (involves: 129S2/SvPas * C57BL/6J)	MP:0001633	9362461	MGI:95410
Erbb2<tm1Gne>/Erbb2<tm1Gne>	Erbb2<tm1Gne>	either: (involves: 129S2/SvPas * BALB/c) or (involves: 129S2/SvPas * C57BL/6J)	MP:0000274	9362461	MGI:95410
Erbb2<tm1Gne>/Erbb2<tm1Gne>	Erbb2<tm1Gne>	either: (involves: 129S2/SvPas * BALB/c) or (involves: 129S2/SvPas * C57BL/6J)	MP:0000280	9362461	MGI:95410
Erbb2<tm1Gne>/Erbb2<tm1Gne>	Erbb2<tm1Gne>	either: (involves: 129S2/SvPas * BALB/c) or (involves: 129S2/SvPas * C57BL/6J)	MP:0000293	9362461	MGI:95410
Erbb2<tm1Gne>/Erbb2<tm1Gne>	Erbb2<tm1Gne>	either: (involves: 129S2/SvPas * BALB/c) or (involves: 129S2/SvPas * C57BL/6J)	MP:0001082	9362461	MGI:95410
Erbb2<tm1Gne>/Erbb2<tm1Gne>	Erbb2<tm1Gne>	either: (involves: 129S2/SvPas * BALB/c) or (involves: 129S2/SvPas * C57BL/6J)	MP:0001084	9362461	MGI:95410
Erbb2<tm1Gne>/Erbb2<tm1Gne>	Erbb2<tm1Gne>	either: (involves: 129S2/SvPas * BALB/c) or (involves: 129S2/SvPas * C57BL/6J)	MP:0001092	9362461	MGI:95410
Erbb2<tm1Gne>/Erbb2<tm1Gne>	Erbb2<tm1Gne>	either: (involves: 129S2/SvPas * BALB/c) or (involves: 129S2/SvPas * C57BL/6J)	MP:0001073	9362461	MGI:95410
Erbb2<tm1Gne>/Erbb2<tm1Gne>	Erbb2<tm1Gne>	either: (involves: 129S2/SvPas * BALB/c) or (involves: 129S2/SvPas * C57BL/6J)	MP:0001076	9362461	MGI:95410
Erbb2<tm1Gne>/Erbb2<tm1Gne>	Erbb2<tm1Gne>	either: (involves: 129S2/SvPas * BALB/c) or (involves: 129S2/SvPas * C57BL/6J)	MP:0001074	9362461	MGI:95410
Erbb2<tm1Gne>/Erbb2<tm1Gne>	Erbb2<tm1Gne>	either: (involves: 129S2/SvPas * BALB/c) or (involves: 129S2/SvPas * C57BL/6J)	MP:0000961	9362461	MGI:95410
Erbb2<tm1Gne>/Erbb2<tm1Gne>	Erbb2<tm1Gne>	either: (involves: 129S2/SvPas * BALB/c) or (involves: 129S2/SvPas * C57BL/6J)	MP:0001102	9362461	MGI:95410
Erbb2<tm1Gne>/Erbb2<tm1Gne>	Erbb2<tm1Gne>	either: (involves: 129S2/SvPas * BALB/c) or (involves: 129S2/SvPas * C57BL/6J)	MP:0002855	9362461	MGI:95410
Erbb2<tm1Gne>/Erbb2<tm1Gne>	Erbb2<tm1Gne>	either: (involves: 129S2/SvPas * BALB/c) or (involves: 129S2/SvPas * C57BL/6J)	MP:0003993	9362461	MGI:95410
Erbb2<tm1Gne>/Erbb2<tm1Gne>	Erbb2<tm1Gne>	either: (involves: 129S2/SvPas * BALB/c) or (involves: 129S2/SvPas * C57BL/6J)	MP:0011098	9362461	MGI:95410
Erbb3<tm1Gne>/Erbb3<tm1Gne>	Erbb3<tm1Gne>	involves: 129S2/SvPas * C57BL/6	MP:0000266	9362461	MGI:95411
Erbb3<tm1Gne>/Erbb3<tm1Gne>	Erbb3<tm1Gne>	involves: 129S2/SvPas * C57BL/6	MP:0000645	9362461	MGI:95411
Erbb3<tm1Gne>/Erbb3<tm1Gne>	Erbb3<tm1Gne>	involves: 129S2/SvPas * C57BL/6	MP:0002152	9362461	MGI:95411
Erbb3<tm1Gne>/Erbb3<tm1Gne>	Erbb3<tm1Gne>	involves: 129S2/SvPas * C57BL/6	MP:0000267	9362461	MGI:95411
Erbb3<tm1Gne>/Erbb3<tm1Gne>	Erbb3<tm1Gne>	involves: 129S2/SvPas * C57BL/6	MP:0000471	9362461	MGI:95411
Erbb3<tm1Gne>/Erbb3<tm1Gne>	Erbb3<tm1Gne>	involves: 129S2/SvPas * C57BL/6	MP:0001633	9362461	MGI:95411
Erbb3<tm1Gne>/Erbb3<tm1Gne>	Erbb3<tm1Gne>	involves: 129S2/SvPas * C57BL/6	MP:0002189	9362461	MGI:95411
Erbb3<tm1Gne>/Erbb3<tm1Gne>	Erbb3<tm1Gne>	involves: 129S2/SvPas * C57BL/6	MP:0001081	9362461	MGI:95411
Erbb3<tm1Gne>/Erbb3<tm1Gne>	Erbb3<tm1Gne>	involves: 129S2/SvPas * C57BL/6	MP:0000856	9362461	MGI:95411
Erbb3<tm1Gne>/Erbb3<tm1Gne>	Erbb3<tm1Gne>	involves: 129S2/SvPas * C57BL/6	MP:0001944	9362461	MGI:95411
Erbb3<tm1Gne>/Erbb3<tm1Gne>	Erbb3<tm1Gne>	involves: 129S2/SvPas * C57BL/6	MP:0000300	9362461	MGI:95411
Erbb3<tm1Gne>/Erbb3<tm1Gne>	Erbb3<tm1Gne>	involves: 129S2/SvPas * C57BL/6	MP:0000783	9362461	MGI:95411
Erbb3<tm1Gne>/Erbb3<tm1Gne>	Erbb3<tm1Gne>	involves: 129S2/SvPas * C57BL/6	MP:0000841	9362461	MGI:95411
Erbb3<tm1Gne>/Erbb3<tm1Gne>	Erbb3<tm1Gne>	involves: 129S2/SvPas * C57BL/6	MP:0000897	9362461	MGI:95411
Erbb3<tm1Gne>/Erbb3<tm1Gne>	Erbb3<tm1Gne>	involves: 129S2/SvPas * C57BL/6	MP:0001092	9362461	MGI:95411
Erbb3<tm1Gne>/Erbb3<tm1Gne>	Erbb3<tm1Gne>	involves: 129S2/SvPas * C57BL/6	MP:0001045	9362461	MGI:95411
Erbb3<tm1Gne>/Erbb3<tm1Gne>	Erbb3<tm1Gne>	involves: 129S2/SvPas * C57BL/6	MP:0000820	9362461	MGI:95411
Erbb3<tm1Gne>/Erbb3<tm1Gne>	Erbb3<tm1Gne>	involves: 129S2/SvPas * C57BL/6	MP:0000822	9362461	MGI:95411
Erbb3<tm1Gne>/Erbb3<tm1Gne>	Erbb3<tm1Gne>	involves: 129S2/SvPas * C57BL/6	MP:0000844	9362461	MGI:95411
Erbb3<tm1Gne>/Erbb3<tm1Gne>	Erbb3<tm1Gne>	involves: 129S2/SvPas * C57BL/6	MP:0001088	9362461	MGI:95411
Erbb3<tm1Gne>/Erbb3<tm1Gne>	Erbb3<tm1Gne>	involves: 129S2/SvPas * C57BL/6	MP:0001085	9362461	MGI:95411
Erbb3<tm1Gne>/Erbb3<tm1Gne>	Erbb3<tm1Gne>	involves: 129S2/SvPas * C57BL/6	MP:0001107	9362461	MGI:95411
Erbb3<tm1Gne>/Erbb3<tm1Gne>	Erbb3<tm1Gne>	involves: 129S2/SvPas * C57BL/6	MP:0000880	9362461	MGI:95411
Erbb3<tm1Gne>/Erbb3<tm1Gne>	Erbb3<tm1Gne>	involves: 129S2/SvPas * C57BL/6	MP:0000786	9362461	MGI:95411
Erbb3<tm1Gne>/Erbb3<tm1Gne>	Erbb3<tm1Gne>	involves: 129S2/SvPas * C57BL/6	MP:0000851	9362461	MGI:95411
Erbb3<tm1Gne>/Erbb3<tm1Gne>	Erbb3<tm1Gne>	involves: 129S2/SvPas * C57BL/6	MP:0000865	9362461	MGI:95411
Erbb3<tm1Gne>/Erbb3<tm1Gne>	Erbb3<tm1Gne>	involves: 129S2/SvPas * C57BL/6	MP:0002745	9362461	MGI:95411
Erbb3<tm1Gne>/Erbb3<tm1Gne>	Erbb3<tm1Gne>	involves: 129S2/SvPas * C57BL/6	MP:0005329	9362461	MGI:95411
Erbb3<tm1Gne>/Erbb3<tm1Gne>	Erbb3<tm1Gne>	involves: 129S2/SvPas * C57BL/6	MP:0005537	9362461	MGI:95411
Erbb3<tm1Gne>/Erbb3<tm1Gne>	Erbb3<tm1Gne>	involves: 129S2/SvPas * C57BL/6	MP:0006009	9362461	MGI:95411
Erbb3<tm1Gne>/Erbb3<tm1Gne>	Erbb3<tm1Gne>	involves: 129S2/SvPas * C57BL/6	MP:0006046	9362461	MGI:95411
Erbb3<tm1Gne>/Erbb3<tm1Gne>	Erbb3<tm1Gne>	involves: 129S2/SvPas * C57BL/6	MP:0003634	9362461	MGI:95411
Erbb3<tm1Gne>/Erbb3<tm1Gne>	Erbb3<tm1Gne>	involves: 129S2/SvPas * C57BL/6	MP:0003993	9362461	MGI:95411
Erbb3<tm1Gne>/Erbb3<tm1Gne>	Erbb3<tm1Gne>	involves: 129S2/SvPas * C57BL/6	MP:0008547	9362461	MGI:95411
Erbb3<tm1Gne>/Erbb3<tm1Gne>	Erbb3<tm1Gne>	involves: 129S2/SvPas * C57BL/6	MP:0008825	9362461	MGI:95411
Erbb3<tm1Gne>/Erbb3<tm1Gne>	Erbb3<tm1Gne>	involves: 129S2/SvPas * C57BL/6	MP:0011098	9362461	MGI:95411
Nrg1<tm1Gne>/Nrg1<tm1Gne>	Nrg1<tm1Gne>	either: (involves: 129S2/SvPas * BALB/c) or (involves: 129S2/SvPas * C57BL/6J)	MP:0001636	9362461	MGI:96083
Nrg1<tm1Gne>/Nrg1<tm1Gne>	Nrg1<tm1Gne>	either: (involves: 129S2/SvPas * BALB/c) or (involves: 129S2/SvPas * C57BL/6J)	MP:0001633	9362461	MGI:96083
Nrg1<tm1Gne>/Nrg1<tm1Gne>	Nrg1<tm1Gne>	either: (involves: 129S2/SvPas * BALB/c) or (involves: 129S2/SvPas * C57BL/6J)	MP:0000274	9362461	MGI:96083
Nrg1<tm1Gne>/Nrg1<tm1Gne>	Nrg1<tm1Gne>	either: (involves: 129S2/SvPas * BALB/c) or (involves: 129S2/SvPas * C57BL/6J)	MP:0000280	9362461	MGI:96083
Nrg1<tm1Gne>/Nrg1<tm1Gne>	Nrg1<tm1Gne>	either: (involves: 129S2/SvPas * BALB/c) or (involves: 129S2/SvPas * C57BL/6J)	MP:0001081	9362461	MGI:96083
Nrg1<tm1Gne>/Nrg1<tm1Gne>	Nrg1<tm1Gne>	either: (involves: 129S2/SvPas * BALB/c) or (involves: 129S2/SvPas * C57BL/6J)	MP:0001084	9362461	MGI:96083
Nrg1<tm1Gne>/Nrg1<tm1Gne>	Nrg1<tm1Gne>	either: (involves: 129S2/SvPas * BALB/c) or (involves: 129S2/SvPas * C57BL/6J)	MP:0001076	9362461	MGI:96083
Nrg1<tm1Gne>/Nrg1<tm1Gne>	Nrg1<tm1Gne>	either: (involves: 129S2/SvPas * BALB/c) or (involves: 129S2/SvPas * C57BL/6J)	MP:0001065	9362461	MGI:96083
Nrg1<tm1Gne>/Nrg1<tm1Gne>	Nrg1<tm1Gne>	either: (involves: 129S2/SvPas * BALB/c) or (involves: 129S2/SvPas * C57BL/6J)	MP:0000961	9362461	MGI:96083
Nrg1<tm1Gne>/Nrg1<tm1Gne>	Nrg1<tm1Gne>	either: (involves: 129S2/SvPas * BALB/c) or (involves: 129S2/SvPas * C57BL/6J)	MP:0000296	9362461	MGI:96083
Nrg1<tm1Gne>/Nrg1<tm1Gne>	Nrg1<tm1Gne>	either: (involves: 129S2/SvPas * BALB/c) or (involves: 129S2/SvPas * C57BL/6J)	MP:0001088	9362461	MGI:96083
Nrg1<tm1Gne>/Nrg1<tm1Gne>	Nrg1<tm1Gne>	either: (involves: 129S2/SvPas * BALB/c) or (involves: 129S2/SvPas * C57BL/6J)	MP:0001069	9362461	MGI:96083
Nrg1<tm1Gne>/Nrg1<tm1Gne>	Nrg1<tm1Gne>	either: (involves: 129S2/SvPas * BALB/c) or (involves: 129S2/SvPas * C57BL/6J)	MP:0001067	9362461	MGI:96083
Nrg1<tm1Gne>/Nrg1<tm1Gne>	Nrg1<tm1Gne>	either: (involves: 129S2/SvPas * BALB/c) or (involves: 129S2/SvPas * C57BL/6J)	MP:0003993	9362461	MGI:96083
Nrg1<tm1Gne>/Nrg1<tm1Gne>	Nrg1<tm1Gne>	either: (involves: 129S2/SvPas * BALB/c) or (involves: 129S2/SvPas * C57BL/6J)	MP:0011098	9362461	MGI:96083
Nkx3-2<tm1.1Tlu>/Nkx3-2<tm1.1Tlu>	Nkx3-2<tm1.1Tlu>	either: (involves: 129S1/Sv * 129X1/SvJ) or (involves: 129S1/Sv * 129X1/SvJ * C57BL/6J)	MP:0000438	10572046	MGI:108015
Nkx3-2<tm1.1Tlu>/Nkx3-2<tm1.1Tlu>	Nkx3-2<tm1.1Tlu>	either: (involves: 129S1/Sv * 129X1/SvJ) or (involves: 129S1/Sv * 129X1/SvJ * C57BL/6J)	MP:0001268	10572046	MGI:108015
Nkx3-2<tm1.1Tlu>/Nkx3-2<tm1.1Tlu>	Nkx3-2<tm1.1Tlu>	either: (involves: 129S1/Sv * 129X1/SvJ) or (involves: 129S1/Sv * 129X1/SvJ * C57BL/6J)	MP:0000164	10572046	MGI:108015
Nkx3-2<tm1.1Tlu>/Nkx3-2<tm1.1Tlu>	Nkx3-2<tm1.1Tlu>	either: (involves: 129S1/Sv * 129X1/SvJ) or (involves: 129S1/Sv * 129X1/SvJ * C57BL/6J)	MP:0001255	10572046	MGI:108015
Nkx3-2<tm1.1Tlu>/Nkx3-2<tm1.1Tlu>	Nkx3-2<tm1.1Tlu>	either: (involves: 129S1/Sv * 129X1/SvJ) or (involves: 129S1/Sv * 129X1/SvJ * C57BL/6J)	MP:0000137	10572046	MGI:108015
Nkx3-2<tm1.1Tlu>/Nkx3-2<tm1.1Tlu>	Nkx3-2<tm1.1Tlu>	either: (involves: 129S1/Sv * 129X1/SvJ) or (involves: 129S1/Sv * 129X1/SvJ * C57BL/6J)	MP:0000071	10572046	MGI:108015
Nkx3-2<tm1.1Tlu>/Nkx3-2<tm1.1Tlu>	Nkx3-2<tm1.1Tlu>	either: (involves: 129S1/Sv * 129X1/SvJ) or (involves: 129S1/Sv * 129X1/SvJ * C57BL/6J)	MP:0000592	10572046	MGI:108015
Nkx3-2<tm1.1Tlu>/Nkx3-2<tm1.1Tlu>	Nkx3-2<tm1.1Tlu>	either: (involves: 129S1/Sv * 129X1/SvJ) or (involves: 129S1/Sv * 129X1/SvJ * C57BL/6J)	MP:0000690	10572046	MGI:108015
Nkx3-2<tm1.1Tlu>/Nkx3-2<tm1.1Tlu>	Nkx3-2<tm1.1Tlu>	either: (involves: 129S1/Sv * 129X1/SvJ) or (involves: 129S1/Sv * 129X1/SvJ * C57BL/6J)	MP:0000141	10572046	MGI:108015
Nkx3-2<tm1.1Tlu>/Nkx3-2<tm1.1Tlu>	Nkx3-2<tm1.1Tlu>	either: (involves: 129S1/Sv * 129X1/SvJ) or (involves: 129S1/Sv * 129X1/SvJ * C57BL/6J)	MP:0000074	10572046	MGI:108015
Nkx3-2<tm1.1Tlu>/Nkx3-2<tm1.1Tlu>	Nkx3-2<tm1.1Tlu>	either: (involves: 129S1/Sv * 129X1/SvJ) or (involves: 129S1/Sv * 129X1/SvJ * C57BL/6J)	MP:0000079	10572046	MGI:108015
Nkx3-2<tm1.1Tlu>/Nkx3-2<tm1.1Tlu>	Nkx3-2<tm1.1Tlu>	either: (involves: 129S1/Sv * 129X1/SvJ) or (involves: 129S1/Sv * 129X1/SvJ * C57BL/6J)	MP:0000106	10572046	MGI:108015
Nkx3-2<tm1.1Tlu>/Nkx3-2<tm1.1Tlu>	Nkx3-2<tm1.1Tlu>	either: (involves: 129S1/Sv * 129X1/SvJ) or (involves: 129S1/Sv * 129X1/SvJ * C57BL/6J)	MP:0005227	10572046	MGI:108015
Nkx3-2<tm1.1Tlu>/Nkx3-2<tm1.1Tlu>	Nkx3-2<tm1.1Tlu>	either: (involves: 129S1/Sv * 129X1/SvJ) or (involves: 129S1/Sv * 129X1/SvJ * C57BL/6J)	MP:0004173	10572046	MGI:108015
Nkx3-2<tm1.1Tlu>/Nkx3-2<tm1.1Tlu>	Nkx3-2<tm1.1Tlu>	either: (involves: 129S1/Sv * 129X1/SvJ) or (involves: 129S1/Sv * 129X1/SvJ * C57BL/6J)	MP:0004443	10572046	MGI:108015
Nkx3-2<tm1.1Tlu>/Nkx3-2<tm1.1Tlu>	Nkx3-2<tm1.1Tlu>	either: (involves: 129S1/Sv * 129X1/SvJ) or (involves: 129S1/Sv * 129X1/SvJ * C57BL/6J)	MP:0004445	10572046	MGI:108015
Nkx3-2<tm1.1Tlu>/Nkx3-2<tm1.1Tlu>	Nkx3-2<tm1.1Tlu>	either: (involves: 129S1/Sv * 129X1/SvJ) or (involves: 129S1/Sv * 129X1/SvJ * C57BL/6J)	MP:0004599	10572046	MGI:108015
Nkx3-2<tm1.1Tlu>/Nkx3-2<tm1.1Tlu>	Nkx3-2<tm1.1Tlu>	either: (involves: 129S1/Sv * 129X1/SvJ) or (involves: 129S1/Sv * 129X1/SvJ * C57BL/6J)	MP:0004607	10572046	MGI:108015
Nkx3-2<tm1.1Tlu>/Nkx3-2<tm1.1Tlu>	Nkx3-2<tm1.1Tlu>	either: (involves: 129S1/Sv * 129X1/SvJ) or (involves: 129S1/Sv * 129X1/SvJ * C57BL/6J)	MP:0004610	10572046	MGI:108015
Nkx3-2<tm1.1Tlu>/Nkx3-2<tm1.1Tlu>	Nkx3-2<tm1.1Tlu>	either: (involves: 129S1/Sv * 129X1/SvJ) or (involves: 129S1/Sv * 129X1/SvJ * C57BL/6J)	MP:0004704	10572046	MGI:108015
Nkx3-2<tm1.1Tlu>/Nkx3-2<tm1.1Tlu>	Nkx3-2<tm1.1Tlu>	either: (involves: 129S1/Sv * 129X1/SvJ) or (involves: 129S1/Sv * 129X1/SvJ * C57BL/6J)	MP:0004733	10572046	MGI:108015
Nkx3-2<tm1.1Tlu>/Nkx3-2<tm1.1Tlu>	Nkx3-2<tm1.1Tlu>	either: (involves: 129S1/Sv * 129X1/SvJ) or (involves: 129S1/Sv * 129X1/SvJ * C57BL/6J)	MP:0008271	10572046	MGI:108015
Nkx3-2<tm1.1Tlu>/Nkx3-2<tm1.1Tlu>	Nkx3-2<tm1.1Tlu>	either: (involves: 129S1/Sv * 129X1/SvJ) or (involves: 129S1/Sv * 129X1/SvJ * C57BL/6J)	MP:0011087	10572046	MGI:108015
Lpar1<tm1Jch>/Lpar1<tm1Jch>	Lpar1<tm1Jch>	involves: 129S1/Sv * 129X1/SvJ * C57BL/6J	MP:0001265	11087877	MGI:108429
Lpar1<tm1Jch>/Lpar1<tm1Jch>	Lpar1<tm1Jch>	involves: 129S1/Sv * 129X1/SvJ * C57BL/6J	MP:0001436	11087877	MGI:108429
Lpar1<tm1Jch>/Lpar1<tm1Jch>	Lpar1<tm1Jch>	involves: 129S1/Sv * 129X1/SvJ * C57BL/6J	MP:0000445	11087877	MGI:108429
Lpar1<tm1Jch>/Lpar1<tm1Jch>	Lpar1<tm1Jch>	involves: 129S1/Sv * 129X1/SvJ * C57BL/6J	MP:0001732	11087877	MGI:108429
Lpar1<tm1Jch>/Lpar1<tm1Jch>	Lpar1<tm1Jch>	involves: 129S1/Sv * 129X1/SvJ * C57BL/6J	MP:0000914	11087877	MGI:108429
Lpar1<tm1Jch>/Lpar1<tm1Jch>	Lpar1<tm1Jch>	involves: 129S1/Sv * 129X1/SvJ * C57BL/6J	MP:0001300	11087877	MGI:108429
Lpar1<tm1Jch>/Lpar1<tm1Jch>	Lpar1<tm1Jch>	involves: 129S1/Sv * 129X1/SvJ * C57BL/6J	MP:0001914	11087877	MGI:108429
Lpar1<tm1Jch>/Lpar1<tm1Jch>	Lpar1<tm1Jch>	involves: 129S1/Sv * 129X1/SvJ * C57BL/6J	MP:0001106	11087877	MGI:108429
Lpar1<tm1Jch>/Lpar1<tm1Jch>	Lpar1<tm1Jch>	involves: 129S1/Sv * 129X1/SvJ * C57BL/6J	MP:0001107	11087877	MGI:108429
Lpar1<tm1Jch>/Lpar1<tm1Jch>	Lpar1<tm1Jch>	involves: 129S1/Sv * 129X1/SvJ * C57BL/6J	MP:0002651	11087877	MGI:108429
Lpar1<tm1Jch>/Lpar1<tm1Jch>	Lpar1<tm1Jch>	involves: 129S1/Sv * 129X1/SvJ * C57BL/6J	MP:0010025	11087877	MGI:108429
Lpar1<tm1Jch>/Lpar1<tm1Jch>	Lpar1<tm1Jch>	involves: 129S1/Sv * 129X1/SvJ * C57BL/6J	MP:0011086	11087877	MGI:108429
Lpar1<tm1Jch>/Lpar1<tm1Jch>	Lpar1<tm1Jch>	involves: 129S1/Sv * 129X1/SvJ * C57BL/6J	MP:0011088	11087877	MGI:108429
En1<tm1Alj>/En1<tm1Alj>	En1<tm1Alj>	involves: 129/Sv * C57BL/6J	MP:0001676	9362463	MGI:95389
Ednra<tm1Ywa>/Ednra<tm1Ywa>	Ednra<tm1Ywa>	Not Specified	MP:0000452	15306564	MGI:105923
Ednra<tm1Ywa>/Ednra<tm1Ywa>	Ednra<tm1Ywa>	Not Specified	MP:0000458	15306564	MGI:105923
Ednra<tm1Ywa>/Ednra<tm1Ywa>	Ednra<tm1Ywa>	Not Specified	MP:0000455	15306564	MGI:105923
Ednra<tm1Ywa>/Ednra<tm1Ywa>	Ednra<tm1Ywa>	Not Specified	MP:0005249	15306564	MGI:105923
Ednra<tm1Ywa>/Ednra<tm1Ywa>	Ednra<tm1Ywa>	Not Specified	MP:0005587	15306564	MGI:105923
Ednra<tm1Ywa>/Ednra<tm1Ywa>	Ednra<tm1Ywa>	Not Specified	MP:0003138	15306564	MGI:105923
Ednra<tm1Ywa>/Ednra<tm1Ywa>	Ednra<tm1Ywa>	Not Specified	MP:0003235	15306564	MGI:105923
Ednra<tm1Ywa>/Ednra<tm1Ywa>	Ednra<tm1Ywa>	Not Specified	MP:0004468	15306564	MGI:105923
Ednra<tm1Ywa>/Ednra<tm1Ywa>	Ednra<tm1Ywa>	Not Specified	MP:0008381	15306564	MGI:105923
Shh<tm1Amc>/Shh<tm1Amc>	Shh<tm1Amc>	Not Specified	MP:0002234	15305287	MGI:98297
Shh<tm1Amc>/Shh<tm1Amc>	Shh<tm1Amc>	Not Specified	MP:0002264	15305287	MGI:98297
Shh<tm1Amc>/Shh<tm1Amc>	Shh<tm1Amc>	Not Specified	MP:0001178	15305287	MGI:98297
Shh<tm1Amc>/Shh<tm1Amc>	Shh<tm1Amc>	Not Specified	MP:0002691	15829524	MGI:98297
Shh<tm1Amc>/Shh<tm1Amc>	Shh<tm1Amc>	Not Specified	MP:0003118	15305287	MGI:98297
Shh<tm1Amc>/Shh<tm1Amc>	Shh<tm1Amc>	Not Specified	MP:0003321	15305287	MGI:98297
Shh<tm1Amc>/Shh<tm1Amc>	Shh<tm1Amc>	Not Specified	MP:0004553	15305287	MGI:98297
Shh<tm1Amc>/Shh<tm1Amc>	Shh<tm1Amc>	Not Specified	MP:0011087	15305287	MGI:98297
Fgf9<tm1Dor>/Fgf9<tm1Dor>	Fgf9<tm1Dor>	involves: 129S6/SvEvTac * C57BL/6	MP:0001663	18653563	MGI:104723
Fgf9<tm1Dor>/Fgf9<tm1Dor>	Fgf9<tm1Dor>	involves: 129S6/SvEvTac * C57BL/6	MP:0000111	11493531	MGI:104723
Fgf9<tm1Dor>/Fgf9<tm1Dor>	Fgf9<tm1Dor>	involves: 129S6/SvEvTac * C57BL/6	MP:0001146	11290325	MGI:104723
Fgf9<tm1Dor>/Fgf9<tm1Dor>	Fgf9<tm1Dor>	involves: 129S6/SvEvTac * C57BL/6	MP:0002211	11290325	MGI:104723
Fgf9<tm1Dor>/Fgf9<tm1Dor>	Fgf9<tm1Dor>	involves: 129S6/SvEvTac * C57BL/6	MP:0001953	11493531	MGI:104723
Fgf9<tm1Dor>/Fgf9<tm1Dor>	Fgf9<tm1Dor>	involves: 129S6/SvEvTac * C57BL/6	MP:0000496	18653563	MGI:104723
Fgf9<tm1Dor>/Fgf9<tm1Dor>	Fgf9<tm1Dor>	involves: 129S6/SvEvTac * C57BL/6	MP:0001940	11290325	MGI:104723
Fgf9<tm1Dor>/Fgf9<tm1Dor>	Fgf9<tm1Dor>	involves: 129S6/SvEvTac * C57BL/6	MP:0001178	11493531	MGI:104723
Fgf9<tm1Dor>/Fgf9<tm1Dor>	Fgf9<tm1Dor>	involves: 129S6/SvEvTac * C57BL/6	MP:0000494	16308329	MGI:104723
Fgf9<tm1Dor>/Fgf9<tm1Dor>	Fgf9<tm1Dor>	involves: 129S6/SvEvTac * C57BL/6	MP:0001575	11493531	MGI:104723
Fgf9<tm1Dor>/Fgf9<tm1Dor>	Fgf9<tm1Dor>	involves: 129S6/SvEvTac * C57BL/6	MP:0005039	11493531	MGI:104723
Fgf9<tm1Dor>/Fgf9<tm1Dor>	Fgf9<tm1Dor>	involves: 129S6/SvEvTac * C57BL/6	MP:0002786	11290325	MGI:104723
Fgf9<tm1Dor>/Fgf9<tm1Dor>	Fgf9<tm1Dor>	involves: 129S6/SvEvTac * C57BL/6	MP:0005631	11493531	MGI:104723
Fgf9<tm1Dor>/Fgf9<tm1Dor>	Fgf9<tm1Dor>	involves: 129S6/SvEvTac * C57BL/6	MP:0002996	11290325	MGI:104723
Fgf9<tm1Dor>/Fgf9<tm1Dor>	Fgf9<tm1Dor>	involves: 129S6/SvEvTac * C57BL/6	MP:0002995	11290325	MGI:104723
Fgf9<tm1Dor>/Fgf9<tm1Dor>	Fgf9<tm1Dor>	involves: 129S6/SvEvTac * C57BL/6	MP:0003140	11493531	MGI:104723
Fgf9<tm1Dor>/Fgf9<tm1Dor>	Fgf9<tm1Dor>	involves: 129S6/SvEvTac * C57BL/6	MP:0004109	11290325	MGI:104723
Fgf9<tm1Dor>/Fgf9<tm1Dor>	Fgf9<tm1Dor>	involves: 129S6/SvEvTac * C57BL/6	MP:0004841	18653563	MGI:104723
Fgf9<tm1Dor>/Fgf9<tm1Dor>	Fgf9<tm1Dor>	involves: 129S6/SvEvTac * C57BL/6	MP:0004932	11290325	MGI:104723
Fgf9<tm1Dor>/Fgf9<tm1Dor>	Fgf9<tm1Dor>	involves: 129S6/SvEvTac * C57BL/6	MP:0008022	11493531	MGI:104723
Fgf9<tm1Dor>/Fgf9<tm1Dor>	Fgf9<tm1Dor>	involves: 129S6/SvEvTac * C57BL/6	MP:0006418	11290325	MGI:104723
Fgf9<tm1Dor>/Fgf9<tm1Dor>	Fgf9<tm1Dor>	involves: 129S6/SvEvTac * C57BL/6	MP:0006419	11290325	MGI:104723
Fgf9<tm1Dor>/Fgf9<tm1Dor>	Fgf9<tm1Dor>	involves: 129S6/SvEvTac * C57BL/6	MP:0006421	11290325	MGI:104723
Fgf9<tm1Dor>/Fgf9<tm1Dor>	Fgf9<tm1Dor>	involves: 129S6/SvEvTac * C57BL/6	MP:0009431	11493531	MGI:104723
Fgf9<tm1Dor>/Fgf9<tm1Dor>	Fgf9<tm1Dor>	involves: 129S6/SvEvTac * C57BL/6	MP:0011024	11493531	MGI:104723
Fgf9<tm1Dor>/Fgf9<tm1Dor>	Fgf9<tm1Dor>	involves: 129S6/SvEvTac * C57BL/6	MP:0011087	11493531	MGI:104723
Fgf9<tm1Dor>/Fgf9<tm1Dor>	Fgf9<tm1Dor>	involves: 129S6/SvEvTac * C57BL/6	MP:0011089	11290325	MGI:104723
Fgf9<tm1Dor>/Fgf9<tm1Dor>	Fgf9<tm1Dor>	involves: 129S6/SvEvTac * C57BL/6	MP:0011146	11493531	MGI:104723
Rxra<tm3Ipc>/Rxra<tm3Ipc>	Rxra<tm3Ipc>	involves: 129/Sv * C57BL/6	MP:0002127	11493527	MGI:98214
Rxra<tm3Ipc>/Rxra<tm3Ipc>	Rxra<tm3Ipc>	involves: 129/Sv * C57BL/6	MP:0002110	11493527	MGI:98214
Rxra<tm3Ipc>/Rxra<tm3Ipc>	Rxra<tm3Ipc>	involves: 129/Sv * C57BL/6	MP:0002092	11493527	MGI:98214
Rxra<tm3Ipc>/Rxra<tm3Ipc>	Rxra<tm3Ipc>	involves: 129/Sv * C57BL/6	MP:0002089	11493527	MGI:98214
Rxra<tm3Ipc>/Rxra<tm3Ipc>	Rxra<tm3Ipc>	involves: 129/Sv * C57BL/6	MP:0002114	11493527	MGI:98214
Rxra<tm3Ipc>/Rxra<tm3Ipc>	Rxra<tm3Ipc>	involves: 129/Sv * C57BL/6	MP:0002113	11493527	MGI:98214
Rxra<tm3Ipc>/Rxra<tm3Ipc>	Rxra<tm3Ipc>	involves: 129/Sv * C57BL/6	MP:0011086	11493527	MGI:98214
Hoxa11<tm1Ssp>/Hoxa11<tm1Ssp>,Hoxd11<tm1Mrc>/Hoxd11<tm1Mrc>	Hoxd11<tm1Mrc>|Hoxa11<tm1Ssp>	mixed	MP:0002135	11493536	MGI:96172,MGI:96203
Hoxa11<tm1Ssp>/Hoxa11<tm1Ssp>,Hoxd11<tm1Mrc>/Hoxd11<tm1Mrc>	Hoxd11<tm1Mrc>|Hoxa11<tm1Ssp>	mixed	MP:0002110	7596412	MGI:96172,MGI:96203
Hoxa11<tm1Ssp>/Hoxa11<tm1Ssp>,Hoxd11<tm1Mrc>/Hoxd11<tm1Mrc>	Hoxd11<tm1Mrc>|Hoxa11<tm1Ssp>	mixed	MP:0002115	7596412	MGI:96172,MGI:96203
Hoxa11<tm1Ssp>/Hoxa11<tm1Ssp>,Hoxd11<tm1Mrc>/Hoxd11<tm1Mrc>	Hoxd11<tm1Mrc>|Hoxa11<tm1Ssp>	mixed	MP:0000572	7596412	MGI:96172,MGI:96203
Hoxa11<tm1Ssp>/Hoxa11<tm1Ssp>,Hoxd11<tm1Mrc>/Hoxd11<tm1Mrc>	Hoxd11<tm1Mrc>|Hoxa11<tm1Ssp>	mixed	MP:0000137	7596412	MGI:96172,MGI:96203
Hoxa11<tm1Ssp>/Hoxa11<tm1Ssp>,Hoxd11<tm1Mrc>/Hoxd11<tm1Mrc>	Hoxd11<tm1Mrc>|Hoxa11<tm1Ssp>	mixed	MP:0000554	7596412	MGI:96172,MGI:96203
Hoxa11<tm1Ssp>/Hoxa11<tm1Ssp>,Hoxd11<tm1Mrc>/Hoxd11<tm1Mrc>	Hoxd11<tm1Mrc>|Hoxa11<tm1Ssp>	mixed	MP:0002187	7596412	MGI:96172,MGI:96203
Hoxa11<tm1Ssp>/Hoxa11<tm1Ssp>,Hoxd11<tm1Mrc>/Hoxd11<tm1Mrc>	Hoxd11<tm1Mrc>|Hoxa11<tm1Ssp>	mixed	MP:0000564	7596412	MGI:96172,MGI:96203
Hoxa11<tm1Ssp>/Hoxa11<tm1Ssp>,Hoxd11<tm1Mrc>/Hoxd11<tm1Mrc>	Hoxd11<tm1Mrc>|Hoxa11<tm1Ssp>	mixed	MP:0001539	7596412	MGI:96172,MGI:96203
Hoxa11<tm1Ssp>/Hoxa11<tm1Ssp>,Hoxd11<tm1Mrc>/Hoxd11<tm1Mrc>	Hoxd11<tm1Mrc>|Hoxa11<tm1Ssp>	mixed	MP:0000555	7596412	MGI:96172,MGI:96203
Hoxa11<tm1Ssp>/Hoxa11<tm1Ssp>,Hoxd11<tm1Mrc>/Hoxd11<tm1Mrc>	Hoxd11<tm1Mrc>|Hoxa11<tm1Ssp>	mixed	MP:0000553	7596412	MGI:96172,MGI:96203
Hoxa11<tm1Ssp>/Hoxa11<tm1Ssp>,Hoxd11<tm1Mrc>/Hoxd11<tm1Mrc>	Hoxd11<tm1Mrc>|Hoxa11<tm1Ssp>	mixed	MP:0000520	7596412	MGI:96172,MGI:96203
Hoxa11<tm1Ssp>/Hoxa11<tm1Ssp>,Hoxd11<tm1Mrc>/Hoxd11<tm1Mrc>	Hoxd11<tm1Mrc>|Hoxa11<tm1Ssp>	mixed	MP:0000521	7596412	MGI:96172,MGI:96203
Hoxa11<tm1Ssp>/Hoxa11<tm1Ssp>,Hoxd11<tm1Mrc>/Hoxd11<tm1Mrc>	Hoxd11<tm1Mrc>|Hoxa11<tm1Ssp>	mixed	MP:0000527	11493536	MGI:96172,MGI:96203
Hoxa11<tm1Ssp>/Hoxa11<tm1Ssp>,Hoxd11<tm1Mrc>/Hoxd11<tm1Mrc>	Hoxd11<tm1Mrc>|Hoxa11<tm1Ssp>	mixed	MP:0000524	7596412	MGI:96172,MGI:96203
Hoxa11<tm1Ssp>/Hoxa11<tm1Ssp>,Hoxd11<tm1Mrc>/Hoxd11<tm1Mrc>	Hoxd11<tm1Mrc>|Hoxa11<tm1Ssp>	mixed	MP:0002769	7596412	MGI:96172,MGI:96203
Hoxa11<tm1Ssp>/Hoxa11<tm1Ssp>,Hoxd11<tm1Mrc>/Hoxd11<tm1Mrc>	Hoxd11<tm1Mrc>|Hoxa11<tm1Ssp>	mixed	MP:0005104	7596412	MGI:96172,MGI:96203
Hoxa11<tm1Ssp>/Hoxa11<tm1Ssp>,Hoxd11<tm1Mrc>/Hoxd11<tm1Mrc>	Hoxd11<tm1Mrc>|Hoxa11<tm1Ssp>	mixed	MP:0005306	7596412	MGI:96172,MGI:96203
Hoxa11<tm1Ssp>/Hoxa11<tm1Ssp>,Hoxd11<tm1Mrc>/Hoxd11<tm1Mrc>	Hoxd11<tm1Mrc>|Hoxa11<tm1Ssp>	mixed	MP:0003050	7596412	MGI:96172,MGI:96203
Hoxa11<tm1Ssp>/Hoxa11<tm1Ssp>,Hoxd11<tm1Mrc>/Hoxd11<tm1Mrc>	Hoxd11<tm1Mrc>|Hoxa11<tm1Ssp>	mixed	MP:0003446	7596412	MGI:96172,MGI:96203
Hoxa11<tm1Ssp>/Hoxa11<tm1Ssp>,Hoxd11<tm1Mrc>/Hoxd11<tm1Mrc>	Hoxd11<tm1Mrc>|Hoxa11<tm1Ssp>	mixed	MP:0003613	7596412	MGI:96172,MGI:96203
Hoxa11<tm1Ssp>/Hoxa11<tm1Ssp>,Hoxd11<tm1Mrc>/Hoxd11<tm1Mrc>	Hoxd11<tm1Mrc>|Hoxa11<tm1Ssp>	mixed	MP:0003672	11493536	MGI:96172,MGI:96203
Hoxa11<tm1Ssp>/Hoxa11<tm1Ssp>,Hoxd11<tm1Mrc>/Hoxd11<tm1Mrc>	Hoxd11<tm1Mrc>|Hoxa11<tm1Ssp>	mixed	MP:0003723	7596412	MGI:96172,MGI:96203
Hoxa11<tm1Ssp>/Hoxa11<tm1Ssp>,Hoxd11<tm1Mrc>/Hoxd11<tm1Mrc>	Hoxd11<tm1Mrc>|Hoxa11<tm1Ssp>	mixed	MP:0003855	7596412	MGI:96172,MGI:96203
Hoxa11<tm1Ssp>/Hoxa11<tm1Ssp>,Hoxd11<tm1Mrc>/Hoxd11<tm1Mrc>	Hoxd11<tm1Mrc>|Hoxa11<tm1Ssp>	mixed	MP:0004360	7596412	MGI:96172,MGI:96203
Hoxa11<tm1Ssp>/Hoxa11<tm1Ssp>,Hoxd11<tm1Mrc>/Hoxd11<tm1Mrc>	Hoxd11<tm1Mrc>|Hoxa11<tm1Ssp>	mixed	MP:0004617	7596412	MGI:96172,MGI:96203
Hoxa11<tm1Ssp>/Hoxa11<tm1Ssp>,Hoxd11<tm1Mrc>/Hoxd11<tm1Mrc>	Hoxd11<tm1Mrc>|Hoxa11<tm1Ssp>	mixed	MP:0004618	7596412	MGI:96172,MGI:96203
Hoxa11<tm1Ssp>/Hoxa11<tm1Ssp>,Hoxd11<tm1Mrc>/Hoxd11<tm1Mrc>	Hoxd11<tm1Mrc>|Hoxa11<tm1Ssp>	mixed	MP:0004634	7596412	MGI:96172,MGI:96203
Hoxa11<tm1Ssp>/Hoxa11<tm1Ssp>,Hoxd11<tm1Mrc>/Hoxd11<tm1Mrc>	Hoxd11<tm1Mrc>|Hoxa11<tm1Ssp>	mixed	MP:0004649	7596412	MGI:96172,MGI:96203
Hoxa11<tm1Ssp>/Hoxa11<tm1Ssp>,Hoxd11<tm1Mrc>/Hoxd11<tm1Mrc>	Hoxd11<tm1Mrc>|Hoxa11<tm1Ssp>	mixed	MP:0004650	7596412	MGI:96172,MGI:96203
Hoxa11<tm1Ssp>/Hoxa11<tm1Ssp>,Hoxd11<tm1Mrc>/Hoxd11<tm1Mrc>	Hoxd11<tm1Mrc>|Hoxa11<tm1Ssp>	mixed	MP:0004936	11493536	MGI:96172,MGI:96203
Hoxa11<tm1Ssp>/Hoxa11<tm1Ssp>,Hoxd11<tm1Mrc>/Hoxd11<tm1Mrc>	Hoxd11<tm1Mrc>|Hoxa11<tm1Ssp>	mixed	MP:0008159	11493536	MGI:96172,MGI:96203
Hoxa11<tm1Ssp>/Hoxa11<tm1Ssp>,Hoxd11<tm1Mrc>/Hoxd11<tm1Mrc>	Hoxd11<tm1Mrc>|Hoxa11<tm1Ssp>	mixed	MP:0010984	11493536	MGI:96172,MGI:96203
Hoxa11<tm1Ssp>/Hoxa11<tm1Ssp>,Hoxd11<tm1Mrc>/Hoxd11<tm1Mrc>	Hoxd11<tm1Mrc>|Hoxa11<tm1Ssp>	mixed	MP:0011090	7596412	MGI:96172,MGI:96203
Hoxa11<tm1Ssp>/Hoxa11<tm1Ssp>,Hoxd11<tm1Mrc>/Hoxd11<tm1Mrc>	Hoxd11<tm1Mrc>|Hoxa11<tm1Ssp>	mixed	MP:0011565	7596412	MGI:96172,MGI:96203
Hoxa11<tm1Ssp>/Hoxa11<+>,Hoxd11<tm1Mrc>/Hoxd11<+>	Hoxd11<tm1Mrc>|Hoxd11<+>|Hoxa11<tm1Ssp>|Hoxa11<+>	mixed	MP:0004617	7596412	MGI:96172,MGI:96203
Hoxa11<tm1Ssp>/Hoxa11<+>,Hoxd11<tm1Mrc>/Hoxd11<+>	Hoxd11<tm1Mrc>|Hoxd11<+>|Hoxa11<tm1Ssp>|Hoxa11<+>	mixed	MP:0008915	7596412	MGI:96172,MGI:96203
Pitx2<tm1Jfm>/Pitx2<tm1Jfm>	Pitx2<tm1Jfm>	involves: 129S4/SvJaeSor	MP:0000111	10499585	MGI:109340
Pitx2<tm1Jfm>/Pitx2<tm1Jfm>	Pitx2<tm1Jfm>	involves: 129S4/SvJaeSor	MP:0000458	10499585	MGI:109340
Pitx2<tm1Jfm>/Pitx2<tm1Jfm>	Pitx2<tm1Jfm>	involves: 129S4/SvJaeSor	MP:0000455	10499585	MGI:109340
Pitx2<tm1Jfm>/Pitx2<tm1Jfm>	Pitx2<tm1Jfm>	involves: 129S4/SvJaeSor	MP:0001312	10499585	MGI:109340
Pitx2<tm1Jfm>/Pitx2<tm1Jfm>	Pitx2<tm1Jfm>	involves: 129S4/SvJaeSor	MP:0000118	10499585,14623826	MGI:109340
Pitx2<tm1Jfm>/Pitx2<tm1Jfm>	Pitx2<tm1Jfm>	involves: 129S4/SvJaeSor	MP:0000282	11493526	MGI:109340
Pitx2<tm1Jfm>/Pitx2<tm1Jfm>	Pitx2<tm1Jfm>	involves: 129S4/SvJaeSor	MP:0000284	11493526	MGI:109340
Pitx2<tm1Jfm>/Pitx2<tm1Jfm>	Pitx2<tm1Jfm>	involves: 129S4/SvJaeSor	MP:0000694	10499585	MGI:109340
Pitx2<tm1Jfm>/Pitx2<tm1Jfm>	Pitx2<tm1Jfm>	involves: 129S4/SvJaeSor	MP:0001319	10499585	MGI:109340
Pitx2<tm1Jfm>/Pitx2<tm1Jfm>	Pitx2<tm1Jfm>	involves: 129S4/SvJaeSor	MP:0001701	10499585	MGI:109340
Pitx2<tm1Jfm>/Pitx2<tm1Jfm>	Pitx2<tm1Jfm>	involves: 129S4/SvJaeSor	MP:0000299	11493526	MGI:109340
Pitx2<tm1Jfm>/Pitx2<tm1Jfm>	Pitx2<tm1Jfm>	involves: 129S4/SvJaeSor	MP:0005205	10499585	MGI:109340
Pitx2<tm1Jfm>/Pitx2<tm1Jfm>	Pitx2<tm1Jfm>	involves: 129S4/SvJaeSor	MP:0005247	10499585	MGI:109340
Pitx2<tm1Jfm>/Pitx2<tm1Jfm>	Pitx2<tm1Jfm>	involves: 129S4/SvJaeSor	MP:0005587	14623826	MGI:109340
Pitx2<tm1Jfm>/Pitx2<tm1Jfm>	Pitx2<tm1Jfm>	involves: 129S4/SvJaeSor	MP:0000531	10499585,11493526	MGI:109340
Pitx2<tm1Jfm>/Pitx2<tm1Jfm>	Pitx2<tm1Jfm>	involves: 129S4/SvJaeSor	MP:0000644	10499585	MGI:109340
Pitx2<tm1Jfm>/Pitx2<tm1Jfm>	Pitx2<tm1Jfm>	involves: 129S4/SvJaeSor	MP:0003052	10499585	MGI:109340
Pitx2<tm1Jfm>/Pitx2<tm1Jfm>	Pitx2<tm1Jfm>	involves: 129S4/SvJaeSor	MP:0003105	11493526	MGI:109340
Pitx2<tm1Jfm>/Pitx2<tm1Jfm>	Pitx2<tm1Jfm>	involves: 129S4/SvJaeSor	MP:0003119	10499585,11493526	MGI:109340
Pitx2<tm1Jfm>/Pitx2<tm1Jfm>	Pitx2<tm1Jfm>	involves: 129S4/SvJaeSor	MP:0006061	11493526	MGI:109340
Pitx2<tm1Jfm>/Pitx2<tm1Jfm>	Pitx2<tm1Jfm>	involves: 129S4/SvJaeSor	MP:0006064	11493526	MGI:109340
Pitx2<tm1Jfm>/Pitx2<tm1Jfm>	Pitx2<tm1Jfm>	involves: 129S4/SvJaeSor	MP:0006107	10499585	MGI:109340
Pitx2<tm1Jfm>/Pitx2<tm1Jfm>	Pitx2<tm1Jfm>	involves: 129S4/SvJaeSor	MP:0006241	10499585	MGI:109340
Pitx2<tm1Jfm>/Pitx2<tm1Jfm>	Pitx2<tm1Jfm>	involves: 129S4/SvJaeSor	MP:0004283	10499585	MGI:109340
Pitx2<tm1Jfm>/Pitx2<tm1Jfm>	Pitx2<tm1Jfm>	involves: 129S4/SvJaeSor	MP:0010412	11493526	MGI:109340
Pitx2<tm1Jfm>/Pitx2<tm1Jfm>	Pitx2<tm1Jfm>	involves: 129S4/SvJaeSor	MP:0010437	11493526	MGI:109340
Pitx2<tm1Jfm>/Pitx2<tm1Jfm>	Pitx2<tm1Jfm>	involves: 129S4/SvJaeSor	MP:0010440	11493526	MGI:109340
Pitx2<tm1Jfm>/Pitx2<tm1Jfm>	Pitx2<tm1Jfm>	involves: 129S4/SvJaeSor	MP:0010454	10499585,11493526	MGI:109340
Pitx2<tm1Jfm>/Pitx2<tm1Jfm>	Pitx2<tm1Jfm>	involves: 129S4/SvJaeSor	MP:0010607	11493526	MGI:109340
Pitx2<tm1Jfm>/Pitx2<tm1Jfm>	Pitx2<tm1Jfm>	involves: 129S4/SvJaeSor	MP:0011099	11493526	MGI:109340
Pitx2<tm1Jfm>/Pitx2<tm1Jfm>	Pitx2<tm1Jfm>	involves: 129S4/SvJaeSor	MP:0011109	10499585	MGI:109340
Pitx2<tm1Jfm>/Pitx2<tm2Jfm>	Pitx2<tm2Jfm>|Pitx2<tm1Jfm>	involves: 129S4/SvJaeSor * C57BL/6J	MP:0000531	11493526	MGI:109340
Pitx2<tm1Jfm>/Pitx2<tm2Jfm>	Pitx2<tm2Jfm>|Pitx2<tm1Jfm>	involves: 129S4/SvJaeSor * C57BL/6J	MP:0003105	11493526	MGI:109340
Pitx2<tm1Jfm>/Pitx2<tm2Jfm>	Pitx2<tm2Jfm>|Pitx2<tm1Jfm>	involves: 129S4/SvJaeSor * C57BL/6J	MP:0003119	11493526	MGI:109340
Pitx2<tm1Jfm>/Pitx2<tm2Jfm>	Pitx2<tm2Jfm>|Pitx2<tm1Jfm>	involves: 129S4/SvJaeSor * C57BL/6J	MP:0011109	11493526	MGI:109340
Pitx2<tm1Jfm>/Pitx2<tm2.1Jfm>	Pitx2<tm2.1Jfm>|Pitx2<tm1Jfm>	involves: 129S4/SvJaeSor * C57BL/6J	MP:0000531	11493526	MGI:109340
Pitx2<tm1Jfm>/Pitx2<tm2.1Jfm>	Pitx2<tm2.1Jfm>|Pitx2<tm1Jfm>	involves: 129S4/SvJaeSor * C57BL/6J	MP:0003105	11493526	MGI:109340
Pitx2<tm1Jfm>/Pitx2<tm2.1Jfm>	Pitx2<tm2.1Jfm>|Pitx2<tm1Jfm>	involves: 129S4/SvJaeSor * C57BL/6J	MP:0003119	11493526	MGI:109340
Pitx2<tm1Jfm>/Pitx2<tm2.1Jfm>	Pitx2<tm2.1Jfm>|Pitx2<tm1Jfm>	involves: 129S4/SvJaeSor * C57BL/6J	MP:0011109	11493526	MGI:109340
Otx1<tm1Asim>/Otx1<tm1Asim>	Otx1<tm1Asim>	involves: C57BL/6 * DBA/2	MP:0002083	9477321	MGI:97450
Otx1<tm1Asim>/Otx1<tm1Asim>	Otx1<tm1Asim>	involves: C57BL/6 * DBA/2	MP:0001262	9477321	MGI:97450
Otx1<tm1Asim>/Otx1<tm1Asim>	Otx1<tm1Asim>	involves: C57BL/6 * DBA/2	MP:0001127	9477321	MGI:97450
Otx1<tm1Asim>/Otx1<tm1Asim>	Otx1<tm1Asim>	involves: C57BL/6 * DBA/2	MP:0002216	9477321	MGI:97450
Otx1<tm1Asim>/Otx1<tm1Asim>	Otx1<tm1Asim>	involves: C57BL/6 * DBA/2	MP:0001147	9477321	MGI:97450
Otx1<tm1Asim>/Otx1<tm1Asim>	Otx1<tm1Asim>	involves: C57BL/6 * DBA/2	MP:0001732	9477321	MGI:97450
Otx1<tm1Asim>/Otx1<tm1Asim>	Otx1<tm1Asim>	involves: C57BL/6 * DBA/2	MP:0001746	9477321	MGI:97450
Otx1<tm1Asim>/Otx1<tm1Asim>	Otx1<tm1Asim>	involves: C57BL/6 * DBA/2	MP:0001155	9477321	MGI:97450
Otx1<tm1Asim>/Otx1<tm1Asim>	Otx1<tm1Asim>	involves: C57BL/6 * DBA/2	MP:0001130	9477321	MGI:97450
Otx1<tm1Asim>/Otx1<tm1Asim>	Otx1<tm1Asim>	involves: C57BL/6 * DBA/2	MP:0002175	9477321	MGI:97450
Otx1<tm1Asim>/Otx1<tm1Asim>	Otx1<tm1Asim>	involves: C57BL/6 * DBA/2	MP:0002683	9477321	MGI:97450
Otx1<tm1Asim>/Otx1<tm1Asim>	Otx1<tm1Asim>	involves: C57BL/6 * DBA/2	MP:0002780	9477321	MGI:97450
Pitx2<tm1Jfm>/Pitx2<+>	Pitx2<tm1Jfm>|Pitx2<+>	involves: 129S4/SvJaeSor	MP:0001636	20457925	MGI:109340
Pitx2<tm1Jfm>/Pitx2<+>	Pitx2<tm1Jfm>|Pitx2<+>	involves: 129S4/SvJaeSor	MP:0000531	11493526	MGI:109340
Pitx2<tm1Jfm>/Pitx2<+>	Pitx2<tm1Jfm>|Pitx2<+>	involves: 129S4/SvJaeSor	MP:0008543	20457925	MGI:109340
Pitx2<tm1Jfm>/Pitx2<+>	Pitx2<tm1Jfm>|Pitx2<+>	involves: 129S4/SvJaeSor	MP:0010392	20457925	MGI:109340
Ngf<tm1Gne>/Ngf<tm1Gne>	Ngf<tm1Gne>	involves: 129S7/SvEvBrd * C57BL/6	MP:0002073	8137419	MGI:97321
Ngf<tm1Gne>/Ngf<tm1Gne>	Ngf<tm1Gne>	involves: 129S7/SvEvBrd * C57BL/6	MP:0001265	8137419	MGI:97321
Ngf<tm1Gne>/Ngf<tm1Gne>	Ngf<tm1Gne>	involves: 129S7/SvEvBrd * C57BL/6	MP:0001262	8137419	MGI:97321
Ngf<tm1Gne>/Ngf<tm1Gne>	Ngf<tm1Gne>	involves: 129S7/SvEvBrd * C57BL/6	MP:0000745	8137419	MGI:97321
Ngf<tm1Gne>/Ngf<tm1Gne>	Ngf<tm1Gne>	involves: 129S7/SvEvBrd * C57BL/6	MP:0001406	8137419	MGI:97321
Ngf<tm1Gne>/Ngf<tm1Gne>	Ngf<tm1Gne>	involves: 129S7/SvEvBrd * C57BL/6	MP:0001290	8137419	MGI:97321
Ngf<tm1Gne>/Ngf<tm1Gne>	Ngf<tm1Gne>	involves: 129S7/SvEvBrd * C57BL/6	MP:0001344	8137419	MGI:97321
Ngf<tm1Gne>/Ngf<tm1Gne>	Ngf<tm1Gne>	involves: 129S7/SvEvBrd * C57BL/6	MP:0001732	8137419	MGI:97321
Ngf<tm1Gne>/Ngf<tm1Gne>	Ngf<tm1Gne>	involves: 129S7/SvEvBrd * C57BL/6	MP:0000968	8137419	MGI:97321
Ngf<tm1Gne>/Ngf<tm1Gne>	Ngf<tm1Gne>	involves: 129S7/SvEvBrd * C57BL/6	MP:0001008	8137419	MGI:97321
Ngf<tm1Gne>/Ngf<tm1Gne>	Ngf<tm1Gne>	involves: 129S7/SvEvBrd * C57BL/6	MP:0001014	8137419	MGI:97321
Ngf<tm1Gne>/Ngf<tm1Gne>	Ngf<tm1Gne>	involves: 129S7/SvEvBrd * C57BL/6	MP:0001015	8137419	MGI:97321
Ngf<tm1Gne>/Ngf<tm1Gne>	Ngf<tm1Gne>	involves: 129S7/SvEvBrd * C57BL/6	MP:0003043	8137419	MGI:97321
Ngf<tm1Gne>/Ngf<tm1Gne>	Ngf<tm1Gne>	involves: 129S7/SvEvBrd * C57BL/6	MP:0006408	8137419	MGI:97321
Ngf<tm1Gne>/Ngf<tm1Gne>	Ngf<tm1Gne>	involves: 129S7/SvEvBrd * C57BL/6	MP:0011086	8137419	MGI:97321
Emx2<tm1Sia>/Emx2<tm1Sia>,Otx2<tm1Sia>/Otx2<+>	Otx2<tm1Sia>|Otx2<+>|Emx2<tm1Sia>	involves: C57BL/6 * CBA	MP:0001303	11493561	MGI:95388,MGI:97451
Emx2<tm1Sia>/Emx2<tm1Sia>,Otx2<tm1Sia>/Otx2<+>	Otx2<tm1Sia>|Otx2<+>|Emx2<tm1Sia>	involves: C57BL/6 * CBA	MP:0001329	11493561	MGI:95388,MGI:97451
Emx2<tm1Sia>/Emx2<tm1Sia>,Otx2<tm1Sia>/Otx2<+>	Otx2<tm1Sia>|Otx2<+>|Emx2<tm1Sia>	involves: C57BL/6 * CBA	MP:0002199	11493561	MGI:95388,MGI:97451
Emx2<tm1Sia>/Emx2<tm1Sia>,Otx2<tm1Sia>/Otx2<+>	Otx2<tm1Sia>|Otx2<+>|Emx2<tm1Sia>	involves: C57BL/6 * CBA	MP:0000780	11493561	MGI:95388,MGI:97451
Emx2<tm1Sia>/Emx2<tm1Sia>,Otx2<tm1Sia>/Otx2<+>	Otx2<tm1Sia>|Otx2<+>|Emx2<tm1Sia>	involves: C57BL/6 * CBA	MP:0000783	11493561	MGI:95388,MGI:97451
Emx2<tm1Sia>/Emx2<tm1Sia>,Otx2<tm1Sia>/Otx2<+>	Otx2<tm1Sia>|Otx2<+>|Emx2<tm1Sia>	involves: C57BL/6 * CBA	MP:0000897	11493561	MGI:95388,MGI:97451
Emx2<tm1Sia>/Emx2<tm1Sia>,Otx2<tm1Sia>/Otx2<+>	Otx2<tm1Sia>|Otx2<+>|Emx2<tm1Sia>	involves: C57BL/6 * CBA	MP:0000820	11493561,15917450	MGI:95388,MGI:97451
Emx2<tm1Sia>/Emx2<tm1Sia>,Otx2<tm1Sia>/Otx2<+>	Otx2<tm1Sia>|Otx2<+>|Emx2<tm1Sia>	involves: C57BL/6 * CBA	MP:0000787	11493561,15917450	MGI:95388,MGI:97451
Emx2<tm1Sia>/Emx2<tm1Sia>,Otx2<tm1Sia>/Otx2<+>	Otx2<tm1Sia>|Otx2<+>|Emx2<tm1Sia>	involves: C57BL/6 * CBA	MP:0000832	11493561	MGI:95388,MGI:97451
Emx2<tm1Sia>/Emx2<tm1Sia>,Otx2<tm1Sia>/Otx2<+>	Otx2<tm1Sia>|Otx2<+>|Emx2<tm1Sia>	involves: C57BL/6 * CBA	MP:0000788	11493561,15917450	MGI:95388,MGI:97451
Emx2<tm1Sia>/Emx2<tm1Sia>,Otx2<tm1Sia>/Otx2<+>	Otx2<tm1Sia>|Otx2<+>|Emx2<tm1Sia>	involves: C57BL/6 * CBA	MP:0000819	11493561	MGI:95388,MGI:97451
Emx2<tm1Sia>/Emx2<tm1Sia>,Otx2<tm1Sia>/Otx2<+>	Otx2<tm1Sia>|Otx2<+>|Emx2<tm1Sia>	involves: C57BL/6 * CBA	MP:0000815	11493561	MGI:95388,MGI:97451
Emx2<tm1Sia>/Emx2<tm1Sia>,Otx2<tm1Sia>/Otx2<+>	Otx2<tm1Sia>|Otx2<+>|Emx2<tm1Sia>	involves: C57BL/6 * CBA	MP:0000808	11493561,15917450	MGI:95388,MGI:97451
Emx2<tm1Sia>/Emx2<tm1Sia>,Otx2<tm1Sia>/Otx2<+>	Otx2<tm1Sia>|Otx2<+>|Emx2<tm1Sia>	involves: C57BL/6 * CBA	MP:0000814	11493561	MGI:95388,MGI:97451
Emx2<tm1Sia>/Emx2<tm1Sia>,Otx2<tm1Sia>/Otx2<+>	Otx2<tm1Sia>|Otx2<+>|Emx2<tm1Sia>	involves: C57BL/6 * CBA	MP:0002741	11493561	MGI:95388,MGI:97451
Emx2<tm1Sia>/Emx2<tm1Sia>,Otx2<tm1Sia>/Otx2<+>	Otx2<tm1Sia>|Otx2<+>|Emx2<tm1Sia>	involves: C57BL/6 * CBA	MP:0003006	11493561	MGI:95388,MGI:97451
Emx2<tm1Sia>/Emx2<tm1Sia>,Otx2<tm1Sia>/Otx2<+>	Otx2<tm1Sia>|Otx2<+>|Emx2<tm1Sia>	involves: C57BL/6 * CBA	MP:0006092	11493561	MGI:95388,MGI:97451
Emx2<tm1Sia>/Emx2<tm1Sia>,Otx2<tm1Sia>/Otx2<+>	Otx2<tm1Sia>|Otx2<+>|Emx2<tm1Sia>	involves: C57BL/6 * CBA	MP:0003232	20667915	MGI:95388,MGI:97451
Emx2<tm1Sia>/Emx2<tm1Sia>,Otx2<tm1Sia>/Otx2<+>	Otx2<tm1Sia>|Otx2<+>|Emx2<tm1Sia>	involves: C57BL/6 * CBA	MP:0006174	11493561	MGI:95388,MGI:97451
Emx2<tm1Sia>/Emx2<tm1Sia>,Otx2<tm1Sia>/Otx2<+>	Otx2<tm1Sia>|Otx2<+>|Emx2<tm1Sia>	involves: C57BL/6 * CBA	MP:0004163	11493561	MGI:95388,MGI:97451
Emx2<tm1Sia>/Emx2<tm1Sia>,Otx2<tm1Sia>/Otx2<+>	Otx2<tm1Sia>|Otx2<+>|Emx2<tm1Sia>	involves: C57BL/6 * CBA	MP:0004276	11493561	MGI:95388,MGI:97451
Emx2<tm1Sia>/Emx2<tm1Sia>,Otx2<tm1Sia>/Otx2<+>	Otx2<tm1Sia>|Otx2<+>|Emx2<tm1Sia>	involves: C57BL/6 * CBA	MP:0004277	11493561	MGI:95388,MGI:97451
Emx2<tm1Sia>/Emx2<tm1Sia>,Otx2<tm1Sia>/Otx2<+>	Otx2<tm1Sia>|Otx2<+>|Emx2<tm1Sia>	involves: C57BL/6 * CBA	MP:0008225	11493561	MGI:95388,MGI:97451
Emx2<tm1Sia>/Emx2<tm1Sia>,Otx2<tm1Sia>/Otx2<+>	Otx2<tm1Sia>|Otx2<+>|Emx2<tm1Sia>	involves: C57BL/6 * CBA	MP:0008262	11493561	MGI:95388,MGI:97451
Emx2<tm1Sia>/Emx2<tm1Sia>,Otx2<tm1Sia>/Otx2<+>	Otx2<tm1Sia>|Otx2<+>|Emx2<tm1Sia>	involves: C57BL/6 * CBA	MP:0009048	11493561	MGI:95388,MGI:97451
Emx2<tm1Sia>/Emx2<tm1Sia>,Otx2<tm1Sia>/Otx2<+>	Otx2<tm1Sia>|Otx2<+>|Emx2<tm1Sia>	involves: C57BL/6 * CBA	MP:0009324	11493561	MGI:95388,MGI:97451
Emx2<tm1Sia>/Emx2<tm1Sia>,Otx2<tm1Sia>/Otx2<+>	Otx2<tm1Sia>|Otx2<+>|Emx2<tm1Sia>	involves: C57BL/6 * CBA	MP:0009637	11493561	MGI:95388,MGI:97451
Emx2<tm1Sia>/Emx2<tm1Sia>,Otx2<tm1Sia>/Otx2<+>	Otx2<tm1Sia>|Otx2<+>|Emx2<tm1Sia>	involves: C57BL/6 * CBA	MP:0011099	11493561	MGI:95388,MGI:97451
Otx2<tm1Sia>/Otx2<+>	Otx2<tm1Sia>|Otx2<+>	involves: C57BL/6 * CBA	MP:0000428	11493561	MGI:97451
Otx2<tm1Sia>/Otx2<+>	Otx2<tm1Sia>|Otx2<+>	involves: C57BL/6 * CBA	MP:0000432	7590242,9895322	MGI:97451
Otx2<tm1Sia>/Otx2<+>	Otx2<tm1Sia>|Otx2<+>	involves: C57BL/6 * CBA	MP:0000438	7590242	MGI:97451
Otx2<tm1Sia>/Otx2<+>	Otx2<tm1Sia>|Otx2<+>	involves: C57BL/6 * CBA	MP:0000443	7590242	MGI:97451
Otx2<tm1Sia>/Otx2<+>	Otx2<tm1Sia>|Otx2<+>	involves: C57BL/6 * CBA	MP:0002092	9895322	MGI:97451
Otx2<tm1Sia>/Otx2<+>	Otx2<tm1Sia>|Otx2<+>	involves: C57BL/6 * CBA	MP:0002083	7590242	MGI:97451
Otx2<tm1Sia>/Otx2<+>	Otx2<tm1Sia>|Otx2<+>	involves: C57BL/6 * CBA	MP:0000458	7590242,9895322	MGI:97451
Otx2<tm1Sia>/Otx2<+>	Otx2<tm1Sia>|Otx2<+>	involves: C57BL/6 * CBA	MP:0002233	7590242	MGI:97451
Otx2<tm1Sia>/Otx2<+>	Otx2<tm1Sia>|Otx2<+>	involves: C57BL/6 * CBA	MP:0001312	7590242	MGI:97451
Otx2<tm1Sia>/Otx2<+>	Otx2<tm1Sia>|Otx2<+>	involves: C57BL/6 * CBA	MP:0001340	7590242	MGI:97451
Otx2<tm1Sia>/Otx2<+>	Otx2<tm1Sia>|Otx2<+>	involves: C57BL/6 * CBA	MP:0000087	7590242	MGI:97451
Otx2<tm1Sia>/Otx2<+>	Otx2<tm1Sia>|Otx2<+>	involves: C57BL/6 * CBA	MP:0002237	7590242	MGI:97451
Otx2<tm1Sia>/Otx2<+>	Otx2<tm1Sia>|Otx2<+>	involves: C57BL/6 * CBA	MP:0002239	7590242	MGI:97451
Otx2<tm1Sia>/Otx2<+>	Otx2<tm1Sia>|Otx2<+>	involves: C57BL/6 * CBA	MP:0002251	7590242	MGI:97451
Otx2<tm1Sia>/Otx2<+>	Otx2<tm1Sia>|Otx2<+>	involves: C57BL/6 * CBA	MP:0001293	7590242	MGI:97451
Otx2<tm1Sia>/Otx2<+>	Otx2<tm1Sia>|Otx2<+>	involves: C57BL/6 * CBA	MP:0001299	7590242	MGI:97451
Otx2<tm1Sia>/Otx2<+>	Otx2<tm1Sia>|Otx2<+>	involves: C57BL/6 * CBA	MP:0001322	7590242	MGI:97451
Otx2<tm1Sia>/Otx2<+>	Otx2<tm1Sia>|Otx2<+>	involves: C57BL/6 * CBA	MP:0001297	7590242	MGI:97451
Otx2<tm1Sia>/Otx2<+>	Otx2<tm1Sia>|Otx2<+>	involves: C57BL/6 * CBA	MP:0000029	7590242	MGI:97451
Otx2<tm1Sia>/Otx2<+>	Otx2<tm1Sia>|Otx2<+>	involves: C57BL/6 * CBA	MP:0002243	7590242	MGI:97451
Otx2<tm1Sia>/Otx2<+>	Otx2<tm1Sia>|Otx2<+>	involves: C57BL/6 * CBA	MP:0000783	7590242	MGI:97451
Otx2<tm1Sia>/Otx2<+>	Otx2<tm1Sia>|Otx2<+>	involves: C57BL/6 * CBA	MP:0000841	7590242	MGI:97451
Otx2<tm1Sia>/Otx2<+>	Otx2<tm1Sia>|Otx2<+>	involves: C57BL/6 * CBA	MP:0000776	7590242	MGI:97451
Otx2<tm1Sia>/Otx2<+>	Otx2<tm1Sia>|Otx2<+>	involves: C57BL/6 * CBA	MP:0000897	7590242	MGI:97451
Otx2<tm1Sia>/Otx2<+>	Otx2<tm1Sia>|Otx2<+>	involves: C57BL/6 * CBA	MP:0001061	7590242	MGI:97451
Otx2<tm1Sia>/Otx2<+>	Otx2<tm1Sia>|Otx2<+>	involves: C57BL/6 * CBA	MP:0001065	7590242	MGI:97451
Otx2<tm1Sia>/Otx2<+>	Otx2<tm1Sia>|Otx2<+>	involves: C57BL/6 * CBA	MP:0001063	7590242	MGI:97451
Otx2<tm1Sia>/Otx2<+>	Otx2<tm1Sia>|Otx2<+>	involves: C57BL/6 * CBA	MP:0000906	7590242	MGI:97451
Otx2<tm1Sia>/Otx2<+>	Otx2<tm1Sia>|Otx2<+>	involves: C57BL/6 * CBA	MP:0000106	7590242	MGI:97451
Otx2<tm1Sia>/Otx2<+>	Otx2<tm1Sia>|Otx2<+>	involves: C57BL/6 * CBA	MP:0000826	7590242	MGI:97451
Otx2<tm1Sia>/Otx2<+>	Otx2<tm1Sia>|Otx2<+>	involves: C57BL/6 * CBA	MP:0000819	7590242	MGI:97451
Otx2<tm1Sia>/Otx2<+>	Otx2<tm1Sia>|Otx2<+>	involves: C57BL/6 * CBA	MP:0002639	7590242	MGI:97451
Otx2<tm1Sia>/Otx2<+>	Otx2<tm1Sia>|Otx2<+>	involves: C57BL/6 * CBA	MP:0002698	7590242	MGI:97451
Otx2<tm1Sia>/Otx2<+>	Otx2<tm1Sia>|Otx2<+>	involves: C57BL/6 * CBA	MP:0005106	7590242	MGI:97451
Otx2<tm1Sia>/Otx2<+>	Otx2<tm1Sia>|Otx2<+>	involves: C57BL/6 * CBA	MP:0005157	7590242	MGI:97451
Otx2<tm1Sia>/Otx2<+>	Otx2<tm1Sia>|Otx2<+>	involves: C57BL/6 * CBA	MP:0005193	7590242	MGI:97451
Otx2<tm1Sia>/Otx2<+>	Otx2<tm1Sia>|Otx2<+>	involves: C57BL/6 * CBA	MP:0005247	7590242	MGI:97451
Otx2<tm1Sia>/Otx2<+>	Otx2<tm1Sia>|Otx2<+>	involves: C57BL/6 * CBA	MP:0005272	7590242	MGI:97451
Otx2<tm1Sia>/Otx2<+>	Otx2<tm1Sia>|Otx2<+>	involves: C57BL/6 * CBA	MP:0005352	7590242	MGI:97451
Otx2<tm1Sia>/Otx2<+>	Otx2<tm1Sia>|Otx2<+>	involves: C57BL/6 * CBA	MP:0005549	7590242	MGI:97451
Otx2<tm1Sia>/Otx2<+>	Otx2<tm1Sia>|Otx2<+>	involves: C57BL/6 * CBA	MP:0005587	7590242	MGI:97451
Otx2<tm1Sia>/Otx2<+>	Otx2<tm1Sia>|Otx2<+>	involves: C57BL/6 * CBA	MP:0003078	7590242	MGI:97451
Otx2<tm1Sia>/Otx2<+>	Otx2<tm1Sia>|Otx2<+>	involves: C57BL/6 * CBA	MP:0003235	7590242	MGI:97451
Otx2<tm1Sia>/Otx2<+>	Otx2<tm1Sia>|Otx2<+>	involves: C57BL/6 * CBA	MP:0003727	7590242	MGI:97451
Otx2<tm1Sia>/Otx2<+>	Otx2<tm1Sia>|Otx2<+>	involves: C57BL/6 * CBA	MP:0003755	7590242	MGI:97451
Otx2<tm1Sia>/Otx2<+>	Otx2<tm1Sia>|Otx2<+>	involves: C57BL/6 * CBA	MP:0004096	7590242	MGI:97451
Otx2<tm1Sia>/Otx2<+>	Otx2<tm1Sia>|Otx2<+>	involves: C57BL/6 * CBA	MP:0004163	7590242	MGI:97451
Otx2<tm1Sia>/Otx2<+>	Otx2<tm1Sia>|Otx2<+>	involves: C57BL/6 * CBA	MP:0004261	7590242	MGI:97451
Otx2<tm1Sia>/Otx2<+>	Otx2<tm1Sia>|Otx2<+>	involves: C57BL/6 * CBA	MP:0004448	7590242	MGI:97451
Otx2<tm1Sia>/Otx2<+>	Otx2<tm1Sia>|Otx2<+>	involves: C57BL/6 * CBA	MP:0004453	7590242	MGI:97451
Otx2<tm1Sia>/Otx2<+>	Otx2<tm1Sia>|Otx2<+>	involves: C57BL/6 * CBA	MP:0004457	7590242	MGI:97451
Otx2<tm1Sia>/Otx2<+>	Otx2<tm1Sia>|Otx2<+>	involves: C57BL/6 * CBA	MP:0004463	7590242	MGI:97451
Otx2<tm1Sia>/Otx2<+>	Otx2<tm1Sia>|Otx2<+>	involves: C57BL/6 * CBA	MP:0004726	7590242	MGI:97451
Otx2<tm1Sia>/Otx2<+>	Otx2<tm1Sia>|Otx2<+>	involves: C57BL/6 * CBA	MP:0004912	7590242	MGI:97451
Otx2<tm1Sia>/Otx2<+>	Otx2<tm1Sia>|Otx2<+>	involves: C57BL/6 * CBA	MP:0004990	7590242	MGI:97451
Otx2<tm1Sia>/Otx2<+>	Otx2<tm1Sia>|Otx2<+>	involves: C57BL/6 * CBA	MP:0008384	7590242	MGI:97451
Otx2<tm1Sia>/Otx2<+>	Otx2<tm1Sia>|Otx2<+>	involves: C57BL/6 * CBA	MP:0008789	7590242	MGI:97451
Otx2<tm1Sia>/Otx2<+>	Otx2<tm1Sia>|Otx2<+>	involves: C57BL/6 * CBA	MP:0008934	7590242	MGI:97451
Otx2<tm1Sia>/Otx2<+>	Otx2<tm1Sia>|Otx2<+>	involves: C57BL/6 * CBA	MP:0009905	7590242	MGI:97451
Otx2<tm1Sia>/Otx2<+>	Otx2<tm1Sia>|Otx2<+>	involves: C57BL/6 * CBA	MP:0011088	7590242	MGI:97451
Dnahc11<iv>/Dnahc11<iv>	Dnahc11<iv>	Not Specified	MP:0002766		MGI:1100864
Dnahc11<iv>/Dnahc11<iv>	Dnahc11<iv>	Not Specified	MP:0004066	10549278	MGI:1100864
Dnahc11<iv>/Dnahc11<iv>	Dnahc11<iv>	Not Specified	MP:0004133		MGI:1100864
Dnahc11<iv>/Dnahc11<iv>	Dnahc11<iv>	Not Specified	MP:0008933	10549278	MGI:1100864
Hoxc8<tm1Phb>/Hoxc8<tm1Phb>	Hoxc8<tm1Phb>	either: 129/Sv or (involves: 129S2/SvPas * C57BL/6 * DBA/2)	MP:0001265	1348969	MGI:96198
Hoxc8<tm1Phb>/Hoxc8<tm1Phb>	Hoxc8<tm1Phb>	either: 129/Sv or (involves: 129S2/SvPas * C57BL/6 * DBA/2)	MP:0002114	1348969	MGI:96198
Hoxc8<tm1Phb>/Hoxc8<tm1Phb>	Hoxc8<tm1Phb>	either: 129/Sv or (involves: 129S2/SvPas * C57BL/6 * DBA/2)	MP:0000743	1348969	MGI:96198
Hoxc8<tm1Phb>/Hoxc8<tm1Phb>	Hoxc8<tm1Phb>	either: 129/Sv or (involves: 129S2/SvPas * C57BL/6 * DBA/2)	MP:0001961	1348969	MGI:96198
Hoxc8<tm1Phb>/Hoxc8<tm1Phb>	Hoxc8<tm1Phb>	either: 129/Sv or (involves: 129S2/SvPas * C57BL/6 * DBA/2)	MP:0001406	1348969	MGI:96198
Hoxc8<tm1Phb>/Hoxc8<tm1Phb>	Hoxc8<tm1Phb>	either: 129/Sv or (involves: 129S2/SvPas * C57BL/6 * DBA/2)	MP:0000150	1348969	MGI:96198
Hoxc8<tm1Phb>/Hoxc8<tm1Phb>	Hoxc8<tm1Phb>	either: 129/Sv or (involves: 129S2/SvPas * C57BL/6 * DBA/2)	MP:0000137	11311170	MGI:96198
Hoxc8<tm1Phb>/Hoxc8<tm1Phb>	Hoxc8<tm1Phb>	either: 129/Sv or (involves: 129S2/SvPas * C57BL/6 * DBA/2)	MP:0000157	1348969	MGI:96198
Hoxc8<tm1Phb>/Hoxc8<tm1Phb>	Hoxc8<tm1Phb>	either: 129/Sv or (involves: 129S2/SvPas * C57BL/6 * DBA/2)	MP:0005296	11311170	MGI:96198
Hoxc8<tm1Phb>/Hoxc8<tm1Phb>	Hoxc8<tm1Phb>	either: 129/Sv or (involves: 129S2/SvPas * C57BL/6 * DBA/2)	MP:0000480	11311170,1348969	MGI:96198
Hoxc8<tm1Phb>/Hoxc8<tm1Phb>	Hoxc8<tm1Phb>	either: 129/Sv or (involves: 129S2/SvPas * C57BL/6 * DBA/2)	MP:0003047	11311170,1348969	MGI:96198
Hoxc8<tm1Phb>/Hoxc8<tm1Phb>	Hoxc8<tm1Phb>	either: 129/Sv or (involves: 129S2/SvPas * C57BL/6 * DBA/2)	MP:0003807	1348969	MGI:96198
Hoxc8<tm1Phb>/Hoxc8<tm1Phb>	Hoxc8<tm1Phb>	either: 129/Sv or (involves: 129S2/SvPas * C57BL/6 * DBA/2)	MP:0004322	11311170	MGI:96198
Hoxc8<tm1Phb>/Hoxc8<tm1Phb>	Hoxc8<tm1Phb>	either: 129/Sv or (involves: 129S2/SvPas * C57BL/6 * DBA/2)	MP:0004353	11311170	MGI:96198
Hoxc8<tm1Phb>/Hoxc8<tm1Phb>	Hoxc8<tm1Phb>	either: 129/Sv or (involves: 129S2/SvPas * C57BL/6 * DBA/2)	MP:0004617	11311170	MGI:96198
Hoxc8<tm1Phb>/Hoxc8<tm1Phb>	Hoxc8<tm1Phb>	either: 129/Sv or (involves: 129S2/SvPas * C57BL/6 * DBA/2)	MP:0004618	11311170	MGI:96198
Hoxc8<tm1Phb>/Hoxc8<tm1Phb>	Hoxc8<tm1Phb>	either: 129/Sv or (involves: 129S2/SvPas * C57BL/6 * DBA/2)	MP:0004678	1348969	MGI:96198
Hoxc8<tm1Phb>/Hoxc8<tm1Phb>	Hoxc8<tm1Phb>	either: 129/Sv or (involves: 129S2/SvPas * C57BL/6 * DBA/2)	MP:0008148	1348969	MGI:96198
Hoxc8<tm1Phb>/Hoxc8<tm1Phb>	Hoxc8<tm1Phb>	either: 129/Sv or (involves: 129S2/SvPas * C57BL/6 * DBA/2)	MP:0011086	1348969	MGI:96198
Maf<tm1Gsb>/Maf<tm1Gsb>	Maf<tm1Gsb>	involves: 129S1/Sv * 129X1/SvJ * C57BL/6J	MP:0000435	10603348	MGI:96909
Maf<tm1Gsb>/Maf<tm1Gsb>	Maf<tm1Gsb>	involves: 129S1/Sv * 129X1/SvJ * C57BL/6J	MP:0001312	10603348	MGI:96909
Maf<tm1Gsb>/Maf<tm1Gsb>	Maf<tm1Gsb>	involves: 129S1/Sv * 129X1/SvJ * C57BL/6J	MP:0000746	10603348	MGI:96909
Maf<tm1Gsb>/Maf<tm1Gsb>	Maf<tm1Gsb>	involves: 129S1/Sv * 129X1/SvJ * C57BL/6J	MP:0001306	10603348	MGI:96909
Maf<tm1Gsb>/Maf<tm1Gsb>	Maf<tm1Gsb>	involves: 129S1/Sv * 129X1/SvJ * C57BL/6J	MP:0001292	10603348	MGI:96909
Maf<tm1Gsb>/Maf<tm1Gsb>	Maf<tm1Gsb>	involves: 129S1/Sv * 129X1/SvJ * C57BL/6J	MP:0005545	10603348	MGI:96909
Maf<tm1Gsb>/Maf<tm1Gsb>	Maf<tm1Gsb>	involves: 129S1/Sv * 129X1/SvJ * C57BL/6J	MP:0003910	10603348	MGI:96909
Maf<tm1Gsb>/Maf<tm1Gsb>	Maf<tm1Gsb>	involves: 129S1/Sv * 129X1/SvJ * C57BL/6J	MP:0011087	10603348	MGI:96909
Phox2b<tm1Jbr>/Phox2b<tm1Jbr>	Phox2b<tm1Jbr>	Not Specified	MP:0000255	10736201	MGI:1100882
Phox2b<tm1Jbr>/Phox2b<tm1Jbr>	Phox2b<tm1Jbr>	Not Specified	MP:0000937	10360575,10704382	MGI:1100882
Phox2b<tm1Jbr>/Phox2b<tm1Jbr>	Phox2b<tm1Jbr>	Not Specified	MP:0001081	10360575,14627719	MGI:1100882
Phox2b<tm1Jbr>/Phox2b<tm1Jbr>	Phox2b<tm1Jbr>	Not Specified	MP:0001056	10704382	MGI:1100882
Phox2b<tm1Jbr>/Phox2b<tm1Jbr>	Phox2b<tm1Jbr>	Not Specified	MP:0001082	10360575,14627719	MGI:1100882
Phox2b<tm1Jbr>/Phox2b<tm1Jbr>	Phox2b<tm1Jbr>	Not Specified	MP:0001096	10360575	MGI:1100882
Phox2b<tm1Jbr>/Phox2b<tm1Jbr>	Phox2b<tm1Jbr>	Not Specified	MP:0001087	14627719	MGI:1100882
Phox2b<tm1Jbr>/Phox2b<tm1Jbr>	Phox2b<tm1Jbr>	Not Specified	MP:0001084	14627719	MGI:1100882
Phox2b<tm1Jbr>/Phox2b<tm1Jbr>	Phox2b<tm1Jbr>	Not Specified	MP:0001100	10360575	MGI:1100882
Phox2b<tm1Jbr>/Phox2b<tm1Jbr>	Phox2b<tm1Jbr>	Not Specified	MP:0001074	10704382	MGI:1100882
Phox2b<tm1Jbr>/Phox2b<tm1Jbr>	Phox2b<tm1Jbr>	Not Specified	MP:0001045	10360575	MGI:1100882
Phox2b<tm1Jbr>/Phox2b<tm1Jbr>	Phox2b<tm1Jbr>	Not Specified	MP:0001034	10360575	MGI:1100882
Phox2b<tm1Jbr>/Phox2b<tm1Jbr>	Phox2b<tm1Jbr>	Not Specified	MP:0001008	10360575	MGI:1100882
Phox2b<tm1Jbr>/Phox2b<tm1Jbr>	Phox2b<tm1Jbr>	Not Specified	MP:0001066	10704382	MGI:1100882
Phox2b<tm1Jbr>/Phox2b<tm1Jbr>	Phox2b<tm1Jbr>	Not Specified	MP:0000846	14627719	MGI:1100882
Phox2b<tm1Jbr>/Phox2b<tm1Jbr>	Phox2b<tm1Jbr>	Not Specified	MP:0002751	10360575	MGI:1100882
Phox2b<tm1Jbr>/Phox2b<tm1Jbr>	Phox2b<tm1Jbr>	Not Specified	MP:0003437	14627719	MGI:1100882
Phox2b<tm1Jbr>/Phox2b<tm1Jbr>	Phox2b<tm1Jbr>	Not Specified	MP:0003661	10736201	MGI:1100882
Phox2b<tm1Jbr>/Phox2b<tm1Jbr>	Phox2b<tm1Jbr>	Not Specified	MP:0003964	10360575,10736201	MGI:1100882
Phox2b<tm1Jbr>/Phox2b<tm1Jbr>	Phox2b<tm1Jbr>	Not Specified	MP:0004186	14627719	MGI:1100882
Phox2b<tm1Jbr>/Phox2b<tm1Jbr>	Phox2b<tm1Jbr>	Not Specified	MP:0004561	10704382	MGI:1100882
Phox2b<tm1Jbr>/Phox2b<tm1Jbr>	Phox2b<tm1Jbr>	Not Specified	MP:0011099	10736201	MGI:1100882
Phox2b<tm1Jbr>/Phox2b<tm1Jbr>	Phox2b<tm1Jbr>	Not Specified	MP:0011108	10736201	MGI:1100882
Hes1<tm1Fgu>/Hes1<tm1Fgu>	Hes1<tm1Fgu>	involves: 129S1/Sv * 129X1/SvJ * CD-1	MP:0000433	8543157	MGI:104853
Hes1<tm1Fgu>/Hes1<tm1Fgu>	Hes1<tm1Fgu>	involves: 129S1/Sv * 129X1/SvJ * CD-1	MP:0000477	10615124	MGI:104853
Hes1<tm1Fgu>/Hes1<tm1Fgu>	Hes1<tm1Fgu>	involves: 129S1/Sv * 129X1/SvJ * CD-1	MP:0000470	10615124	MGI:104853
Hes1<tm1Fgu>/Hes1<tm1Fgu>	Hes1<tm1Fgu>	involves: 129S1/Sv * 129X1/SvJ * CD-1	MP:0002151	11500373,8543157	MGI:104853
Hes1<tm1Fgu>/Hes1<tm1Fgu>	Hes1<tm1Fgu>	involves: 129S1/Sv * 129X1/SvJ * CD-1	MP:0001258	10952889	MGI:104853
Hes1<tm1Fgu>/Hes1<tm1Fgu>	Hes1<tm1Fgu>	involves: 129S1/Sv * 129X1/SvJ * CD-1	MP:0000913	8543157	MGI:104853
Hes1<tm1Fgu>/Hes1<tm1Fgu>	Hes1<tm1Fgu>	involves: 129S1/Sv * 129X1/SvJ * CD-1	MP:0001890	8543157	MGI:104853
Hes1<tm1Fgu>/Hes1<tm1Fgu>	Hes1<tm1Fgu>	involves: 129S1/Sv * 129X1/SvJ * CD-1	MP:0000914	8543157	MGI:104853
Hes1<tm1Fgu>/Hes1<tm1Fgu>	Hes1<tm1Fgu>	involves: 129S1/Sv * 129X1/SvJ * CD-1	MP:0000034	11425898	MGI:104853
Hes1<tm1Fgu>/Hes1<tm1Fgu>	Hes1<tm1Fgu>	involves: 129S1/Sv * 129X1/SvJ * CD-1	MP:0000928	8543157	MGI:104853
Hes1<tm1Fgu>/Hes1<tm1Fgu>	Hes1<tm1Fgu>	involves: 129S1/Sv * 129X1/SvJ * CD-1	MP:0001328	10205173	MGI:104853
Hes1<tm1Fgu>/Hes1<tm1Fgu>	Hes1<tm1Fgu>	involves: 129S1/Sv * 129X1/SvJ * CD-1	MP:0001698	11500373	MGI:104853
Hes1<tm1Fgu>/Hes1<tm1Fgu>	Hes1<tm1Fgu>	involves: 129S1/Sv * 129X1/SvJ * CD-1	MP:0001944	10615124,14702043	MGI:104853
Hes1<tm1Fgu>/Hes1<tm1Fgu>	Hes1<tm1Fgu>	involves: 129S1/Sv * 129X1/SvJ * CD-1	MP:0002622	11023859	MGI:104853
Hes1<tm1Fgu>/Hes1<tm1Fgu>	Hes1<tm1Fgu>	involves: 129S1/Sv * 129X1/SvJ * CD-1	MP:0002691	10615124	MGI:104853
Hes1<tm1Fgu>/Hes1<tm1Fgu>	Hes1<tm1Fgu>	involves: 129S1/Sv * 129X1/SvJ * CD-1	MP:0005220	10615124	MGI:104853
Hes1<tm1Fgu>/Hes1<tm1Fgu>	Hes1<tm1Fgu>	involves: 129S1/Sv * 129X1/SvJ * CD-1	MP:0002929	14702043	MGI:104853
Hes1<tm1Fgu>/Hes1<tm1Fgu>	Hes1<tm1Fgu>	involves: 129S1/Sv * 129X1/SvJ * CD-1	MP:0006069	10205173	MGI:104853
Hes1<tm1Fgu>/Hes1<tm1Fgu>	Hes1<tm1Fgu>	involves: 129S1/Sv * 129X1/SvJ * CD-1	MP:0006089	11425898	MGI:104853
Hes1<tm1Fgu>/Hes1<tm1Fgu>	Hes1<tm1Fgu>	involves: 129S1/Sv * 129X1/SvJ * CD-1	MP:0006090	11425898	MGI:104853
Hes1<tm1Fgu>/Hes1<tm1Fgu>	Hes1<tm1Fgu>	involves: 129S1/Sv * 129X1/SvJ * CD-1	MP:0003250	14702043	MGI:104853
Hes1<tm1Fgu>/Hes1<tm1Fgu>	Hes1<tm1Fgu>	involves: 129S1/Sv * 129X1/SvJ * CD-1	MP:0003400	8543157	MGI:104853
Hes1<tm1Fgu>/Hes1<tm1Fgu>	Hes1<tm1Fgu>	involves: 129S1/Sv * 129X1/SvJ * CD-1	MP:0003641	10952889	MGI:104853
Hes1<tm1Fgu>/Hes1<tm1Fgu>	Hes1<tm1Fgu>	involves: 129S1/Sv * 129X1/SvJ * CD-1	MP:0003934	10615124	MGI:104853
Hes1<tm1Fgu>/Hes1<tm1Fgu>	Hes1<tm1Fgu>	involves: 129S1/Sv * 129X1/SvJ * CD-1	MP:0004261	8543157	MGI:104853
Hes1<tm1Fgu>/Hes1<tm1Fgu>	Hes1<tm1Fgu>	involves: 129S1/Sv * 129X1/SvJ * CD-1	MP:0004327	11023859,11425898	MGI:104853
Hes1<tm1Fgu>/Hes1<tm1Fgu>	Hes1<tm1Fgu>	involves: 129S1/Sv * 129X1/SvJ * CD-1	MP:0004395	11023859,11425898	MGI:104853
Hes1<tm1Fgu>/Hes1<tm1Fgu>	Hes1<tm1Fgu>	involves: 129S1/Sv * 129X1/SvJ * CD-1	MP:0004401	11023859,11425898	MGI:104853
Hes1<tm1Fgu>/Hes1<tm1Fgu>	Hes1<tm1Fgu>	involves: 129S1/Sv * 129X1/SvJ * CD-1	MP:0006292	10804175	MGI:104853
Hes1<tm1Fgu>/Hes1<tm1Fgu>	Hes1<tm1Fgu>	involves: 129S1/Sv * 129X1/SvJ * CD-1	MP:0009493	14702043	MGI:104853
Hes1<tm1Fgu>/Hes1<tm1Fgu>	Hes1<tm1Fgu>	involves: 129S1/Sv * 129X1/SvJ * CD-1	MP:0009937	8543157	MGI:104853
Hes1<tm1Fgu>/Hes1<tm1Fgu>	Hes1<tm1Fgu>	involves: 129S1/Sv * 129X1/SvJ * CD-1	MP:0010915	10952889	MGI:104853
Hes1<tm1Fgu>/Hes1<tm1Fgu>	Hes1<tm1Fgu>	involves: 129S1/Sv * 129X1/SvJ * CD-1	MP:0010919	10952889	MGI:104853
Hes1<tm1Fgu>/Hes1<tm1Fgu>	Hes1<tm1Fgu>	involves: 129S1/Sv * 129X1/SvJ * CD-1	MP:0010949	10952889	MGI:104853
Hes1<tm1Fgu>/Hes1<tm1Fgu>	Hes1<tm1Fgu>	involves: 129S1/Sv * 129X1/SvJ * CD-1	MP:0011089	8543157	MGI:104853
Hes1<tm1Fgu>/Hes1<tm1Fgu>	Hes1<tm1Fgu>	involves: 129S1/Sv * 129X1/SvJ * CD-1	MP:0011108	8543157	MGI:104853
Hes1<tm1Fgu>/Hes1<tm1Fgu>	Hes1<tm1Fgu>	involves: 129S1/Sv * 129X1/SvJ * CD-1	MP:0011109	8543157	MGI:104853
Hes5<tm1Fgu>/Hes5<tm1Fgu>	Hes5<tm1Fgu>	involves: 129S1/Sv * 129X1/SvJ * CD-1	MP:0000034	11425898	MGI:104876
Hes5<tm1Fgu>/Hes5<tm1Fgu>	Hes5<tm1Fgu>	involves: 129S1/Sv * 129X1/SvJ * CD-1	MP:0002882	10205173	MGI:104876
Hes5<tm1Fgu>/Hes5<tm1Fgu>	Hes5<tm1Fgu>	involves: 129S1/Sv * 129X1/SvJ * CD-1	MP:0005547	10821751	MGI:104876
Hes5<tm1Fgu>/Hes5<tm1Fgu>	Hes5<tm1Fgu>	involves: 129S1/Sv * 129X1/SvJ * CD-1	MP:0006089	11425898	MGI:104876
Hes5<tm1Fgu>/Hes5<tm1Fgu>	Hes5<tm1Fgu>	involves: 129S1/Sv * 129X1/SvJ * CD-1	MP:0006090	11425898	MGI:104876
Hes5<tm1Fgu>/Hes5<tm1Fgu>	Hes5<tm1Fgu>	involves: 129S1/Sv * 129X1/SvJ * CD-1	MP:0004327	11425898	MGI:104876
Hes5<tm1Fgu>/Hes5<tm1Fgu>	Hes5<tm1Fgu>	involves: 129S1/Sv * 129X1/SvJ * CD-1	MP:0004395	11425898	MGI:104876
Hes5<tm1Fgu>/Hes5<tm1Fgu>	Hes5<tm1Fgu>	involves: 129S1/Sv * 129X1/SvJ * CD-1	MP:0004401	11425898	MGI:104876
Hes1<tm1Fgu>/Hes1<tm1Fgu>,Hes5<tm1Fgu>/Hes5<tm1Fgu>	Hes5<tm1Fgu>|Hes1<tm1Fgu>	involves: 129S1/Sv * 129X1/SvJ * CD-1	MP:0002151	10804175,15496443	MGI:104853,MGI:104876
Hes1<tm1Fgu>/Hes1<tm1Fgu>,Hes5<tm1Fgu>/Hes5<tm1Fgu>	Hes5<tm1Fgu>|Hes1<tm1Fgu>	involves: 129S1/Sv * 129X1/SvJ * CD-1	MP:0000913	15496443	MGI:104853,MGI:104876
Hes1<tm1Fgu>/Hes1<tm1Fgu>,Hes5<tm1Fgu>/Hes5<tm1Fgu>	Hes5<tm1Fgu>|Hes1<tm1Fgu>	involves: 129S1/Sv * 129X1/SvJ * CD-1	MP:0000955	15496443	MGI:104853,MGI:104876
Hes1<tm1Fgu>/Hes1<tm1Fgu>,Hes5<tm1Fgu>/Hes5<tm1Fgu>	Hes5<tm1Fgu>|Hes1<tm1Fgu>	involves: 129S1/Sv * 129X1/SvJ * CD-1	MP:0000952	15496443	MGI:104853,MGI:104876
Hes1<tm1Fgu>/Hes1<tm1Fgu>,Hes5<tm1Fgu>/Hes5<tm1Fgu>	Hes5<tm1Fgu>|Hes1<tm1Fgu>	involves: 129S1/Sv * 129X1/SvJ * CD-1	MP:0001698	10205173	MGI:104853,MGI:104876
Hes1<tm1Fgu>/Hes1<tm1Fgu>,Hes5<tm1Fgu>/Hes5<tm1Fgu>	Hes5<tm1Fgu>|Hes1<tm1Fgu>	involves: 129S1/Sv * 129X1/SvJ * CD-1	MP:0000783	15496443	MGI:104853,MGI:104876
Hes1<tm1Fgu>/Hes1<tm1Fgu>,Hes5<tm1Fgu>/Hes5<tm1Fgu>	Hes5<tm1Fgu>|Hes1<tm1Fgu>	involves: 129S1/Sv * 129X1/SvJ * CD-1	MP:0002182	15496443	MGI:104853,MGI:104876
Hes1<tm1Fgu>/Hes1<tm1Fgu>,Hes5<tm1Fgu>/Hes5<tm1Fgu>	Hes5<tm1Fgu>|Hes1<tm1Fgu>	involves: 129S1/Sv * 129X1/SvJ * CD-1	MP:0000961	15496443	MGI:104853,MGI:104876
Hes1<tm1Fgu>/Hes1<tm1Fgu>,Hes5<tm1Fgu>/Hes5<tm1Fgu>	Hes5<tm1Fgu>|Hes1<tm1Fgu>	involves: 129S1/Sv * 129X1/SvJ * CD-1	MP:0002653	15496443	MGI:104853,MGI:104876
Hes1<tm1Fgu>/Hes1<tm1Fgu>,Hes5<tm1Fgu>/Hes5<tm1Fgu>	Hes5<tm1Fgu>|Hes1<tm1Fgu>	involves: 129S1/Sv * 129X1/SvJ * CD-1	MP:0005603	10205173	MGI:104853,MGI:104876
Hes1<tm1Fgu>/Hes1<tm1Fgu>,Hes5<tm1Fgu>/Hes5<tm1Fgu>	Hes5<tm1Fgu>|Hes1<tm1Fgu>	involves: 129S1/Sv * 129X1/SvJ * CD-1	MP:0003424	15496443	MGI:104853,MGI:104876
Hes1<tm1Fgu>/Hes1<tm1Fgu>,Hes5<tm1Fgu>/Hes5<tm1Fgu>	Hes5<tm1Fgu>|Hes1<tm1Fgu>	involves: 129S1/Sv * 129X1/SvJ * CD-1	MP:0003647	15496443	MGI:104853,MGI:104876
Hes1<tm1Fgu>/Hes1<tm1Fgu>,Hes5<tm1Fgu>/Hes5<tm1Fgu>	Hes5<tm1Fgu>|Hes1<tm1Fgu>	involves: 129S1/Sv * 129X1/SvJ * CD-1	MP:0004274	15496443	MGI:104853,MGI:104876
Hes1<tm1Fgu>/Hes1<tm1Fgu>,Hes5<tm1Fgu>/Hes5<tm1Fgu>	Hes5<tm1Fgu>|Hes1<tm1Fgu>	involves: 129S1/Sv * 129X1/SvJ * CD-1	MP:0006292	10804175	MGI:104853,MGI:104876
Hes1<tm1Fgu>/Hes1<tm1Fgu>,Hes5<tm1Fgu>/Hes5<tm1Fgu>	Hes5<tm1Fgu>|Hes1<tm1Fgu>	involves: 129S1/Sv * 129X1/SvJ * CD-1	MP:0006294	15496443	MGI:104853,MGI:104876
Hes1<tm1Fgu>/Hes1<tm1Fgu>,Hes5<tm1Fgu>/Hes5<tm1Fgu>	Hes5<tm1Fgu>|Hes1<tm1Fgu>	involves: 129S1/Sv * 129X1/SvJ * CD-1	MP:0011108	15496443	MGI:104853,MGI:104876
Dnajb6<Gt(ROSABetageo)6AD1Jcc>/Dnajb6<Gt(ROSABetageo)6AD1Jcc>	Dnajb6<Gt(ROSABetageo)6AD1Jcc>	involves: 129S1/Sv * 129X1/SvJ * CD-1	MP:0002086	10021343	MGI:1344381
Dnajb6<Gt(ROSABetageo)6AD1Jcc>/Dnajb6<Gt(ROSABetageo)6AD1Jcc>	Dnajb6<Gt(ROSABetageo)6AD1Jcc>	involves: 129S1/Sv * 129X1/SvJ * CD-1	MP:0001730	10021343	MGI:1344381
Dnajb6<Gt(ROSABetageo)6AD1Jcc>/Dnajb6<Gt(ROSABetageo)6AD1Jcc>	Dnajb6<Gt(ROSABetageo)6AD1Jcc>	involves: 129S1/Sv * 129X1/SvJ * CD-1	MP:0001698	10021343	MGI:1344381
Dnajb6<Gt(ROSABetageo)6AD1Jcc>/Dnajb6<Gt(ROSABetageo)6AD1Jcc>	Dnajb6<Gt(ROSABetageo)6AD1Jcc>	involves: 129S1/Sv * 129X1/SvJ * CD-1	MP:0003403	10021343	MGI:1344381
Dnajb6<Gt(ROSABetageo)6AD1Jcc>/Dnajb6<Gt(ROSABetageo)6AD1Jcc>	Dnajb6<Gt(ROSABetageo)6AD1Jcc>	involves: 129S1/Sv * 129X1/SvJ * CD-1	MP:0009657	10021343	MGI:1344381
Dnajb6<Gt(ROSABetageo)6AD1Jcc>/Dnajb6<Gt(ROSABetageo)6AD1Jcc>	Dnajb6<Gt(ROSABetageo)6AD1Jcc>	involves: 129S1/Sv * 129X1/SvJ * CD-1	MP:0011098	10021343	MGI:1344381
Alx3<tm1Hubr>/Alx3<tm1Hubr>,Alx4<lst-J>/Alx4<lst-J>	Alx4<lst-J>|Alx3<tm1Hubr>	involves: 129P2/OlaHsd * C3H * C57BL/6J * FVB/N	MP:0000111	11641221	MGI:108359,MGI:1277097
Alx3<tm1Hubr>/Alx3<tm1Hubr>,Alx4<lst-J>/Alx4<lst-J>	Alx4<lst-J>|Alx3<tm1Hubr>	involves: 129P2/OlaHsd * C3H * C57BL/6J * FVB/N	MP:0000438	11641221	MGI:108359,MGI:1277097
Alx3<tm1Hubr>/Alx3<tm1Hubr>,Alx4<lst-J>/Alx4<lst-J>	Alx4<lst-J>|Alx3<tm1Hubr>	involves: 129P2/OlaHsd * C3H * C57BL/6J * FVB/N	MP:0002116	11641221	MGI:108359,MGI:1277097
Alx3<tm1Hubr>/Alx3<tm1Hubr>,Alx4<lst-J>/Alx4<lst-J>	Alx4<lst-J>|Alx3<tm1Hubr>	involves: 129P2/OlaHsd * C3H * C57BL/6J * FVB/N	MP:0000458	11641221	MGI:108359,MGI:1277097
Alx3<tm1Hubr>/Alx3<tm1Hubr>,Alx4<lst-J>/Alx4<lst-J>	Alx4<lst-J>|Alx3<tm1Hubr>	involves: 129P2/OlaHsd * C3H * C57BL/6J * FVB/N	MP:0000455	11641221	MGI:108359,MGI:1277097
Alx3<tm1Hubr>/Alx3<tm1Hubr>,Alx4<lst-J>/Alx4<lst-J>	Alx4<lst-J>|Alx3<tm1Hubr>	involves: 129P2/OlaHsd * C3H * C57BL/6J * FVB/N	MP:0000441	11641221	MGI:108359,MGI:1277097
Alx3<tm1Hubr>/Alx3<tm1Hubr>,Alx4<lst-J>/Alx4<lst-J>	Alx4<lst-J>|Alx3<tm1Hubr>	involves: 129P2/OlaHsd * C3H * C57BL/6J * FVB/N	MP:0002233	11641221	MGI:108359,MGI:1277097
Alx3<tm1Hubr>/Alx3<tm1Hubr>,Alx4<lst-J>/Alx4<lst-J>	Alx4<lst-J>|Alx3<tm1Hubr>	involves: 129P2/OlaHsd * C3H * C57BL/6J * FVB/N	MP:0000084	11641221	MGI:108359,MGI:1277097
Alx3<tm1Hubr>/Alx3<tm1Hubr>,Alx4<lst-J>/Alx4<lst-J>	Alx4<lst-J>|Alx3<tm1Hubr>	involves: 129P2/OlaHsd * C3H * C57BL/6J * FVB/N	MP:0000562	11641221	MGI:108359,MGI:1277097
Alx3<tm1Hubr>/Alx3<tm1Hubr>,Alx4<lst-J>/Alx4<lst-J>	Alx4<lst-J>|Alx3<tm1Hubr>	involves: 129P2/OlaHsd * C3H * C57BL/6J * FVB/N	MP:0002237	11641221	MGI:108359,MGI:1277097
Alx3<tm1Hubr>/Alx3<tm1Hubr>,Alx4<lst-J>/Alx4<lst-J>	Alx4<lst-J>|Alx3<tm1Hubr>	involves: 129P2/OlaHsd * C3H * C57BL/6J * FVB/N	MP:0001302	11641221	MGI:108359,MGI:1277097
Alx3<tm1Hubr>/Alx3<tm1Hubr>,Alx4<lst-J>/Alx4<lst-J>	Alx4<lst-J>|Alx3<tm1Hubr>	involves: 129P2/OlaHsd * C3H * C57BL/6J * FVB/N	MP:0000074	11641221	MGI:108359,MGI:1277097
Alx3<tm1Hubr>/Alx3<tm1Hubr>,Alx4<lst-J>/Alx4<lst-J>	Alx4<lst-J>|Alx3<tm1Hubr>	involves: 129P2/OlaHsd * C3H * C57BL/6J * FVB/N	MP:0000108	11641221	MGI:108359,MGI:1277097
Alx3<tm1Hubr>/Alx3<tm1Hubr>,Alx4<lst-J>/Alx4<lst-J>	Alx4<lst-J>|Alx3<tm1Hubr>	involves: 129P2/OlaHsd * C3H * C57BL/6J * FVB/N	MP:0002750	11641221	MGI:108359,MGI:1277097
Alx3<tm1Hubr>/Alx3<tm1Hubr>,Alx4<lst-J>/Alx4<lst-J>	Alx4<lst-J>|Alx3<tm1Hubr>	involves: 129P2/OlaHsd * C3H * C57BL/6J * FVB/N	MP:0005298	11641221	MGI:108359,MGI:1277097
Alx3<tm1Hubr>/Alx3<tm1Hubr>,Alx4<lst-J>/Alx4<lst-J>	Alx4<lst-J>|Alx3<tm1Hubr>	involves: 129P2/OlaHsd * C3H * C57BL/6J * FVB/N	MP:0004354	11641221	MGI:108359,MGI:1277097
Alx3<tm1Hubr>/Alx3<tm1Hubr>,Alx4<lst-J>/Alx4<lst-J>	Alx4<lst-J>|Alx3<tm1Hubr>	involves: 129P2/OlaHsd * C3H * C57BL/6J * FVB/N	MP:0004377	11641221	MGI:108359,MGI:1277097
Alx3<tm1Hubr>/Alx3<tm1Hubr>,Alx4<lst-J>/Alx4<lst-J>	Alx4<lst-J>|Alx3<tm1Hubr>	involves: 129P2/OlaHsd * C3H * C57BL/6J * FVB/N	MP:0004418	11641221	MGI:108359,MGI:1277097
Alx3<tm1Hubr>/Alx3<tm1Hubr>,Alx4<lst-J>/Alx4<lst-J>	Alx4<lst-J>|Alx3<tm1Hubr>	involves: 129P2/OlaHsd * C3H * C57BL/6J * FVB/N	MP:0004452	11641221	MGI:108359,MGI:1277097
Alx3<tm1Hubr>/Alx3<tm1Hubr>,Alx4<lst-J>/Alx4<lst-J>	Alx4<lst-J>|Alx3<tm1Hubr>	involves: 129P2/OlaHsd * C3H * C57BL/6J * FVB/N	MP:0004459	11641221	MGI:108359,MGI:1277097
Alx3<tm1Hubr>/Alx3<tm1Hubr>,Alx4<lst-J>/Alx4<lst-J>	Alx4<lst-J>|Alx3<tm1Hubr>	involves: 129P2/OlaHsd * C3H * C57BL/6J * FVB/N	MP:0004470	11641221	MGI:108359,MGI:1277097
Alx3<tm1Hubr>/Alx3<tm1Hubr>,Alx4<lst-J>/Alx4<lst-J>	Alx4<lst-J>|Alx3<tm1Hubr>	involves: 129P2/OlaHsd * C3H * C57BL/6J * FVB/N	MP:0004726	11641221	MGI:108359,MGI:1277097
Alx3<tm1Hubr>/Alx3<tm1Hubr>,Alx4<lst-J>/Alx4<lst-J>	Alx4<lst-J>|Alx3<tm1Hubr>	involves: 129P2/OlaHsd * C3H * C57BL/6J * FVB/N	MP:0004872	11641221	MGI:108359,MGI:1277097
Alx3<tm1Hubr>/Alx3<tm1Hubr>,Alx4<lst-J>/Alx4<lst-J>	Alx4<lst-J>|Alx3<tm1Hubr>	involves: 129P2/OlaHsd * C3H * C57BL/6J * FVB/N	MP:0008430	11641221	MGI:108359,MGI:1277097
Alx3<tm1Hubr>/Alx3<tm1Hubr>,Alx4<lst-J>/Alx4<lst-J>	Alx4<lst-J>|Alx3<tm1Hubr>	involves: 129P2/OlaHsd * C3H * C57BL/6J * FVB/N	MP:0008525	11641221	MGI:108359,MGI:1277097
Alx3<tm1Hubr>/Alx3<tm1Hubr>,Alx4<lst-J>/Alx4<lst-J>	Alx4<lst-J>|Alx3<tm1Hubr>	involves: 129P2/OlaHsd * C3H * C57BL/6J * FVB/N	MP:0009247	11641221	MGI:108359,MGI:1277097
Alx3<tm1Hubr>/Alx3<tm1Hubr>,Alx4<lst-J>/Alx4<lst-J>	Alx4<lst-J>|Alx3<tm1Hubr>	involves: 129P2/OlaHsd * C3H * C57BL/6J * FVB/N	MP:0009546	11641221	MGI:108359,MGI:1277097
Alx3<tm1Hubr>/Alx3<tm1Hubr>,Alx4<lst-J>/Alx4<lst-J>	Alx4<lst-J>|Alx3<tm1Hubr>	involves: 129P2/OlaHsd * C3H * C57BL/6J * FVB/N	MP:0010029	11641221	MGI:108359,MGI:1277097
Alx3<tm1Hubr>/Alx3<tm1Hubr>,Alx4<lst-J>/Alx4<lst-J>	Alx4<lst-J>|Alx3<tm1Hubr>	involves: 129P2/OlaHsd * C3H * C57BL/6J * FVB/N	MP:0011087	11641221	MGI:108359,MGI:1277097
Nrl<tm1Asw>/Nrl<tm1Asw>	Nrl<tm1Asw>	involves: 129S1/Sv * 129X1/SvJ * C57BL/6J	MP:0001004	11694879,12853434	MGI:102567
Nrl<tm1Asw>/Nrl<tm1Asw>	Nrl<tm1Asw>	involves: 129S1/Sv * 129X1/SvJ * C57BL/6J	MP:0005253	21813673	MGI:102567
Nrl<tm1Asw>/Nrl<tm1Asw>	Nrl<tm1Asw>	involves: 129S1/Sv * 129X1/SvJ * C57BL/6J	MP:0003731	11694879	MGI:102567
Nrl<tm1Asw>/Nrl<tm1Asw>	Nrl<tm1Asw>	involves: 129S1/Sv * 129X1/SvJ * C57BL/6J	MP:0003729	11694879	MGI:102567
Nrl<tm1Asw>/Nrl<tm1Asw>	Nrl<tm1Asw>	involves: 129S1/Sv * 129X1/SvJ * C57BL/6J	MP:0004022	11694879	MGI:102567
Nrl<tm1Asw>/Nrl<tm1Asw>	Nrl<tm1Asw>	involves: 129S1/Sv * 129X1/SvJ * C57BL/6J	MP:0004021	11694879,21813673	MGI:102567
Pdx1<tm1Ted>/Pdx1<tm1Ted>	Pdx1<tm1Ted>	involves: 129P2/OlaHsd	MP:0001265	7935793	MGI:102851
Pdx1<tm1Ted>/Pdx1<tm1Ted>	Pdx1<tm1Ted>	involves: 129P2/OlaHsd	MP:0000497	7935793	MGI:102851
Pdx1<tm1Ted>/Pdx1<tm1Ted>	Pdx1<tm1Ted>	involves: 129P2/OlaHsd	MP:0005559	7935793	MGI:102851
Pdx1<tm1Ted>/Pdx1<tm1Ted>	Pdx1<tm1Ted>	involves: 129P2/OlaHsd	MP:0003655	7935793	MGI:102851
Pdx1<tm1Ted>/Pdx1<tm1Ted>	Pdx1<tm1Ted>	involves: 129P2/OlaHsd	MP:0003934	8625829	MGI:102851
Pdx1<tm1Ted>/Pdx1<tm1Ted>	Pdx1<tm1Ted>	involves: 129P2/OlaHsd	MP:0011085	7935793	MGI:102851
Pkd1<tm1Rsa>/Pkd1<+>	Pkd1<tm1Rsa>|Pkd1<+>	involves: 129S4/SvJaeSor	MP:0003327	11593033	MGI:97603
Pkd1<tm1Rsa>/Pkd1<+>	Pkd1<tm1Rsa>|Pkd1<+>	involves: 129S4/SvJaeSor	MP:0003675	11593033	MGI:97603
Pkd1<tm1Rsa>/Pkd1<tm1Rsa>	Pkd1<tm1Rsa>	involves: 129S4/SvJaeSor	MP:0002116	11593033	MGI:97603
Pkd1<tm1Rsa>/Pkd1<tm1Rsa>	Pkd1<tm1Rsa>	involves: 129S4/SvJaeSor	MP:0000164	11593033	MGI:97603
Pkd1<tm1Rsa>/Pkd1<tm1Rsa>	Pkd1<tm1Rsa>	involves: 129S4/SvJaeSor	MP:0001785	11593033	MGI:97603
Pkd1<tm1Rsa>/Pkd1<tm1Rsa>	Pkd1<tm1Rsa>	involves: 129S4/SvJaeSor	MP:0000137	11593033	MGI:97603
Pkd1<tm1Rsa>/Pkd1<tm1Rsa>	Pkd1<tm1Rsa>	involves: 129S4/SvJaeSor	MP:0000552	11593033	MGI:97603
Pkd1<tm1Rsa>/Pkd1<tm1Rsa>	Pkd1<tm1Rsa>	involves: 129S4/SvJaeSor	MP:0002189	11593033	MGI:97603
Pkd1<tm1Rsa>/Pkd1<tm1Rsa>	Pkd1<tm1Rsa>	involves: 129S4/SvJaeSor	MP:0000284	11593033	MGI:97603
Pkd1<tm1Rsa>/Pkd1<tm1Rsa>	Pkd1<tm1Rsa>	involves: 129S4/SvJaeSor	MP:0001914	11593033	MGI:97603
Pkd1<tm1Rsa>/Pkd1<tm1Rsa>	Pkd1<tm1Rsa>	involves: 129S4/SvJaeSor	MP:0000299	11593033	MGI:97603
Pkd1<tm1Rsa>/Pkd1<tm1Rsa>	Pkd1<tm1Rsa>	involves: 129S4/SvJaeSor	MP:0002652	11593033	MGI:97603
Pkd1<tm1Rsa>/Pkd1<tm1Rsa>	Pkd1<tm1Rsa>	involves: 129S4/SvJaeSor	MP:0005108	11593033	MGI:97603
Pkd1<tm1Rsa>/Pkd1<tm1Rsa>	Pkd1<tm1Rsa>	involves: 129S4/SvJaeSor	MP:0005244	11593033	MGI:97603
Pkd1<tm1Rsa>/Pkd1<tm1Rsa>	Pkd1<tm1Rsa>	involves: 129S4/SvJaeSor	MP:0005587	11593033	MGI:97603
Pkd1<tm1Rsa>/Pkd1<tm1Rsa>	Pkd1<tm1Rsa>	involves: 129S4/SvJaeSor	MP:0004174	11593033	MGI:97603
Pkd1<tm1Rsa>/Pkd1<tm1Rsa>	Pkd1<tm1Rsa>	involves: 129S4/SvJaeSor	MP:0004686	11593033	MGI:97603
Pkd1<tm1Rsa>/Pkd1<tm1Rsa>	Pkd1<tm1Rsa>	involves: 129S4/SvJaeSor	MP:0010402	11593033	MGI:97603
Pkd1<tm1Rsa>/Pkd1<tm1Rsa>	Pkd1<tm1Rsa>	involves: 129S4/SvJaeSor	MP:0010403	11593033	MGI:97603
Pkd1<tm1Rsa>/Pkd1<tm1Rsa>	Pkd1<tm1Rsa>	involves: 129S4/SvJaeSor	MP:0010585	11593033	MGI:97603
Pkd1<tm1Rsa>/Pkd1<tm1Rsa>	Pkd1<tm1Rsa>	involves: 129S4/SvJaeSor	MP:0010607	11593033	MGI:97603
Pkd1<tm1Rsa>/Pkd1<tm1Rsa>	Pkd1<tm1Rsa>	involves: 129S4/SvJaeSor	MP:0011099	11593033	MGI:97603
Dll1<tm1Gos>/Dll1<tm1Gos>	Dll1<tm1Gos>	involves: 129S1/Sv * 129X1/SvJ	MP:0005192	20081190	MGI:104659
Dll1<tm1Gos>/Dll1<tm1Gos>	Dll1<tm1Gos>	involves: 129S1/Sv * 129X1/SvJ	MP:0004981	20081190	MGI:104659
Dll1<tm1Gos>/Dll1<tm1Gos>	Dll1<tm1Gos>	involves: 129S1/Sv * 129X1/SvJ	MP:0008947	20081190	MGI:104659
Dll1<tm1Gos>/Dll1<tm1Gos>	Dll1<tm1Gos>	involves: 129S1/Sv * 129X1/SvJ	MP:0009937	20081190	MGI:104659
Dll1<tm1Gos>/Dll1<tm1Gos>	Dll1<tm1Gos>	involves: 129S1/Sv * 129X1/SvJ	MP:0011098	20081190	MGI:104659
Dll3<pu>/Dll3<pu>	Dll3<pu>	involves: 101/Rl * C3H/Rl	MP:0002566		MGI:1096877
Dll3<pu>/Dll3<pu>	Dll3<pu>	involves: 101/Rl * C3H/Rl	MP:0000438		MGI:1096877
Dll3<pu>/Dll3<pu>	Dll3<pu>	involves: 101/Rl * C3H/Rl	MP:0001258		MGI:1096877
Dll3<pu>/Dll3<pu>	Dll3<pu>	involves: 101/Rl * C3H/Rl	MP:0000150		MGI:1096877
Dll3<pu>/Dll3<pu>	Dll3<pu>	involves: 101/Rl * C3H/Rl	MP:0000137	9662403	MGI:1096877
Dll3<pu>/Dll3<pu>	Dll3<pu>	involves: 101/Rl * C3H/Rl	MP:0000160		MGI:1096877
Dll3<pu>/Dll3<pu>	Dll3<pu>	involves: 101/Rl * C3H/Rl	MP:0000162		MGI:1096877
Dll3<pu>/Dll3<pu>	Dll3<pu>	involves: 101/Rl * C3H/Rl	MP:0000592		MGI:1096877
Dll3<pu>/Dll3<pu>	Dll3<pu>	involves: 101/Rl * C3H/Rl	MP:0000589		MGI:1096877
Dll3<pu>/Dll3<pu>	Dll3<pu>	involves: 101/Rl * C3H/Rl	MP:0001688	9662403	MGI:1096877
Dll3<pu>/Dll3<pu>	Dll3<pu>	involves: 101/Rl * C3H/Rl	MP:0000154	9662403	MGI:1096877
Dll3<pu>/Dll3<pu>	Dll3<pu>	involves: 101/Rl * C3H/Rl	MP:0000153	9662403	MGI:1096877
Dll3<pu>/Dll3<pu>	Dll3<pu>	involves: 101/Rl * C3H/Rl	MP:0001539		MGI:1096877
Dll3<pu>/Dll3<pu>	Dll3<pu>	involves: 101/Rl * C3H/Rl	MP:0001077	9662403	MGI:1096877
Dll3<pu>/Dll3<pu>	Dll3<pu>	involves: 101/Rl * C3H/Rl	MP:0001691	9662403	MGI:1096877
Dll3<pu>/Dll3<pu>	Dll3<pu>	involves: 101/Rl * C3H/Rl	MP:0000961	9662403	MGI:1096877
Dll3<pu>/Dll3<pu>	Dll3<pu>	involves: 101/Rl * C3H/Rl	MP:0000963		MGI:1096877
Dll3<pu>/Dll3<pu>	Dll3<pu>	involves: 101/Rl * C3H/Rl	MP:0005222	9662403	MGI:1096877
Dll3<pu>/Dll3<pu>	Dll3<pu>	involves: 101/Rl * C3H/Rl	MP:0006029		MGI:1096877
Dll3<pu>/Dll3<pu>	Dll3<pu>	involves: 101/Rl * C3H/Rl	MP:0003794		MGI:1096877
Dll3<pu>/Dll3<pu>	Dll3<pu>	involves: 101/Rl * C3H/Rl	MP:0004206		MGI:1096877
Dll3<pu>/Dll3<pu>	Dll3<pu>	involves: 101/Rl * C3H/Rl	MP:0004322		MGI:1096877
Dll3<pu>/Dll3<pu>	Dll3<pu>	involves: 101/Rl * C3H/Rl	MP:0004609		MGI:1096877
Dll3<pu>/Dll3<pu>	Dll3<pu>	involves: 101/Rl * C3H/Rl	MP:0004704		MGI:1096877
Dll3<pu>/Dll3<pu>	Dll3<pu>	involves: 101/Rl * C3H/Rl	MP:0008530	9662403	MGI:1096877
Dll3<pu>/Dll3<pu>	Dll3<pu>	involves: 101/Rl * C3H/Rl	MP:0010152	9662403	MGI:1096877
Dll3<pu>/Dll3<pu>	Dll3<pu>	involves: 101/Rl * C3H/Rl	MP:0011086		MGI:1096877
Gsx1<tm1Ssp>/Gsx1<tm1Ssp>	Gsx1<tm1Ssp>	involves: 129P2/OlaHsd	MP:0002163	8631293	MGI:95842
Gsx1<tm1Ssp>/Gsx1<tm1Ssp>	Gsx1<tm1Ssp>	involves: 129P2/OlaHsd	MP:0001265	8631293	MGI:95842
Gsx1<tm1Ssp>/Gsx1<tm1Ssp>	Gsx1<tm1Ssp>	involves: 129P2/OlaHsd	MP:0002083	8631293	MGI:95842
Gsx1<tm1Ssp>/Gsx1<tm1Ssp>	Gsx1<tm1Ssp>	involves: 129P2/OlaHsd	MP:0002164	8631293	MGI:95842
Gsx1<tm1Ssp>/Gsx1<tm1Ssp>	Gsx1<tm1Ssp>	involves: 129P2/OlaHsd	MP:0000435	8631293	MGI:95842
Gsx1<tm1Ssp>/Gsx1<tm1Ssp>	Gsx1<tm1Ssp>	involves: 129P2/OlaHsd	MP:0001262	8631293	MGI:95842
Gsx1<tm1Ssp>/Gsx1<tm1Ssp>	Gsx1<tm1Ssp>	involves: 129P2/OlaHsd	MP:0001924	8631293	MGI:95842
Gsx1<tm1Ssp>/Gsx1<tm1Ssp>	Gsx1<tm1Ssp>	involves: 129P2/OlaHsd	MP:0001290	8631293	MGI:95842
Gsx1<tm1Ssp>/Gsx1<tm1Ssp>	Gsx1<tm1Ssp>	involves: 129P2/OlaHsd	MP:0001752	8631293	MGI:95842
Gsx1<tm1Ssp>/Gsx1<tm1Ssp>	Gsx1<tm1Ssp>	involves: 129P2/OlaHsd	MP:0001746	8631293	MGI:95842
Gsx1<tm1Ssp>/Gsx1<tm1Ssp>	Gsx1<tm1Ssp>	involves: 129P2/OlaHsd	MP:0000221	8631293	MGI:95842
Gsx1<tm1Ssp>/Gsx1<tm1Ssp>	Gsx1<tm1Ssp>	involves: 129P2/OlaHsd	MP:0000222	8631293	MGI:95842
Gsx1<tm1Ssp>/Gsx1<tm1Ssp>	Gsx1<tm1Ssp>	involves: 129P2/OlaHsd	MP:0005016	8631293	MGI:95842
Gsx1<tm1Ssp>/Gsx1<tm1Ssp>	Gsx1<tm1Ssp>	involves: 129P2/OlaHsd	MP:0002783	8631293	MGI:95842
Gsx1<tm1Ssp>/Gsx1<tm1Ssp>	Gsx1<tm1Ssp>	involves: 129P2/OlaHsd	MP:0002782	8631293	MGI:95842
Gsx1<tm1Ssp>/Gsx1<tm1Ssp>	Gsx1<tm1Ssp>	involves: 129P2/OlaHsd	MP:0005361	8631293	MGI:95842
Gsx1<tm1Ssp>/Gsx1<tm1Ssp>	Gsx1<tm1Ssp>	involves: 129P2/OlaHsd	MP:0003663	8631293	MGI:95842
Gsx1<tm1Ssp>/Gsx1<tm1Ssp>	Gsx1<tm1Ssp>	involves: 129P2/OlaHsd	MP:0006399	8631293	MGI:95842
Gsx1<tm1Ssp>/Gsx1<tm1Ssp>	Gsx1<tm1Ssp>	involves: 129P2/OlaHsd	MP:0008321	8631293	MGI:95842
Gsx1<tm1Ssp>/Gsx1<tm1Ssp>	Gsx1<tm1Ssp>	involves: 129P2/OlaHsd	MP:0008329	8631293	MGI:95842
Gsx1<tm1Ssp>/Gsx1<tm1Ssp>	Gsx1<tm1Ssp>	involves: 129P2/OlaHsd	MP:0008332	8631293	MGI:95842
Gsx1<tm1Ssp>/Gsx1<tm1Ssp>	Gsx1<tm1Ssp>	involves: 129P2/OlaHsd	MP:0011084	8631293	MGI:95842
Gsx1<tm1Ssp>/Gsx1<tm1Ssp>	Gsx1<tm1Ssp>	involves: 129P2/OlaHsd	MP:0011088	8631293	MGI:95842
Hmx2<tm1Tlu>/Hmx2<tm1Tlu>	Hmx2<tm1Tlu>	involves: 129S1/Sv * 129X1/SvJ * C57BL/6J	MP:0001399	11748138	MGI:107159
Hmx2<tm1Tlu>/Hmx2<tm1Tlu>	Hmx2<tm1Tlu>	involves: 129S1/Sv * 129X1/SvJ * C57BL/6J	MP:0000026	11748138	MGI:107159
Hmx2<tm1Tlu>/Hmx2<tm1Tlu>	Hmx2<tm1Tlu>	involves: 129S1/Sv * 129X1/SvJ * C57BL/6J	MP:0001394	11748138	MGI:107159
Hmx2<tm1Tlu>/Hmx2<tm1Tlu>	Hmx2<tm1Tlu>	involves: 129S1/Sv * 129X1/SvJ * C57BL/6J	MP:0000034	11748138	MGI:107159
Hmx2<tm1Tlu>/Hmx2<tm1Tlu>	Hmx2<tm1Tlu>	involves: 129S1/Sv * 129X1/SvJ * C57BL/6J	MP:0000036	11748138	MGI:107159
Hmx2<tm1Tlu>/Hmx2<tm1Tlu>	Hmx2<tm1Tlu>	involves: 129S1/Sv * 129X1/SvJ * C57BL/6J	MP:0005191	11748138	MGI:107159
Hmx2<tm1Tlu>/Hmx2<tm1Tlu>	Hmx2<tm1Tlu>	involves: 129S1/Sv * 129X1/SvJ * C57BL/6J	MP:0002859	11748138	MGI:107159
Hmx2<tm1Tlu>/Hmx2<tm1Tlu>	Hmx2<tm1Tlu>	involves: 129S1/Sv * 129X1/SvJ * C57BL/6J	MP:0003938	11748138	MGI:107159
Hmx2<tm1Tlu>/Hmx2<tm1Tlu>	Hmx2<tm1Tlu>	involves: 129S1/Sv * 129X1/SvJ * C57BL/6J	MP:0004249	11748138	MGI:107159
Nrg1<tm2Cbm>/Nrg1<tm2Cbm>	Nrg1<tm2Cbm>	involves: 129P2/OlaHsd	MP:0001008	9637684	MGI:96083
Nrg1<tm2Cbm>/Nrg1<tm2Cbm>	Nrg1<tm2Cbm>	involves: 129P2/OlaHsd	MP:0001107	9342050	MGI:96083
Nrg1<tm2Cbm>/Nrg1<tm2Cbm>	Nrg1<tm2Cbm>	involves: 129P2/OlaHsd	MP:0002950	9637684	MGI:96083
Fgfr2<tm1.1Dsn>/Fgfr2<tm1.1Dsn>	Fgfr2<tm1.1Dsn>	involves: 129P2/OlaHsd * C57BL/6	MP:0000111	10631169	MGI:95523
Fgfr2<tm1.1Dsn>/Fgfr2<tm1.1Dsn>	Fgfr2<tm1.1Dsn>	involves: 129P2/OlaHsd * C57BL/6	MP:0000613	10631169	MGI:95523
Fgfr2<tm1.1Dsn>/Fgfr2<tm1.1Dsn>	Fgfr2<tm1.1Dsn>	involves: 129P2/OlaHsd * C57BL/6	MP:0002095	10631169	MGI:95523
Fgfr2<tm1.1Dsn>/Fgfr2<tm1.1Dsn>	Fgfr2<tm1.1Dsn>	involves: 129P2/OlaHsd * C57BL/6	MP:0001265	10631169	MGI:95523
Fgfr2<tm1.1Dsn>/Fgfr2<tm1.1Dsn>	Fgfr2<tm1.1Dsn>	involves: 129P2/OlaHsd * C57BL/6	MP:0000440	10631169	MGI:95523
Fgfr2<tm1.1Dsn>/Fgfr2<tm1.1Dsn>	Fgfr2<tm1.1Dsn>	involves: 129P2/OlaHsd * C57BL/6	MP:0000470	10631169	MGI:95523
Fgfr2<tm1.1Dsn>/Fgfr2<tm1.1Dsn>	Fgfr2<tm1.1Dsn>	involves: 129P2/OlaHsd * C57BL/6	MP:0000629	11782400	MGI:95523
Fgfr2<tm1.1Dsn>/Fgfr2<tm1.1Dsn>	Fgfr2<tm1.1Dsn>	involves: 129P2/OlaHsd * C57BL/6	MP:0000633	10631169	MGI:95523
Fgfr2<tm1.1Dsn>/Fgfr2<tm1.1Dsn>	Fgfr2<tm1.1Dsn>	involves: 129P2/OlaHsd * C57BL/6	MP:0001176	10631169	MGI:95523
Fgfr2<tm1.1Dsn>/Fgfr2<tm1.1Dsn>	Fgfr2<tm1.1Dsn>	involves: 129P2/OlaHsd * C57BL/6	MP:0000081	10631169	MGI:95523
Fgfr2<tm1.1Dsn>/Fgfr2<tm1.1Dsn>	Fgfr2<tm1.1Dsn>	involves: 129P2/OlaHsd * C57BL/6	MP:0001181	10631169,15234214	MGI:95523
Fgfr2<tm1.1Dsn>/Fgfr2<tm1.1Dsn>	Fgfr2<tm1.1Dsn>	involves: 129P2/OlaHsd * C57BL/6	MP:0001244	10631169	MGI:95523
Fgfr2<tm1.1Dsn>/Fgfr2<tm1.1Dsn>	Fgfr2<tm1.1Dsn>	involves: 129P2/OlaHsd * C57BL/6	MP:0001231	10631169,16720875	MGI:95523
Fgfr2<tm1.1Dsn>/Fgfr2<tm1.1Dsn>	Fgfr2<tm1.1Dsn>	involves: 129P2/OlaHsd * C57BL/6	MP:0001218	10631169	MGI:95523
Fgfr2<tm1.1Dsn>/Fgfr2<tm1.1Dsn>	Fgfr2<tm1.1Dsn>	involves: 129P2/OlaHsd * C57BL/6	MP:0001199	10631169	MGI:95523
Fgfr2<tm1.1Dsn>/Fgfr2<tm1.1Dsn>	Fgfr2<tm1.1Dsn>	involves: 129P2/OlaHsd * C57BL/6	MP:0001201	10631169	MGI:95523
Fgfr2<tm1.1Dsn>/Fgfr2<tm1.1Dsn>	Fgfr2<tm1.1Dsn>	involves: 129P2/OlaHsd * C57BL/6	MP:0001341	10631169	MGI:95523
Fgfr2<tm1.1Dsn>/Fgfr2<tm1.1Dsn>	Fgfr2<tm1.1Dsn>	involves: 129P2/OlaHsd * C57BL/6	MP:0000031	10934262	MGI:95523
Fgfr2<tm1.1Dsn>/Fgfr2<tm1.1Dsn>	Fgfr2<tm1.1Dsn>	involves: 129P2/OlaHsd * C57BL/6	MP:0000035	10934262	MGI:95523
Fgfr2<tm1.1Dsn>/Fgfr2<tm1.1Dsn>	Fgfr2<tm1.1Dsn>	involves: 129P2/OlaHsd * C57BL/6	MP:0002428	10631169,10934262	MGI:95523
Fgfr2<tm1.1Dsn>/Fgfr2<tm1.1Dsn>	Fgfr2<tm1.1Dsn>	involves: 129P2/OlaHsd * C57BL/6	MP:0000039	10934262	MGI:95523
Fgfr2<tm1.1Dsn>/Fgfr2<tm1.1Dsn>	Fgfr2<tm1.1Dsn>	involves: 129P2/OlaHsd * C57BL/6	MP:0000118	10631169	MGI:95523
Fgfr2<tm1.1Dsn>/Fgfr2<tm1.1Dsn>	Fgfr2<tm1.1Dsn>	involves: 129P2/OlaHsd * C57BL/6	MP:0000492	15234214	MGI:95523
Fgfr2<tm1.1Dsn>/Fgfr2<tm1.1Dsn>	Fgfr2<tm1.1Dsn>	involves: 129P2/OlaHsd * C57BL/6	MP:0000551	10631169,15234214	MGI:95523
Fgfr2<tm1.1Dsn>/Fgfr2<tm1.1Dsn>	Fgfr2<tm1.1Dsn>	involves: 129P2/OlaHsd * C57BL/6	MP:0000557	10631169,15234214	MGI:95523
Fgfr2<tm1.1Dsn>/Fgfr2<tm1.1Dsn>	Fgfr2<tm1.1Dsn>	involves: 129P2/OlaHsd * C57BL/6	MP:0002691	10631169	MGI:95523
Fgfr2<tm1.1Dsn>/Fgfr2<tm1.1Dsn>	Fgfr2<tm1.1Dsn>	involves: 129P2/OlaHsd * C57BL/6	MP:0005298	10631169	MGI:95523
Fgfr2<tm1.1Dsn>/Fgfr2<tm1.1Dsn>	Fgfr2<tm1.1Dsn>	involves: 129P2/OlaHsd * C57BL/6	MP:0005354	10631169	MGI:95523
Fgfr2<tm1.1Dsn>/Fgfr2<tm1.1Dsn>	Fgfr2<tm1.1Dsn>	involves: 129P2/OlaHsd * C57BL/6	MP:0003051	10631169,15234214	MGI:95523
Fgfr2<tm1.1Dsn>/Fgfr2<tm1.1Dsn>	Fgfr2<tm1.1Dsn>	involves: 129P2/OlaHsd * C57BL/6	MP:0003124	15234214	MGI:95523
Fgfr2<tm1.1Dsn>/Fgfr2<tm1.1Dsn>	Fgfr2<tm1.1Dsn>	involves: 129P2/OlaHsd * C57BL/6	MP:0006011	10631169,10934262	MGI:95523
Fgfr2<tm1.1Dsn>/Fgfr2<tm1.1Dsn>	Fgfr2<tm1.1Dsn>	involves: 129P2/OlaHsd * C57BL/6	MP:0003308	10934262	MGI:95523
Fgfr2<tm1.1Dsn>/Fgfr2<tm1.1Dsn>	Fgfr2<tm1.1Dsn>	involves: 129P2/OlaHsd * C57BL/6	MP:0003315	15234214	MGI:95523
Fgfr2<tm1.1Dsn>/Fgfr2<tm1.1Dsn>	Fgfr2<tm1.1Dsn>	involves: 129P2/OlaHsd * C57BL/6	MP:0003703	10934262	MGI:95523
Fgfr2<tm1.1Dsn>/Fgfr2<tm1.1Dsn>	Fgfr2<tm1.1Dsn>	involves: 129P2/OlaHsd * C57BL/6	MP:0003817	10631169	MGI:95523
Fgfr2<tm1.1Dsn>/Fgfr2<tm1.1Dsn>	Fgfr2<tm1.1Dsn>	involves: 129P2/OlaHsd * C57BL/6	MP:0004135	11782400,16720875	MGI:95523
Fgfr2<tm1.1Dsn>/Fgfr2<tm1.1Dsn>	Fgfr2<tm1.1Dsn>	involves: 129P2/OlaHsd * C57BL/6	MP:0006279	10631169	MGI:95523
Fgfr2<tm1.1Dsn>/Fgfr2<tm1.1Dsn>	Fgfr2<tm1.1Dsn>	involves: 129P2/OlaHsd * C57BL/6	MP:0004310	10934262	MGI:95523
Fgfr2<tm1.1Dsn>/Fgfr2<tm1.1Dsn>	Fgfr2<tm1.1Dsn>	involves: 129P2/OlaHsd * C57BL/6	MP:0004343	10631169	MGI:95523
Fgfr2<tm1.1Dsn>/Fgfr2<tm1.1Dsn>	Fgfr2<tm1.1Dsn>	involves: 129P2/OlaHsd * C57BL/6	MP:0004346	10631169	MGI:95523
Fgfr2<tm1.1Dsn>/Fgfr2<tm1.1Dsn>	Fgfr2<tm1.1Dsn>	involves: 129P2/OlaHsd * C57BL/6	MP:0006287	10631169	MGI:95523
Fgfr2<tm1.1Dsn>/Fgfr2<tm1.1Dsn>	Fgfr2<tm1.1Dsn>	involves: 129P2/OlaHsd * C57BL/6	MP:0006288	10631169	MGI:95523
Fgfr2<tm1.1Dsn>/Fgfr2<tm1.1Dsn>	Fgfr2<tm1.1Dsn>	involves: 129P2/OlaHsd * C57BL/6	MP:0004507	10631169	MGI:95523
Fgfr2<tm1.1Dsn>/Fgfr2<tm1.1Dsn>	Fgfr2<tm1.1Dsn>	involves: 129P2/OlaHsd * C57BL/6	MP:0004509	10631169	MGI:95523
Fgfr2<tm1.1Dsn>/Fgfr2<tm1.1Dsn>	Fgfr2<tm1.1Dsn>	involves: 129P2/OlaHsd * C57BL/6	MP:0004619	10631169	MGI:95523
Fgfr2<tm1.1Dsn>/Fgfr2<tm1.1Dsn>	Fgfr2<tm1.1Dsn>	involves: 129P2/OlaHsd * C57BL/6	MP:0004691	10631169	MGI:95523
Fgfr2<tm1.1Dsn>/Fgfr2<tm1.1Dsn>	Fgfr2<tm1.1Dsn>	involves: 129P2/OlaHsd * C57BL/6	MP:0008320	10631169	MGI:95523
Fgfr2<tm1.1Dsn>/Fgfr2<tm1.1Dsn>	Fgfr2<tm1.1Dsn>	involves: 129P2/OlaHsd * C57BL/6	MP:0009479	14697353	MGI:95523
Fgfr2<tm1.1Dsn>/Fgfr2<tm1.1Dsn>	Fgfr2<tm1.1Dsn>	involves: 129P2/OlaHsd * C57BL/6	MP:0009509	15234214	MGI:95523
Fgfr2<tm1.1Dsn>/Fgfr2<tm1.1Dsn>	Fgfr2<tm1.1Dsn>	involves: 129P2/OlaHsd * C57BL/6	MP:0009510	15234214	MGI:95523
Fgfr2<tm1.1Dsn>/Fgfr2<tm1.1Dsn>	Fgfr2<tm1.1Dsn>	involves: 129P2/OlaHsd * C57BL/6	MP:0009522	15972105	MGI:95523
Fgfr2<tm1.1Dsn>/Fgfr2<tm1.1Dsn>	Fgfr2<tm1.1Dsn>	involves: 129P2/OlaHsd * C57BL/6	MP:0009524	15972105	MGI:95523
Fgfr2<tm1.1Dsn>/Fgfr2<tm1.1Dsn>	Fgfr2<tm1.1Dsn>	involves: 129P2/OlaHsd * C57BL/6	MP:0011026	10631169	MGI:95523
Fgfr2<tm1.1Dsn>/Fgfr2<tm1.1Dsn>	Fgfr2<tm1.1Dsn>	involves: 129P2/OlaHsd * C57BL/6	MP:0011089	10631169	MGI:95523
Fgfr2<tm1.1Dsn>/Fgfr2<tm1.1Dsn>	Fgfr2<tm1.1Dsn>	involves: 129P2/OlaHsd * C57BL/6	MP:0011158	10631169	MGI:95523
Fgfr2<tm1.1Dsn>/Fgfr2<+>	Fgfr2<tm1.1Dsn>|Fgfr2<+>	involves: 129P2/OlaHsd * C57BL/6	MP:0009522	15972105	MGI:95523
Fgfr2<tm1.1Dsn>/Fgfr2<+>	Fgfr2<tm1.1Dsn>|Fgfr2<+>	involves: 129P2/OlaHsd * C57BL/6	MP:0009525	15972105	MGI:95523
Kit<W-v>/Kit<W-v>	Kit<W-v>	Not Specified	MP:0000015	5473311	MGI:96677
Kit<W-v>/Kit<W-v>	Kit<W-v>	Not Specified	MP:0002075	16577810	MGI:96677
Kit<W-v>/Kit<W-v>	Kit<W-v>	Not Specified	MP:0001921	16577810	MGI:96677
Kit<W-v>/Kit<W-v>	Kit<W-v>	Not Specified	MP:0000031	5473311	MGI:96677
Kit<W-v>/Kit<W-v>	Kit<W-v>	Not Specified	MP:0000042	5473311	MGI:96677
Kit<W-v>/Kit<W-v>	Kit<W-v>	Not Specified	MP:0000048	5473311	MGI:96677
Kit<W-v>/Kit<W-v>	Kit<W-v>	Not Specified	MP:0002855	5473311	MGI:96677
Kit<W-v>/Kit<W-v>	Kit<W-v>	Not Specified	MP:0002857	5473311	MGI:96677
Kit<W-v>/Kit<W-v>	Kit<W-v>	Not Specified	MP:0002894	5473311	MGI:96677
[truncated: 211,048 more rows]
