# Supplementary material for: A Novel Drug-Mouse Phenotypic Similarity Method Detects Molecular Determinants of Drug Effects
Source: PLoS Comput Biol. 2016 Sep 27;12(9):e1005111. doi: 10.1371/journal.pcbi.1005111 (PMC5038975; doi:10.1371/journal.pcbi.1005111)
Supplement: S2 File — (TXT) [file pcbi.1005111.s005.txt]

1. MGI accession id	2. marker type	3. marker symbol	4. marker name	5. representative genome id	6. representative genome chromosome	7. representative genome start	8. representative genome end	9. representative genome strand	10. representative genome build	11. Entrez gene id	12. NCBI gene chromosome	13. NCBI gene start	14. NCBI gene end	15. NCBI gene strand	16. Ensembl gene id	17. Ensembl gene chromosome	18. Ensembl gene start	19. Ensembl gene end	20. Ensembl gene strand	21. VEGA gene id	22. VEGA gene chromosome	23. VEGA gene start	24. VEGA gene end	25. VEGA gene strand	26. UniSTS gene chromosome	27. UniSTS gene start	28. UniSTS gene end	29. MGI QTL gene chromosome	30. MGI QTL gene start	31. MGI QTL gene end	32. miRBase gene id	33. miRBase gene chromosome	34. miRBase gene start	35. miRBase gene end	36. miRBase gene strand	37. Roopenian STS gene start	38. Roopenian STS gene end
MGI:87853	Gene	a	nonagouti	OTTMUSG00000015981	2	154617138	154876748	+	NCBI Build 37	50518	2	154839306	154876748	+	ENSMUSG00000027596	2	154617138	154876748	+	OTTMUSG00000015981	2	154617138	154876748	+	null	null	null	null	null	null	null	null	null	null	null	null	null
MGI:87854	Gene	Pzp	pregnancy zone protein	OTTMUSG00000022212	6	128433591	128476738	-	NCBI Build 37	11287	6	128433585	128476738	-	ENSMUSG00000030359	6	128433585	128476738	-	OTTMUSG00000022212	6	128433591	128476738	-	null	null	null	null	null	null	null	null	null	null	null	null	null
MGI:87855	Gene	Aal	active avoidance learning	null	null	null	null	null	null	null	null	null	null	null	null	null	null	null	null	null	null	null	null	null	null	null	null	null	null	null	null	null	null	null	null	null	null
MGI:87856	Gene	Aap	active avoidance performance	null	null	null	null	null	null	null	null	null	null	null	null	null	null	null	null	null	null	null	null	null	null	null	null	null	null	null	null	null	null	null	null	null	null
MGI:87859	Gene	Abl1	c-abl oncogene 1, non-receptor tyrosine kinase	OTTMUSG00000012077	2	31543896	31659747	+	NCBI Build 37	11350	2	31544076	31659747	+	ENSMUSG00000090901	2	31657561	31658052	+	OTTMUSG00000012077	2	31543896	31659747	+	null	null	null	null	null	null	null	null	null	null	null	null	null
MGI:87860	Gene	Abl2	v-abl Abelson murine leukemia viral oncogene homolog 2 (arg, Abelson-related gene)	OTTMUSG00000037114	1	158488917	158579699	+	NCBI Build 37	11352	1	158488918	158579750	+	ENSMUSG00000026596	1	158488917	158579699	+	OTTMUSG00000037114	1	158488917	158579699	+	null	null	null	null	null	null	null	null	null	null	null	null	null
MGI:87861	Gene	abn	abnormal	null	null	null	null	null	null	null	null	null	null	null	null	null	null	null	null	null	null	null	null	null	null	null	null	null	null	null	null	null	null	null	null	null	null
MGI:87862	Gene	Abpa	androgen binding protein alpha	OTTMUSG00000008372	7	34806502	34807900	+	NCBI Build 37	11354	7	34806586	34807900	+	ENSMUSG00000066583	7	34806502	34807900	+	OTTMUSG00000008372	7	34806502	34807900	+	null	null	null	null	null	null	null	null	null	null	null	null	null
MGI:87863	Gene	Abpb	androgen binding protein beta	OTTMUSG00000008400	7	34796951	34798961	-	NCBI Build 37	233099	7	34796951	34798961	-	ENSMUSG00000066584	7	34796951	34798961	-	OTTMUSG00000008400	7	34796951	34798961	-	null	null	null	null	null	null	null	null	null	null	null	null	null
MGI:87864	Gene	Abpg	androgen binding protein gamma	OTTMUSG00000008377	7	34728021	34730059	-	NCBI Build 37	110187	7	34728016	34730004	-	ENSMUSG00000066586	7	34728021	34730059	-	OTTMUSG00000008377	7	34728021	34730059	-	null	null	null	null	null	null	null	null	null	null	null	null	null
MGI:87865	Gene	ac	absent corpus callosum	null	null	null	null	null	null	null	null	null	null	null	null	null	null	null	null	null	null	null	null	null	null	null	null	null	null	null	null	null	null	null	null	null	null
MGI:87866	Gene	Acadl	acyl-Coenzyme A dehydrogenase, long-chain	OTTMUSG00000026221	1	66877413	66909851	-	NCBI Build 37	11363	1	66877427	66909841	-	ENSMUSG00000026003	1	66877413	66909851	-	OTTMUSG00000026221	1	66877413	66909851	-	null	null	null	null	null	null	null	null	null	null	null	null	null
MGI:87867	Gene	Acadm	acyl-Coenzyme A dehydrogenase, medium chain	OTTMUSG00000031346	3	153585321	153607596	-	NCBI Build 37	11364	3	153585323	153607396	-	ENSMUSG00000062908	3	153585321	153607596	-	OTTMUSG00000031346	3	153585321	153607596	-	null	null	null	null	null	null	null	null	null	null	null	null	null
MGI:87868	Gene	Acads	acyl-Coenzyme A dehydrogenase, short chain	OTTMUSG00000014625	5	115560308	115569355	-	NCBI Build 37	11409	5	115560308	115569322	-	ENSMUSG00000029545	5	115560308	115569355	-	OTTMUSG00000014625	5	115560308	115569355	-	null	null	null	null	null	null	null	null	null	null	null	null	null
MGI:87870	Gene	Acat1	acetyl-Coenzyme A acetyltransferase 1	OTTMUSG00000036698	9	53388627	53418487	-	NCBI Build 37	110446	9	53388627	53418455	-	ENSMUSG00000032047	9	53388627	53418487	-	OTTMUSG00000036698	9	53388627	53418487	-	null	null	null	null	null	null	null	null	null	null	null	null	null
MGI:87871	Gene	Acat2	acetyl-Coenzyme A acetyltransferase 2	OTTMUSG00000028085	17	13135756	13153613	-	NCBI Build 37	110460	17	13135908	13153591	-	ENSMUSG00000023832	17	13135756	13153613	-	OTTMUSG00000028085	17	13135756	13153613	-	null	null	null	null	null	null	null	null	null	null	null	null	null
MGI:87872	Gene	Acc	anterior capsular cataract	null	null	null	null	null	null	null	null	null	null	null	null	null	null	null	null	null	null	null	null	null	null	null	null	null	null	null	null	null	null	null	null	null	null
MGI:87873	Gene	Acd	adrenocortical dysplasia	497652	8	108222059	108224995	-	NCBI Build 37	497652	8	108222059	108224995	-	ENSMUSG00000038000	8	108222058	108224995	-	null	null	null	null	null	null	null	null	null	null	null	null	null	null	null	null	null	null
MGI:87874	Gene	Ace	angiotensin I converting enzyme (peptidyl-dipeptidase A) 1	OTTMUSG00000003113	11	105829259	105851278	+	NCBI Build 37	11421	11	105829261	105851259	+	ENSMUSG00000020681	11	105829259	105851278	+	OTTMUSG00000003113	11	105829259	105851278	+	null	null	null	null	null	null	null	null	null	null	null	null	null
MGI:87875	Other Genome Feature	Acf1	albumin conformation factor 1	null	null	null	null	null	null	null	null	null	null	null	null	null	null	null	null	null	null	null	null	null	null	null	null	null	null	null	null	null	null	null	null	null	null
MGI:87876	Gene	Ache	acetylcholinesterase	OTTMUSG00000021643	5	137728747	137735694	+	NCBI Build 37	11423	5	137729505	137735691	+	ENSMUSG00000023328	5	137728747	137735694	+	OTTMUSG00000021643	5	137728747	137735694	+	null	null	null	null	null	null	null	null	null	null	null	null	null
MGI:87877	QTL	Ack	anti-Corynebacterium kutscheri	null	null	null	null	null	null	null	null	null	null	null	null	null	null	null	null	null	null	null	null	null	null	null	null	null	null	null	null	null	null	null	null	null	null
MGI:87878	Gene	Apoc4	apolipoprotein C-IV	OTTMUSG00000032973	7	20263443	20266765	-	NCBI Build 37	11425	7	20263443	20266765	-	ENSMUSG00000074336	7	20263443	20266765	-	OTTMUSG00000032973	7	20263443	20266765	-	null	null	null	null	null	null	null	null	null	null	null	null	null
MGI:87879	Gene	Aco1	aconitase 1	OTTMUSG00000006559	4	40090114	40145371	+	NCBI Build 37	11428	4	40090298	40146042	+	ENSMUSG00000028405	4	40090114	40146042	+	OTTMUSG00000006559	4	40090114	40145371	+	null	null	null	null	null	null	null	null	null	null	null	null	null
MGI:87880	Gene	Aco2	aconitase 2, mitochondrial	OTTMUSG00000016391	15	81702739	81745563	+	NCBI Build 37	11429	15	81702893	81745567	+	ENSMUSG00000022477	15	81702739	81745563	+	OTTMUSG00000016391	15	81702739	81745563	+	null	null	null	null	null	null	null	null	null	null	null	null	null
MGI:87881	Gene	Acp1	acid phosphatase 1, soluble	11431	12	31578191	31596477	-	NCBI Build 37	11431	12	31578191	31596477	-	ENSMUSG00000044573	12	31578191	31596477	-	null	null	null	null	null	null	null	null	null	null	null	null	null	null	null	null	null	null
MGI:87882	Gene	Acp2	acid phosphatase 2, lysosomal	OTTMUSG00000014413	2	91043042	91054255	+	NCBI Build 37	11432	2	91043069	91054255	+	ENSMUSG00000002103	2	91043042	91054255	+	OTTMUSG00000014413	2	91043042	91054255	+	null	null	null	null	null	null	null	null	null	null	null	null	null
MGI:87883	Gene	Acp5	acid phosphatase 5, tartrate resistant	ENSMUSG00000001348	9	21931175	21940190	-	NCBI Build 37	11433	9	21931171	21940190	-	ENSMUSG00000001348	9	21931175	21940190	-	null	null	null	null	null	null	null	null	null	null	null	null	null	null	null	null	null	null
MGI:87884	Gene	Acr	acrosin prepropeptide	11434	15	89398757	89405015	+	NCBI Build 37	11434	15	89398757	89405015	+	ENSMUSG00000022622	15	89398757	89405015	+	null	null	null	null	null	null	null	null	null	null	null	null	null	null	null	null	null	null
MGI:87885	Gene	Chrna1	cholinergic receptor, nicotinic, alpha polypeptide 1 (muscle)	OTTMUSG00000013434	2	73401272	73418395	-	NCBI Build 37	11435	2	73401338	73418363	-	ENSMUSG00000027107	2	73401272	73418395	-	OTTMUSG00000013434	2	73401272	73418395	-	null	null	null	null	null	null	null	null	null	null	null	null	null
MGI:87886	Gene	Chrna2	cholinergic receptor, nicotinic, alpha polypeptide 2 (neuronal)	OTTMUSG00000039812	14	66759797	66771785	+	NCBI Build 37	110902	14	66759797	66771785	+	ENSMUSG00000022041	14	66759797	66771785	+	OTTMUSG00000039812	14	66759797	66771785	+	null	null	null	null	null	null	null	null	null	null	null	null	null
MGI:87887	Gene	Chrna3	cholinergic receptor, nicotinic, alpha polypeptide 3	110834	9	54859150	54874366	-	NCBI Build 37	110834	9	54859150	54874366	-	ENSMUSG00000032303	9	54859150	54874366	-	null	null	null	null	null	null	null	null	null	null	null	null	null	null	null	null	null	null
MGI:87888	Gene	Chrna4	cholinergic receptor, nicotinic, alpha polypeptide 4	OTTMUSG00000016395	2	180753085	180778251	-	NCBI Build 37	11438	2	180757016	180773882	-	ENSMUSG00000027577	2	180753085	180778251	-	OTTMUSG00000016395	2	180753085	180778251	-	null	null	null	null	null	null	null	null	null	null	null	null	null
MGI:87889	Gene	Chrna5	cholinergic receptor, nicotinic, alpha polypeptide 5	110835	9	54828687	54855586	+	NCBI Build 37	110835	9	54828687	54855586	+	ENSMUSG00000035594	9	54828687	54855586	+	null	null	null	null	null	null	null	null	null	null	null	null	null	null	null	null	null	null
MGI:87890	Gene	Chrnb1	cholinergic receptor, nicotinic, beta polypeptide 1 (muscle)	OTTMUSG00000005993	11	69597538	69609445	-	NCBI Build 37	11443	11	69597538	69609439	-	ENSMUSG00000041189	11	69597538	69609445	-	OTTMUSG00000005993	11	69597538	69609445	-	null	null	null	null	null	null	null	null	null	null	null	null	null
MGI:87891	Gene	Chrnb2	cholinergic receptor, nicotinic, beta polypeptide 2 (neuronal)	11444	3	89557370	89568554	-	NCBI Build 37	11444	3	89557370	89568554	-	ENSMUSG00000027950	3	89557370	89568554	-	null	null	null	null	null	null	null	null	null	null	null	null	null	null	null	null	null	null
MGI:87892	Gene	Chrnb4	cholinergic receptor, nicotinic, beta polypeptide 4	108015	9	54875963	54896351	-	NCBI Build 37	108015	9	54875963	54896351	-	ENSMUSG00000035200	9	54875963	54896351	-	null	null	null	null	null	null	null	null	null	null	null	null	null	null	null	null	null	null
MGI:87893	Gene	Chrnd	cholinergic receptor, nicotinic, delta polypeptide	ENSMUSG00000026251	1	89087227	89096644	+	NCBI Build 37	11447	1	89087227	89096645	+	ENSMUSG00000026251	1	89087227	89096644	+	null	null	null	null	null	null	null	null	null	null	null	null	null	null	null	null	null	null
MGI:87894	Gene	Chrne	cholinergic receptor, nicotinic, epsilon polypeptide	OTTMUSG00000006059	11	70428385	70432718	-	NCBI Build 37	11448	11	70428385	70432696	-	ENSMUSG00000014609	11	70428385	70432718	-	OTTMUSG00000006059	11	70428385	70432718	-	null	null	null	null	null	null	null	null	null	null	null	null	null
MGI:87895	Gene	Chrng	cholinergic receptor, nicotinic, gamma polypeptide	11449	1	89102386	89108410	+	NCBI Build 37	11449	1	89102386	89108410	+	ENSMUSG00000026253	1	89102386	89108410	+	null	null	null	null	null	null	null	null	null	null	null	null	null	null	null	null	null	null
MGI:87896	Gene	act	adult cataract	null	null	null	null	null	null	null	null	null	null	null	null	null	null	null	null	null	null	null	null	null	null	null	null	null	null	null	null	null	null	null	null	null	null
MGI:87897	Other Genome Feature	Act1	actin related gene 1	null	null	null	null	null	null	null	null	null	null	null	null	null	null	null	null	null	null	null	null	null	null	null	null	null	null	null	null	null	null	null	null	null	null
MGI:87898	Other Genome Feature	Act2	actin related gene 2	null	null	null	null	null	null	null	null	null	null	null	null	null	null	null	null	null	null	null	null	null	null	null	null	null	null	null	null	null	null	null	null	null	null
MGI:87899	Other Genome Feature	Act5	actin related gene 5	null	null	null	null	null	null	null	null	null	null	null	null	null	null	null	null	null	null	null	null	null	null	null	null	null	null	null	null	null	null	null	null	null	null
MGI:87900	Other Genome Feature	Act6	actin related gene 6	null	null	null	null	null	null	null	null	null	null	null	null	null	null	null	null	null	null	null	null	null	null	null	null	null	null	null	null	null	null	null	null	null	null
MGI:87901	Other Genome Feature	Act7	actin related gene 7	null	null	null	null	null	null	null	null	null	null	null	null	null	null	null	null	null	null	null	null	null	null	null	null	null	null	null	null	null	null	null	null	null	null
MGI:87902	Gene	Acta1	actin, alpha 1, skeletal muscle	11459	8	126415667	126418636	-	NCBI Build 37	11459	8	126415667	126418636	-	ENSMUSG00000031972	8	126415669	126418651	-	null	null	null	null	null	null	null	null	null	null	null	null	null	null	null	null	null	null
MGI:87903	Pseudogene	Acta1-rs1	actin, alpha 1, skeletal muscle related sequence 1	null	null	null	null	null	null	null	null	null	null	null	null	null	null	null	null	null	null	null	null	null	null	null	null	null	null	null	null	null	null	null	null	null	null
MGI:87904	Gene	Actb	actin, beta	OTTMUSG00000035960	5	143664794	143668433	-	NCBI Build 37	11461	5	143664795	143668403	-	ENSMUSG00000029580	5	143664794	143668433	-	OTTMUSG00000035960	5	143664794	143668433	-	null	null	null	null	null	null	null	null	null	null	null	null	null
MGI:87905	Gene	Actc1	actin, alpha, cardiac muscle 1	OTTMUSG00000015175	2	113873018	113879284	-	NCBI Build 37	11464	2	113873025	113878547	-	ENSMUSG00000068614	2	113873018	113879284	-	OTTMUSG00000015175	2	113873018	113879284	-	null	null	null	null	null	null	null	null	null	null	null	null	null
MGI:87906	Gene	Actg1	actin, gamma, cytoplasmic 1	OTTMUSG00000004137	11	120207004	120209856	-	NCBI Build 37	11465	11	120207004	120209798	-	ENSMUSG00000062825	11	120207004	120209856	-	OTTMUSG00000004137	11	120207004	120209856	-	null	null	null	null	null	null	null	null	null	null	null	null	null
MGI:87907	Pseudogene	Actg-ps1	actin, gamma, pseudogene 1	ENSMUSG00000074978	8	47314920	47315327	+	NCBI Build 37	621269	8	47314339	47316201	+	ENSMUSG00000074978	8	47314920	47315327	+	null	null	null	null	null	null	null	null	null	null	null	null	null	null	null	null	null	null
MGI:87908	Pseudogene	Actg-ps2	actin, gamma, pseudogene 2	null	null	null	null	null	null	null	null	null	null	null	null	null	null	null	null	null	null	null	null	null	null	null	null	null	null	null	null	null	null	null	null	null	null
MGI:87909	Gene	Acta2	actin, alpha 2, smooth muscle, aorta	11475	19	34315581	34329826	-	NCBI Build 37	11475	19	34315581	34329826	-	ENSMUSG00000035783	19	34315580	34329826	-	null	null	null	null	null	null	null	null	null	null	null	null	null	null	null	null	null	null
MGI:87911	Gene	Acvr1	activin A receptor, type 1	OTTMUSG00000012677	2	58241055	58419568	-	NCBI Build 37	11477	2	58298849	58419239	-	ENSMUSG00000026836	2	58241055	58419568	-	OTTMUSG00000012677	2	58241055	58419568	-	null	null	null	null	null	null	null	null	null	null	null	null	null
MGI:87912	Gene	Acvr2b	activin receptor IIB	11481	9	119311619	119342633	+	NCBI Build 37	11481	9	119311619	119342633	+	ENSMUSG00000061393	9	119311562	119342619	+	null	null	null	null	null	null	null	null	null	null	null	null	null	null	null	null	null	null
MGI:87913	Gene	Acy1	aminoacylase 1	109652	9	106335327	106340567	-	NCBI Build 37	109652	9	106335327	106340567	-	ENSMUSG00000023262	9	106335327	106340567	-	null	null	null	null	null	null	null	null	null	null	null	null	null	null	null	null	null	null
MGI:87914	Gene	Aspa	aspartoacylase	OTTMUSG00000006136	11	73118494	73140309	-	NCBI Build 37	11484	11	73118490	73138136	-	ENSMUSG00000020774	11	73118494	73140309	-	OTTMUSG00000006136	11	73118494	73140309	-	null	null	null	null	null	null	null	null	null	null	null	null	null
MGI:87915	Gene	Ad	adult obesity and diabetes	null	null	null	null	null	null	null	null	null	null	null	null	null	null	null	null	null	null	null	null	null	null	null	null	null	null	null	null	null	null	null	null	null	null
MGI:87916	Gene	Ada	adenosine deaminase	OTTMUSG00000001154	2	163552320	163575975	-	NCBI Build 37	11486	2	163552320	163575913	-	ENSMUSG00000017697	2	163552320	163575975	-	OTTMUSG00000001154	2	163552320	163575975	-	null	null	null	null	null	null	null	null	null	null	null	null	null
MGI:87917	Gene	Adcy6	adenylate cyclase 6	ENSMUSG00000022994	15	98420425	98438064	-	NCBI Build 37	11512	15	98420409	98438064	-	ENSMUSG00000022994	15	98420425	98438064	-	null	null	null	null	null	null	null	null	null	null	null	null	null	null	null	null	null	null
MGI:87918	Gene	Add1	adducin 1 (alpha)	OTTMUSG00000023097	5	34916313	34974957	+	NCBI Build 37	11518	5	34916363	34974954	+	ENSMUSG00000029106	5	34916313	34974957	+	OTTMUSG00000023097	5	34916313	34974957	+	null	null	null	null	null	null	null	null	null	null	null	null	null
MGI:87919	Gene	Add2	adducin 2 (beta)	11519	6	86028078	86069549	+	NCBI Build 37	11519	6	86028078	86069549	+	ENSMUSG00000030000	6	86028078	86069549	+	null	null	null	null	null	null	null	null	null	null	null	null	null	null	null	null	null	null
MGI:87920	Gene	Plin2	perilipin 2	OTTMUSG00000007453	4	86294290	86315964	-	NCBI Build 37	11520	4	86302469	86315963	-	ENSMUSG00000028494	4	86294290	86315964	-	OTTMUSG00000007453	4	86294290	86315964	-	null	null	null	null	null	null	null	null	null	null	null	null	null
MGI:87921	Gene	Adh1	alcohol dehydrogenase 1 (class I)	OTTMUSG00000034747	3	137923955	137953662	+	NCBI Build 37	11522	3	137940609	137953655	+	ENSMUSG00000074207	3	137923955	137953662	+	OTTMUSG00000034747	3	137923955	137953662	+	null	null	null	null	null	null	null	null	null	null	null	null	null
MGI:87923	Pseudogene	Adh1-ps	alcohol dehydrogenase 1 (class I), pseudogene	null	null	null	null	null	null	null	null	null	null	null	null	null	null	null	null	null	null	null	null	null	null	null	null	null	null	null	null	null	null	null	null	null	null
MGI:87926	Gene	Adh7	alcohol dehydrogenase 7 (class IV), mu or sigma polypeptide	11529	3	137880737	137895006	+	NCBI Build 37	11529	3	137880737	137895006	+	ENSMUSG00000055301	3	137880787	137896346	+	null	null	null	null	null	null	null	null	null	null	null	null	null	null	null	null	null	null
MGI:87929	Gene	Adh5	alcohol dehydrogenase 5 (class III), chi polypeptide	OTTMUSG00000029527	3	138106057	138118463	+	NCBI Build 37	11532	3	138106128	138118463	+	ENSMUSG00000028138	3	138106057	138118463	+	OTTMUSG00000029527	3	138106057	138118463	+	null	null	null	null	null	null	null	null	null	null	null	null	null
MGI:87930	Gene	Adk	adenosine kinase	11534	14	21871855	22267769	+	NCBI Build 37	11534	14	21871855	22267769	+	ENSMUSG00000039197	14	21871855	22267769	+	null	null	null	null	null	null	null	null	null	null	null	null	null	null	null	null	null	null
MGI:87931	Gene	Cfd	complement factor D (adipsin)	11537	10	79353598	79355401	+	NCBI Build 37	11537	10	79353598	79355401	+	ENSMUSG00000061780	10	79353598	79355401	+	null	null	null	null	null	null	null	null	null	null	null	null	null	null	null	null	null	null
MGI:87934	Gene	Adra2a	adrenergic receptor, alpha 2a	11551	19	54119672	54123472	+	NCBI Build 37	11551	19	54119672	54123472	+	ENSMUSG00000033717	19	54119672	54123472	+	null	null	null	null	null	null	null	null	null	null	null	null	null	null	null	null	null	null
MGI:87935	Gene	Adra2b	adrenergic receptor, alpha 2b	OTTMUSG00000016023	2	127188944	127192957	+	NCBI Build 37	11552	2	127189022	127192957	+	ENSMUSG00000058620	2	127188944	127192957	+	OTTMUSG00000016023	2	127188944	127192957	+	null	null	null	null	null	null	null	null	null	null	null	null	null
MGI:87936	Gene	Adra2c	adrenergic receptor, alpha 2c	ENSMUSG00000045318	5	35621215	35624410	+	NCBI Build 37	11553	5	35621215	35624412	+	ENSMUSG00000045318	5	35621215	35624410	+	null	null	null	null	null	null	null	null	null	null	null	null	null	null	null	null	null	null
MGI:87937	Gene	Adrb1	adrenergic receptor, beta 1	11554	19	56796862	56799352	+	NCBI Build 37	11554	19	56796862	56799352	+	ENSMUSG00000035283	19	56796862	56799352	+	null	null	null	null	null	null	null	null	null	null	null	null	null	null	null	null	null	null
MGI:87938	Gene	Adrb2	adrenergic receptor, beta 2	ENSMUSG00000045730	18	62337471	62339613	-	NCBI Build 37	11555	18	62337470	62339613	-	ENSMUSG00000045730	18	62337471	62339613	-	null	null	null	null	null	null	null	null	null	null	null	null	null	null	null	null	null	null
MGI:87939	Gene	Adrb3	adrenergic receptor, beta 3	OTTMUSG00000028657	8	28336248	28340060	-	NCBI Build 37	11556	8	28336248	28340060	-	ENSMUSG00000031489	8	28336248	28340060	-	OTTMUSG00000028657	8	28336248	28340060	-	null	null	null	null	null	null	null	null	null	null	null	null	null
MGI:87940	Gene	Adrbk1	adrenergic receptor kinase, beta 1	OTTMUSG00000035343	19	4286001	4306222	-	NCBI Build 37	110355	19	4286001	4305955	-	ENSMUSG00000024858	19	4286001	4306222	-	OTTMUSG00000035343	19	4286001	4306222	-	null	null	null	null	null	null	null	null	null	null	null	null	null
MGI:87941	Gene	Adrbk2	adrenergic receptor kinase, beta 2	320129	5	113339498	113444534	-	NCBI Build 37	320129	5	113339498	113444534	-	ENSMUSG00000042249	5	113339498	113444811	-	null	null	null	null	null	null	null	null	null	null	null	null	null	null	null	null	null	null
MGI:87942	QTL	Adre	age at disappearance of rooting response	null	null	null	null	null	null	null	null	null	null	null	null	null	null	null	null	null	null	null	null	null	null	null	null	null	null	null	null	null	null	null	null	null	null
MGI:87943	QTL	Ads1	anti dsDNA antibody 1	null	null	null	null	null	null	null	null	null	null	null	null	null	null	null	null	null	null	null	null	null	null	null	null	null	null	null	null	null	null	null	null	null	null
MGI:87944	QTL	Ads2	anti dsDNA antibody 2	null	null	null	null	null	null	null	null	null	null	null	null	null	null	null	null	null	null	null	null	null	null	null	null	null	null	null	null	null	null	null	null	null	null
MGI:87945	QTL	Ads3	anti dsDNA antibody 3	null	null	null	null	null	null	null	null	null	null	null	null	null	null	null	null	null	null	null	null	null	null	null	null	null	null	null	null	null	null	null	null	null	null
MGI:87946	QTL	Ads4	anti dsDNA antibody 4	null	null	null	null	null	null	null	null	null	null	null	null	null	null	null	null	null	null	null	null	null	null	null	null	null	null	null	null	null	null	null	null	null	null
MGI:87947	Gene	Adssl1	adenylosuccinate synthetase like 1	ENSMUSG00000011148	12	113858258	113879565	+	NCBI Build 37	11565	12	113858258	113879566	+	ENSMUSG00000011148	12	113858258	113879565	+	null	null	null	null	null	null	null	null	null	null	null	null	null	null	null	null	null	null
MGI:87948	Gene	Adss	adenylosuccinate synthetase, non muscle	OTTMUSG00000034836	1	179693093	179726642	-	NCBI Build 37	11566	1	179693309	179726640	-	ENSMUSG00000015961	1	179693093	179726642	-	OTTMUSG00000034836	1	179693093	179726642	-	null	null	null	null	null	null	null	null	null	null	null	null	null
MGI:87949	QTL	Aecp	vitamin A enhanced cleft palate	null	null	null	null	null	null	null	null	null	null	null	null	null	null	null	null	null	null	null	null	null	null	null	null	null	null	null	null	null	null	null	null	null	null
MGI:87950	QTL	Aem1	antierythrocyte autoantibody modifier 1	null	null	null	null	null	null	null	null	null	null	null	null	null	null	null	null	null	null	null	null	null	null	null	null	null	null	null	null	null	null	null	null	null	null
MGI:87951	Gene	Afp	alpha fetoprotein	11576	5	90919740	90937933	+	NCBI Build 37	11576	5	90919740	90937933	+	ENSMUSG00000054932	5	90919740	90937933	+	null	null	null	null	null	null	null	null	null	null	null	null	null	null	null	null	null	null
MGI:87953	Gene	Afr2	alpha fetoprotein regulation 2, inducibility	null	null	null	null	null	null	null	null	null	null	null	null	null	null	null	null	null	null	null	null	null	null	null	null	null	null	null	null	null	null	null	null	null	null
MGI:87954	Gene	Aft	abnormal feet and tail	null	null	null	null	null	null	null	null	null	null	null	null	null	null	null	null	null	null	null	null	null	null	null	null	null	null	null	null	null	null	null	null	null	null
MGI:87955	Gene	ag	agitans	null	null	null	null	null	null	null	null	null	null	null	null	null	null	null	null	null	null	null	null	null	null	null	null	null	null	null	null	null	null	null	null	null	null
MGI:87958	QTL	Agp1	anti gp70 immune complex 1	null	null	null	null	null	null	null	null	null	null	null	null	null	null	null	null	null	null	null	null	null	null	null	null	null	null	null	null	null	null	null	null	null	null
MGI:87959	QTL	Agp2	anti gp70 immune complex 2	null	null	null	null	null	null	null	null	null	null	null	null	null	null	null	null	null	null	null	null	null	null	null	null	null	null	null	null	null	null	null	null	null	null
MGI:87960	QTL	Agp3	anti gp70 immune complex 3	null	null	null	null	null	null	null	null	null	null	null	null	null	null	null	null	null	null	null	null	null	null	null	null	null	null	null	null	null	null	null	null	null	null
MGI:87961	Gene	Agrn	agrin	OTTMUSG00000011080	4	155539399	155560010	-	NCBI Build 37	11603	4	155539399	155559244	-	ENSMUSG00000041936	4	155539399	155571536	-	OTTMUSG00000011080	4	155539399	155560010	-	null	null	null	null	null	null	null	null	null	null	null	null	null
MGI:87963	Gene	Agt	angiotensinogen (serpin peptidase inhibitor, clade A, member 8)	11606	8	127080487	127093607	-	NCBI Build 37	11606	8	127080487	127093607	-	ENSMUSG00000031980	8	127080434	127093606	-	null	null	null	null	null	null	null	null	null	null	null	null	null	null	null	null	null	null
MGI:87964	Gene	Agtr1a	angiotensin II receptor, type 1a	OTTMUSG00000000668	13	30428310	30474736	+	NCBI Build 37	11607	13	30428225	30474736	+	ENSMUSG00000049115	13	30428310	30474736	+	OTTMUSG00000000668	13	30428310	30474736	+	null	null	null	null	null	null	null	null	null	null	null	null	null
MGI:87965	Gene	Agtr1b	angiotensin II receptor, type 1b	OTTMUSG00000034694	3	20213395	20266099	-	NCBI Build 37	11608	3	20213395	20266099	-	ENSMUSG00000054988	3	20213395	20266099	-	OTTMUSG00000034694	3	20213395	20266099	-	null	null	null	null	null	null	null	null	null	null	null	null	null
MGI:87966	Gene	Agtr2	angiotensin II receptor, type 2	OTTMUSG00000017210	X	21061670	21066290	+	NCBI Build 37	11609	X	21061752	21065957	+	ENSMUSG00000068122	X	21061670	21066290	+	OTTMUSG00000017210	X	21061670	21066290	+	null	null	null	null	null	null	null	null	null	null	null	null	null
MGI:87967	Gene	aha	autoimmune hemolytic anemia	null	null	null	null	null	null	null	null	null	null	null	null	null	null	null	null	null	null	null	null	null	null	null	null	null	null	null	null	null	null	null	null	null	null
MGI:87968	Gene	Ahcy	S-adenosylhomocysteine hydrolase	OTTMUSG00000016006	2	154885046	154900233	-	NCBI Build 37	269378	2	154885046	154900233	-	ENSMUSG00000027597	2	154885046	154900233	-	OTTMUSG00000016006	2	154885046	154900233	-	null	null	null	null	null	null	null	null	null	null	null	null	null
MGI:87969	Other Genome Feature	Ahcy-rs1	S-adenosylhomocysteine hydrolase, related sequence 1	null	null	null	null	null	null	null	null	null	null	null	null	null	null	null	null	null	null	null	null	null	null	null	null	null	null	null	null	null	null	null	null	null	null
MGI:87970	Other Genome Feature	Ahcy-rs2	S-adenosylhomocysteine hydrolase, related sequence 2	null	null	null	null	null	null	null	null	null	null	null	null	null	null	null	null	null	null	null	null	null	null	null	null	null	null	null	null	null	null	null	null	null	null
MGI:87971	Gene	Ahi1	Abelson helper integration site 1	ENSMUSG00000019986	10	20672391	20800234	+	NCBI Build 37	52906	10	20672391	20800235	+	ENSMUSG00000019986	10	20672391	20800234	+	null	null	null	null	null	null	null	null	null	null	null	null	null	null	null	null	null	null
MGI:87973	QTL	Aia1	autoimmune hemolytic anemia 1	null	null	null	null	null	null	null	null	null	null	null	null	null	null	null	null	null	null	null	null	null	null	null	null	null	null	null	null	null	null	null	null	null	null
MGI:87974	QTL	Aia2	autoimmune hemolytic anemia 2	null	null	null	null	null	null	null	null	null	null	null	null	null	null	null	null	null	null	null	null	null	null	null	null	null	null	null	null	null	null	null	null	null	null
MGI:87975	Gene	Air1	activator of immune response gene Ir1	null	null	null	null	null	null	null	null	null	null	null	null	null	null	null	null	null	null	null	null	null	null	null	null	null	null	null	null	null	null	null	null	null	null
MGI:87977	Gene	Ak1	adenylate kinase 1	OTTMUSG00000011984	2	32477278	32502325	+	NCBI Build 37	11636	2	32485024	32490572	+	ENSMUSG00000026817	2	32477278	32502325	+	OTTMUSG00000011984	2	32477278	32502325	+	null	null	null	null	null	null	null	null	null	null	null	null	null
MGI:87978	Gene	Ak2	adenylate kinase 2	OTTMUSG00000009623	4	128669202	128688773	+	NCBI Build 37	11637	4	128670509	128688773	+	ENSMUSG00000028792	4	128669202	128688773	+	OTTMUSG00000009623	4	128669202	128688773	+	null	null	null	null	null	null	null	null	null	null	null	null	null
MGI:87979	Gene	Ak4	adenylate kinase 4	OTTMUSG00000008456	4	101091882	101139600	+	NCBI Build 37	11639	4	101091894	101140376	+	ENSMUSG00000028527	4	101091882	101140376	+	OTTMUSG00000008456	4	101091882	101139600	+	null	null	null	null	null	null	null	null	null	null	null	null	null
MGI:87981	Pseudogene	Akp-ps1	alkaline phosphatase pseudogene 1	208256	1	88964605	88967580	+	NCBI Build 37	208256	1	88964605	88967580	+	null	null	null	null	null	null	null	null	null	null	null	null	null	null	null	null	null	null	null	null	null	null	null
MGI:87982	Gene	Akp1	alkaline phosphatase 1	null	null	null	null	null	null	null	null	null	null	null	null	null	null	null	null	null	null	null	null	null	null	null	null	null	null	null	null	null	null	null	null	null	null
MGI:87983	Gene	Alpl	alkaline phosphatase, liver/bone/kidney	OTTMUSG00000009805	4	137297648	137352299	-	NCBI Build 37	11647	4	137297647	137352292	-	ENSMUSG00000028766	4	137297648	137352299	-	OTTMUSG00000009805	4	137297648	137352299	-	null	null	null	null	null	null	null	null	null	null	null	null	null
MGI:87984	Gene	Akp3	alkaline phosphatase 3, intestine, not Mn requiring	11648	1	89021583	89024487	+	NCBI Build 37	11648	1	89021583	89024487	+	ENSMUSG00000036500	1	89021583	89024487	+	null	null	null	null	null	null	null	null	null	null	null	null	null	null	null	null	null	null
MGI:87985	Gene	Akp4	alkaline phosphatase 4	null	null	null	null	null	null	null	null	null	null	null	null	null	null	null	null	null	null	null	null	null	null	null	null	null	null	null	null	null	null	null	null	null	null
MGI:87986	Gene	Akt1	thymoma viral proto-oncogene 1	OTTMUSG00000020941	12	113892032	113913095	-	NCBI Build 37	11651	12	113892032	113912487	-	ENSMUSG00000001729	12	113892032	113913095	-	OTTMUSG00000020941	12	113892032	113913095	-	null	null	null	null	null	null	null	null	null	null	null	null	null
MGI:87988	Gene	Al	alopecia	null	null	null	null	null	null	null	null	null	null	null	null	null	null	null	null	null	null	null	null	null	null	null	null	null	null	null	null	null	null	null	null	null	null
MGI:87989	Gene	Alas1	aminolevulinic acid synthase 1	OTTMUSG00000033383	9	106135786	106150457	-	NCBI Build 37	11655	9	106135786	106150285	-	ENSMUSG00000032786	9	106135786	106150457	-	OTTMUSG00000033383	9	106135786	106150457	-	null	null	null	null	null	null	null	null	null	null	null	null	null
MGI:87990	Gene	Alas2	aminolevulinic acid synthase 2, erythroid	OTTMUSG00000019150	X	146981918	147005181	+	NCBI Build 37	11656	X	146981960	147005165	+	ENSMUSG00000025270	X	146981918	147005181	+	OTTMUSG00000019150	X	146981918	147005181	+	null	null	null	null	null	null	null	null	null	null	null	null	null
MGI:87991	Gene	Alb	albumin	11657	5	90889915	90905629	+	NCBI Build 37	11657	5	90889915	90905629	+	ENSMUSG00000029368	5	90889915	90905629	+	null	null	null	null	null	null	null	null	null	null	null	null	null	null	null	null	null	null
MGI:87994	Gene	Aldoa	aldolase A, fructose-bisphosphate	OTTMUSG00000025167	7	133938748	133944265	-	NCBI Build 37	11674	7	133938748	133943961	-	ENSMUSG00000030695	7	133938748	133944265	-	OTTMUSG00000025167	7	133938748	133944265	-	null	null	null	null	null	null	null	null	null	null	null	null	null
MGI:87995	Gene	Aldob	aldolase B, fructose-bisphosphate	OTTMUSG00000008318	4	49548867	49562418	-	NCBI Build 37	230163	4	49548867	49562355	-	ENSMUSG00000028307	4	49548867	49562418	-	OTTMUSG00000008318	4	49548867	49562418	-	null	null	null	null	null	null	null	null	null	null	null	null	null
MGI:87996	Gene	Alm	anterior lenticonus with microphthalmia	null	null	null	null	null	null	null	null	null	null	null	null	null	null	null	null	null	null	null	null	null	null	null	null	null	null	null	null	null	null	null	null	null	null
MGI:87997	Gene	Alox15	arachidonate 15-lipoxygenase	OTTMUSG00000006044	11	70157654	70165533	-	NCBI Build 37	11687	11	70157649	70165533	-	ENSMUSG00000018924	11	70157654	70165533	-	OTTMUSG00000006044	11	70157654	70165533	-	null	null	null	null	null	null	null	null	null	null	null	null	null
MGI:87998	Gene	Alox12	arachidonate 12-lipoxygenase	OTTMUSG00000006035	11	70054959	70068855	-	NCBI Build 37	11684	11	70054957	70068843	-	ENSMUSG00000000320	11	70054959	70068855	-	OTTMUSG00000006035	11	70054959	70068855	-	null	null	null	null	null	null	null	null	null	null	null	null	null
MGI:87999	Gene	Alox5	arachidonate 5-lipoxygenase	OTTMUSG00000036516	6	116360095	116411196	-	NCBI Build 37	11689	6	116360089	116411196	-	ENSMUSG00000025701	6	116360095	116411196	-	OTTMUSG00000036516	6	116360095	116411196	-	null	null	null	null	null	null	null	null	null	null	null	null	null
MGI:88000	Gene	alp	alopecia, recessive	null	null	null	null	null	null	null	null	null	null	null	null	null	null	null	null	null	null	null	null	null	null	null	null	null	null	null	null	null	null	null	null	null	null
MGI:88001	Gene	am	amputated	null	null	null	null	null	null	null	null	null	null	null	null	null	null	null	null	null	null	null	null	null	null	null	null	null	null	null	null	null	null	null	null	null	null
MGI:88002	Gene	Ambp	alpha 1 microglobulin/bikunin	OTTMUSG00000009032	4	62804309	62815833	-	NCBI Build 37	11699	4	62804313	62815176	-	ENSMUSG00000028356	4	62804309	62815833	-	OTTMUSG00000009032	4	62804309	62815833	-	null	null	null	null	null	null	null	null	null	null	null	null	null
MGI:88003	QTL	amd	autoimmune myocardial disease	null	null	null	null	null	null	null	null	null	null	null	null	null	null	null	null	null	null	null	null	null	null	null	null	null	null	null	null	null	null	null	null	null	null
MGI:88004	Gene	Amd1	S-adenosylmethionine decarboxylase 1	11702	10	40007265	40021992	-	NCBI Build 37	11702	10	40007265	40021992	-	ENSMUSG00000075232	10	40007265	40021992	-	null	null	null	null	null	null	null	null	null	null	null	null	null	null	null	null	null	null
MGI:88005	Gene	Amelx	amelogenin X chromosome	OTTMUSG00000019595	X	165614046	165625132	-	NCBI Build 37	11704	X	165614046	165625141	-	ENSMUSG00000031354	X	165614046	165625132	-	OTTMUSG00000019595	X	165614046	165625132	-	null	null	null	null	null	null	null	null	null	null	null	null	null
MGI:88006	Gene	Amh	anti-Mullerian hormone	11705	10	80267993	80270393	+	NCBI Build 37	11705	10	80267993	80270393	+	ENSMUSG00000035262	10	80267993	80270393	+	null	null	null	null	null	null	null	null	null	null	null	null	null	null	null	null	null	null
MGI:88007	Other Genome Feature	Amh-rs1	anti-Mullerian hormone, related sequence 1	null	null	null	null	null	null	null	null	null	null	null	null	null	null	null	null	null	null	null	null	null	null	null	null	null	null	null	null	null	null	null	null	null	null
MGI:88008	Other Genome Feature	Amh-rs2	anti-Mullerian hormone, related sequence 2	null	null	null	null	null	null	null	null	null	null	null	null	null	null	null	null	null	null	null	null	null	null	null	null	null	null	null	null	null	null	null	null	null	null
MGI:88009	Other Genome Feature	Amh-rs3	anti-Mullerian hormone, related sequence 3	null	null	null	null	null	null	null	null	null	null	null	null	null	null	null	null	null	null	null	null	null	null	null	null	null	null	null	null	null	null	null	null	null	null
MGI:88010	Other Genome Feature	Amh-rs4	anti-Mullerian hormone, related sequence 4	null	null	null	null	null	null	null	null	null	null	null	null	null	null	null	null	null	null	null	null	null	null	null	null	null	null	null	null	null	null	null	null	null	null
MGI:88011	Other Genome Feature	Amh-rs5	anti-Mullerian hormone, related sequence 5	null	null	null	null	null	null	null	null	null	null	null	null	null	null	null	null	null	null	null	null	null	null	null	null	null	null	null	null	null	null	null	null	null	null
MGI:88012	Other Genome Feature	Amh-rs6	anti-Mullerian hormone, related sequence 6	null	null	null	null	null	null	null	null	null	null	null	null	null	null	null	null	null	null	null	null	null	null	null	null	null	null	null	null	null	null	null	null	null	null
MGI:88013	Other Genome Feature	Amh-rs7	anti-Mullerian hormone, related sequence 7	null	null	null	null	null	null	null	null	null	null	null	null	null	null	null	null	null	null	null	null	null	null	null	null	null	null	null	null	null	null	null	null	null	null
MGI:88014	Other Genome Feature	Amh-rs8	anti-Mullerian hormone, related sequence 8	null	null	null	null	null	null	null	null	null	null	null	null	null	null	null	null	null	null	null	null	null	null	null	null	null	null	null	null	null	null	null	null	null	null
MGI:88015	Gene	Ampd1	adenosine monophosphate deaminase 1	OTTMUSG00000030299	3	102877937	102903637	+	NCBI Build 37	229665	3	102877937	102903643	+	ENSMUSG00000070385	3	102877937	102903637	+	OTTMUSG00000030299	3	102877937	102903637	+	null	null	null	null	null	null	null	null	null	null	null	null	null
MGI:88016	Gene	Ampd2	adenosine monophosphate deaminase 2	OTTMUSG00000007186	3	107876980	107889569	-	NCBI Build 37	109674	3	107876980	107889545	-	ENSMUSG00000027889	3	107876980	107889569	-	OTTMUSG00000007186	3	107876980	107889569	-	null	null	null	null	null	null	null	null	null	null	null	null	null
MGI:88017	Gene	Mat1a	methionine adenosyltransferase I, alpha	11720	14	41918670	41937701	+	NCBI Build 37	11720	14	41918670	41937701	+	ENSMUSG00000037798	14	41918670	41937701	+	null	null	null	null	null	null	null	null	null	null	null	null	null	null	null	null	null	null
MGI:88018	Complex/Cluster/Region	Amy	amylase complex	null	null	null	null	null	null	null	null	null	null	null	null	null	null	null	null	null	null	null	null	null	null	null	null	null	null	null	null	null	null	null	null	null	null
MGI:88019	Gene	Amy1	amylase 1, salivary	OTTMUSG00000022392	3	113258628	113309617	-	NCBI Build 37	11722	3	113258870	113280668	-	ENSMUSG00000074264	3	113258628	113309617	-	OTTMUSG00000022392	3	113258628	113309617	-	null	null	null	null	null	null	null	null	null	null	null	null	null
MGI:88020	Gene	Amy2a5	amylase 2a5	OTTMUSG00000022434	3	113052094	113061755	-	NCBI Build 37	109959	3	113052096	113061617	-	ENSMUSG00000074268	3	113052094	113061755	-	OTTMUSG00000022434	3	113052094	113061755	-	null	null	null	null	null	null	null	null	null	null	null	null	null
MGI:88022	Gene	Ang	angiogenin, ribonuclease, RNase A family, 5	ENSMUSG00000072115	14	51710752	51721682	+	NCBI Build 37	11727	14	51710752	51721684	+	ENSMUSG00000072115	14	51710752	51721682	+	null	null	null	null	null	null	null	null	null	null	null	null	null	null	null	null	null	null
MGI:88024	Gene	Ank1	ankyrin 1, erythroid	OTTMUSG00000026381	8	24085316	24260969	+	NCBI Build 37	11733	8	24085354	24260968	+	ENSMUSG00000031543	8	24085316	24260969	+	OTTMUSG00000026381	8	24085316	24260969	+	null	null	null	null	null	null	null	null	null	null	null	null	null
MGI:88025	Gene	Ank2	ankyrin 2, brain	109676	3	126624525	126701370	-	NCBI Build 37	109676	3	126624525	126701370	-	ENSMUSG00000032826	3	126624525	127111949	-	null	null	null	null	null	null	null	null	null	null	null	null	null	null	null	null	null	null
MGI:88026	Gene	Ank3	ankyrin 3, epithelial	ENSMUSG00000069601	10	68996970	69490184	+	NCBI Build 37	11735	10	68996456	69490184	+	ENSMUSG00000069601	10	68996970	69490184	+	null	null	null	null	null	null	null	null	null	null	null	null	null	null	null	null	null	null
MGI:88027	QTL	Anth	resistance to Bacillus anthracis	null	null	null	null	null	null	null	null	null	null	null	null	null	null	null	null	null	null	null	null	null	null	null	null	null	null	null	null	null	null	null	null	null	null
MGI:88028	QTL	Anth2	resistance to Bacillus anthracis 2	null	null	null	null	null	null	null	null	null	null	null	null	null	null	null	null	null	null	null	null	null	null	null	null	null	null	null	null	null	null	null	null	null	null
MGI:88029	Gene	anx	anorexia	null	null	null	null	null	null	null	null	null	null	null	null	null	null	null	null	null	null	null	null	null	null	null	null	null	null	null	null	null	null	null	null	null	null
MGI:88030	Gene	Anxa4	annexin A4	OTTMUSG00000022166	6	86686834	86715904	-	NCBI Build 37	11746	6	86686834	86743578	-	ENSMUSG00000029994	6	86686834	86743578	-	OTTMUSG00000022166	6	86686834	86715904	-	null	null	null	null	null	null	null	null	null	null	null	null	null
MGI:88031	Gene	Anxa7	annexin A7	11750	14	21274483	21299355	-	NCBI Build 37	11750	14	21274483	21299355	-	ENSMUSG00000021814	14	21274483	21299355	-	null	null	null	null	null	null	null	null	null	null	null	null	null	null	null	null	null	null
MGI:88032	Pseudogene	Anxa7-ps1	annexin A7, pseudogene 1	null	null	null	null	null	null	null	null	null	null	null	null	null	null	null	null	null	null	null	null	null	null	null	null	null	null	null	null	null	null	null	null	null	null
MGI:88033	Gene	ao	apampischo	null	null	null	null	null	null	null	null	null	null	null	null	null	null	null	null	null	null	null	null	null	null	null	null	null	null	null	null	null	null	null	null	null	null
MGI:88034	Gene	Prdx3	peroxiredoxin 3	OTTMUSG00000021212	19	60939954	60950459	-	NCBI Build 37	11757	19	60939969	60950441	-	ENSMUSG00000024997	19	60939954	60950459	-	OTTMUSG00000021212	19	60939954	60950459	-	null	null	null	null	null	null	null	null	null	null	null	null	null
MGI:88035	Gene	Aox1	aldehyde oxidase 1	OTTMUSG00000029784	1	58086775	58163257	+	NCBI Build 37	11761	1	58086813	58163254	+	ENSMUSG00000063558	1	58086775	58163257	+	OTTMUSG00000029784	1	58086775	58163257	+	null	null	null	null	null	null	null	null	null	null	null	null	null
MGI:88037	Gene	ap	alopecia periodica	null	null	null	null	null	null	null	null	null	null	null	null	null	null	null	null	null	null	null	null	null	null	null	null	null	null	null	null	null	null	null	null	null	null
MGI:88038	Gene	Fabp4	fatty acid binding protein 4, adipocyte	ENSMUSG00000062515	3	10204347	10208576	-	NCBI Build 37	11770	3	10204342	10208576	-	ENSMUSG00000062515	3	10204347	10208576	-	null	null	null	null	null	null	null	null	null	null	null	null	null	null	null	null	null	null
MGI:88039	Gene	Apc	adenomatosis polyposis coli	OTTMUSG00000035932	18	34380578	34478262	+	NCBI Build 37	11789	18	34380638	34481844	+	ENSMUSG00000005871	18	34380578	34481843	+	OTTMUSG00000035932	18	34380578	34478262	+	null	null	null	null	null	null	null	null	null	null	null	null	null
MGI:88040	Gene	Cat4	dominant cataract 4	null	null	null	null	null	null	null	null	null	null	null	null	null	null	null	null	null	null	null	null	null	null	null	null	null	null	null	null	null	null	null	null	null	null
MGI:88041	Gene	Apeh	acylpeptide hydrolase	ENSMUSG00000032590	9	107987748	107996811	-	NCBI Build 37	235606	9	107987745	107996811	-	ENSMUSG00000032590	9	107987748	107996811	-	null	null	null	null	null	null	null	null	null	null	null	null	null	null	null	null	null	null
MGI:88042	Gene	Apex1	apurinic/apyrimidinic endonuclease 1	OTTMUSG00000019767	14	51544643	51546814	+	NCBI Build 37	11792	14	51544696	51546813	+	ENSMUSG00000035960	14	51544643	51546814	+	OTTMUSG00000019767	14	51544643	51546814	+	null	null	null	null	null	null	null	null	null	null	null	null	null
MGI:88043	Gene	Alph1	alphaprotein 1	null	null	null	null	null	null	null	null	null	null	null	null	null	null	null	null	null	null	null	null	null	null	null	null	null	null	null	null	null	null	null	null	null	null
MGI:88044	Gene	Alph2	alphaprotein 2	null	null	null	null	null	null	null	null	null	null	null	null	null	null	null	null	null	null	null	null	null	null	null	null	null	null	null	null	null	null	null	null	null	null
MGI:88045	Gene	Apk	acid phosphatase, kidney	null	null	null	null	null	null	null	null	null	null	null	null	null	null	null	null	null	null	null	null	null	null	null	null	null	null	null	null	null	null	null	null	null	null
MGI:88046	Gene	Aplp1	amyloid beta (A4) precursor-like protein 1	11803	7	31220001	31230580	-	NCBI Build 37	11803	7	31220001	31230580	-	ENSMUSG00000006651	7	31220001	31230580	-	null	null	null	null	null	null	null	null	null	null	null	null	null	null	null	null	null	null
MGI:88047	Gene	Aplp2	amyloid beta (A4) precursor-like protein 2	11804	9	30957142	31019400	-	NCBI Build 37	11804	9	30957142	31019400	-	ENSMUSG00000031996	9	30957142	31019400	-	null	null	null	null	null	null	null	null	null	null	null	null	null	null	null	null	null	null
MGI:88048	Gene	Apo	anterior polar opacity	null	null	null	null	null	null	null	null	null	null	null	null	null	null	null	null	null	null	null	null	null	null	null	null	null	null	null	null	null	null	null	null	null	null
MGI:88049	Gene	Apoa1	apolipoprotein A-I	OTTMUSG00000028707	9	46036663	46038549	+	NCBI Build 37	11806	9	46036713	46038549	+	ENSMUSG00000032083	9	46036663	46038549	+	OTTMUSG00000028707	9	46036663	46038549	+	null	null	null	null	null	null	null	null	null	null	null	null	null
MGI:88050	Gene	Apoa2	apolipoprotein A-II	OTTMUSG00000021666	1	173155185	173156510	+	NCBI Build 37	11807	1	173155185	173156510	+	ENSMUSG00000005681	1	173155185	173156510	+	OTTMUSG00000021666	1	173155185	173156510	+	null	null	null	null	null	null	null	null	null	null	null	null	null
MGI:88051	Gene	Apoa4	apolipoprotein A-IV	OTTMUSG00000028705	9	46048779	46051542	+	NCBI Build 37	11808	9	46048927	46051541	+	ENSMUSG00000032080	9	46048779	46051542	+	OTTMUSG00000028705	9	46048779	46051542	+	null	null	null	null	null	null	null	null	null	null	null	null	null
MGI:88052	Gene	Apob	apolipoprotein B	OTTMUSG00000035465	12	7984454	8023641	+	NCBI Build 37	238055	12	7984483	8023645	+	ENSMUSG00000020609	12	7984454	8023641	+	OTTMUSG00000035465	12	7984454	8023641	+	null	null	null	null	null	null	null	null	null	null	null	null	null
MGI:88053	Gene	Apoc1	apolipoprotein C-I	ENSMUSG00000040564	7	20274833	20278007	-	NCBI Build 37	11812	7	20274830	20278007	-	ENSMUSG00000040564	7	20274833	20278007	-	null	null	null	null	null	null	null	null	null	null	null	null	null	null	null	null	null	null
MGI:88054	Gene	Apoc2	apolipoprotein C-II	OTTMUSG00000032974	7	20256933	20266772	-	NCBI Build 37	11813	7	20256928	20262213	-	ENSMUSG00000002992	7	20256928	20266772	-	OTTMUSG00000032974	7	20256933	20266772	-	null	null	null	null	null	null	null	null	null	null	null	null	null
MGI:88055	Gene	Apoc3	apolipoprotein C-III	OTTMUSG00000028703	9	46041016	46043719	-	NCBI Build 37	11814	9	46041134	46043380	-	ENSMUSG00000032081	9	46041016	46043719	-	OTTMUSG00000028703	9	46041016	46043719	-	null	null	null	null	null	null	null	null	null	null	null	null	null
MGI:88056	Gene	Apod	apolipoprotein D	OTTMUSG00000025876	16	31296278	31314894	-	NCBI Build 37	11815	16	31296278	31314682	-	ENSMUSG00000022548	16	31296278	31314894	-	OTTMUSG00000025876	16	31296278	31314894	-	null	null	null	null	null	null	null	null	null	null	null	null	null
MGI:88057	Gene	Apoe	apolipoprotein E	OTTMUSG00000038239	7	20281458	20284515	-	NCBI Build 37	11816	7	20281593	20284515	-	ENSMUSG00000002985	7	20281458	20284515	-	OTTMUSG00000038239	7	20281458	20284515	-	null	null	null	null	null	null	null	null	null	null	null	null	null
MGI:88058	Gene	Apoh	apolipoprotein H	OTTMUSG00000003129	11	108204668	108275710	+	NCBI Build 37	11818	11	108256611	108275710	+	ENSMUSG00000000049	11	108204668	108275710	+	OTTMUSG00000003129	11	108204668	108275710	+	null	null	null	null	null	null	null	null	null	null	null	null	null
MGI:88059	Gene	App	amyloid beta (A4) precursor protein	11820	16	84954688	85173948	-	NCBI Build 37	11820	16	84954688	85173948	-	ENSMUSG00000022892	16	84954685	85173952	-	null	null	null	null	null	null	null	null	null	null	null	null	null	null	null	null	null	null
MGI:88061	Gene	Aprt	adenine phosphoribosyl transferase	11821	8	125098537	125100807	-	NCBI Build 37	11821	8	125098537	125100807	-	ENSMUSG00000006589	8	125098537	125100807	-	null	null	null	null	null	null	null	null	null	null	null	null	null	null	null	null	null	null
MGI:88062	Pseudogene	Aprt-ps	adenine phosphoribosyl transferase, pseudogene	621377	8	73747846	73748350	+	NCBI Build 37	621377	8	73747846	73748350	+	null	null	null	null	null	null	null	null	null	null	null	null	null	null	null	null	null	null	null	null	null	null	null
MGI:88063	Pseudogene	Aprt-rs2	adenine phosphoribosyl transferase, related sequence 2	null	null	null	null	null	null	null	null	null	null	null	null	null	null	null	null	null	null	null	null	null	null	null	null	null	null	null	null	null	null	null	null	null	null
MGI:88064	Gene	Ar	androgen receptor	OTTMUSG00000018072	X	95345060	95518554	+	NCBI Build 37	11835	X	95345089	95512486	+	ENSMUSG00000046532	X	95345060	95518554	+	OTTMUSG00000018072	X	95345060	95518554	+	null	null	null	null	null	null	null	null	null	null	null	null	null
MGI:88065	Gene	Araf	v-raf murine sarcoma 3611 viral oncogene homolog	OTTMUSG00000017167	X	20374940	20437645	+	NCBI Build 37	11836	X	20425669	20437647	+	ENSMUSG00000001127	X	20374940	20437645	+	OTTMUSG00000017167	X	20374940	20437645	+	null	null	null	null	null	null	null	null	null	null	null	null	null
MGI:88067	Gene	Arc	activity regulated cytoskeletal-associated protein	OTTMUSG00000016386	15	74499513	74503000	-	NCBI Build 37	11838	15	74499513	74503000	-	ENSMUSG00000022602	15	74499513	74503000	-	OTTMUSG00000016386	15	74499513	74503000	-	null	null	null	null	null	null	null	null	null	null	null	null	null
MGI:88068	Gene	Areg	amphiregulin	11839	5	91568641	91577458	+	NCBI Build 37	11839	5	91568641	91577458	+	ENSMUSG00000029378	5	91568641	91577458	+	null	null	null	null	null	null	null	null	null	null	null	null	null	null	null	null	null	null
MGI:88070	Gene	Arg1	arginase, liver	ENSMUSG00000019987	10	24635014	24647276	-	NCBI Build 37	11846	10	24635013	24647276	-	ENSMUSG00000019987	10	24635014	24647276	-	null	null	null	null	null	null	null	null	null	null	null	null	null	null	null	null	null	null
MGI:88071	Gene	Arnt	aryl hydrocarbon receptor nuclear translocator	OTTMUSG00000016472	3	95238310	95301159	+	NCBI Build 37	11863	3	95238312	95301162	+	ENSMUSG00000015522	3	95238310	95301162	+	OTTMUSG00000016472	3	95238310	95301159	+	null	null	null	null	null	null	null	null	null	null	null	null	null
MGI:88072	QTL	Arp	Arp lymphoid/erythroid hyperplasia	null	null	null	null	null	null	null	null	null	null	null	null	null	null	null	null	null	null	null	null	null	null	null	null	null	null	null	null	null	null	null	null	null	null
MGI:88075	Gene	Arsb	arylsulfatase B	11881	13	94541634	94712971	+	NCBI Build 37	11881	13	94541634	94712971	+	ENSMUSG00000042082	13	94541634	94712971	+	null	null	null	null	null	null	null	null	null	null	null	null	null	null	null	null	null	null
MGI:88077	Gene	Arsa	arylsulfatase A	OTTMUSG00000035225	15	89302907	89307856	-	NCBI Build 37	11883	15	89302907	89307855	-	ENSMUSG00000022620	15	89302907	89307856	-	OTTMUSG00000035225	15	89302907	89307856	-	null	null	null	null	null	null	null	null	null	null	null	null	null
MGI:88078	Gene	asa	anti-sarcolemmal autoantibodies	null	null	null	null	null	null	null	null	null	null	null	null	null	null	null	null	null	null	null	null	null	null	null	null	null	null	null	null	null	null	null	null	null	null
MGI:88079	Gene	Asc1	anterior suture cataract 1	null	null	null	null	null	null	null	null	null	null	null	null	null	null	null	null	null	null	null	null	null	null	null	null	null	null	null	null	null	null	null	null	null	null
MGI:88080	Gene	Asc2	anterior suture cataract 2	null	null	null	null	null	null	null	null	null	null	null	null	null	null	null	null	null	null	null	null	null	null	null	null	null	null	null	null	null	null	null	null	null	null
MGI:88081	Gene	Asgr1	asialoglycoprotein receptor 1	OTTMUSG00000006017	11	69867587	69871396	+	NCBI Build 37	11889	11	69867871	69871396	+	ENSMUSG00000020884	11	69867587	69871396	+	OTTMUSG00000006017	11	69867587	69871396	+	null	null	null	null	null	null	null	null	null	null	null	null	null
MGI:88082	Gene	Asgr2	asialoglycoprotein receptor 2	OTTMUSG00000006018	11	69906146	69919689	+	NCBI Build 37	11890	11	69906146	69919689	+	ENSMUSG00000040963	11	69906146	69919689	+	OTTMUSG00000006018	11	69906146	69919689	+	null	null	null	null	null	null	null	null	null	null	null	null	null
MGI:88084	Gene	Asl	argininosuccinate lyase	OTTMUSG00000033763	5	130487128	130501002	-	NCBI Build 37	109900	5	130487373	130500201	-	ENSMUSG00000025533	5	130487128	130501002	-	OTTMUSG00000033763	5	130487128	130501002	-	null	null	null	null	null	null	null	null	null	null	null	null	null
MGI:88085	Gene	asp1	audiogenic seizure prone 1	null	null	null	null	null	null	null	null	null	null	null	null	null	null	null	null	null	null	null	null	null	null	null	null	null	null	null	null	null	null	null	null	null	null
MGI:88086	Gene	asp2	audiogenic seizure prone 2	null	null	null	null	null	null	null	null	null	null	null	null	null	null	null	null	null	null	null	null	null	null	null	null	null	null	null	null	null	null	null	null	null	null
MGI:88087	Gene	asp3	audiogenic seizure prone 3	null	null	null	null	null	null	null	null	null	null	null	null	null	null	null	null	null	null	null	null	null	null	null	null	null	null	null	null	null	null	null	null	null	null
MGI:88088	Pseudogene	Ass-ps1	argininosuccinate synthetase pseudogene 1	null	null	null	null	null	null	null	null	null	null	null	null	null	null	null	null	null	null	null	null	null	null	null	null	null	null	null	null	null	null	null	null	null	null
MGI:88089	Pseudogene	Ass-ps2	argininosuccinate synthetase pseudogene 2	null	null	null	null	null	null	null	null	null	null	null	null	null	null	null	null	null	null	null	null	null	null	null	null	null	null	null	null	null	null	null	null	null	null
MGI:88090	Gene	Ass1	argininosuccinate synthetase 1	OTTMUSG00000012079	2	31325727	31376192	+	NCBI Build 37	11898	2	31325790	31376190	+	ENSMUSG00000076441	2	31325727	31376192	+	OTTMUSG00000012079	2	31325727	31376192	+	null	null	null	null	null	null	null	null	null	null	null	null	null
MGI:88094	Gene	at	atrichosis	null	null	null	null	null	null	null	null	null	null	null	null	null	null	null	null	null	null	null	null	null	null	null	null	null	null	null	null	null	null	null	null	null	null
MGI:88095	Gene	Serpinc1	serine (or cysteine) peptidase inhibitor, clade C (antithrombin), member 1	ENSMUSG00000026715	1	162908737	162933141	+	NCBI Build 37	11905	1	162908737	162933146	+	ENSMUSG00000026715	1	162908737	162933141	+	null	null	null	null	null	null	null	null	null	null	null	null	null	null	null	null	null	null
MGI:88096	Gene	Atf4	activating transcription factor 4	ENSMUSG00000042406	15	80085614	80087970	+	NCBI Build 37	11911	15	80085614	80087971	+	ENSMUSG00000042406	15	80085614	80087970	+	null	null	null	null	null	null	null	null	null	null	null	null	null	null	null	null	null	null
MGI:88099	QTL	Ath2	atherosclerosis 2	null	null	null	null	null	null	null	null	null	null	null	null	null	null	null	null	null	null	null	null	null	null	null	null	null	null	null	null	null	null	null	null	null	null
MGI:88100	QTL	Ath3	atherosclerosis 3	null	null	null	null	null	null	null	null	null	null	null	null	null	null	null	null	null	null	null	null	null	null	null	null	null	null	null	null	null	null	null	null	null	null
MGI:88101	QTL	Ath6	atherosclerosis 6	null	null	null	null	null	null	null	null	null	null	null	null	null	null	null	null	null	null	null	null	null	null	null	null	null	null	null	null	null	null	null	null	null	null
MGI:88102	QTL	Ath7	atherosclerosis 7	null	null	null	null	null	null	null	null	null	null	null	null	null	null	null	null	null	null	null	null	null	null	null	null	null	null	null	null	null	null	null	null	null	null
MGI:88103	QTL	Ath8	atherosclerosis 8	null	null	null	null	null	null	null	null	null	null	null	null	null	null	null	null	null	null	null	null	null	null	null	null	4	45671314	104972403	null	null	null	null	null	null	null
MGI:88105	Gene	Atp1a1	ATPase, Na+/K+ transporting, alpha 1 polypeptide	OTTMUSG00000016447	3	101380142	101408526	-	NCBI Build 37	11928	3	101380146	101408580	-	ENSMUSG00000033161	3	101380142	101408586	-	OTTMUSG00000016447	3	101380142	101408526	-	null	null	null	null	null	null	null	null	null	null	null	null	null
MGI:88106	Gene	Atp1a2	ATPase, Na+/K+ transporting, alpha 2 polypeptide	OTTMUSG00000021834	1	174201840	174228195	-	NCBI Build 37	98660	1	174201840	174228195	-	ENSMUSG00000007097	1	174201840	174228195	-	OTTMUSG00000021834	1	174201840	174228195	-	null	null	null	null	null	null	null	null	null	null	null	null	null
MGI:88107	Gene	Atp1a3	ATPase, Na+/K+ transporting, alpha 3 polypeptide	OTTMUSG00000016491	7	25763186	25790976	-	NCBI Build 37	232975	7	25763186	25790914	-	ENSMUSG00000040907	7	25763186	25790976	-	OTTMUSG00000016491	7	25763186	25790976	-	null	null	null	null	null	null	null	null	null	null	null	null	null
MGI:88108	Gene	Atp1b1	ATPase, Na+/K+ transporting, beta 1 polypeptide	11931	1	166367398	166388486	-	NCBI Build 37	11931	1	166367398	166388486	-	ENSMUSG00000026576	1	166367398	166388486	-	null	null	null	null	null	null	null	null	null	null	null	null	null	null	null	null	null	null
MGI:88109	Gene	Atp1b2	ATPase, Na+/K+ transporting, beta 2 polypeptide	OTTMUSG00000005985	11	69413238	69419444	-	NCBI Build 37	11932	11	69413252	69419462	-	ENSMUSG00000041329	11	69413238	69419444	-	OTTMUSG00000005985	11	69413238	69419444	-	null	null	null	null	null	null	null	null	null	null	null	null	null
MGI:88110	Gene	Atp2a2	ATPase, Ca++ transporting, cardiac muscle, slow twitch 2	ENSMUSG00000029467	5	122903531	122952183	-	NCBI Build 37	11938	5	122903522	122952234	-	ENSMUSG00000029467	5	122903531	122952183	-	null	null	null	null	null	null	null	null	null	null	null	null	null	null	null	null	null	null
MGI:88111	Gene	Atp2b4	ATPase, Ca++ transporting, plasma membrane 4	OTTMUSG00000016442	1	135599255	135697618	-	NCBI Build 37	381290	1	135600842	135650098	-	ENSMUSG00000026463	1	135599255	135697618	-	OTTMUSG00000016442	1	135599255	135697618	-	null	null	null	null	null	null	null	null	null	null	null	null	null
MGI:88113	Gene	Atp4a	ATPase, H+/K+ exchanging, gastric, alpha polypeptide	OTTMUSG00000036851	7	31497228	31510554	+	NCBI Build 37	11944	7	31497251	31510553	+	ENSMUSG00000005553	7	31497228	31510554	+	OTTMUSG00000036851	7	31497228	31510554	+	null	null	null	null	null	null	null	null	null	null	null	null	null
MGI:88114	Gene	Atp4b	ATPase, H+/K+ exchanging, beta polypeptide	11945	8	13386209	13396778	-	NCBI Build 37	11945	8	13386209	13396778	-	ENSMUSG00000031449	8	13386209	13396778	-	null	null	null	null	null	null	null	null	null	null	null	null	null	null	null	null	null	null
MGI:88115	Gene	Atp5a1	ATP synthase, H+ transporting, mitochondrial F1 complex, alpha subunit 1	OTTMUSG00000017510	18	78012468	78021608	+	NCBI Build 37	11946	18	78012507	78021608	+	ENSMUSG00000025428	18	78012468	78021608	+	OTTMUSG00000017510	18	78012468	78021608	+	null	null	null	null	null	null	null	null	null	null	null	null	null
MGI:88116	Gene	Atp6v0c	ATPase, H+ transporting, lysosomal V0 subunit C	OTTMUSG00000023843	17	24300833	24306647	-	NCBI Build 37	11984	17	24300833	24306374	-	ENSMUSG00000024121	17	24300833	24306647	-	OTTMUSG00000023843	17	24300833	24306647	-	null	null	null	null	null	null	null	null	null	null	null	null	null
MGI:88117	Gene	Slc7a1	solute carrier family 7 (cationic amino acid transporter, y+ system), member 1	OTTMUSG00000025707	5	149138986	149211480	-	NCBI Build 37	11987	5	149138986	149211480	-	ENSMUSG00000041313	5	149138986	149211480	-	OTTMUSG00000025707	5	149138986	149211480	-	null	null	null	null	null	null	null	null	null	null	null	null	null
MGI:88119	QTL	Av1	Abelson virus susceptibility 1	null	null	null	null	null	null	null	null	null	null	null	null	null	null	null	null	null	null	null	null	null	null	null	null	null	null	null	null	null	null	null	null	null	null
MGI:88120	QTL	Av2	Abelson virus susceptibility 2	null	null	null	null	null	null	null	null	null	null	null	null	null	null	null	null	null	null	null	null	null	null	null	null	null	null	null	null	null	null	null	null	null	null
MGI:88121	Gene	Avp	arginine vasopressin	OTTMUSG00000015526	2	130406356	130408290	-	NCBI Build 37	11998	2	130406413	130408277	-	ENSMUSG00000037727	2	130406356	130408290	-	OTTMUSG00000015526	2	130406356	130408290	-	null	null	null	null	null	null	null	null	null	null	null	null	null
MGI:88122	Pseudogene	Avp-rs1	arginine vasopressin related sequence 1	null	null	null	null	null	null	null	null	null	null	null	null	null	null	null	null	null	null	null	null	null	null	null	null	null	null	null	null	null	null	null	null	null	null
MGI:88123	Gene	Avpr2	arginine vasopressin receptor 2	OTTMUSG00000017671	X	71137441	71140841	+	NCBI Build 37	12000	X	71137441	71139766	+	ENSMUSG00000031390	X	71137441	71140841	+	OTTMUSG00000017671	X	71137441	71140841	+	null	null	null	null	null	null	null	null	null	null	null	null	null
MGI:88125	Gene	Axd	axial defects	null	null	null	null	null	null	null	null	null	null	null	null	null	null	null	null	null	null	null	null	null	null	null	null	null	null	null	null	null	null	null	null	null	null
MGI:88127	Gene	B2m	beta-2 microglobulin	OTTMUSG00000015534	2	121973422	121978819	+	NCBI Build 37	12010	2	121973423	121978818	+	ENSMUSG00000060802	2	121973422	121978819	+	OTTMUSG00000015534	2	121973422	121978819	+	null	null	null	null	null	null	null	null	null	null	null	null	null
MGI:88128	Gene	ba	bare	null	null	null	null	null	null	null	null	null	null	null	null	null	null	null	null	null	null	null	null	null	null	null	null	null	null	null	null	null	null	null	null	null	null
MGI:88130	Other Genome Feature	Bas	BALB murine sarcoma oncogene	null	null	null	null	null	null	null	null	null	null	null	null	null	null	null	null	null	null	null	null	null	null	null	null	null	null	null	null	null	null	null	null	null	null
MGI:88133	Gene	Zbtb12	zinc finger and BTB domain containing 12	OTTMUSG00000037274	17	35016428	35033787	+	NCBI Build 37	193736	17	35031504	35033789	+	ENSMUSG00000049823	17	35016428	35033787	+	OTTMUSG00000037274	17	35016428	35033787	+	null	null	null	null	null	null	null	null	null	null	null	null	null
MGI:88134	Gene	bc	bouncy	null	null	null	null	null	null	null	null	null	null	null	null	null	null	null	null	null	null	null	null	null	null	null	null	null	null	null	null	null	null	null	null	null	null
MGI:88135	Gene	Tff1	trefoil factor 1	OTTMUSG00000020096	17	31298341	31301998	-	NCBI Build 37	21784	17	31298341	31301998	-	ENSMUSG00000024032	17	31298341	31301998	-	OTTMUSG00000020096	17	31298341	31301998	-	null	null	null	null	null	null	null	null	null	null	null	null	null
MGI:88136	QTL	Bcga	BCG-induced anergy	null	null	null	null	null	null	null	null	null	null	null	null	null	null	null	null	null	null	null	null	null	null	null	null	null	null	null	null	null	null	null	null	null	null
MGI:88137	Gene	Bckdhb	branched chain ketoacid dehydrogenase E1, beta polypeptide	12040	9	83842388	84017847	+	NCBI Build 37	12040	9	83842388	84017847	+	ENSMUSG00000032263	9	83818757	84017846	+	null	null	null	null	null	null	null	null	null	null	null	null	null	null	null	null	null	null
MGI:88138	Gene	Bcl2	B cell leukemia/lymphoma 2	OTTMUSG00000022128	1	108434755	108610851	-	NCBI Build 37	12043	1	108434756	108610867	-	ENSMUSG00000057329	1	108434755	108610851	-	OTTMUSG00000022128	1	108434755	108610851	-	null	null	null	null	null	null	null	null	null	null	null	null	null
MGI:88139	Gene	Bcl2l1	BCL2-like 1	OTTMUSG00000015815	2	152606404	152657464	-	NCBI Build 37	12048	2	152606404	152657418	-	ENSMUSG00000007659	2	152593052	152657464	-	OTTMUSG00000015815	2	152606404	152657464	-	null	null	null	null	null	null	null	null	null	null	null	null	null
MGI:88140	Gene	Bcl3	B cell leukemia/lymphoma 3	OTTMUSG00000031375	7	20393811	20408119	-	NCBI Build 37	12051	7	20393811	20408104	-	ENSMUSG00000053175	7	20393811	20408119	-	OTTMUSG00000031375	7	20393811	20408119	-	null	null	null	null	null	null	null	null	null	null	null	null	null
MGI:88141	Gene	Bcr	breakpoint cluster region	110279	10	74523641	74647668	+	NCBI Build 37	110279	10	74523641	74647668	+	ENSMUSG00000009681	10	74523641	74647668	+	null	null	null	null	null	null	null	null	null	null	null	null	null	null	null	null	null	null
MGI:88142	Gene	bd	bradypneic	null	null	null	null	null	null	null	null	null	null	null	null	null	null	null	null	null	null	null	null	null	null	null	null	null	null	null	null	null	null	null	null	null	null
MGI:88143	Gene	Bda	bald arthritic	null	null	null	null	null	null	null	null	null	null	null	null	null	null	null	null	null	null	null	null	null	null	null	null	null	null	null	null	null	null	null	null	null	null
MGI:88144	Gene	Bdkrb1	bradykinin receptor, beta 1	12061	12	106842301	106843638	+	NCBI Build 37	12061	12	106842301	106843638	+	ENSMUSG00000041347	12	106842301	106843638	+	null	null	null	null	null	null	null	null	null	null	null	null	null	null	null	null	null	null
MGI:88145	Gene	Bdnf	brain derived neurotrophic factor	OTTMUSG00000015122	2	109514857	109567164	+	NCBI Build 37	12064	2	109514857	109567200	+	ENSMUSG00000048482	2	109514857	109567164	+	OTTMUSG00000015122	2	109514857	109567164	+	null	null	null	null	null	null	null	null	null	null	null	null	null
MGI:88146	Other Genome Feature	Bdv1	BALB/c defective provirus 1	null	null	null	null	null	null	null	null	null	null	null	null	null	null	null	null	null	null	null	null	null	null	null	null	null	null	null	null	null	null	null	null	null	null
MGI:88147	Other Genome Feature	Bemv1	B-26 envelope mouse retrovirus	null	null	null	null	null	null	null	null	null	null	null	null	null	null	null	null	null	null	null	null	null	null	null	null	null	null	null	null	null	null	null	null	null	null
MGI:88149	Gene	Bfo	bell flash ovulation	null	null	null	null	null	null	null	null	null	null	null	null	null	null	null	null	null	null	null	null	null	null	null	null	null	null	null	null	null	null	null	null	null	null
MGI:88150	Other Genome Feature	Bgb	beta-D-galactosidase in brain	null	null	null	null	null	null	null	null	null	null	null	null	null	null	null	null	null	null	null	null	null	null	null	null	null	null	null	null	null	null	null	null	null	null
MGI:88151	Gene	Glb1	galactosidase, beta 1	ENSMUSG00000079260	9	114310223	114316394	+	NCBI Build 37	12091	9	114310237	114383495	+	ENSMUSG00000045594	9	114310194	114383495	+	null	null	null	null	null	null	null	null	null	null	null	null	null	null	null	null	null	null
MGI:88155	Gene	Bglap-rs1	bone gamma-carboxyglutamate protein, related sequence 1	OTTMUSG00000022057	3	88172538	88176665	-	NCBI Build 37	12095	3	88172539	88173642	-	ENSMUSG00000074489	3	88172538	88176665	-	OTTMUSG00000022057	3	88172538	88176665	-	null	null	null	null	null	null	null	null	null	null	null	null	null
MGI:88156	Gene	Bglap	bone gamma carboxyglutamate protein	OTTMUSG00000022060	3	88187423	88188386	-	NCBI Build 37	12096	3	88187417	88188386	-	ENSMUSG00000074483	3	88187423	88188386	-	OTTMUSG00000022060	3	88187423	88188386	-	null	null	null	null	null	null	null	null	null	null	null	null	null
MGI:88157	Gene	Bglap2	bone gamma-carboxyglutamate protein 2	OTTMUSG00000022061	3	88181658	88182621	-	NCBI Build 37	12097	3	88181658	88182621	-	ENSMUSG00000074486	3	88181658	88182621	-	OTTMUSG00000022061	3	88181658	88182621	-	null	null	null	null	null	null	null	null	null	null	null	null	null
MGI:88158	Gene	Bgn	biglycan	OTTMUSG00000017659	X	70728941	70741272	+	NCBI Build 37	12111	X	70728974	70741275	+	ENSMUSG00000031375	X	70728941	70741272	+	OTTMUSG00000017659	X	70728941	70741272	+	null	null	null	null	null	null	null	null	null	null	null	null	null
MGI:88159	Gene	bh	brain hernia	null	null	null	null	null	null	null	null	null	null	null	null	null	null	null	null	null	null	null	null	null	null	null	null	null	null	null	null	null	null	null	null	null	null
MGI:88160	Gene	Bhd	broad headed	null	null	null	null	null	null	null	null	null	null	null	null	null	null	null	null	null	null	null	null	null	null	null	null	null	null	null	null	null	null	null	null	null	null
MGI:88161	Other Genome Feature	Bkm1	banded krait minor satellite DNA 1	null	null	null	null	null	null	null	null	null	null	null	null	null	null	null	null	null	null	null	null	null	null	null	null	null	null	null	null	null	null	null	null	null	null
MGI:88162	Other Genome Feature	Bkm2	banded krait minor satellite DNA 2	null	null	null	null	null	null	null	null	null	null	null	null	null	null	null	null	null	null	null	null	null	null	null	null	null	null	null	null	null	null	null	null	null	null
MGI:88163	Other Genome Feature	Bkm3	banded krait minor satellite DNA 3	null	null	null	null	null	null	null	null	null	null	null	null	null	null	null	null	null	null	null	null	null	null	null	null	null	null	null	null	null	null	null	null	null	null
MGI:88164	Other Genome Feature	Bkm4	banded krait minor satellite DNA 4	null	null	null	null	null	null	null	null	null	null	null	null	null	null	null	null	null	null	null	null	null	null	null	null	null	null	null	null	null	null	null	null	null	null
MGI:88165	Other Genome Feature	Bkm5	banded krait minor satellite DNA 5	null	null	null	null	null	null	null	null	null	null	null	null	null	null	null	null	null	null	null	null	null	null	null	null	null	null	null	null	null	null	null	null	null	null
MGI:88166	Other Genome Feature	Bkm6	banded krait minor satellite DNA 6	null	null	null	null	null	null	null	null	null	null	null	null	null	null	null	null	null	null	null	null	null	null	null	null	null	null	null	null	null	null	null	null	null	null
MGI:88168	Gene	Bld	blind	null	null	null	null	null	null	null	null	null	null	null	null	null	null	null	null	null	null	null	null	null	null	null	null	null	null	null	null	null	null	null	null	null	null
MGI:88169	Gene	Blk	B lymphoid kinase	12143	14	63991674	64036024	-	NCBI Build 37	12143	14	63991674	64036024	-	ENSMUSG00000014453	14	63991674	64036024	-	null	null	null	null	null	null	null	null	null	null	null	null	null	null	null	null	null	null
MGI:88170	Gene	Blvra	biliverdin reductase A	OTTMUSG00000016013	2	126896401	126922820	+	NCBI Build 37	109778	2	126896393	126922820	+	ENSMUSG00000001999	2	126896401	126922820	+	OTTMUSG00000016013	2	126896401	126922820	+	null	null	null	null	null	null	null	null	null	null	null	null	null
MGI:88172	QTL	Bmfr1	B cell maturation factor responsiveness 1	null	null	null	null	null	null	null	null	null	null	null	null	null	null	null	null	null	null	null	null	null	null	null	null	null	null	null	null	null	null	null	null	null	null
MGI:88173	QTL	Bmfr2	B cell maturation factor responsiveness 2	null	null	null	null	null	null	null	null	null	null	null	null	null	null	null	null	null	null	null	null	null	null	null	null	null	null	null	null	null	null	null	null	null	null
MGI:88174	Gene	Bmi1	Bmi1 polycomb ring finger oncogene	OTTMUSG00000011429	2	18598645	18608256	+	NCBI Build 37	12151	2	18598645	18608256	+	ENSMUSG00000026739	2	18598645	18608256	+	OTTMUSG00000011429	2	18598645	18608256	+	null	null	null	null	null	null	null	null	null	null	null	null	null
MGI:88175	Gene	Manba	mannosidase, beta A, lysosomal	OTTMUSG00000030307	3	135148575	135234368	+	NCBI Build 37	110173	3	135148575	135234368	+	ENSMUSG00000028164	3	135148575	135234368	+	OTTMUSG00000030307	3	135148575	135234368	+	null	null	null	null	null	null	null	null	null	null	null	null	null
MGI:88176	Gene	Bmp1	bone morphogenetic protein 1	ENSMUSG00000022098	14	70874364	70920067	-	NCBI Build 37	12153	14	70874362	70920067	-	ENSMUSG00000022098	14	70874364	70920067	-	null	null	null	null	null	null	null	null	null	null	null	null	null	null	null	null	null	null
MGI:88177	Gene	Bmp2	bone morphogenetic protein 2	OTTMUSG00000015653	2	133377895	133388621	+	NCBI Build 37	12156	2	133378935	133388621	+	ENSMUSG00000027358	2	133377895	133388621	+	OTTMUSG00000015653	2	133377895	133388621	+	null	null	null	null	null	null	null	null	null	null	null	null	null
MGI:88178	Pseudogene	Bmp2-rs1	bone morphogenetic protein 2, related sequence 1	null	null	null	null	null	null	null	null	null	null	null	null	null	null	null	null	null	null	null	null	null	null	null	null	null	null	null	null	null	null	null	null	null	null
MGI:88179	Gene	Bmp3	bone morphogenetic protein 3	110075	5	99283458	99309979	+	NCBI Build 37	110075	5	99283458	99309979	+	ENSMUSG00000029335	5	99283458	99309979	+	null	null	null	null	null	null	null	null	null	null	null	null	null	null	null	null	null	null
MGI:88180	Gene	Bmp4	bone morphogenetic protein 4	OTTMUSG00000019526	14	47003195	47010344	-	NCBI Build 37	12159	14	47003195	47010274	-	ENSMUSG00000021835	14	47003195	47010344	-	OTTMUSG00000019526	14	47003195	47010344	-	null	null	null	null	null	null	null	null	null	null	null	null	null
MGI:88181	Gene	Bmp5	bone morphogenetic protein 5	OTTMUSG00000021529	9	75623171	75748117	+	NCBI Build 37	12160	9	75623172	75746824	+	ENSMUSG00000032179	9	75623171	75748117	+	OTTMUSG00000021529	9	75623171	75748117	+	null	null	null	null	null	null	null	null	null	null	null	null	null
MGI:88182	Gene	Bmp6	bone morphogenetic protein 6	12161	13	38437585	38591597	+	NCBI Build 37	12161	13	38437585	38591597	+	ENSMUSG00000039004	13	38436995	38592183	+	null	null	null	null	null	null	null	null	null	null	null	null	null	null	null	null	null	null
MGI:88184	Gene	Bmyc	brain expressed myelocytomatosis oncogene	OTTMUSG00000012633	2	25562259	25563241	+	NCBI Build 37	107771	2	25562399	25563241	+	ENSMUSG00000049086	2	25562399	25563237	+	OTTMUSG00000012633	2	25562259	25563241	+	null	null	null	null	null	null	null	null	null	null	null	null	null
MGI:88189	Gene	Br	brachyrrhine	null	null	null	null	null	null	null	null	null	null	null	null	null	null	null	null	null	null	null	null	null	null	null	null	null	null	null	null	null	null	null	null	null	null
MGI:88190	Gene	Braf	Braf transforming gene	OTTMUSG00000035245	6	39553236	39675462	-	NCBI Build 37	109880	6	39553236	39675462	-	ENSMUSG00000002413	6	39553236	39675462	-	OTTMUSG00000035245	6	39553236	39675462	-	null	null	null	null	null	null	null	null	null	null	null	null	null
MGI:88191	Other Genome Feature	Braf-rs1	Braf transforming gene, related sequence 1	null	null	null	null	null	null	null	null	null	null	null	null	null	null	null	null	null	null	null	null	null	null	null	null	null	null	null	null	null	null	null	null	null	null
MGI:88192	Gene	Smarca4	SWI/SNF related, matrix associated, actin dependent regulator of chromatin, subfamily a, member 4	OTTMUSG00000037140	9	21420613	21508661	+	NCBI Build 37	20586	9	21420613	21508674	+	ENSMUSG00000032187	9	21420613	21508674	+	OTTMUSG00000037140	9	21420613	21508661	+	null	null	null	null	null	null	null	null	null	null	null	null	null
MGI:88194	Other Genome Feature	Brp1	brain protein 1	null	null	null	null	null	null	null	null	null	null	null	null	null	null	null	null	null	null	null	null	null	null	null	null	null	null	null	null	null	null	null	null	null	null
MGI:88197	Other Genome Feature	Brp13	brain protein 13	null	null	null	null	null	null	null	null	null	null	null	null	null	null	null	null	null	null	null	null	null	null	null	null	null	null	null	null	null	null	null	null	null	null
MGI:88204	Other Genome Feature	Brp8	brain protein 8	null	null	null	null	null	null	null	null	null	null	null	null	null	null	null	null	null	null	null	null	null	null	null	null	null	null	null	null	null	null	null	null	null	null
MGI:88207	Gene	bs	blind-sterile	null	null	null	null	null	null	null	null	null	null	null	null	null	null	null	null	null	null	null	null	null	null	null	null	null	null	null	null	null	null	null	null	null	null
MGI:88208	Gene	Bsg	basigin	12215	10	79167103	79174724	+	NCBI Build 37	12215	10	79167103	79174724	+	ENSMUSG00000023175	10	79167103	79174724	+	null	null	null	null	null	null	null	null	null	null	null	null	null	null	null	null	null	null
MGI:88210	Gene	Bsp	black spleen	null	null	null	null	null	null	null	null	null	null	null	null	null	null	null	null	null	null	null	null	null	null	null	null	null	null	null	null	null	null	null	null	null	null
MGI:88213	Gene	bt2	belted 2	null	null	null	null	null	null	null	null	null	null	null	null	null	null	null	null	null	null	null	null	null	null	null	null	null	null	null	null	null	null	null	null	null	null
MGI:88215	Gene	Btg1	B cell translocation gene 1, anti-proliferative	12226	10	96079635	96085447	+	NCBI Build 37	12226	10	96079635	96085447	+	ENSMUSG00000036478	10	96079635	96085447	+	null	null	null	null	null	null	null	null	null	null	null	null	null	null	null	null	null	null
MGI:88216	Gene	Btk	Bruton agammaglobulinemia tyrosine kinase	OTTMUSG00000019307	X	131076875	131118109	-	NCBI Build 37	12229	X	131076880	131117679	-	ENSMUSG00000031264	X	131076875	131118109	-	OTTMUSG00000019307	X	131076875	131118109	-	null	null	null	null	null	null	null	null	null	null	null	null	null
MGI:88218	Gene	Commd3	COMM domain containing 3	OTTMUSG00000011428	2	18594050	18597858	+	NCBI Build 37	12238	2	18594089	18597843	+	ENSMUSG00000051154	2	18594011	18597858	+	OTTMUSG00000011428	2	18594050	18597858	+	null	null	null	null	null	null	null	null	null	null	null	null	null
MGI:88220	Gene	bv	Bronx waltzer	null	null	null	null	null	null	null	null	null	null	null	null	null	null	null	null	null	null	null	null	null	null	null	null	null	null	null	null	null	null	null	null	null	null
MGI:88221	Other Genome Feature	Bxv1	B10 xenotropic virus 1	null	null	null	null	null	null	null	null	null	null	null	null	null	null	null	null	null	null	null	null	null	null	null	null	null	null	null	null	null	null	null	null	null	null
MGI:88222	Gene	Tspo	translocator protein	ENSMUSG00000041736	15	83394003	83404631	+	NCBI Build 37	12257	15	83394003	83404633	+	ENSMUSG00000041736	15	83394003	83404631	+	null	null	null	null	null	null	null	null	null	null	null	null	null	null	null	null	null	null
MGI:88223	Gene	C1qa	complement component 1, q subcomponent, alpha polypeptide	OTTMUSG00000009765	4	136451832	136454718	-	NCBI Build 37	12259	4	136451831	136454759	-	ENSMUSG00000036887	4	136451832	136454718	-	OTTMUSG00000009765	4	136451832	136454718	-	null	null	null	null	null	null	null	null	null	null	null	null	null
MGI:88224	Gene	C1qb	complement component 1, q subcomponent, beta polypeptide	OTTMUSG00000009766	4	136436044	136442102	-	NCBI Build 37	12260	4	136436060	136442092	-	ENSMUSG00000036905	4	136436044	136442102	-	OTTMUSG00000009766	4	136436044	136442102	-	null	null	null	null	null	null	null	null	null	null	null	null	null
MGI:88225	Gene	C1qc	complement component 1, q subcomponent, C chain	OTTMUSG00000009764	4	136445719	136448980	-	NCBI Build 37	12262	4	136445717	136448829	-	ENSMUSG00000036896	4	136445719	136448980	-	OTTMUSG00000009764	4	136445719	136448980	-	null	null	null	null	null	null	null	null	null	null	null	null	null
MGI:88226	Gene	C2	complement component 2 (within H-2S)	OTTMUSG00000034003	17	34993357	35035210	-	NCBI Build 37	12263	17	34999547	35019045	-	ENSMUSG00000024371	17	34993357	35035210	-	OTTMUSG00000034003	17	34993357	35035210	-	null	null	null	null	null	null	null	null	null	null	null	null	null
MGI:88227	Gene	C3	complement component 3	OTTMUSG00000042133	17	57343393	57367559	-	NCBI Build 37	12266	17	57343396	57367559	-	ENSMUSG00000024164	17	57343393	57367559	-	OTTMUSG00000042133	17	57343393	57367559	-	null	null	null	null	null	null	null	null	null	null	null	null	null
MGI:88228	Gene	C4b	complement component 4B (Chido blood group)	OTTMUSG00000037255	17	34865325	34880827	-	NCBI Build 37	12268	17	34865325	34880842	-	ENSMUSG00000073418	17	34865325	34880827	-	OTTMUSG00000037255	17	34865325	34880827	-	null	null	null	null	null	null	null	null	null	null	null	null	null
MGI:88229	Gene	C4bp	complement component 4 binding protein	OTTMUSG00000030002	1	132531350	132558209	-	NCBI Build 37	12269	1	132532498	132558195	-	ENSMUSG00000026405	1	132531350	132558209	-	OTTMUSG00000030002	1	132531350	132558209	-	null	null	null	null	null	null	null	null	null	null	null	null	null
MGI:88230	Other Genome Feature	C58v2	C58 endogenous ecotropic virus 2	null	null	null	null	null	null	null	null	null	null	null	null	null	null	null	null	null	null	null	null	null	null	null	null	null	null	null	null	null	null	null	null	null	null
MGI:88231	Other Genome Feature	C58v3	C58 endogenous ecotropic virus 3	null	null	null	null	null	null	null	null	null	null	null	null	null	null	null	null	null	null	null	null	null	null	null	null	null	null	null	null	null	null	null	null	null	null
MGI:88232	Gene	C5ar1	complement component 5a receptor 1	12273	7	16832092	16844889	-	NCBI Build 37	12273	7	16832092	16844889	-	ENSMUSG00000049130	7	16832092	16844889	-	null	null	null	null	null	null	null	null	null	null	null	null	null	null	null	null	null	null
MGI:88233	Gene	C6	complement component 6	OTTMUSG00000032527	15	4677175	4765456	+	NCBI Build 37	12274	15	4677210	4754045	+	ENSMUSG00000022181	15	4677175	4765456	+	OTTMUSG00000032527	15	4677175	4765456	+	null	null	null	null	null	null	null	null	null	null	null	null	null
MGI:88234	Gene	C6r	complement component 6, regulatory	null	null	null	null	null	null	null	null	null	null	null	null	null	null	null	null	null	null	null	null	null	null	null	null	null	null	null	null	null	null	null	null	null	null
MGI:88235	Gene	C7	complement component 7	109828	15	4938822	5013662	-	NCBI Build 37	109828	15	4938822	5013662	-	ENSMUSG00000079105	15	4938762	5013740	-	null	null	null	null	null	null	null	null	null	null	null	null	null	null	null	null	null	null
MGI:88236	Gene	C8b	complement component 8, beta polypeptide	OTTMUSG00000008115	4	104438922	104477153	+	NCBI Build 37	110382	4	104438922	104477153	+	ENSMUSG00000029656	4	104438922	104477153	+	OTTMUSG00000008115	4	104438922	104477153	+	null	null	null	null	null	null	null	null	null	null	null	null	null
MGI:88237	Gene	C8g	complement component 8, gamma polypeptide	OTTMUSG00000012120	2	25354171	25357239	-	NCBI Build 37	69379	2	25354176	25356026	-	ENSMUSG00000015083	2	25354171	25357239	-	OTTMUSG00000012120	2	25354171	25357239	-	null	null	null	null	null	null	null	null	null	null	null	null	null
MGI:88239	Gene	cab	cardiac abnormality	null	null	null	null	null	null	null	null	null	null	null	null	null	null	null	null	null	null	null	null	null	null	null	null	null	null	null	null	null	null	null	null	null	null
MGI:88240	Gene	cac	recessive cataract	null	null	null	null	null	null	null	null	null	null	null	null	null	null	null	null	null	null	null	null	null	null	null	null	null	null	null	null	null	null	null	null	null	null
MGI:88242	Gene	Cgct	congenital cataract	null	null	null	null	null	null	null	null	null	null	null	null	null	null	null	null	null	null	null	null	null	null	null	null	null	null	null	null	null	null	null	null	null	null
MGI:88243	Gene	Caf	caffeine susceptibility	null	null	null	null	null	null	null	null	null	null	null	null	null	null	null	null	null	null	null	null	null	null	null	null	null	null	null	null	null	null	null	null	null	null
MGI:88244	Gene	S100a8	S100 calcium binding protein A8 (calgranulin A)	20201	3	90472993	90473956	+	NCBI Build 37	20201	3	90472993	90473956	+	ENSMUSG00000056054	3	90472993	90473956	+	null	null	null	null	null	null	null	null	null	null	null	null	null	null	null	null	null	null
MGI:88246	Gene	Anxa2	annexin A2	OTTMUSG00000030907	9	69301427	69339602	+	NCBI Build 37	12306	9	69301490	69339592	+	ENSMUSG00000032231	9	69301427	69339602	+	OTTMUSG00000030907	9	69301427	69339602	+	null	null	null	null	null	null	null	null	null	null	null	null	null
MGI:88248	Gene	Calb1	calbindin 1	OTTMUSG00000004637	4	15808411	15835211	+	NCBI Build 37	12307	4	15808411	15833856	+	ENSMUSG00000028222	4	15808411	15835211	+	OTTMUSG00000004637	4	15808411	15835211	+	null	null	null	null	null	null	null	null	null	null	null	null	null
MGI:88250	Gene	Cald1	caldesmon 1	OTTMUSG00000014795	6	34548500	34725473	+	NCBI Build 37	109624	6	34659444	34725469	+	ENSMUSG00000029761	6	34548500	34725473	+	OTTMUSG00000014795	6	34548500	34725473	+	null	null	null	null	null	null	null	null	null	null	null	null	null
MGI:88251	Gene	Calm1	calmodulin 1	OTTMUSG00000016979	12	101437645	101448016	+	NCBI Build 37	12313	12	101437751	101448016	+	ENSMUSG00000001175	12	101437645	101448016	+	OTTMUSG00000016979	12	101437645	101448016	+	null	null	null	null	null	null	null	null	null	null	null	null	null
MGI:88252	Gene	Calr	calreticulin	OTTMUSG00000022277	8	87365749	87370833	-	NCBI Build 37	12317	8	87365987	87370830	-	ENSMUSG00000003814	8	87365749	87370833	-	OTTMUSG00000022277	8	87365749	87370833	-	null	null	null	null	null	null	null	null	null	null	null	null	null
MGI:88253	Gene	Car8	carbonic anhydrase 8	OTTMUSG00000004323	4	8070514	8166188	-	NCBI Build 37	12319	4	8068640	8166188	-	ENSMUSG00000041261	4	8070514	8166188	-	OTTMUSG00000004323	4	8070514	8166188	-	null	null	null	null	null	null	null	null	null	null	null	null	null
MGI:88255	Gene	Anxa6	annexin A6	OTTMUSG00000006325	11	54792610	54846947	-	NCBI Build 37	11749	11	54792464	54846973	-	ENSMUSG00000018340	11	54792610	54846947	-	OTTMUSG00000006325	11	54792610	54846947	-	null	null	null	null	null	null	null	null	null	null	null	null	null
MGI:88256	Gene	Camk2a	calcium/calmodulin-dependent protein kinase II alpha	OTTMUSG00000016302	18	61085272	61147806	+	NCBI Build 37	12322	18	61085286	61147806	+	ENSMUSG00000024617	18	61085272	61147806	+	OTTMUSG00000016302	18	61085272	61147806	+	null	null	null	null	null	null	null	null	null	null	null	null	null
MGI:88257	Gene	Camk2b	calcium/calmodulin-dependent protein kinase II, beta	OTTMUSG00000005105	11	5869647	5966365	-	NCBI Build 37	12323	11	5869645	5965751	-	ENSMUSG00000057897	11	5869647	5966365	-	OTTMUSG00000005105	11	5869647	5966365	-	null	null	null	null	null	null	null	null	null	null	null	null	null
MGI:88258	Gene	Camk4	calcium/calmodulin-dependent protein kinase IV	12326	18	33098695	33355421	+	NCBI Build 37	12326	18	33098695	33355421	+	ENSMUSG00000038128	18	33098695	33355421	+	null	null	null	null	null	null	null	null	null	null	null	null	null	null	null	null	null	null
MGI:88259	Gene	Camk2g	calcium/calmodulin-dependent protein kinase II gamma	12325	14	21554097	21613310	-	NCBI Build 37	12325	14	21554097	21613310	-	ENSMUSG00000021820	14	21554097	21613310	-	null	null	null	null	null	null	null	null	null	null	null	null	null	null	null	null	null	null
MGI:88260	Gene	can	cartilage anomaly	null	null	null	null	null	null	null	null	null	null	null	null	null	null	null	null	null	null	null	null	null	null	null	null	null	null	null	null	null	null	null	null	null	null
MGI:88261	Gene	Canx	calnexin	OTTMUSG00000005582	11	50107969	50139175	-	NCBI Build 37	12330	11	50107459	50139175	-	ENSMUSG00000020368	11	50107969	50139175	-	OTTMUSG00000005582	11	50107969	50139175	-	null	null	null	null	null	null	null	null	null	null	null	null	null
MGI:88262	Gene	Cap1	CAP, adenylate cyclase-associated protein 1 (yeast)	OTTMUSG00000008872	4	122536290	122563299	-	NCBI Build 37	12331	4	122536471	122563124	-	ENSMUSG00000028656	4	122536290	122563299	-	OTTMUSG00000008872	4	122536290	122563299	-	null	null	null	null	null	null	null	null	null	null	null	null	null
MGI:88263	Gene	Capn1	calpain 1	ENSMUSG00000024942	19	5988546	6015825	-	NCBI Build 37	12333	19	5988545	6015825	-	ENSMUSG00000024942	19	5988546	6015825	-	null	null	null	null	null	null	null	null	null	null	null	null	null	null	null	null	null	null
MGI:88264	Gene	Capn2	calpain 2	12334	1	184397390	184447614	-	NCBI Build 37	12334	1	184397390	184447614	-	ENSMUSG00000026509	1	184397391	184447655	-	null	null	null	null	null	null	null	null	null	null	null	null	null	null	null	null	null	null
MGI:88266	Gene	Capns1	calpain, small subunit 1	OTTMUSG00000022203	7	30971961	30980183	-	NCBI Build 37	12336	7	30971961	30980067	-	ENSMUSG00000001794	7	30971961	30980183	-	OTTMUSG00000022203	7	30971961	30980183	-	null	null	null	null	null	null	null	null	null	null	null	null	null
MGI:88268	Gene	Car1	carbonic anhydrase 1	OTTMUSG00000026455	3	14766217	14778459	-	NCBI Build 37	12346	3	14766214	14808365	-	ENSMUSG00000027556	3	14766217	14778459	-	OTTMUSG00000026455	3	14766217	14778459	-	null	null	null	null	null	null	null	null	null	null	null	null	null
MGI:88269	Gene	Car2	carbonic anhydrase 2	ENSMUSG00000027562	3	14886426	14900769	+	NCBI Build 37	12349	3	14886426	14900770	+	ENSMUSG00000027562	3	14886426	14900769	+	null	null	null	null	null	null	null	null	null	null	null	null	null	null	null	null	null	null
MGI:88270	Gene	Car3	carbonic anhydrase 3	ENSMUSG00000027559	3	14863538	14872351	+	NCBI Build 37	12350	3	14863538	14872381	+	ENSMUSG00000027559	3	14863538	14872351	+	null	null	null	null	null	null	null	null	null	null	null	null	null	null	null	null	null	null
MGI:88271	Gene	Cat	catalase	OTTMUSG00000014875	2	103294006	103325317	-	NCBI Build 37	12359	2	103294061	103325310	-	ENSMUSG00000027187	2	103294006	103325317	-	OTTMUSG00000014875	2	103294006	103325317	-	null	null	null	null	null	null	null	null	null	null	null	null	null
MGI:88272	Gene	Cat2	dominant cataract 2	null	null	null	null	null	null	null	null	null	null	null	null	null	null	null	null	null	null	null	null	null	null	null	null	null	null	null	null	null	null	null	null	null	null
MGI:88273	Gene	Cat3	dominant cataract 3	null	null	null	null	null	null	null	null	null	null	null	null	null	null	null	null	null	null	null	null	null	null	null	null	null	null	null	null	null	null	null	null	null	null
MGI:88274	Gene	Ctnna1	catenin (cadherin associated protein), alpha 1	12385	18	35278566	35414429	+	NCBI Build 37	12385	18	35278566	35414429	+	ENSMUSG00000037815	18	35278542	35414427	+	null	null	null	null	null	null	null	null	null	null	null	null	null	null	null	null	null	null
MGI:88275	Gene	Ctnna2	catenin (cadherin associated protein), alpha 2	OTTMUSG00000034530	6	76831631	77929693	-	NCBI Build 37	12386	6	76831631	77929661	-	ENSMUSG00000063063	6	76831631	77929693	-	OTTMUSG00000034530	6	76831631	77929693	-	null	null	null	null	null	null	null	null	null	null	null	null	null
MGI:88276	Gene	Ctnnb1	catenin (cadherin associated protein), beta 1	OTTMUSG00000016490	9	120838334	120869625	+	NCBI Build 37	12387	9	120842518	120869625	+	ENSMUSG00000006932	9	120838334	120869625	+	OTTMUSG00000016490	9	120838334	120869625	+	null	null	null	null	null	null	null	null	null	null	null	null	null
MGI:88277	Gene	cb	cerebral degeneration	null	null	null	null	null	null	null	null	null	null	null	null	null	null	null	null	null	null	null	null	null	null	null	null	null	null	null	null	null	null	null	null	null	null
MGI:88278	Gene	Serpina6	serine (or cysteine) peptidase inhibitor, clade A, member 6	OTTMUSG00000027668	12	104884840	104895422	-	NCBI Build 37	12401	12	104884842	104895281	-	ENSMUSG00000060807	12	104884840	104895422	-	OTTMUSG00000027668	12	104884840	104895422	-	null	null	null	null	null	null	null	null	null	null	null	null	null
MGI:88279	Gene	Cbl	Casitas B-lineage lymphoma	12402	9	43957345	44042129	-	NCBI Build 37	12402	9	43957345	44042129	-	ENSMUSG00000034342	9	43957345	44042129	-	null	null	null	null	null	null	null	null	null	null	null	null	null	null	null	null	null	null
MGI:88280	Pseudogene	Cbl-ps1	Casitas B-lineage lymphoma, pseudogene 1	null	null	null	null	null	null	null	null	null	null	null	null	null	null	null	null	null	null	null	null	null	null	null	null	null	null	null	null	null	null	null	null	null	null
MGI:88281	Gene	Cbln1	cerebellin 1 precursor protein	12404	8	89992752	89996491	-	NCBI Build 37	12404	8	89992752	89996491	-	ENSMUSG00000031654	8	89992761	89996508	-	null	null	null	null	null	null	null	null	null	null	null	null	null	null	null	null	null	null
MGI:88282	Gene	Cbln2	cerebellin 2 precursor protein	OTTMUSG00000028187	18	86880502	86887675	+	NCBI Build 37	12405	18	86882440	86887675	+	ENSMUSG00000024647	18	86880502	86887675	+	OTTMUSG00000028187	18	86880502	86887675	+	null	null	null	null	null	null	null	null	null	null	null	null	null
MGI:88283	Gene	Serpinh1	serine (or cysteine) peptidase inhibitor, clade H, member 1	ENSMUSG00000070436	7	106493885	106501740	-	NCBI Build 37	12406	7	106493885	106501749	-	ENSMUSG00000070436	7	106493885	106501740	-	null	null	null	null	null	null	null	null	null	null	null	null	null	null	null	null	null	null
MGI:88284	Gene	Cbr1	carbonyl reductase 1	OTTMUSG00000019917	16	93608082	93610750	+	NCBI Build 37	12408	16	93608082	93610594	+	ENSMUSG00000051483	16	93608082	93610750	+	OTTMUSG00000019917	16	93608082	93610750	+	null	null	null	null	null	null	null	null	null	null	null	null	null
MGI:88285	Gene	Cbs	cystathionine beta-synthase	OTTMUSG00000030973	17	31749568	31774144	-	NCBI Build 37	12411	17	31749589	31774086	-	ENSMUSG00000024039	17	31749568	31774144	-	OTTMUSG00000030973	17	31749568	31774144	-	null	null	null	null	null	null	null	null	null	null	null	null	null
MGI:88286	Other Genome Feature	Cbx-rs1	chromobox related sequence 1 (Drosophila HP1 class)	null	null	null	null	null	null	null	null	null	null	null	null	null	null	null	null	null	null	null	null	null	null	null	null	null	null	null	null	null	null	null	null	null	null
MGI:88289	Gene	Cbx2	chromobox homolog 2 (Drosophila Pc class)	OTTMUSG00000003981	11	118884276	118892584	+	NCBI Build 37	12416	11	118884343	118892584	+	ENSMUSG00000025577	11	118884276	118892584	+	OTTMUSG00000003981	11	118884276	118892584	+	null	null	null	null	null	null	null	null	null	null	null	null	null
MGI:88290	Gene	cby	chubby	null	null	null	null	null	null	null	null	null	null	null	null	null	null	null	null	null	null	null	null	null	null	null	null	null	null	null	null	null	null	null	null	null	null
MGI:88291	Gene	Ccd	cleidocranial dysplasia	null	null	null	null	null	null	null	null	null	null	null	null	null	null	null	null	null	null	null	null	null	null	null	null	null	null	null	null	null	null	null	null	null	null
MGI:88293	Gene	Cacna1d	calcium channel, voltage-dependent, L type, alpha 1D subunit	ENSMUSG00000015968	14	30853135	31304342	-	NCBI Build 37	12289	14	30853125	31304342	-	ENSMUSG00000015968	14	30853135	31304342	-	null	null	null	null	null	null	null	null	null	null	null	null	null	null	null	null	null	null
MGI:88294	Gene	Cacna1s	calcium channel, voltage-dependent, L type, alpha 1S subunit	OTTMUSG00000033761	1	137949327	138016112	+	NCBI Build 37	12292	1	137949478	138016399	+	ENSMUSG00000026407	1	137949327	138016399	+	OTTMUSG00000033761	1	137949327	138016112	+	null	null	null	null	null	null	null	null	null	null	null	null	null
MGI:88295	Gene	Cacna2d1	calcium channel, voltage-dependent, alpha2/delta subunit 1	12293	5	15440509	15880329	+	NCBI Build 37	12293	5	15440509	15880329	+	ENSMUSG00000040118	5	15440509	15880329	+	null	null	null	null	null	null	null	null	null	null	null	null	null	null	null	null	null	null
MGI:88296	Gene	Cacna1b	calcium channel, voltage-dependent, N type, alpha 1B subunit	OTTMUSG00000012011	2	24459407	24618672	-	NCBI Build 37	12287	2	24461895	24618672	-	ENSMUSG00000004113	2	24459407	24618672	-	OTTMUSG00000012011	2	24459407	24618672	-	null	null	null	null	null	null	null	null	null	null	null	null	null
MGI:88297	Gene	Cck	cholecystokinin	ENSMUSG00000032532	9	121398943	121404807	-	NCBI Build 37	12424	9	121398942	121404807	-	ENSMUSG00000032532	9	121398943	121404807	-	null	null	null	null	null	null	null	null	null	null	null	null	null	null	null	null	null	null
MGI:88302	Gene	Ccnb1	cyclin B1	OTTMUSG00000020969	13	101548605	101556525	-	NCBI Build 37	268697	13	101548694	101556441	-	ENSMUSG00000041431	13	101548605	101556525	-	OTTMUSG00000020969	13	101548605	101556525	-	null	null	null	null	null	null	null	null	null	null	null	null	null
MGI:88311	Gene	Ccnb2	cyclin B2	12442	9	70255496	70269361	-	NCBI Build 37	12442	9	70255496	70269361	-	ENSMUSG00000032218	9	70255496	70269361	-	null	null	null	null	null	null	null	null	null	null	null	null	null	null	null	null	null	null
MGI:88313	Gene	Ccnd1	cyclin D1	OTTMUSG00000026018	7	152115836	152125774	-	NCBI Build 37	12443	7	152115836	152125830	-	ENSMUSG00000070348	7	152115836	152125774	-	OTTMUSG00000026018	7	152115836	152125774	-	null	null	null	null	null	null	null	null	null	null	null	null	null
MGI:88314	Gene	Ccnd2	cyclin D2	ENSMUSG00000000184	6	127075797	127101066	-	NCBI Build 37	12444	6	127075726	127101066	-	ENSMUSG00000000184	6	127075797	127101066	-	null	null	null	null	null	null	null	null	null	null	null	null	null	null	null	null	null	null
MGI:88315	Gene	Ccnd3	cyclin D3	ENSMUSG00000034165	17	47642000	47736632	+	NCBI Build 37	12445	17	47642000	47736638	+	ENSMUSG00000034165	17	47642000	47736632	+	null	null	null	null	null	null	null	null	null	null	null	null	null	null	null	null	null	null
MGI:88316	Gene	Ccne1	cyclin E1	OTTMUSG00000022262	7	38883003	38892553	-	NCBI Build 37	12447	7	38883003	38892509	-	ENSMUSG00000002068	7	38883003	38892553	-	OTTMUSG00000022262	7	38883003	38892553	-	null	null	null	null	null	null	null	null	null	null	null	null	null
MGI:88318	Gene	Cd14	CD14 antigen	12475	18	36884721	36886308	-	NCBI Build 37	12475	18	36884721	36886308	-	ENSMUSG00000051439	18	36884728	36886390	-	null	null	null	null	null	null	null	null	null	null	null	null	null	null	null	null	null	null
MGI:88319	Gene	Cd19	CD19 antigen	ENSMUSG00000030724	7	133551964	133558384	-	NCBI Build 37	12478	7	133551962	133558384	-	ENSMUSG00000030724	7	133551964	133558384	-	null	null	null	null	null	null	null	null	null	null	null	null	null	null	null	null	null	null
MGI:88320	Gene	Cd2	CD2 antigen	OTTMUSG00000007104	3	101079822	101091862	-	NCBI Build 37	12481	3	101079831	101091862	-	ENSMUSG00000027863	3	101079822	101091862	-	OTTMUSG00000007104	3	101079822	101091862	-	null	null	null	null	null	null	null	null	null	null	null	null	null
MGI:88321	Gene	Ms4a1	membrane-spanning 4-domains, subfamily A, member 1	12482	19	11325093	11340641	-	NCBI Build 37	12482	19	11325093	11340641	-	ENSMUSG00000024673	19	11324654	11340669	-	null	null	null	null	null	null	null	null	null	null	null	null	null	null	null	null	null	null
MGI:88322	Gene	Cd22	CD22 antigen	12483	7	31650423	31665361	-	NCBI Build 37	12483	7	31650423	31665361	-	ENSMUSG00000030577	7	31650421	31665361	-	null	null	null	null	null	null	null	null	null	null	null	null	null	null	null	null	null	null
MGI:88323	Gene	Cd24a	CD24a antigen	ENSMUSG00000047139	10	43298975	43304068	+	NCBI Build 37	12484	10	43298975	43304071	+	ENSMUSG00000047139	10	43298975	43304068	+	null	null	null	null	null	null	null	null	null	null	null	null	null	null	null	null	null	null
MGI:88324	Other Genome Feature	Cd24b	CD24b antigen	null	null	null	null	null	null	null	null	null	null	null	null	null	null	null	null	null	null	null	null	null	null	null	null	null	null	null	null	null	null	null	null	null	null
MGI:88325	Other Genome Feature	Cd24c	CD24c antigen	null	null	null	null	null	null	null	null	null	null	null	null	null	null	null	null	null	null	null	null	null	null	null	null	null	null	null	null	null	null	null	null	null	null
MGI:88326	Gene	Cd27	CD27 antigen	OTTMUSG00000024478	6	125182640	125187028	-	NCBI Build 37	21940	6	125182640	125187045	-	ENSMUSG00000030336	6	125182640	125187028	-	OTTMUSG00000024478	6	125182640	125187028	-	null	null	null	null	null	null	null	null	null	null	null	null	null
MGI:88327	Gene	Cd28	CD28 antigen	OTTMUSG00000002254	1	60773644	60830203	+	NCBI Build 37	12487	1	60803232	60830203	+	ENSMUSG00000026012	1	60773644	60830203	+	OTTMUSG00000002254	1	60773644	60830203	+	null	null	null	null	null	null	null	null	null	null	null	null	null
MGI:88328	Gene	Tnfsf8	tumor necrosis factor (ligand) superfamily, member 8	OTTMUSG00000000301	4	63492342	63522381	-	NCBI Build 37	21949	4	63493858	63522318	-	ENSMUSG00000028362	4	63492342	63522381	-	OTTMUSG00000000301	4	63492342	63522381	-	null	null	null	null	null	null	null	null	null	null	null	null	null
MGI:88329	Gene	Cd34	CD34 antigen	12490	1	196765015	196787486	+	NCBI Build 37	12490	1	196765015	196787486	+	ENSMUSG00000016494	1	196765015	196787486	+	null	null	null	null	null	null	null	null	null	null	null	null	null	null	null	null	null	null
MGI:88330	Gene	Cd37	CD37 antigen	OTTMUSG00000025381	7	52489002	52494485	-	NCBI Build 37	12493	7	52489002	52494209	-	ENSMUSG00000030798	7	52489002	52494485	-	OTTMUSG00000025381	7	52489002	52494485	-	null	null	null	null	null	null	null	null	null	null	null	null	null
MGI:88331	Gene	Cd3d	CD3 antigen, delta polypeptide	ENSMUSG00000032094	9	44789876	44795135	+	NCBI Build 37	12500	9	44789869	44795135	+	ENSMUSG00000032094	9	44789876	44795135	+	null	null	null	null	null	null	null	null	null	null	null	null	null	null	null	null	null	null
MGI:88332	Gene	Cd3e	CD3 antigen, epsilon polypeptide	OTTMUSG00000016712	9	44806826	44817673	-	NCBI Build 37	12501	9	44806826	44817673	-	ENSMUSG00000032093	9	44806826	44817673	-	OTTMUSG00000016712	9	44806826	44817673	-	null	null	null	null	null	null	null	null	null	null	null	null	null
MGI:88333	Gene	Cd3g	CD3 antigen, gamma polypeptide	OTTMUSG00000034601	9	44777655	44788514	-	NCBI Build 37	12502	9	44777655	44788514	-	ENSMUSG00000002033	9	44777655	44788514	-	OTTMUSG00000034601	9	44777655	44788514	-	null	null	null	null	null	null	null	null	null	null	null	null	null
MGI:88334	Gene	Cd247	CD247 antigen	OTTMUSG00000034863	1	167718812	167807407	+	NCBI Build 37	12503	1	167718820	167804117	+	ENSMUSG00000005763	1	167718812	167807407	+	OTTMUSG00000034863	1	167718812	167807407	+	null	null	null	null	null	null	null	null	null	null	null	null	null
MGI:88335	Gene	Cd4	CD4 antigen	OTTMUSG00000023420	6	124814710	124838239	-	NCBI Build 37	12504	6	124814711	124838227	-	ENSMUSG00000023274	6	124814710	124838239	-	OTTMUSG00000023420	6	124814710	124838239	-	null	null	null	null	null	null	null	null	null	null	null	null	null
MGI:88336	Gene	Cd40	CD40 antigen	OTTMUSG00000016424	2	164881127	164898448	+	NCBI Build 37	21939	2	164881136	164897154	+	ENSMUSG00000017652	2	164881127	164898448	+	OTTMUSG00000016424	2	164881127	164898448	+	null	null	null	null	null	null	null	null	null	null	null	null	null
MGI:88337	Gene	Cd40lg	CD40 ligand	OTTMUSG00000017791	X	54465320	54477219	+	NCBI Build 37	21947	X	54465320	54477219	+	ENSMUSG00000031132	X	54465320	54477219	+	OTTMUSG00000017791	X	54465320	54477219	+	null	null	null	null	null	null	null	null	null	null	null	null	null
MGI:88338	Gene	Cd44	CD44 antigen	OTTMUSG00000014837	2	102651298	102741782	-	NCBI Build 37	12505	2	102651298	102741822	-	ENSMUSG00000005087	2	102651298	102741822	-	OTTMUSG00000014837	2	102651298	102741782	-	null	null	null	null	null	null	null	null	null	null	null	null	null
MGI:88339	Gene	Cd48	CD48 antigen	OTTMUSG00000016904	1	173612140	173635389	+	NCBI Build 37	12506	1	173612186	173635388	+	ENSMUSG00000015355	1	173612140	173635389	+	OTTMUSG00000016904	1	173612140	173635389	+	null	null	null	null	null	null	null	null	null	null	null	null	null
MGI:88340	Gene	Cd5	CD5 antigen	12507	19	10792633	10813464	-	NCBI Build 37	12507	19	10792633	10813464	-	ENSMUSG00000024669	19	10792633	10813464	-	null	null	null	null	null	null	null	null	null	null	null	null	null	null	null	null	null	null
MGI:88341	Gene	Cd53	CD53 antigen	12508	3	106561779	106593067	-	NCBI Build 37	12508	3	106561779	106593067	-	ENSMUSG00000040747	3	106561779	106593067	-	null	null	null	null	null	null	null	null	null	null	null	null	null	null	null	null	null	null
MGI:88342	Gene	Cd68	CD68 antigen	OTTMUSG00000006002	11	69477715	69479655	-	NCBI Build 37	12514	11	69477873	69479564	-	ENSMUSG00000018774	11	69477715	69479655	-	OTTMUSG00000006002	11	69477715	69479655	-	null	null	null	null	null	null	null	null	null	null	null	null	null
MGI:88343	Gene	Cd69	CD69 antigen	12515	6	129217343	129225387	-	NCBI Build 37	12515	6	129217343	129225387	-	ENSMUSG00000030156	6	129217342	129225387	-	null	null	null	null	null	null	null	null	null	null	null	null	null	null	null	null	null	null
MGI:88344	Gene	Cd7	CD7 antigen	OTTMUSG00000004165	11	120898061	120900732	-	NCBI Build 37	12516	11	120898065	120900732	-	ENSMUSG00000025163	11	120898061	120900732	-	OTTMUSG00000004165	11	120898061	120900732	-	null	null	null	null	null	null	null	null	null	null	null	null	null
MGI:88345	Gene	Cd72	CD72 antigen	OTTMUSG00000006823	4	43459334	43467500	-	NCBI Build 37	12517	4	43460596	43467498	-	ENSMUSG00000028459	4	43459334	43467500	-	OTTMUSG00000006823	4	43459334	43467500	-	null	null	null	null	null	null	null	null	null	null	null	null	null
MGI:88346	Gene	Cd8a	CD8 antigen, alpha chain	12525	6	71323421	71329165	+	NCBI Build 37	12525	6	71323421	71329165	+	ENSMUSG00000053977	6	71323421	71329165	+	null	null	null	null	null	null	null	null	null	null	null	null	null	null	null	null	null	null
MGI:88347	Gene	Cd8b1	CD8 antigen, beta chain 1	12526	6	71272806	71287445	+	NCBI Build 37	12526	6	71272806	71287445	+	ENSMUSG00000053044	6	71272830	71287471	+	null	null	null	null	null	null	null	null	null	null	null	null	null	null	null	null	null	null
MGI:88348	Gene	Cd9	CD9 antigen	OTTMUSG00000022694	6	125410284	125444809	-	NCBI Build 37	12527	6	125410284	125444773	-	ENSMUSG00000030342	6	125410284	125444809	-	OTTMUSG00000022694	6	125410284	125444809	-	null	null	null	null	null	null	null	null	null	null	null	null	null
MGI:88350	Gene	Cdc25c	cell division cycle 25 homolog C (S. pombe)	12532	18	34892651	34911187	-	NCBI Build 37	12532	18	34892651	34911187	-	ENSMUSG00000044201	18	34892651	34911187	-	null	null	null	null	null	null	null	null	null	null	null	null	null	null	null	null	null	null
MGI:88351	Gene	Cdk1	cyclin-dependent kinase 1	OTTMUSG00000031247	10	68799383	68815686	-	NCBI Build 37	12534	10	68799383	68815660	-	ENSMUSG00000019942	10	68799383	68815686	-	OTTMUSG00000031247	10	68799383	68815686	-	null	null	null	null	null	null	null	null	null	null	null	null	null
MGI:88352	Other Genome Feature	Cdc2b	cell division cycle 2 homolog B (S. pombe)	null	null	null	null	null	null	null	null	null	null	null	null	null	null	null	null	null	null	null	null	null	null	null	null	null	null	null	null	null	null	null	null	null	null
MGI:88353	Gene	Cdk11b	cyclin-dependent kinase 11B	OTTMUSG00000010724	4	154998963	155024047	+	NCBI Build 37	12537	4	154998978	155024041	+	ENSMUSG00000029062	4	154998963	155024047	+	OTTMUSG00000010724	4	154998963	155024047	+	null	null	null	null	null	null	null	null	null	null	null	null	null
MGI:88354	Gene	Cdh1	cadherin 1	OTTMUSG00000020588	8	109127251	109194146	+	NCBI Build 37	12550	8	109127268	109194146	+	ENSMUSG00000000303	8	109127251	109194146	+	OTTMUSG00000020588	8	109127251	109194146	+	null	null	null	null	null	null	null	null	null	null	null	null	null
MGI:88355	Gene	Cdh2	cadherin 2	OTTMUSG00000016310	18	16747386	16967755	-	NCBI Build 37	12558	18	16747386	16967558	-	ENSMUSG00000024304	18	16747386	16967755	-	OTTMUSG00000016310	18	16747386	16967755	-	null	null	null	null	null	null	null	null	null	null	null	null	null
MGI:88356	Gene	Cdh3	cadherin 3	12560	8	109034791	109080808	+	NCBI Build 37	12560	8	109034791	109080808	+	ENSMUSG00000061048	8	109034791	109080808	+	null	null	null	null	null	null	null	null	null	null	null	null	null	null	null	null	null	null
MGI:88357	Gene	Cdk4	cyclin-dependent kinase 4	OTTMUSG00000030604	10	126500590	126504976	+	NCBI Build 37	12567	10	126500659	126504339	+	ENSMUSG00000006728	10	126500590	126504976	+	OTTMUSG00000030604	10	126500590	126504976	+	null	null	null	null	null	null	null	null	null	null	null	null	null
MGI:88358	Gene	cdm	cadmium resistance	null	null	null	null	null	null	null	null	null	null	null	null	null	null	null	null	null	null	null	null	null	null	null	null	null	null	null	null	null	null	null	null	null	null
MGI:88359	Gene	Cdr1	cerebellar degeneration related antigen 1	631990	X	58436421	58438733	-	NCBI Build 37	631990	X	58436421	58438733	-	ENSMUSG00000090546	X	58436421	58438733	-	null	null	null	null	null	null	null	null	null	null	null	null	null	null	null	null	null	null
MGI:88360	Gene	Cdx1	caudal type homeobox 1	OTTMUSG00000037224	18	61178516	61195853	-	NCBI Build 37	12590	18	61178516	61195853	-	ENSMUSG00000024619	18	61178516	61195853	-	OTTMUSG00000037224	18	61178516	61195853	-	null	null	null	null	null	null	null	null	null	null	null	null	null
MGI:88361	Gene	Cdx2	caudal type homeobox 2	OTTMUSG00000037225	5	148112381	148118846	-	NCBI Build 37	12591	5	148112476	148118825	-	ENSMUSG00000029646	5	148112381	148118846	-	OTTMUSG00000037225	5	148112381	148118846	-	null	null	null	null	null	null	null	null	null	null	null	null	null
MGI:88362	Gene	Cdx4	caudal type homeobox 4	OTTMUSG00000018245	X	100516737	100525931	+	NCBI Build 37	12592	X	100516737	100525563	+	ENSMUSG00000031326	X	100516737	100525931	+	OTTMUSG00000018245	X	100516737	100525931	+	null	null	null	null	null	null	null	null	null	null	null	null	null
MGI:88363	Other Genome Feature	Ce1	catalase activity, liver	null	null	null	null	null	null	null	null	null	null	null	null	null	null	null	null	null	null	null	null	null	null	null	null	null	null	null	null	null	null	null	null	null	null
MGI:88364	Gene	Ce2	catalase activity, kidney	null	null	null	null	null	null	null	null	null	null	null	null	null	null	null	null	null	null	null	null	null	null	null	null	null	null	null	null	null	null	null	null	null	null
MGI:88365	Complex/Cluster/Region	Cea	carcinoembryonic antigen gene family	null	null	null	null	null	null	null	null	null	null	null	null	null	null	null	null	null	null	null	null	null	null	null	null	null	null	null	null	null	null	null	null	null	null
MGI:88373	Gene	Cebpb	CCAAT/enhancer binding protein (C/EBP), beta	OTTMUSG00000016307	2	167514415	167515918	+	NCBI Build 37	12608	2	167514415	167515918	+	ENSMUSG00000056501	2	167514415	167515918	+	OTTMUSG00000016307	2	167514415	167515918	+	null	null	null	null	null	null	null	null	null	null	null	null	null
MGI:88374	Gene	Cel	carboxyl ester lipase	OTTMUSG00000011646	2	28411315	28418923	-	NCBI Build 37	12613	2	28411339	28418882	-	ENSMUSG00000026818	2	28411315	28418923	-	OTTMUSG00000011646	2	28411315	28418923	-	null	null	null	null	null	null	null	null	null	null	null	null	null
MGI:88375	Gene	Cenpa	centromere protein A	OTTMUSG00000022264	5	30969150	30977200	+	NCBI Build 37	12615	5	30969275	30977199	+	ENSMUSG00000029177	5	30969150	30977200	+	OTTMUSG00000022264	5	30969150	30977200	+	null	null	null	null	null	null	null	null	null	null	null	null	null
MGI:88376	Gene	Cenpb	centromere protein B	OTTMUSG00000015913	2	131000918	131005803	-	NCBI Build 37	12616	2	131003025	131005748	-	ENSMUSG00000068267	2	131000918	131005803	-	OTTMUSG00000015913	2	131000918	131005803	-	null	null	null	null	null	null	null	null	null	null	null	null	null
MGI:88378	Gene	Ces1g	carboxylesterase 1G	OTTMUSG00000040118	8	95826268	95861207	-	NCBI Build 37	12623	8	95826268	95861108	-	ENSMUSG00000057074	8	95826268	95861207	-	OTTMUSG00000040118	8	95826268	95861207	-	null	null	null	null	null	null	null	null	null	null	null	null	null
MGI:88379	Gene	F13b	coagulation factor XIII, beta subunit	OTTMUSG00000021467	1	141398284	141420333	+	NCBI Build 37	14060	1	141398284	141420333	+	ENSMUSG00000026368	1	141398284	141420333	+	OTTMUSG00000021467	1	141398284	141420333	+	null	null	null	null	null	null	null	null	null	null	null	null	null
MGI:88380	Gene	F2	coagulation factor II	OTTMUSG00000014282	2	91465486	91476564	-	NCBI Build 37	14061	2	91465477	91476571	-	ENSMUSG00000027249	2	91465477	91476571	-	OTTMUSG00000014282	2	91465486	91476564	-	null	null	null	null	null	null	null	null	null	null	null	null	null
MGI:88381	Gene	F3	coagulation factor III	14066	3	121426455	121437970	+	NCBI Build 37	14066	3	121426455	121437970	+	ENSMUSG00000028128	3	121426455	121437970	+	null	null	null	null	null	null	null	null	null	null	null	null	null	null	null	null	null	null
MGI:88382	Gene	F5	coagulation factor V	OTTMUSG00000034808	1	166081969	166150408	+	NCBI Build 37	14067	1	166081990	166150405	+	ENSMUSG00000026579	1	166081969	166150408	+	OTTMUSG00000034808	1	166081969	166150408	+	null	null	null	null	null	null	null	null	null	null	null	null	null
MGI:88383	Gene	F8	coagulation factor VIII	OTTMUSG00000020850	X	72418054	72627954	-	NCBI Build 37	14069	X	72418054	72625380	-	ENSMUSG00000031196	X	72418054	72627954	-	OTTMUSG00000020850	X	72418054	72627954	-	null	null	null	null	null	null	null	null	null	null	null	null	null
MGI:88384	Gene	F9	coagulation factor IX	OTTMUSG00000018393	X	57252641	57283936	+	NCBI Build 37	14071	X	57252641	57283935	+	ENSMUSG00000031138	X	57252641	57283936	+	OTTMUSG00000018393	X	57252641	57283936	+	null	null	null	null	null	null	null	null	null	null	null	null	null
MGI:88385	Gene	Cfh	complement component factor h	OTTMUSG00000024648	1	141982432	142079988	-	NCBI Build 37	12628	1	141982432	142079988	-	ENSMUSG00000026365	1	141982432	142079988	-	OTTMUSG00000024648	1	141982432	142079988	-	null	null	null	null	null	null	null	null	null	null	null	null	null
MGI:88386	Other Genome Feature	Cfhe	complement component factor h, electrophoretic variant	null	null	null	null	null	null	null	null	null	null	null	null	null	null	null	null	null	null	null	null	null	null	null	null	null	null	null	null	null	null	null	null	null	null
MGI:88387	Gene	Cfp1	cerebellar folial pattern 1	null	null	null	null	null	null	null	null	null	null	null	null	null	null	null	null	null	null	null	null	null	null	null	null	null	null	null	null	null	null	null	null	null	null
MGI:88388	Gene	Cftr	cystic fibrosis transmembrane conductance regulator homolog	OTTMUSG00000024173	6	18120687	18272768	+	NCBI Build 37	12638	6	18120687	18272770	+	ENSMUSG00000041301	6	18120687	18272768	+	OTTMUSG00000024173	6	18120687	18272768	+	null	null	null	null	null	null	null	null	null	null	null	null	null
MGI:88389	Gene	cg	circumgyrator	null	null	null	null	null	null	null	null	null	null	null	null	null	null	null	null	null	null	null	null	null	null	null	null	null	null	null	null	null	null	null	null	null	null
MGI:88390	Gene	Cga	glycoprotein hormones, alpha subunit	OTTMUSG00000006474	4	34841028	34854619	+	NCBI Build 37	12640	4	34841028	34854623	+	ENSMUSG00000028298	4	34841028	34854619	+	OTTMUSG00000006474	4	34841028	34854619	+	null	null	null	null	null	null	null	null	null	null	null	null	null
MGI:88392	Gene	Chat	choline acetyltransferase	12647	14	33221389	33279095	-	NCBI Build 37	12647	14	33221389	33279095	-	ENSMUSG00000021919	14	33221389	33279095	-	null	null	null	null	null	null	null	null	null	null	null	null	null	null	null	null	null	null
MGI:88393	Gene	Chd1	chromodomain helicase DNA binding protein 1	OTTMUSG00000038131	17	15841931	15909574	+	NCBI Build 37	12648	17	15841931	15909576	+	ENSMUSG00000023852	17	15841931	15909574	+	OTTMUSG00000038131	17	15841931	15909574	+	null	null	null	null	null	null	null	null	null	null	null	null	null
MGI:88394	Gene	Chga	chromogranin A	12652	12	103793179	103803237	+	NCBI Build 37	12652	12	103793179	103803237	+	ENSMUSG00000021194	12	103793179	103803237	+	null	null	null	null	null	null	null	null	null	null	null	null	null	null	null	null	null	null
MGI:88395	Gene	Chgb	chromogranin B	OTTMUSG00000015662	2	132607014	132620815	+	NCBI Build 37	12653	2	132607014	132620808	+	ENSMUSG00000027350	2	132607014	132620815	+	OTTMUSG00000015662	2	132607014	132620815	+	null	null	null	null	null	null	null	null	null	null	null	null	null
MGI:88396	Gene	Chrm1	cholinergic receptor, muscarinic 1, CNS	OTTMUSG00000039794	19	8738279	8756057	+	NCBI Build 37	12669	19	8738495	8758096	+	ENSMUSG00000032773	19	8738279	8758077	+	OTTMUSG00000039794	19	8738279	8756057	+	null	null	null	null	null	null	null	null	null	null	null	null	null
MGI:88397	Gene	Chrm2	cholinergic receptor, muscarinic 2, cardiac	OTTMUSG00000036825	6	36338084	36478414	+	NCBI Build 37	243764	6	36473170	36474774	+	ENSMUSG00000045613	6	36338084	36478414	+	OTTMUSG00000036825	6	36338084	36478414	+	null	null	null	null	null	null	null	null	null	null	null	null	null
MGI:88398	Gene	Chrm3	cholinergic receptor, muscarinic 3, cardiac	ENSMUSG00000046159	13	9876381	9878329	-	NCBI Build 37	12671	13	9875859	10360049	-	ENSMUSG00000046159	13	9876381	9878329	-	null	null	null	null	null	null	null	null	null	null	null	null	null	null	null	null	null	null
MGI:88399	Gene	Chrm4	cholinergic receptor, muscarinic 4	OTTMUSG00000014365	2	91767406	91768845	+	NCBI Build 37	12672	2	91762346	91769986	+	ENSMUSG00000040495	2	91762346	91769986	+	OTTMUSG00000014365	2	91767406	91768845	+	null	null	null	null	null	null	null	null	null	null	null	null	null
MGI:88401	Gene	Vsx2	visual system homeobox 2	OTTMUSG00000038498	12	85910712	85936411	+	NCBI Build 37	12677	12	85910802	85936407	+	ENSMUSG00000021239	12	85910712	85936411	+	OTTMUSG00000038498	12	85910712	85936411	+	null	null	null	null	null	null	null	null	null	null	null	null	null
MGI:88403	Gene	ci	circler	null	null	null	null	null	null	null	null	null	null	null	null	null	null	null	null	null	null	null	null	null	null	null	null	null	null	null	null	null	null	null	null	null	null
MGI:88404	Pseudogene	Ck-ps1	creatine kinase pseudogene 1	12706	17	53885350	53886462	+	NCBI Build 37	12706	17	53885350	53886462	+	null	null	null	null	null	null	null	null	null	null	null	null	null	null	null	null	null	null	null	null	null	null	null
MGI:88405	Pseudogene	Ck-ps2	creatine kinase pseudogene 2	null	null	null	null	null	null	null	null	null	null	null	null	null	null	null	null	null	null	null	null	null	null	null	null	null	null	null	null	null	null	null	null	null	null
MGI:88406	Pseudogene	Ck-ps3	creatine kinase pseudogene 3	12708	16	38483302	38484678	+	NCBI Build 37	12708	16	38483302	38484678	+	null	null	null	null	null	null	null	null	null	null	null	null	null	null	null	null	null	null	null	null	null	null	null
MGI:88407	Gene	Ckb	creatine kinase, brain	12709	12	112907566	112910549	-	NCBI Build 37	12709	12	112907566	112910549	-	ENSMUSG00000001270	12	112907566	112910549	-	null	null	null	null	null	null	null	null	null	null	null	null	null	null	null	null	null	null
MGI:88413	Gene	Ckm	creatine kinase, muscle	12715	7	19996443	20006932	+	NCBI Build 37	12715	7	19996443	20006932	+	ENSMUSG00000030399	7	19996443	20006932	+	null	null	null	null	null	null	null	null	null	null	null	null	null	null	null	null	null	null
MGI:88414	Gene	ckr	chakragati	null	null	null	null	null	null	null	null	null	null	null	null	null	null	null	null	null	null	null	null	null	null	null	null	null	null	null	null	null	null	null	null	null	null
MGI:88415	Gene	cl	clubfoot	null	null	null	null	null	null	null	null	null	null	null	null	null	null	null	null	null	null	null	null	null	null	null	null	null	null	null	null	null	null	null	null	null	null
MGI:88416	Gene	cla	clasper	null	null	null	null	null	null	null	null	null	null	null	null	null	null	null	null	null	null	null	null	null	null	null	null	null	null	null	null	null	null	null	null	null	null
MGI:88417	Gene	Clcn1	chloride channel 1	OTTMUSG00000036880	6	42236684	42265755	+	NCBI Build 37	12723	6	42236684	42264655	+	ENSMUSG00000029862	6	42236684	42265755	+	OTTMUSG00000036880	6	42236684	42265755	+	null	null	null	null	null	null	null	null	null	null	null	null	null
MGI:88419	Gene	Cle	closed eyes and microphthalmia	null	null	null	null	null	null	null	null	null	null	null	null	null	null	null	null	null	null	null	null	null	null	null	null	null	null	null	null	null	null	null	null	null	null
MGI:88421	Gene	Clps	colipase, pancreatic	OTTMUSG00000024251	17	28695155	28697711	-	NCBI Build 37	109791	17	28695159	28697659	-	ENSMUSG00000024225	17	28695155	28697711	-	OTTMUSG00000024251	17	28695155	28697711	-	null	null	null	null	null	null	null	null	null	null	null	null	null
MGI:88422	Gene	cls	coatloss	null	null	null	null	null	null	null	null	null	null	null	null	null	null	null	null	null	null	null	null	null	null	null	null	null	null	null	null	null	null	null	null	null	null
MGI:88423	Gene	Clu	clusterin	OTTMUSG00000032654	14	66587320	66600385	+	NCBI Build 37	12759	14	66587320	66600382	+	ENSMUSG00000022037	14	66587320	66600385	+	OTTMUSG00000032654	14	66587320	66600385	+	null	null	null	null	null	null	null	null	null	null	null	null	null
MGI:88424	Gene	Cm	coloboma deletion region	null	null	null	null	null	null	null	null	null	null	null	null	null	null	null	null	null	null	null	null	null	null	null	null	null	null	null	null	null	null	null	null	null	null
MGI:88425	Gene	cma	cardiac myosin autoantibody	null	null	null	null	null	null	null	null	null	null	null	null	null	null	null	null	null	null	null	null	null	null	null	null	null	null	null	null	null	null	null	null	null	null
MGI:88426	Gene	Cma2	chymase 2, mast cell	545055	14	56590265	56592832	+	NCBI Build 37	545055	14	56590265	56592832	+	ENSMUSG00000068289	14	56569817	56592866	+	null	null	null	null	null	null	null	null	null	null	null	null	null	null	null	null	null	null
MGI:88431	Gene	Cnbp	cellular nucleic acid binding protein	OTTMUSG00000023465	6	87793076	87801100	-	NCBI Build 37	12785	6	87792609	87801100	-	ENSMUSG00000030057	6	87792609	87801100	-	OTTMUSG00000023465	6	87793076	87801100	-	null	null	null	null	null	null	null	null	null	null	null	null	null
MGI:88432	Gene	Cnbpl1	cellular nucleic acid binding protein-like 1	null	null	null	null	null	null	null	null	null	null	null	null	null	null	null	null	null	null	null	null	null	null	null	null	null	null	null	null	null	null	null	null	null	null
MGI:88433	Other Genome Feature	Cnbpl2	cellular nucleic acid binding protein-like 2	null	null	null	null	null	null	null	null	null	null	null	null	null	null	null	null	null	null	null	null	null	null	null	null	null	null	null	null	null	null	null	null	null	null
MGI:88436	Gene	Cnga1	cyclic nucleotide gated channel alpha 1	OTTMUSG00000026745	5	72994935	73033991	-	NCBI Build 37	12788	5	72994935	73033991	-	ENSMUSG00000067220	5	72994935	73033991	-	OTTMUSG00000026745	5	72994935	73033991	-	null	null	null	null	null	null	null	null	null	null	null	null	null
MGI:88437	Gene	Cnp	2',3'-cyclic nucleotide 3' phosphodiesterase	OTTMUSG00000002001	11	100436218	100453043	+	NCBI Build 37	12799	11	100436253	100443053	+	ENSMUSG00000006782	11	100436218	100453043	+	OTTMUSG00000002001	11	100436218	100453043	+	null	null	null	null	null	null	null	null	null	null	null	null	null
MGI:88438	Other Genome Feature	Cnpl	cyclic nucleotide phosphodiesterase-like	null	null	null	null	null	null	null	null	null	null	null	null	null	null	null	null	null	null	null	null	null	null	null	null	null	null	null	null	null	null	null	null	null	null
MGI:88439	Gene	Cntf	ciliary neurotrophic factor	OTTMUSG00000024775	19	12838150	12840122	-	NCBI Build 37	12803	19	12838018	12840122	-	ENSMUSG00000079415	19	12838150	12840122	-	OTTMUSG00000024775	19	12838150	12840122	-	null	null	null	null	null	null	null	null	null	null	null	null	null
MGI:88440	Gene	co	cocked	null	null	null	null	null	null	null	null	null	null	null	null	null	null	null	null	null	null	null	null	null	null	null	null	null	null	null	null	null	null	null	null	null	null
MGI:88442	Gene	Coc	coralliform cataract	null	null	null	null	null	null	null	null	null	null	null	null	null	null	null	null	null	null	null	null	null	null	null	null	null	null	null	null	null	null	null	null	null	null
MGI:88443	Gene	cod	cerebellar outflow degeneration	null	null	null	null	null	null	null	null	null	null	null	null	null	null	null	null	null	null	null	null	null	null	null	null	null	null	null	null	null	null	null	null	null	null
MGI:88445	Gene	Col10a1	collagen, type X, alpha 1	OTTMUSG00000022505	10	34109787	34116891	+	NCBI Build 37	12813	10	34109787	34116891	+	ENSMUSG00000039462	10	34109787	34116891	+	OTTMUSG00000022505	10	34109787	34116891	+	null	null	null	null	null	null	null	null	null	null	null	null	null
MGI:88446	Gene	Col11a1	collagen, type XI, alpha 1	OTTMUSG00000022509	3	113733458	113923636	+	NCBI Build 37	12814	3	113733458	113923244	+	ENSMUSG00000027966	3	113733458	113923636	+	OTTMUSG00000022509	3	113733458	113923636	+	null	null	null	null	null	null	null	null	null	null	null	null	null
MGI:88447	Gene	Col11a2	collagen, type XI, alpha 2	OTTMUSG00000022512	17	34176382	34203630	+	NCBI Build 37	12815	17	34176382	34203187	+	ENSMUSG00000024330	17	34176382	34203630	+	OTTMUSG00000022512	17	34176382	34203630	+	null	null	null	null	null	null	null	null	null	null	null	null	null
MGI:88448	Gene	Col12a1	collagen, type XII, alpha 1	OTTMUSG00000021365	9	79446798	79566638	-	NCBI Build 37	12816	9	79446798	79566485	-	ENSMUSG00000032332	9	79446798	79566638	-	OTTMUSG00000021365	9	79446798	79566638	-	null	null	null	null	null	null	null	null	null	null	null	null	null
MGI:88449	Gene	Col15a1	collagen, type XV, alpha 1	OTTMUSG00000006798	4	47221033	47326039	+	NCBI Build 37	12819	4	47220884	47326037	+	ENSMUSG00000028339	4	47221033	47326039	+	OTTMUSG00000006798	4	47221033	47326039	+	null	null	null	null	null	null	null	null	null	null	null	null	null
MGI:88450	Gene	Col17a1	collagen, type XVII, alpha 1	OTTMUSG00000021388	19	47720834	47766584	-	NCBI Build 37	12821	19	47720831	47766532	-	ENSMUSG00000025064	19	47720834	47766584	-	OTTMUSG00000021388	19	47720834	47766584	-	null	null	null	null	null	null	null	null	null	null	null	null	null
MGI:88451	Gene	Col18a1	collagen, type XVIII, alpha 1	OTTMUSG00000021408	10	76514923	76629293	-	NCBI Build 37	12822	10	76514924	76629275	-	ENSMUSG00000001435	10	76514923	76629293	-	OTTMUSG00000021408	10	76514923	76629293	-	null	null	null	null	null	null	null	null	null	null	null	null	null
MGI:88452	Gene	Col2a1	collagen, type II, alpha 1	OTTMUSG00000021708	15	97806033	97835126	-	NCBI Build 37	12824	15	97806033	97835155	-	ENSMUSG00000022483	15	97806033	97835155	-	OTTMUSG00000021708	15	97806033	97835126	-	null	null	null	null	null	null	null	null	null	null	null	null	null
MGI:88453	Gene	Col3a1	collagen, type III, alpha 1	OTTMUSG00000021335	1	45368383	45406551	+	NCBI Build 37	12825	1	45368383	45406551	+	ENSMUSG00000026043	1	45368383	45406551	+	OTTMUSG00000021335	1	45368383	45406551	+	null	null	null	null	null	null	null	null	null	null	null	null	null
MGI:88454	Gene	Col4a1	collagen, type IV, alpha 1	OTTMUSG00000021316	8	11198423	11312826	-	NCBI Build 37	12826	8	11198423	11312826	-	ENSMUSG00000031502	8	11198423	11312826	-	OTTMUSG00000021316	8	11198423	11312826	-	null	null	null	null	null	null	null	null	null	null	null	null	null
MGI:88455	Gene	Col4a2	collagen, type IV, alpha 2	OTTMUSG00000021317	8	11312805	11449287	+	NCBI Build 37	12827	8	11312829	11449287	+	ENSMUSG00000031503	8	11312805	11449287	+	OTTMUSG00000021317	8	11312805	11449287	+	null	null	null	null	null	null	null	null	null	null	null	null	null
MGI:88456	Gene	Col4a5	collagen, type IV, alpha 5	OTTMUSG00000018954	X	137909928	138123777	+	NCBI Build 37	12830	X	137909962	138123778	+	ENSMUSG00000031274	X	137909928	138123778	+	OTTMUSG00000018954	X	137909928	138123777	+	null	null	null	null	null	null	null	null	null	null	null	null	null
MGI:88457	Gene	Col5a1	collagen, type V, alpha 1	OTTMUSG00000011567	2	27741945	27895034	+	NCBI Build 37	12831	2	27741945	27895030	+	ENSMUSG00000026837	2	27741945	27895034	+	OTTMUSG00000011567	2	27741945	27895034	+	null	null	null	null	null	null	null	null	null	null	null	null	null
MGI:88458	Gene	Col5a2	collagen, type V, alpha 2	OTTMUSG00000021356	1	45431166	45560127	-	NCBI Build 37	12832	1	45431176	45560127	-	ENSMUSG00000026042	1	45431166	45560127	-	OTTMUSG00000021356	1	45431166	45560127	-	null	null	null	null	null	null	null	null	null	null	null	null	null
MGI:88459	Gene	Col6a1	collagen, type VI, alpha 1	OTTMUSG00000020489	10	76171537	76188913	-	NCBI Build 37	12833	10	76171537	76188789	-	ENSMUSG00000001119	10	76171537	76188913	-	OTTMUSG00000020489	10	76171537	76188913	-	null	null	null	null	null	null	null	null	null	null	null	null	null
MGI:88460	Gene	Col6a2	collagen, type VI, alpha 2	OTTMUSG00000020488	10	76058507	76086375	-	NCBI Build 37	12834	10	76058501	76086149	-	ENSMUSG00000020241	10	76058507	76086375	-	OTTMUSG00000020488	10	76058507	76086375	-	null	null	null	null	null	null	null	null	null	null	null	null	null
MGI:88461	Gene	Col6a3	collagen, type VI, alpha 3	OTTMUSG00000022359	1	92663435	92740529	-	NCBI Build 37	12835	1	92663435	92740514	-	ENSMUSG00000048126	1	92663435	92740529	-	OTTMUSG00000022359	1	92663435	92740529	-	null	null	null	null	null	null	null	null	null	null	null	null	null
MGI:88462	Gene	Col7a1	collagen, type VII, alpha 1	OTTMUSG00000021336	9	108855631	108886920	+	NCBI Build 37	12836	9	108855790	108886920	+	ENSMUSG00000025650	9	108855631	108886920	+	OTTMUSG00000021336	9	108855631	108886920	+	null	null	null	null	null	null	null	null	null	null	null	null	null
MGI:88463	Gene	Col8a1	collagen, type VIII, alpha 1	OTTMUSG00000021291	16	57624371	57754850	-	NCBI Build 37	12837	16	57624369	57754850	-	ENSMUSG00000068196	16	57624371	57754850	-	OTTMUSG00000021291	16	57624371	57754850	-	null	null	null	null	null	null	null	null	null	null	null	null	null
MGI:88464	Gene	Col8a2	collagen, type VIII, alpha 2	OTTMUSG00000009356	4	125964037	125991574	+	NCBI Build 37	329941	4	125964038	125991574	+	ENSMUSG00000056174	4	125964037	125991574	+	OTTMUSG00000009356	4	125964037	125991574	+	null	null	null	null	null	null	null	null	null	null	null	null	null
MGI:88465	Gene	Col9a1	collagen, type IX, alpha 1	OTTMUSG00000022796	1	24184449	24259523	+	NCBI Build 37	12839	1	24184449	24259577	+	ENSMUSG00000026147	1	24184449	24259577	+	OTTMUSG00000022796	1	24184449	24259523	+	null	null	null	null	null	null	null	null	null	null	null	null	null
MGI:88466	Gene	Col9a2	collagen, type IX, alpha 2	OTTMUSG00000008902	4	120711990	120727927	+	NCBI Build 37	12840	4	120712171	120727930	+	ENSMUSG00000028626	4	120711990	120727927	+	OTTMUSG00000008902	4	120711990	120727927	+	null	null	null	null	null	null	null	null	null	null	null	null	null
MGI:88467	Gene	Col1a1	collagen, type I, alpha 1	OTTMUSG00000002059	11	94797538	94814356	+	NCBI Build 37	12842	11	94797584	94813181	+	ENSMUSG00000001506	11	94797538	94814356	+	OTTMUSG00000002059	11	94797538	94814356	+	null	null	null	null	null	null	null	null	null	null	null	null	null
MGI:88468	Gene	Col1a2	collagen, type I, alpha 2	OTTMUSG00000021300	6	4454814	4491543	+	NCBI Build 37	12843	6	4455697	4491543	+	ENSMUSG00000029661	6	4454814	4491543	+	OTTMUSG00000021300	6	4454814	4491543	+	null	null	null	null	null	null	null	null	null	null	null	null	null
MGI:88469	Gene	Comp	cartilage oligomeric matrix protein	ENSMUSG00000031849	8	72897447	72905964	+	NCBI Build 37	12845	8	72897447	72905965	+	ENSMUSG00000031849	8	72897447	72905964	+	null	null	null	null	null	null	null	null	null	null	null	null	null	null	null	null	null	null
MGI:88470	Gene	Comt	catechol-O-methyltransferase	OTTMUSG00000026238	16	18407439	18426945	-	NCBI Build 37	12846	16	18406975	18426809	-	ENSMUSG00000000326	16	18406979	18426945	-	OTTMUSG00000026238	16	18407439	18426945	-	null	null	null	null	null	null	null	null	null	null	null	null	null
MGI:88471	Other Genome Feature	Cor	distribution of corticosterone in adrenal cortex cells	null	null	null	null	null	null	null	null	null	null	null	null	null	null	null	null	null	null	null	null	null	null	null	null	null	null	null	null	null	null	null	null	null	null
MGI:88473	Gene	Cox4i1	cytochrome c oxidase subunit IV isoform 1	12857	8	123192190	123198109	+	NCBI Build 37	12857	8	123192190	123198109	+	ENSMUSG00000031818	8	123192190	123198109	+	null	null	null	null	null	null	null	null	null	null	null	null	null	null	null	null	null	null
MGI:88474	Gene	Cox5a	cytochrome c oxidase, subunit Va	ENSMUSG00000000088	9	57369039	57380231	+	NCBI Build 37	12858	9	57369039	57380234	+	ENSMUSG00000000088	9	57369039	57380231	+	null	null	null	null	null	null	null	null	null	null	null	null	null	null	null	null	null	null
MGI:88475	Gene	Cox5b	cytochrome c oxidase, subunit Vb	ENSMUSG00000061518	1	36748332	36750230	+	NCBI Build 37	12859	1	36748332	36750233	+	ENSMUSG00000061518	1	36748332	36750230	+	null	null	null	null	null	null	null	null	null	null	null	null	null	null	null	null	null	null
MGI:88476	Gene	Cp	ceruloplasmin	OTTMUSG00000023513	3	19857054	19909145	+	NCBI Build 37	12870	3	19857054	19907609	+	ENSMUSG00000003617	3	19857054	19909145	+	OTTMUSG00000023513	3	19857054	19909145	+	null	null	null	null	null	null	null	null	null	null	null	null	null
MGI:88477	Gene	Cp2	cleft palate 2	null	null	null	null	null	null	null	null	null	null	null	null	null	null	null	null	null	null	null	null	null	null	null	null	null	null	null	null	null	null	null	null	null	null
MGI:88478	Gene	Cpa1	carboxypeptidase A1, pancreatic	OTTMUSG00000014402	6	30589218	30595363	+	NCBI Build 37	109697	6	30589221	30595361	+	ENSMUSG00000054446	6	30589218	30595363	+	OTTMUSG00000014402	6	30589218	30595363	+	null	null	null	null	null	null	null	null	null	null	null	null	null
MGI:88479	Gene	Cpa3	carboxypeptidase A3, mast cell	ENSMUSG00000001865	3	20115516	20142080	-	NCBI Build 37	12873	3	20115515	20142080	-	ENSMUSG00000001865	3	20115516	20142080	-	null	null	null	null	null	null	null	null	null	null	null	null	null	null	null	null	null	null
MGI:88483	Gene	Cpl1	plasma corticosterone level 1	null	null	null	null	null	null	null	null	null	null	null	null	null	null	null	null	null	null	null	null	null	null	null	null	null	null	null	null	null	null	null	null	null	null
MGI:88484	Gene	Cpl2	plasma corticosterone level 2	null	null	null	null	null	null	null	null	null	null	null	null	null	null	null	null	null	null	null	null	null	null	null	null	null	null	null	null	null	null	null	null	null	null
MGI:88486	Gene	cpy	crimpy	null	null	null	null	null	null	null	null	null	null	null	null	null	null	null	null	null	null	null	null	null	null	null	null	null	null	null	null	null	null	null	null	null	null
MGI:88487	Gene	Cpz	carboxypeptidase Z	OTTMUSG00000024316	5	35844864	35868347	-	NCBI Build 37	242939	5	35844867	35868275	-	ENSMUSG00000036596	5	35844864	35868347	-	OTTMUSG00000024316	5	35844864	35868347	-	null	null	null	null	null	null	null	null	null	null	null	null	null
MGI:88489	Gene	Cr2	complement receptor 2	12902	1	196963005	197002909	-	NCBI Build 37	12902	1	196963005	197002909	-	ENSMUSG00000026616	1	196963005	197002909	-	null	null	null	null	null	null	null	null	null	null	null	null	null	null	null	null	null	null
MGI:88490	Gene	Crabp1	cellular retinoic acid binding protein I	OTTMUSG00000030283	9	54612555	54620917	+	NCBI Build 37	12903	9	54612615	54620916	+	ENSMUSG00000032291	9	54612555	54620917	+	OTTMUSG00000030283	9	54612555	54620917	+	null	null	null	null	null	null	null	null	null	null	null	null	null
MGI:88491	Gene	Crabp2	cellular retinoic acid binding protein II	OTTMUSG00000027199	3	87752588	87757298	+	NCBI Build 37	12904	3	87752615	87757294	+	ENSMUSG00000004885	3	87752588	87757298	+	OTTMUSG00000027199	3	87752588	87757298	+	null	null	null	null	null	null	null	null	null	null	null	null	null
MGI:88492	Gene	Masp1	mannan-binding lectin serine peptidase 1	17174	16	23451858	23520663	-	NCBI Build 37	17174	16	23451858	23520663	-	ENSMUSG00000022887	16	23449490	23520676	-	null	null	null	null	null	null	null	null	null	null	null	null	null	null	null	null	null	null
MGI:88494	Gene	Creb1	cAMP responsive element binding protein 1	ENSMUSG00000025958	1	64579378	64651121	+	NCBI Build 37	12912	1	64579378	64651122	+	ENSMUSG00000025958	1	64579378	64651121	+	null	null	null	null	null	null	null	null	null	null	null	null	null	null	null	null	null	null
MGI:88495	Gene	Crem	cAMP responsive element modulator	OTTMUSG00000033204	18	3266046	3337746	-	NCBI Build 37	12916	18	3266352	3337587	-	ENSMUSG00000063889	18	3266046	3337746	-	OTTMUSG00000033204	18	3266046	3337746	-	null	null	null	null	null	null	null	null	null	null	null	null	null
MGI:88496	Gene	Crh	corticotropin releasing hormone	12918	3	19593401	19595396	-	NCBI Build 37	12918	3	19593401	19595396	-	ENSMUSG00000049796	3	19593401	19595396	-	null	null	null	null	null	null	null	null	null	null	null	null	null	null	null	null	null	null
MGI:88497	Gene	Crhbp	corticotropin releasing hormone binding protein	12919	13	96201331	96214786	-	NCBI Build 37	12919	13	96201331	96214786	-	ENSMUSG00000021680	13	96201326	96214786	-	null	null	null	null	null	null	null	null	null	null	null	null	null	null	null	null	null	null
MGI:88498	Gene	Crhr1	corticotropin releasing hormone receptor 1	OTTMUSG00000003151	11	103994169	104036837	+	NCBI Build 37	12921	11	103994196	104036832	+	ENSMUSG00000018634	11	103994169	104036837	+	OTTMUSG00000003151	11	103994169	104036837	+	null	null	null	null	null	null	null	null	null	null	null	null	null
MGI:88499	Gene	crhx	cryptothrix	null	null	null	null	null	null	null	null	null	null	null	null	null	null	null	null	null	null	null	null	null	null	null	null	null	null	null	null	null	null	null	null	null	null
MGI:88500	Gene	cri	cribriform degeneration	null	null	null	null	null	null	null	null	null	null	null	null	null	null	null	null	null	null	null	null	null	null	null	null	null	null	null	null	null	null	null	null	null	null
MGI:88501	Gene	Crip1	cysteine-rich protein 1 (intestinal)	ENSMUSG00000006360	12	114390223	114392088	+	NCBI Build 37	12925	12	114390223	114392090	+	ENSMUSG00000006360	12	114390223	114392088	+	null	null	null	null	null	null	null	null	null	null	null	null	null	null	null	null	null	null
MGI:88508	Gene	Crk	v-crk sarcoma virus CT10 oncogene homolog (avian)	OTTMUSG00000006211	11	75492761	75520410	+	NCBI Build 37	12928	11	75492812	75519594	+	ENSMUSG00000017776	11	75492761	75520410	+	OTTMUSG00000006211	11	75492761	75520410	+	null	null	null	null	null	null	null	null	null	null	null	null	null
MGI:88509	QTL	Crl1	complement receptor lymphocyte 1	null	null	null	null	null	null	null	null	null	null	null	null	null	null	null	null	null	null	null	null	null	null	null	null	null	null	null	null	null	null	null	null	null	null
MGI:88510	Gene	Crm	cream	null	null	null	null	null	null	null	null	null	null	null	null	null	null	null	null	null	null	null	null	null	null	null	null	null	null	null	null	null	null	null	null	null	null
MGI:88511	Gene	crn	cranioschisis	null	null	null	null	null	null	null	null	null	null	null	null	null	null	null	null	null	null	null	null	null	null	null	null	null	null	null	null	null	null	null	null	null	null
MGI:88512	Gene	Crp	C-reactive protein, pentraxin-related	12944	1	174628187	174630097	+	NCBI Build 37	12944	1	174628187	174630097	+	ENSMUSG00000037942	1	174628187	174630097	+	null	null	null	null	null	null	null	null	null	null	null	null	null	null	null	null	null	null
MGI:88513	Gene	Cr1l	complement component (3b/4b) receptor 1-like	ENSMUSG00000016481	1	196929983	196957764	-	NCBI Build 37	12946	1	196929982	196957764	-	ENSMUSG00000016481	1	196929983	196957764	-	null	null	null	null	null	null	null	null	null	null	null	null	null	null	null	null	null	null
MGI:88514	Pseudogene	Crry-ps	complement receptor related protein, pseudogene	ENSMUSG00000047657	8	76274200	76274682	-	NCBI Build 37	12947	8	76273286	76274559	-	ENSMUSG00000047657	8	76274200	76274682	-	null	null	null	null	null	null	null	null	null	null	null	null	null	null	null	null	null	null
MGI:88515	Gene	Cryaa	crystallin, alpha A	12954	17	31814890	31818669	+	NCBI Build 37	12954	17	31814890	31818669	+	ENSMUSG00000024041	17	31814878	31818667	+	null	null	null	null	null	null	null	null	null	null	null	null	null	null	null	null	null	null
MGI:88516	Gene	Cryab	crystallin, alpha B	12955	9	50560863	50564738	+	NCBI Build 37	12955	9	50560863	50564738	+	ENSMUSG00000032060	9	50560863	50564738	+	null	null	null	null	null	null	null	null	null	null	null	null	null	null	null	null	null	null
MGI:88518	Gene	Cryba1	crystallin, beta A1	OTTMUSG00000008185	11	77532117	77538785	-	NCBI Build 37	12957	11	77532234	77538795	-	ENSMUSG00000000724	11	77532117	77538785	-	OTTMUSG00000008185	11	77532117	77538785	-	null	null	null	null	null	null	null	null	null	null	null	null	null
MGI:88519	Gene	Crybb2	crystallin, beta B2	OTTMUSG00000021314	5	113487278	113499137	-	NCBI Build 37	12961	5	113487285	113497786	-	ENSMUSG00000042240	5	113487278	113499137	-	OTTMUSG00000021314	5	113487278	113499137	-	null	null	null	null	null	null	null	null	null	null	null	null	null
MGI:88520	Complex/Cluster/Region	Cryg	crystallin gamma complex	null	null	null	null	null	null	null	null	null	null	null	null	null	null	null	null	null	null	null	null	null	null	null	null	null	null	null	null	null	null	null	null	null	null
MGI:88521	Gene	Cryga	crystallin, gamma A	OTTMUSG00000022111	1	65146963	65149947	-	NCBI Build 37	12964	1	65146963	65149937	-	ENSMUSG00000044429	1	65146963	65149947	-	OTTMUSG00000022111	1	65146963	65149947	-	null	null	null	null	null	null	null	null	null	null	null	null	null
MGI:88522	Gene	Crygb	crystallin, gamma B	12965	1	65126801	65128841	-	NCBI Build 37	12965	1	65126801	65128841	-	ENSMUSG00000073658	1	65126804	65128862	-	null	null	null	null	null	null	null	null	null	null	null	null	null	null	null	null	null	null
MGI:88523	Gene	Crygc	crystallin, gamma C	OTTMUSG00000021759	1	65118099	65120263	-	NCBI Build 37	12966	1	65118105	65120095	-	ENSMUSG00000025952	1	65118099	65120263	-	OTTMUSG00000021759	1	65118099	65120263	-	null	null	null	null	null	null	null	null	null	null	null	null	null
MGI:88524	Gene	Crygd	crystallin, gamma D	OTTMUSG00000033410	1	65108446	65110026	-	NCBI Build 37	12967	1	65108412	65110014	-	ENSMUSG00000067299	1	65108446	65110026	-	OTTMUSG00000033410	1	65108446	65110026	-	null	null	null	null	null	null	null	null	null	null	null	null	null
MGI:88525	Gene	Cryge	crystallin, gamma E	OTTMUSG00000021574	1	65095128	65097723	-	NCBI Build 37	12968	1	65095131	65097737	-	ENSMUSG00000070870	1	65095128	65097723	-	OTTMUSG00000021574	1	65095128	65097723	-	null	null	null	null	null	null	null	null	null	null	null	null	null
MGI:88526	Gene	Crygf	crystallin, gamma F	OTTMUSG00000024984	1	65973096	65974881	+	NCBI Build 37	12969	1	65973096	65974878	+	ENSMUSG00000025945	1	65973096	65974881	+	OTTMUSG00000024984	1	65973096	65974881	+	null	null	null	null	null	null	null	null	null	null	null	null	null
MGI:88527	Gene	Cryz	crystallin, zeta	OTTMUSG00000022729	3	154259675	154286146	+	NCBI Build 37	12972	3	154259976	154286146	+	ENSMUSG00000028199	3	154259675	154286146	+	OTTMUSG00000022729	3	154259675	154286146	+	null	null	null	null	null	null	null	null	null	null	null	null	null
MGI:88528	Gene	crz	control of early proliferation of Trypanosoma cruzi	null	null	null	null	null	null	null	null	null	null	null	null	null	null	null	null	null	null	null	null	null	null	null	null	null	null	null	null	null	null	null	null	null	null
MGI:88529	Gene	Cs	citrate synthase	12974	10	127774888	127799535	+	NCBI Build 37	12974	10	127774888	127799535	+	ENSMUSG00000005683	10	127774888	127799535	+	null	null	null	null	null	null	null	null	null	null	null	null	null	null	null	null	null	null
MGI:88536	QTL	Csi	corticosteroid side chain isomerase activity	null	null	null	null	null	null	null	null	null	null	null	null	null	null	null	null	null	null	null	null	null	null	null	null	null	null	null	null	null	null	null	null	null	null
MGI:88537	Gene	Csk	c-src tyrosine kinase	12988	9	57474453	57492987	-	NCBI Build 37	12988	9	57474453	57492987	-	ENSMUSG00000032312	9	57474454	57493460	-	null	null	null	null	null	null	null	null	null	null	null	null	null	null	null	null	null	null
MGI:88539	Complex/Cluster/Region	Csn	casein gene family, alpha, beta, gamma, delta/epsilon, kappa	null	null	null	null	null	null	null	null	null	null	null	null	null	null	null	null	null	null	null	null	null	null	null	null	null	null	null	null	null	null	null	null	null	null
MGI:88540	Gene	Csn1s1	casein alpha s1	ENSMUSG00000070702	5	88095249	88111598	+	NCBI Build 37	12990	5	88095249	88111599	+	ENSMUSG00000070702	5	88095249	88111598	+	null	null	null	null	null	null	null	null	null	null	null	null	null	null	null	null	null	null
MGI:88541	Gene	Csn2	casein beta	12991	5	88121649	88128446	-	NCBI Build 37	12991	5	88121649	88128446	-	ENSMUSG00000063157	5	88121647	88128446	-	null	null	null	null	null	null	null	null	null	null	null	null	null	null	null	null	null	null
MGI:88542	Gene	Csn1s2a	casein alpha s2-like A	12993	5	88203592	88217822	+	NCBI Build 37	12993	5	88203592	88217822	+	ENSMUSG00000061937	5	88203592	88217822	+	null	null	null	null	null	null	null	null	null	null	null	null	null	null	null	null	null	null
MGI:88543	Gene	Csnk2a1	casein kinase 2, alpha 1 polypeptide	OTTMUSG00000015858	2	152052575	152107588	+	NCBI Build 37	12995	2	152052576	152107588	+	ENSMUSG00000074698	2	152052575	152107588	+	OTTMUSG00000015858	2	152052575	152107588	+	null	null	null	null	null	null	null	null	null	null	null	null	null
MGI:88544	Pseudogene	Csnk2a1-ps1	casein kinase 2, alpha 1 polypeptide, pseudogene 1	null	null	null	null	null	null	null	null	null	null	null	null	null	null	null	null	null	null	null	null	null	null	null	null	null	null	null	null	null	null	null	null	null	null
MGI:88545	Pseudogene	Csnk2a1-ps	casein kinase 2, alpha 1, pseudogene	OTTMUSG00000016946	X	16187378	16188552	+	NCBI Build 37	668993	X	16187144	16189839	+	ENSMUSG00000083288	X	16187378	16188552	+	OTTMUSG00000016946	X	16187378	16188552	+	null	null	null	null	null	null	null	null	null	null	null	null	null
MGI:88546	Gene	Csnk2a1-rs3	casein kinase 2, alpha 1, related sequence 3	null	null	null	null	null	null	null	null	null	null	null	null	null	null	null	null	null	null	null	null	null	null	null	null	null	null	null	null	null	null	null	null	null	null
MGI:88547	Gene	Csnk2a2	casein kinase 2, alpha prime polypeptide	13000	8	97969996	98012720	-	NCBI Build 37	13000	8	97969996	98012720	-	ENSMUSG00000046707	8	97969996	98012727	-	null	null	null	null	null	null	null	null	null	null	null	null	null	null	null	null	null	null
MGI:88548	Gene	Csnk2b	casein kinase 2, beta polypeptide	OTTMUSG00000037175	17	35253141	35258998	-	NCBI Build 37	13001	17	35253140	35258392	-	ENSMUSG00000024387	17	35253141	35258998	-	OTTMUSG00000037175	17	35253141	35258998	-	null	null	null	null	null	null	null	null	null	null	null	null	null
MGI:88549	Gene	Csrp1	cysteine and glycine-rich protein 1	OTTMUSG00000021802	1	137616638	137648809	+	NCBI Build 37	13007	1	137625774	137648806	+	ENSMUSG00000026421	1	137616638	137648809	+	OTTMUSG00000021802	1	137616638	137648809	+	null	null	null	null	null	null	null	null	null	null	null	null	null
MGI:88551	QTL	Ctl1	cytotoxic T lymphocyte response 1	null	null	null	null	null	null	null	null	null	null	null	null	null	null	null	null	null	null	null	null	null	null	null	null	null	null	null	null	null	null	null	null	null	null
MGI:88552	QTL	Ctl2	cytotoxic T lymphocyte response 2	null	null	null	null	null	null	null	null	null	null	null	null	null	null	null	null	null	null	null	null	null	null	null	null	null	null	null	null	null	null	null	null	null	null
MGI:88553	Complex/Cluster/Region	Ctla2	cytotoxic T lymphocyte-associated protein 2 complex	null	null	null	null	null	null	null	null	null	null	null	null	null	null	null	null	null	null	null	null	null	null	null	null	null	null	null	null	null	null	null	null	null	null
MGI:88554	Gene	Ctla2a	cytotoxic T lymphocyte-associated protein 2 alpha	13024	13	61035516	61037986	-	NCBI Build 37	13024	13	61035516	61037986	-	ENSMUSG00000044258	13	61035516	61037986	-	null	null	null	null	null	null	null	null	null	null	null	null	null	null	null	null	null	null
MGI:88555	Gene	Ctla2b	cytotoxic T lymphocyte-associated protein 2 beta	13025	13	60996712	60998808	-	NCBI Build 37	13025	13	60996712	60998808	-	ENSMUSG00000074874	13	60996712	60998808	-	null	null	null	null	null	null	null	null	null	null	null	null	null	null	null	null	null	null
MGI:88556	Gene	Ctla4	cytotoxic T-lymphocyte-associated protein 4	OTTMUSG00000002278	1	60943844	60972676	+	NCBI Build 37	12477	1	60965869	60972674	+	ENSMUSG00000026011	1	60943844	60972676	+	OTTMUSG00000002278	1	60943844	60972676	+	null	null	null	null	null	null	null	null	null	null	null	null	null
MGI:88557	Gene	Pcyt1a	phosphate cytidylyltransferase 1, choline, alpha isoform	OTTMUSG00000025786	16	32431007	32475156	+	NCBI Build 37	13026	16	32431007	32475151	+	ENSMUSG00000005615	16	32431007	32475156	+	OTTMUSG00000025786	16	32431007	32475156	+	null	null	null	null	null	null	null	null	null	null	null	null	null
MGI:88558	Gene	Ctrl	chymotrypsin-like	109660	8	108455894	108457762	-	NCBI Build 37	109660	8	108455894	108457762	-	ENSMUSG00000031896	8	108455894	108457762	-	null	null	null	null	null	null	null	null	null	null	null	null	null	null	null	null	null	null
MGI:88559	Gene	Ctrb1	chymotrypsinogen B1	66473	8	114210410	114214910	-	NCBI Build 37	66473	8	114210410	114214910	-	ENSMUSG00000031957	8	114210410	114214910	-	null	null	null	null	null	null	null	null	null	null	null	null	null	null	null	null	null	null
MGI:88560	Gene	Cts	cataract and small eye	null	null	null	null	null	null	null	null	null	null	null	null	null	null	null	null	null	null	null	null	null	null	null	null	null	null	null	null	null	null	null	null	null	null
MGI:88561	Gene	Ctsb	cathepsin B	13030	14	63741302	63764758	+	NCBI Build 37	13030	14	63741302	63764758	+	ENSMUSG00000021939	14	63741302	63764758	+	null	null	null	null	null	null	null	null	null	null	null	null	null	null	null	null	null	null
MGI:88562	Gene	Ctsd	cathepsin D	OTTMUSG00000018797	7	149557053	149573943	-	NCBI Build 37	13033	7	149561821	149573775	-	ENSMUSG00000007891	7	149557053	149573943	-	OTTMUSG00000018797	7	149557053	149573943	-	null	null	null	null	null	null	null	null	null	null	null	null	null
MGI:88563	Gene	Ctsg	cathepsin G	13035	14	56718718	56721411	-	NCBI Build 37	13035	14	56718718	56721411	-	ENSMUSG00000040314	14	56718718	56721411	-	null	null	null	null	null	null	null	null	null	null	null	null	null	null	null	null	null	null
MGI:88564	Gene	Ctsl	cathepsin L	13039	13	64464522	64471614	-	NCBI Build 37	13039	13	64464522	64471614	-	ENSMUSG00000021477	13	64464522	64471614	-	null	null	null	null	null	null	null	null	null	null	null	null	null	null	null	null	null	null
MGI:88565	Other Genome Feature	Ctt1	cytotoxic T cell target antigen 1	null	null	null	null	null	null	null	null	null	null	null	null	null	null	null	null	null	null	null	null	null	null	null	null	null	null	null	null	null	null	null	null	null	null
MGI:88566	Gene	Ctxn1	cortexin 1	ENSMUSG00000048644	8	4257648	4259274	-	NCBI Build 37	330695	8	4257646	4259274	-	ENSMUSG00000048644	8	4257648	4259274	-	null	null	null	null	null	null	null	null	null	null	null	null	null	null	null	null	null	null
MGI:88567	Gene	cu	clasper underweight	null	null	null	null	null	null	null	null	null	null	null	null	null	null	null	null	null	null	null	null	null	null	null	null	null	null	null	null	null	null	null	null	null	null
MGI:88568	Gene	Cux1	cut-like homeobox 1	OTTMUSG00000040141	5	136724005	137043360	-	NCBI Build 37	13047	5	136724005	137043301	-	ENSMUSG00000029705	5	136724005	137043360	-	OTTMUSG00000040141	5	136724005	137043360	-	null	null	null	null	null	null	null	null	null	null	null	null	null
MGI:88569	Gene	cw	curly whiskers	null	null	null	null	null	null	null	null	null	null	null	null	null	null	null	null	null	null	null	null	null	null	null	null	null	null	null	null	null	null	null	null	null	null
MGI:88570	Gene	cx	cerebellum ataxia	null	null	null	null	null	null	null	null	null	null	null	null	null	null	null	null	null	null	null	null	null	null	null	null	null	null	null	null	null	null	null	null	null	null
MGI:88571	QTL	Cxv1	control of xenotropic virus 1	null	null	null	null	null	null	null	null	null	null	null	null	null	null	null	null	null	null	null	null	null	null	null	null	null	null	null	null	null	null	null	null	null	null
MGI:88572	QTL	Cxv2	control of xenotropic virus 2	null	null	null	null	null	null	null	null	null	null	null	null	null	null	null	null	null	null	null	null	null	null	null	null	null	null	null	null	null	null	null	null	null	null
MGI:88573	Gene	cy	crinkly tail	null	null	null	null	null	null	null	null	null	null	null	null	null	null	null	null	null	null	null	null	null	null	null	null	null	null	null	null	null	null	null	null	null	null
MGI:88574	Gene	Cybb	cytochrome b-245, beta polypeptide	OTTMUSG00000016894	X	9012378	9064897	-	NCBI Build 37	13058	X	9012378	9046450	-	ENSMUSG00000015340	X	9012378	9064897	-	OTTMUSG00000016894	X	9012378	9064897	-	null	null	null	null	null	null	null	null	null	null	null	null	null
MGI:88578	Gene	Cycs	cytochrome c, somatic	OTTMUSG00000034264	6	50512562	50516537	-	NCBI Build 37	13063	6	50512562	50516473	-	ENSMUSG00000063694	6	50512562	50516537	-	OTTMUSG00000034264	6	50512562	50516537	-	null	null	null	null	null	null	null	null	null	null	null	null	null
MGI:88579	Gene	Cyct	cytochrome c, testis	OTTMUSG00000013135	2	76191999	76198507	-	NCBI Build 37	13067	2	76192000	76198505	-	ENSMUSG00000056436	2	76191999	76198507	-	OTTMUSG00000013135	2	76191999	76198507	-	null	null	null	null	null	null	null	null	null	null	null	null	null
MGI:88580	Gene	Cyl	curly tail lethal	null	null	null	null	null	null	null	null	null	null	null	null	null	null	null	null	null	null	null	null	null	null	null	null	null	null	null	null	null	null	null	null	null	null
MGI:88582	Gene	Cyp11a1	cytochrome P450, family 11, subfamily a, polypeptide 1	13070	9	57862824	57874830	+	NCBI Build 37	13070	9	57862824	57874830	+	ENSMUSG00000032323	9	57862820	57874827	+	null	null	null	null	null	null	null	null	null	null	null	null	null	null	null	null	null	null
MGI:88583	Gene	Cyp11b1	cytochrome P450, family 11, subfamily b, polypeptide 1	110115	15	74665322	74672073	-	NCBI Build 37	110115	15	74665322	74672073	-	ENSMUSG00000075604	15	74665004	74672073	-	null	null	null	null	null	null	null	null	null	null	null	null	null	null	null	null	null	null
MGI:88584	Gene	Cyp11b2	cytochrome P450, family 11, subfamily b, polypeptide 2	OTTMUSG00000035251	15	74681440	74686748	-	NCBI Build 37	13072	15	74681440	74686748	-	ENSMUSG00000022589	15	74681440	74686748	-	OTTMUSG00000035251	15	74681440	74686748	-	null	null	null	null	null	null	null	null	null	null	null	null	null
MGI:88586	Gene	Cyp17a1	cytochrome P450, family 17, subfamily a, polypeptide 1	OTTMUSG00000023316	19	46741655	46747464	-	NCBI Build 37	13074	19	46741655	46747490	-	ENSMUSG00000003555	19	46741655	46747464	-	OTTMUSG00000023316	19	46741655	46747464	-	null	null	null	null	null	null	null	null	null	null	null	null	null
MGI:88587	Gene	Cyp19a1	cytochrome P450, family 19, subfamily a, polypeptide 1	13075	9	54013744	54041249	-	NCBI Build 37	13075	9	54013744	54041249	-	ENSMUSG00000032274	9	54013744	54115917	-	null	null	null	null	null	null	null	null	null	null	null	null	null	null	null	null	null	null
MGI:88588	Gene	Cyp1a1	cytochrome P450, family 1, subfamily a, polypeptide 1	ENSMUSG00000032315	9	57545420	57551629	+	NCBI Build 37	13076	9	57535735	57551629	+	ENSMUSG00000032315	9	57545420	57551629	+	null	null	null	null	null	null	null	null	null	null	null	null	null	null	null	null	null	null
MGI:88589	Gene	Cyp1a2	cytochrome P450, family 1, subfamily a, polypeptide 2	13077	9	57524744	57531462	-	NCBI Build 37	13077	9	57524744	57531462	-	ENSMUSG00000032310	9	57524744	57531462	-	null	null	null	null	null	null	null	null	null	null	null	null	null	null	null	null	null	null
MGI:88590	Gene	Cyp1b1	cytochrome P450, family 1, subfamily b, polypeptide 1	13078	17	80106293	80114381	-	NCBI Build 37	13078	17	80106293	80114381	-	ENSMUSG00000024087	17	80106234	80114401	-	null	null	null	null	null	null	null	null	null	null	null	null	null	null	null	null	null	null
MGI:88591	Gene	Cyp21a1	cytochrome P450, family 21, subfamily a, polypeptide 1	OTTMUSG00000037259	17	34938293	34941506	-	NCBI Build 37	13079	17	34938293	34941371	-	ENSMUSG00000024365	17	34938293	34941506	-	OTTMUSG00000037259	17	34938293	34941506	-	null	null	null	null	null	null	null	null	null	null	null	null	null
MGI:88593	Gene	Cyp24a1	cytochrome P450, family 24, subfamily a, polypeptide 1	OTTMUSG00000019774	2	170308208	170322645	-	NCBI Build 37	13081	2	170308465	170322638	-	ENSMUSG00000038567	2	170308208	170322645	-	OTTMUSG00000019774	2	170308208	170322645	-	null	null	null	null	null	null	null	null	null	null	null	null	null
MGI:88594	Gene	Cyp27a1	cytochrome P450, family 27, subfamily a, polypeptide 1	104086	1	74760148	74784464	+	NCBI Build 37	104086	1	74760148	74784464	+	ENSMUSG00000026170	1	74760148	74784464	+	null	null	null	null	null	null	null	null	null	null	null	null	null	null	null	null	null	null
MGI:88595	Other Genome Feature	Cyp2a	cytochrome P450, family 2, subfamily a	null	null	null	null	null	null	null	null	null	null	null	null	null	null	null	null	null	null	null	null	null	null	null	null	null	null	null	null	null	null	null	null	null	null
MGI:88596	Gene	Cyp2a4	cytochrome P450, family 2, subfamily a, polypeptide 4	13086	7	27092211	27100107	+	NCBI Build 37	13086	7	27092211	27100107	+	ENSMUSG00000074254	7	27092209	27100107	+	null	null	null	null	null	null	null	null	null	null	null	null	null	null	null	null	null	null
MGI:88597	Gene	Cyp2a5	cytochrome P450, family 2, subfamily a, polypeptide 5	OTTMUSG00000036784	7	27620324	27628567	+	NCBI Build 37	13087	7	27620358	27628283	+	ENSMUSG00000005547	7	27620324	27628567	+	OTTMUSG00000036784	7	27620324	27628567	+	null	null	null	null	null	null	null	null	null	null	null	null	null
MGI:88598	Gene	Cyp2b10	cytochrome P450, family 2, subfamily b, polypeptide 10	OTTMUSG00000027165	7	26682639	26711643	+	NCBI Build 37	13088	7	26682683	26711643	+	ENSMUSG00000030483	7	26682639	26711643	+	OTTMUSG00000027165	7	26682639	26711643	+	null	null	null	null	null	null	null	null	null	null	null	null	null
MGI:88599	Gene	Cyp2b13	cytochrome P450, family 2, subfamily b, polypeptide 13	13089	7	26846514	26881215	+	NCBI Build 37	13089	7	26846514	26881215	+	ENSMUSG00000040583	7	26846514	26881215	+	null	null	null	null	null	null	null	null	null	null	null	null	null	null	null	null	null	null
MGI:88600	Gene	Cyp2b9	cytochrome P450, family 2, subfamily b, polypeptide 9	OTTMUSG00000037984	7	26958430	26995680	+	NCBI Build 37	13094	7	26958428	26995679	+	ENSMUSG00000040660	7	26958430	26995680	+	OTTMUSG00000037984	7	26958430	26995680	+	null	null	null	null	null	null	null	null	null	null	null	null	null
MGI:88601	Complex/Cluster/Region	Cyp2d	cytochrome P450, 2d region	null	null	null	null	null	null	null	null	null	null	null	null	null	null	null	null	null	null	null	null	null	null	null	null	null	null	null	null	null	null	null	null	null	null
MGI:88602	Gene	Cyp2d10	cytochrome P450, family 2, subfamily d, polypeptide 10	13101	15	82233276	82237624	-	NCBI Build 37	13101	15	82233276	82237624	-	ENSMUSG00000014372	15	82233276	82237624	-	null	null	null	null	null	null	null	null	null	null	null	null	null	null	null	null	null	null
MGI:88603	Gene	Cyp2d11	cytochrome P450, family 2, subfamily d, polypeptide 11	545123	15	82219584	82224452	-	NCBI Build 37	545123	15	82219584	82224452	-	ENSMUSG00000068085	15	82219584	82224452	-	null	null	null	null	null	null	null	null	null	null	null	null	null	null	null	null	null	null
MGI:88604	Gene	Cyp2d12	cytochrome P450, family 2, subfamily d, polypeptide 12	ENSMUSG00000057138	15	82385538	82389843	+	NCBI Build 37	380997	15	82385528	82389843	+	ENSMUSG00000057138	15	82385538	82389843	+	null	null	null	null	null	null	null	null	null	null	null	null	null	null	null	null	null	null
MGI:88605	Gene	Cyp2d13	cytochrome P450, family 2, subfamily d, polypeptide 13	68444	15	82467180	82472475	-	NCBI Build 37	68444	15	82467180	82472475	-	null	null	null	null	null	null	null	null	null	null	null	null	null	null	null	null	null	null	null	null	null	null	null
MGI:88606	Gene	Cyp2d9	cytochrome P450, family 2, subfamily d, polypeptide 9	13105	15	82282807	82287257	+	NCBI Build 37	13105	15	82282807	82287257	+	ENSMUSG00000068086	15	82282807	82287257	+	null	null	null	null	null	null	null	null	null	null	null	null	null	null	null	null	null	null
MGI:88607	Gene	Cyp2e1	cytochrome P450, family 2, subfamily e, polypeptide 1	13106	7	147949731	147960880	+	NCBI Build 37	13106	7	147949731	147960880	+	ENSMUSG00000025479	7	147949638	147960874	+	null	null	null	null	null	null	null	null	null	null	null	null	null	null	null	null	null	null
MGI:88608	Gene	Cyp2f2	cytochrome P450, family 2, subfamily f, polypeptide 2	OTTMUSG00000027204	7	27904928	27918679	+	NCBI Build 37	13107	7	27904974	27918679	+	ENSMUSG00000052974	7	27904928	27918679	+	OTTMUSG00000027204	7	27904928	27918679	+	null	null	null	null	null	null	null	null	null	null	null	null	null
MGI:88609	Gene	Cyp3a11	cytochrome P450, family 3, subfamily a, polypeptide 11	OTTMUSG00000026077	5	146666002	146691540	-	NCBI Build 37	13112	5	146666183	146691430	-	ENSMUSG00000056035	5	146666002	146691540	-	OTTMUSG00000026077	5	146666002	146691540	-	null	null	null	null	null	null	null	null	null	null	null	null	null
MGI:88610	Gene	Cyp3a13	cytochrome P450, family 3, subfamily a, polypeptide 13	OTTMUSG00000022877	5	138334160	138362847	-	NCBI Build 37	13113	5	138334161	138362847	-	ENSMUSG00000029727	5	138334160	138362847	-	OTTMUSG00000022877	5	138334160	138362847	-	null	null	null	null	null	null	null	null	null	null	null	null	null
MGI:88611	Gene	Cyp4a10	cytochrome P450, family 4, subfamily a, polypeptide 10	OTTMUSG00000008614	4	115190869	115206254	+	NCBI Build 37	13117	4	115190892	115206254	+	ENSMUSG00000066072	4	115190869	115206254	+	OTTMUSG00000008614	4	115190869	115206254	+	null	null	null	null	null	null	null	null	null	null	null	null	null
MGI:88612	Gene	Cyp4a12a	cytochrome P450, family 4, subfamily a, polypeptide 12a	OTTMUSG00000008615	4	114971651	115005420	+	NCBI Build 37	277753	4	114971651	115005420	+	ENSMUSG00000066071	4	114971651	115005420	+	OTTMUSG00000008615	4	114971651	115005420	+	null	null	null	null	null	null	null	null	null	null	null	null	null
MGI:88613	Gene	Cyr61	cysteine rich protein 61	16007	3	145309935	145312949	-	NCBI Build 37	16007	3	145309935	145312949	-	ENSMUSG00000028195	3	145309935	145312949	-	null	null	null	null	null	null	null	null	null	null	null	null	null	null	null	null	null	null
MGI:88614	QTL	Cyx	cycloheximide tasting	null	null	null	null	null	null	null	null	null	null	null	null	null	null	null	null	null	null	null	null	null	null	null	null	null	null	null	null	null	null	null	null	null	null
MGI:88615	DNA Segment	D0Byu11	DNA segment, Brigham Young University 11	null	null	null	null	null	null	null	null	null	null	null	null	null	null	null	null	null	null	null	null	null	null	null	null	null	null	null	null	null	null	null	null	null	null
MGI:88616	DNA Segment	D0Byu12	DNA segment, Brigham Young University 12	null	null	null	null	null	null	null	null	null	null	null	null	null	null	null	null	null	null	null	null	null	null	null	null	null	null	null	null	null	null	null	null	null	null
MGI:88617	DNA Segment	D0Byu13	DNA segment, Brigham Young University 13	null	null	null	null	null	null	null	null	null	null	null	null	null	null	null	null	null	null	null	null	null	null	null	null	null	null	null	null	null	null	null	null	null	null
MGI:88618	DNA Segment	D0Byu14	DNA segment, Brigham Young University 14	null	null	null	null	null	null	null	null	null	null	null	null	null	null	null	null	null	null	null	null	null	null	null	null	null	null	null	null	null	null	null	null	null	null
MGI:88619	DNA Segment	D0Byu15	DNA segment, Brigham Young University 15	null	null	null	null	null	null	null	null	null	null	null	null	null	null	null	null	null	null	null	null	null	null	null	null	null	null	null	null	null	null	null	null	null	null
MGI:88620	DNA Segment	D0Byu16	DNA segment, Brigham Young University 16	null	null	null	null	null	null	null	null	null	null	null	null	null	null	null	null	null	null	null	null	null	null	null	null	null	null	null	null	null	null	null	null	null	null
MGI:88621	DNA Segment	D0Byu18	DNA segment, Brigham Young University 18	null	null	null	null	null	null	null	null	null	null	null	null	null	null	null	null	null	null	null	null	null	null	null	null	null	null	null	null	null	null	null	null	null	null
MGI:88622	DNA Segment	D0Byu19	DNA segment, Brigham Young University 19	null	null	null	null	null	null	null	null	null	null	null	null	null	null	null	null	null	null	null	null	null	null	null	null	null	null	null	null	null	null	null	null	null	null
MGI:88623	DNA Segment	D0Byu20	DNA segment, Brigham Young University 20	null	null	null	null	null	null	null	null	null	null	null	null	null	null	null	null	null	null	null	null	null	null	null	null	null	null	null	null	null	null	null	null	null	null
MGI:88624	DNA Segment	D0Byu23	DNA segment, Brigham Young University 23	null	null	null	null	null	null	null	null	null	null	null	null	null	null	null	null	null	null	null	null	null	null	null	null	null	null	null	null	null	null	null	null	null	null
MGI:88625	DNA Segment	D0Byu24	DNA segment, Brigham Young University 24	null	null	null	null	null	null	null	null	null	null	null	null	null	null	null	null	null	null	null	null	null	null	null	null	null	null	null	null	null	null	null	null	null	null
MGI:88626	DNA Segment	D0Byu28	DNA segment, Brigham Young University 28	null	null	null	null	null	null	null	null	null	null	null	null	null	null	null	null	null	null	null	null	null	null	null	null	null	null	null	null	null	null	null	null	null	null
MGI:88627	DNA Segment	D0Byu29	DNA segment, Brigham Young University 29	null	null	null	null	null	null	null	null	null	null	null	null	null	null	null	null	null	null	null	null	null	null	null	null	null	null	null	null	null	null	null	null	null	null
MGI:88628	DNA Segment	D0Byu9	DNA segment, Brigham Young University 9	null	null	null	null	null	null	null	null	null	null	null	null	null	null	null	null	null	null	null	null	null	null	null	null	null	null	null	null	null	null	null	null	null	null
MGI:88629	DNA Segment	D0H2S3	DNA segment, human D2S3	null	null	null	null	null	null	null	null	null	null	null	null	null	null	null	null	null	null	null	null	null	null	null	null	null	null	null	null	null	null	null	null	null	null
MGI:88631	DNA Segment	D0J1	DNA segment, Jackson Laboratory 1	null	null	null	null	null	null	null	null	null	null	null	null	null	null	null	null	null	null	null	null	null	null	null	null	null	null	null	null	null	null	null	null	null	null
MGI:88632	DNA Segment	D0J8	DNA segment, Jackson Laboratory 8	null	null	null	null	null	null	null	null	null	null	null	null	null	null	null	null	null	null	null	null	null	null	null	null	null	null	null	null	null	null	null	null	null	null
MGI:88633	DNA Segment	D0Nds1	DNA segment, Nuffield Department of Surgery 1	null	null	null	null	null	null	null	null	null	null	null	null	null	null	null	null	null	null	null	null	null	null	null	null	null	null	null	null	null	null	null	null	null	null
MGI:88634	DNA Segment	D0Nds10	DNA segment, Nuffield Department of Surgery 10	null	null	null	null	null	null	null	null	null	null	null	null	null	null	null	null	null	null	null	null	null	null	null	null	null	null	null	null	null	null	null	null	null	null
MGI:88635	DNA Segment	D0Nds11	DNA segment, Nuffield Department of Surgery 11	null	null	null	null	null	null	null	null	null	null	null	null	null	null	null	null	null	null	null	null	null	null	null	null	null	null	null	null	null	null	null	null	null	null
MGI:88636	DNA Segment	D0Nds12	DNA segment, Nuffield Department of Surgery 12	null	null	null	null	null	null	null	null	null	null	null	null	null	null	null	null	null	null	null	null	null	null	null	null	null	null	null	null	null	null	null	null	null	null
MGI:88637	DNA Segment	D0Nds13	DNA segment, Nuffield Department of Surgery 13	null	null	null	null	null	null	null	null	null	null	null	null	null	null	null	null	null	null	null	null	null	null	null	null	null	null	null	null	null	null	null	null	null	null
MGI:88638	DNA Segment	D0Nds14	DNA segment, Nuffield Department of Surgery 14	null	null	null	null	null	null	null	null	null	null	null	null	null	null	null	null	null	null	null	null	null	null	null	null	null	null	null	null	null	null	null	null	null	null
MGI:88639	DNA Segment	D0Nds15	DNA segment, Nuffield Department of Surgery 15	null	null	null	null	null	null	null	null	null	null	null	null	null	null	null	null	null	null	null	null	null	null	null	null	null	null	null	null	null	null	null	null	null	null
MGI:88640	DNA Segment	D0Nds16	DNA segment, Nuffield Department of Surgery 16	null	null	null	null	null	null	null	null	null	null	null	null	null	null	null	null	null	null	null	null	null	null	null	null	null	null	null	null	null	null	null	null	null	null
MGI:88641	DNA Segment	D0Nds17	DNA segment, Nuffield Department of Surgery 17	null	null	null	null	null	null	null	null	null	null	null	null	null	null	null	null	null	null	null	null	null	null	null	null	null	null	null	null	null	null	null	null	null	null
MGI:88642	DNA Segment	D0Nds18	DNA segment, Nuffield Department of Surgery 18	null	null	null	null	null	null	null	null	null	null	null	null	null	null	null	null	null	null	null	null	null	null	null	null	null	null	null	null	null	null	null	null	null	null
MGI:88643	DNA Segment	D0Nds20	DNA segment, Nuffield Department of Surgery 20	null	null	null	null	null	null	null	null	null	null	null	null	null	null	null	null	null	null	null	null	null	null	null	null	null	null	null	null	null	null	null	null	null	null
MGI:88644	DNA Segment	D0Nds21	DNA segment, Nuffield Department of Surgery 21	null	null	null	null	null	null	null	null	null	null	null	null	null	null	null	null	null	null	null	null	null	null	null	null	null	null	null	null	null	null	null	null	null	null
MGI:88645	DNA Segment	D0Nds23	DNA segment, Nuffield Department of Surgery 23	null	null	null	null	null	null	null	null	null	null	null	null	null	null	null	null	null	null	null	null	null	null	null	null	null	null	null	null	null	null	null	null	null	null
MGI:88646	DNA Segment	D0Nds24	DNA segment, Nuffield Department of Surgery 24	null	null	null	null	null	null	null	null	null	null	null	null	null	null	null	null	null	null	null	null	null	null	null	null	null	null	null	null	null	null	null	null	null	null
MGI:88647	DNA Segment	D0Nds26	DNA segment, Nuffield Department of Surgery 26	null	null	null	null	null	null	null	null	null	null	null	null	null	null	null	null	null	null	null	null	null	null	null	null	null	null	null	null	null	null	null	null	null	null
MGI:88648	DNA Segment	D0Nds29	DNA segment, Nuffield Department of Surgery 29	null	null	null	null	null	null	null	null	null	null	null	null	null	null	null	null	null	null	null	null	null	null	null	null	null	null	null	null	null	null	null	null	null	null
MGI:88649	DNA Segment	D0Nds32	DNA segment, Nuffield Department of Surgery 32	null	null	null	null	null	null	null	null	null	null	null	null	null	null	null	null	null	null	null	null	null	null	null	null	null	null	null	null	null	null	null	null	null	null
MGI:88650	DNA Segment	D2Nds33	DNA segment, Chr 2, Nuffield Department of Surgery 33	null	null	null	null	null	null	null	null	null	null	null	null	null	null	null	null	null	null	null	null	null	null	null	null	null	null	null	null	null	null	null	null	null	null
MGI:88651	DNA Segment	D0Nds34	DNA segment, Nuffield Department of Surgery 34	null	null	null	null	null	null	null	null	null	null	null	null	null	null	null	null	null	null	null	null	null	null	null	null	null	null	null	null	null	null	null	null	null	null
MGI:88652	DNA Segment	D0Nds35	DNA segment, Nuffield Department of Surgery 35	null	null	null	null	null	null	null	null	null	null	null	null	null	null	null	null	null	null	null	null	null	null	null	null	null	null	null	null	null	null	null	null	null	null
MGI:88654	DNA Segment	D0Nds37	DNA segment, Nuffield Department of Surgery 37	null	null	null	null	null	null	null	null	null	null	null	null	null	null	null	null	null	null	null	null	null	null	null	null	null	null	null	null	null	null	null	null	null	null
MGI:88655	DNA Segment	D0Nds38	DNA segment, Nuffield Department of Surgery 38	null	null	null	null	null	null	null	null	null	null	null	null	null	null	null	null	null	null	null	null	null	null	null	null	null	null	null	null	null	null	null	null	null	null
MGI:88656	DNA Segment	D0Nds39	DNA segment, Nuffield Department of Surgery 39	null	null	null	null	null	null	null	null	null	null	null	null	null	null	null	null	null	null	null	null	null	null	null	null	null	null	null	null	null	null	null	null	null	null
MGI:88658	DNA Segment	D0Nds42	DNA segment, Nuffield Department of Surgery 42	null	null	null	null	null	null	null	null	null	null	null	null	null	null	null	null	null	null	null	null	null	null	null	null	null	null	null	null	null	null	null	null	null	null
MGI:88659	DNA Segment	D0Nds43	DNA segment, Nuffield Department of Surgery 43	null	null	null	null	null	null	null	null	null	null	null	null	null	null	null	null	null	null	null	null	null	null	null	null	null	null	null	null	null	null	null	null	null	null
MGI:88660	DNA Segment	D0Nds5	DNA segment, Nuffield Department of Surgery 5	null	null	null	null	null	null	null	null	null	null	null	null	null	null	null	null	null	null	null	null	null	null	null	null	null	null	null	null	null	null	null	null	null	null
MGI:88661	DNA Segment	D0Nds6	DNA segment, Nuffield Department of Surgery 6	null	null	null	null	null	null	null	null	null	null	null	null	null	null	null	null	null	null	null	null	null	null	null	null	null	null	null	null	null	null	null	null	null	null
MGI:88662	DNA Segment	D0Nds7	DNA segment, Nuffield Department of Surgery 7	null	null	null	null	null	null	null	null	null	null	null	null	null	null	null	null	null	null	null	null	null	null	null	null	null	null	null	null	null	null	null	null	null	null
MGI:88663	DNA Segment	D0Nds8	DNA segment, Nuffield Department of Surgery 8	null	null	null	null	null	null	null	null	null	null	null	null	null	null	null	null	null	null	null	null	null	null	null	null	null	null	null	null	null	null	null	null	null	null
MGI:88664	DNA Segment	D0Nds9	DNA segment, Nuffield Department of Surgery 9	null	null	null	null	null	null	null	null	null	null	null	null	null	null	null	null	null	null	null	null	null	null	null	null	null	null	null	null	null	null	null	null	null	null
MGI:88673	DNA Segment	D0Rp3	DNA segment, Roswell Park 3	null	null	null	null	null	null	null	null	null	null	null	null	null	null	null	null	null	null	null	null	null	null	null	null	null	null	null	null	null	null	null	null	null	null
MGI:88674	DNA Segment	D0Rp5	DNA segment, Roswell Park 5	null	null	null	null	null	null	null	null	null	null	null	null	null	null	null	null	null	null	null	null	null	null	null	null	null	null	null	null	null	null	null	null	null	null
MGI:88675	DNA Segment	D0Rp6	DNA segment, Roswell Park 6	null	null	null	null	null	null	null	null	null	null	null	null	null	null	null	null	null	null	null	null	null	null	null	null	null	null	null	null	null	null	null	null	null	null
MGI:88676	DNA Segment	D0Tu11	DNA segment, Tubingen 11	null	null	null	null	null	null	null	null	null	null	null	null	null	null	null	null	null	null	null	null	null	null	null	null	null	null	null	null	null	null	null	null	null	null
MGI:88677	DNA Segment	D0Tu13	DNA segment, Tubingen 13	null	null	null	null	null	null	null	null	null	null	null	null	null	null	null	null	null	null	null	null	null	null	null	null	null	null	null	null	null	null	null	null	null	null
MGI:88678	DNA Segment	D0Tu15	DNA segment, Tubingen 15	null	null	null	null	null	null	null	null	null	null	null	null	null	null	null	null	null	null	null	null	null	null	null	null	null	null	null	null	null	null	null	null	null	null
MGI:88679	DNA Segment	D0Tu17	DNA segment, Tubingen 17	null	null	null	null	null	null	null	null	null	null	null	null	null	null	null	null	null	null	null	null	null	null	null	null	null	null	null	null	null	null	null	null	null	null
MGI:88680	DNA Segment	D0Tu31	DNA segment, Tubingen 31	null	null	null	null	null	null	null	null	null	null	null	null	null	null	null	null	null	null	null	null	null	null	null	null	null	null	null	null	null	null	null	null	null	null
MGI:88681	DNA Segment	D0Tu44	DNA segment, Tubingen 44	null	null	null	null	null	null	null	null	null	null	null	null	null	null	null	null	null	null	null	null	null	null	null	null	null	null	null	null	null	null	null	null	null	null
MGI:88682	DNA Segment	D0Tu46	DNA segment, Tubingen 46	null	null	null	null	null	null	null	null	null	null	null	null	null	null	null	null	null	null	null	null	null	null	null	null	null	null	null	null	null	null	null	null	null	null
MGI:88683	DNA Segment	D0Tu6	DNA segment, Tubingen 6	null	null	null	null	null	null	null	null	null	null	null	null	null	null	null	null	null	null	null	null	null	null	null	null	null	null	null	null	null	null	null	null	null	null
MGI:88684	DNA Segment	D0Tu7	DNA segment, Tubingen 7	null	null	null	null	null	null	null	null	null	null	null	null	null	null	null	null	null	null	null	null	null	null	null	null	null	null	null	null	null	null	null	null	null	null
MGI:88685	DNA Segment	D0Tu8	DNA segment, Tubingen 8	null	null	null	null	null	null	null	null	null	null	null	null	null	null	null	null	null	null	null	null	null	null	null	null	null	null	null	null	null	null	null	null	null	null
MGI:88686	DNA Segment	D10Bir1	DNA segment, Chr 10, Birkenmeier 1	null	null	null	null	null	null	null	null	null	null	null	null	null	null	null	null	null	null	null	null	null	null	null	null	null	null	null	null	null	null	null	null	null	null
MGI:88687	DNA Segment	D10Bir10	DNA segment, Chr 10, Birkenmeier 10	null	null	null	null	null	null	null	null	null	null	null	null	null	null	null	null	null	null	null	null	null	null	null	null	null	null	null	null	null	null	null	null	null	null
MGI:88688	DNA Segment	D10Bir11	DNA segment, Chr 10, Birkenmeier 11	null	null	null	null	null	null	null	null	null	null	null	null	null	null	null	null	null	null	null	null	null	null	null	null	null	null	null	null	null	null	null	null	null	null
MGI:88689	DNA Segment	D10Bir12	DNA segment, Chr 10, Birkenmeier 12	null	null	null	null	null	null	null	null	null	null	null	null	null	null	null	null	null	null	null	null	null	null	null	null	null	null	null	null	null	null	null	null	null	null
MGI:88690	DNA Segment	D10Bir13	DNA segment, Chr 10, Birkenmeier 13	null	null	null	null	null	null	null	null	null	null	null	null	null	null	null	null	null	null	null	null	null	null	null	null	null	null	null	null	null	null	null	null	null	null
MGI:88691	DNA Segment	D10Bir14	DNA segment, Chr 10, Birkenmeier 14	null	null	null	null	null	null	null	null	null	null	null	null	null	null	null	null	null	null	null	null	null	null	null	null	null	null	null	null	null	null	null	null	null	null
MGI:88692	DNA Segment	D10Bir15	DNA segment, Chr 10, Birkenmeier 15	null	null	null	null	null	null	null	null	null	null	null	null	null	null	null	null	null	null	null	null	null	null	null	null	null	null	null	null	null	null	null	null	null	null
MGI:88693	DNA Segment	D10Bir16	DNA segment, Chr 10, Birkenmeier 16	null	null	null	null	null	null	null	null	null	null	null	null	null	null	null	null	null	null	null	null	null	null	null	null	null	null	null	null	null	null	null	null	null	null
MGI:88694	DNA Segment	D10Bir17	DNA segment, Chr 10, Birkenmeier 17	null	null	null	null	null	null	null	null	null	null	null	null	null	null	null	null	null	null	null	null	null	null	null	null	null	null	null	null	null	null	null	null	null	null
MGI:88695	DNA Segment	D10Bir2	DNA segment, Chr 10, Birkenmeier 2	null	null	null	null	null	null	null	null	null	null	null	null	null	null	null	null	null	null	null	null	null	null	null	null	null	null	null	null	null	null	null	null	null	null
MGI:88696	DNA Segment	D10Bir3	DNA segment, Chr 10, Birkenmeier 3	null	null	null	null	null	null	null	null	null	null	null	null	null	null	null	null	null	null	null	null	null	null	null	null	null	null	null	null	null	null	null	null	null	null
MGI:88697	DNA Segment	D10Bir4	DNA segment, Chr 10, Birkenmeier 4	null	null	null	null	null	null	null	null	null	null	null	null	null	null	null	null	null	null	null	null	null	null	null	null	null	null	null	null	null	null	null	null	null	null
MGI:88698	DNA Segment	D10Bir5	DNA segment, Chr 10, Birkenmeier 5	null	null	null	null	null	null	null	null	null	null	null	null	null	null	null	null	null	null	null	null	null	null	null	null	null	null	null	null	null	null	null	null	null	null
MGI:88699	DNA Segment	D10Bir6	DNA segment, Chr 10, Birkenmeier 6	null	null	null	null	null	null	null	null	null	null	null	null	null	null	null	null	null	null	null	null	null	null	null	null	null	null	null	null	null	null	null	null	null	null
MGI:88700	DNA Segment	D10Bir7	DNA segment, Chr 10, Birkenmeier 7	null	null	null	null	null	null	null	null	null	null	null	null	null	null	null	null	null	null	null	null	null	null	null	null	null	null	null	null	null	null	null	null	null	null
MGI:88701	DNA Segment	D10Bir8	DNA segment, Chr 10, Birkenmeier 8	null	null	null	null	null	null	null	null	null	null	null	null	null	null	null	null	null	null	null	null	null	null	null	null	null	null	null	null	null	null	null	null	null	null
MGI:88702	DNA Segment	D10Bir9	DNA segment, Chr 10, Birkenmeier 9	null	null	null	null	null	null	null	null	null	null	null	null	null	null	null	null	null	null	null	null	null	null	null	null	null	null	null	null	null	null	null	null	null	null
MGI:88703	DNA Segment	D10Byu1	DNA segment, Chr 10, Brigham Young University 1	null	null	null	null	null	null	null	null	null	null	null	null	null	null	null	null	null	null	null	null	null	null	null	null	null	null	null	null	null	null	null	null	null	null
MGI:88704	DNA Segment	D10Cos1	DNA segment, Chr 10, Costantini 1	null	null	null	null	null	null	null	null	null	null	null	null	null	null	null	null	null	null	null	null	null	null	null	null	null	null	null	null	null	null	null	null	null	null
MGI:88705	DNA Segment	D10Cph1	DNA segment, Chr 10, CEPH 1	null	null	null	null	null	null	null	null	null	null	null	null	null	null	null	null	null	null	null	null	null	null	null	null	null	null	null	null	null	null	null	null	null	null
MGI:88706	DNA Segment	D10Cph2	DNA segment, Chr 10, CEPH 2	null	null	null	null	null	null	null	null	null	null	null	null	null	null	null	null	null	null	null	null	null	null	null	null	null	null	null	null	null	null	null	null	null	null
MGI:88708	DNA Segment	D10J1	DNA segment, Chr 10, Jackson Laboratory 1	null	null	null	null	null	null	null	null	null	null	null	null	null	null	null	null	null	null	null	null	null	null	null	null	null	null	null	null	null	null	null	null	null	null
MGI:88709	DNA Segment	D10Led1	DNA segment, Chr 10, P. Leder 1	null	null	null	null	null	null	null	null	null	null	null	null	null	null	null	null	null	null	null	null	null	null	null	null	null	null	null	null	null	null	null	null	null	null
MGI:88710	DNA Segment	D10Ler1	DNA segment, Chr 10, Le Roy 1	null	null	null	null	null	null	null	null	null	null	null	null	null	null	null	null	null	null	null	null	null	null	null	null	null	null	null	null	null	null	null	null	null	null
MGI:88711	DNA Segment	D10Ler2	DNA segment, Chr 10, Le Roy 2	null	null	null	null	null	null	null	null	null	null	null	null	null	null	null	null	null	null	null	null	null	null	null	null	null	null	null	null	null	null	null	null	null	null
MGI:88712	DNA Segment	D10Mc1	DNA segment, Chr 10, McClelland 1	null	null	null	null	null	null	null	null	null	null	null	null	null	null	null	null	null	null	null	null	null	null	null	null	null	null	null	null	null	null	null	null	null	null
MGI:88713	DNA Segment	D10Mc2	DNA segment, Chr 10, McClelland 2	null	null	null	null	null	null	null	null	null	null	null	null	null	null	null	null	null	null	null	null	null	null	null	null	null	null	null	null	null	null	null	null	null	null
MGI:88714	DNA Segment	D10Mit1	DNA segment, Chr 10, Massachusetts Institute of Technology 1	null	null	null	null	null	null	null	null	null	null	null	null	null	null	null	null	null	null	null	null	null	10	12548105	12548206	null	null	null	null	null	null	null	null	null	null
MGI:88715	DNA Segment	D10Mit10	DNA segment, Chr 10, Massachusetts Institute of Technology 10	null	null	null	null	null	null	null	null	null	null	null	null	null	null	null	null	null	null	null	null	null	10	91754266	91754445	null	null	null	null	null	null	null	null	null	null
MGI:88716	DNA Segment	D10Mit100	DNA segment, Chr 10, Massachusetts Institute of Technology 100	null	null	null	null	null	null	null	null	null	null	null	null	null	null	null	null	null	null	null	null	null	10	115111628	115111743	null	null	null	null	null	null	null	null	null	null
MGI:88717	DNA Segment	D10Mit101	DNA segment, Chr 10, Massachusetts Institute of Technology 101	null	null	null	null	null	null	null	null	null	null	null	null	null	null	null	null	null	null	null	null	null	10	115676500	115676619	null	null	null	null	null	null	null	null	null	null
MGI:88718	DNA Segment	D10Mit102	DNA segment, Chr 10, Massachusetts Institute of Technology 102	null	null	null	null	null	null	null	null	null	null	null	null	null	null	null	null	null	null	null	null	null	10	120336490	120336638	null	null	null	null	null	null	null	null	null	null
MGI:88719	DNA Segment	D10Mit103	DNA segment, Chr 10, Massachusetts Institute of Technology 103	null	null	null	null	null	null	null	null	null	null	null	null	null	null	null	null	null	null	null	null	null	10	125176281	125176419	null	null	null	null	null	null	null	null	null	null
MGI:88720	DNA Segment	D10Mit104	DNA segment, Chr 10, Massachusetts Institute of Technology 104	null	null	null	null	null	null	null	null	null	null	null	null	null	null	null	null	null	null	null	null	null	10	16448570	16448707	null	null	null	null	null	null	null	null	null	null
MGI:88721	DNA Segment	D10Mit105	DNA segment, Chr 10, Massachusetts Institute of Technology 105	null	null	null	null	null	null	null	null	null	null	null	null	null	null	null	null	null	null	null	null	null	10	25956941	25957085	null	null	null	null	null	null	null	null	null	null
MGI:88722	DNA Segment	D10Mit106	DNA segment, Chr 10, Massachusetts Institute of Technology 106	null	null	null	null	null	null	null	null	null	null	null	null	null	null	null	null	null	null	null	null	null	10	24109509	24109633	null	null	null	null	null	null	null	null	null	null
MGI:88723	DNA Segment	D10Mit107	DNA segment, Chr 10, Massachusetts Institute of Technology 107	null	null	null	null	null	null	null	null	null	null	null	null	null	null	null	null	null	null	null	null	null	10	43301449	43301550	null	null	null	null	null	null	null	null	null	null
MGI:88724	DNA Segment	D10Mit108	DNA segment, Chr 10, Massachusetts Institute of Technology 108	null	null	null	null	null	null	null	null	null	null	null	null	null	null	null	null	null	null	null	null	null	10	42453516	42453657	null	null	null	null	null	null	null	null	null	null
MGI:88725	DNA Segment	D10Mit109	DNA segment, Chr 10, Massachusetts Institute of Technology 109	null	null	null	null	null	null	null	null	null	null	null	null	null	null	null	null	null	null	null	null	null	10	41296261	41296408	null	null	null	null	null	null	null	null	null	null
MGI:88726	DNA Segment	D10Mit11	DNA segment, Chr 10, Massachusetts Institute of Technology 11	null	null	null	null	null	null	null	null	null	null	null	null	null	null	null	null	null	null	null	null	null	10	91885360	91885556	null	null	null	null	null	null	null	null	null	null
MGI:88727	DNA Segment	D10Mit110	DNA segment, Chr 10, Massachusetts Institute of Technology 110	null	null	null	null	null	null	null	null	null	null	null	null	null	null	null	null	null	null	null	null	null	10	55509466	55509614	null	null	null	null	null	null	null	null	null	null
MGI:88728	DNA Segment	D10Mit111	DNA segment, Chr 10, Massachusetts Institute of Technology 111	null	null	null	null	null	null	null	null	null	null	null	null	null	null	null	null	null	null	null	null	null	10	64906889	64907087	null	null	null	null	null	null	null	null	null	null
MGI:88729	DNA Segment	D10Mit112	DNA segment, Chr 10, Massachusetts Institute of Technology 112	null	null	null	null	null	null	null	null	null	null	null	null	null	null	null	null	null	null	null	null	null	10	60887645	60887775	null	null	null	null	null	null	null	null	null	null
MGI:88730	DNA Segment	D10Mit113	DNA segment, Chr 10, Massachusetts Institute of Technology 113	null	null	null	null	null	null	null	null	null	null	null	null	null	null	null	null	null	null	null	null	null	10	66970458	66970581	null	null	null	null	null	null	null	null	null	null
MGI:88731	DNA Segment	D10Mit114	DNA segment, Chr 10, Massachusetts Institute of Technology 114	null	null	null	null	null	null	null	null	null	null	null	null	null	null	null	null	null	null	null	null	null	10	69304490	69304686	null	null	null	null	null	null	null	null	null	null
MGI:88732	DNA Segment	D10Mit115	DNA segment, Chr 10, Massachusetts Institute of Technology 115	null	null	null	null	null	null	null	null	null	null	null	null	null	null	null	null	null	null	null	null	null	10	69739444	69739569	null	null	null	null	null	null	null	null	null	null
MGI:88733	DNA Segment	D10Mit116	DNA segment, Chr 10, Massachusetts Institute of Technology 116	null	null	null	null	null	null	null	null	null	null	null	null	null	null	null	null	null	null	null	null	null	10	74687265	74687411	null	null	null	null	null	null	null	null	null	null
MGI:88734	DNA Segment	D10Mit117	DNA segment, Chr 10, Massachusetts Institute of Technology 117	null	null	null	null	null	null	null	null	null	null	null	null	null	null	null	null	null	null	null	null	null	10	87027855	87027978	null	null	null	null	null	null	null	null	null	null
MGI:88735	DNA Segment	D10Mit118	DNA segment, Chr 10, Massachusetts Institute of Technology 118	null	null	null	null	null	null	null	null	null	null	null	null	null	null	null	null	null	null	null	null	null	10	87013200	87013340	null	null	null	null	null	null	null	null	null	null
MGI:88736	DNA Segment	D10Mit119	DNA segment, Chr 10, Massachusetts Institute of Technology 119	null	null	null	null	null	null	null	null	null	null	null	null	null	null	null	null	null	null	null	null	null	10	95568834	95568976	null	null	null	null	null	null	null	null	null	null
MGI:88737	DNA Segment	D10Mit12	DNA segment, Chr 10, Massachusetts Institute of Technology 12	null	null	null	null	null	null	null	null	null	null	null	null	null	null	null	null	null	null	null	null	null	10	98936190	98936429	null	null	null	null	null	null	null	null	null	null
MGI:88738	DNA Segment	D10Mit120	DNA segment, Chr 10, Massachusetts Institute of Technology 120	null	null	null	null	null	null	null	null	null	null	null	null	null	null	null	null	null	null	null	null	null	10	97395322	97395452	null	null	null	null	null	null	null	null	null	null
MGI:88739	DNA Segment	D10Mit121	DNA segment, Chr 10, Massachusetts Institute of Technology 121	null	null	null	null	null	null	null	null	null	null	null	null	null	null	null	null	null	null	null	null	null	10	114421978	114422176	null	null	null	null	null	null	null	null	null	null
MGI:88740	DNA Segment	D10Mit122	DNA segment, Chr 10, Massachusetts Institute of Technology 122	null	null	null	null	null	null	null	null	null	null	null	null	null	null	null	null	null	null	null	null	null	10	103340381	103340529	null	null	null	null	null	null	null	null	null	null
MGI:88741	DNA Segment	D10Mit123	DNA segment, Chr 10, Massachusetts Institute of Technology 123	null	null	null	null	null	null	null	null	null	null	null	null	null	null	null	null	null	null	null	null	null	10	9952319	9952461	null	null	null	null	null	null	null	null	null	null
MGI:88742	DNA Segment	D10Mit124	DNA segment, Chr 10, Massachusetts Institute of Technology 124	null	null	null	null	null	null	null	null	null	null	null	null	null	null	null	null	null	null	null	null	null	10	20973862	20973999	null	null	null	null	null	null	null	null	null	null
MGI:88743	DNA Segment	D10Mit125	DNA segment, Chr 10, Massachusetts Institute of Technology 125	null	null	null	null	null	null	null	null	null	null	null	null	null	null	null	null	null	null	null	null	null	10	25499627	25499903	null	null	null	null	null	null	null	null	null	null
MGI:88744	DNA Segment	D10Mit126	DNA segment, Chr 10, Massachusetts Institute of Technology 126	null	null	null	null	null	null	null	null	null	null	null	null	null	null	null	null	null	null	null	null	null	10	26734074	26734201	null	null	null	null	null	null	null	null	null	null
MGI:88745	DNA Segment	D10Mit127	DNA segment, Chr 10, Massachusetts Institute of Technology 127	null	null	null	null	null	null	null	null	null	null	null	null	null	null	null	null	null	null	null	null	null	10	56855665	56855813	null	null	null	null	null	null	null	null	null	null
MGI:88746	DNA Segment	D10Mit128	DNA segment, Chr 10, Massachusetts Institute of Technology 128	null	null	null	null	null	null	null	null	null	null	null	null	null	null	null	null	null	null	null	null	null	10	52593288	52593448	null	null	null	null	null	null	null	null	null	null
MGI:88747	DNA Segment	D10Mit129	DNA segment, Chr 10, Massachusetts Institute of Technology 129	null	null	null	null	null	null	null	null	null	null	null	null	null	null	null	null	null	null	null	null	null	10	64462227	64462315	null	null	null	null	null	null	null	null	null	null
MGI:88748	DNA Segment	D10Mit13	DNA segment, Chr 10, Massachusetts Institute of Technology 13	null	null	null	null	null	null	null	null	null	null	null	null	null	null	null	null	null	null	null	null	null	10	112298899	112299028	null	null	null	null	null	null	null	null	null	null
MGI:88749	DNA Segment	D10Mit130	DNA segment, Chr 10, Massachusetts Institute of Technology 130	null	null	null	null	null	null	null	null	null	null	null	null	null	null	null	null	null	null	null	null	null	10	65964981	65965126	null	null	null	null	null	null	null	null	null	null
MGI:88750	DNA Segment	D10Mit131	DNA segment, Chr 10, Massachusetts Institute of Technology 131	null	null	null	null	null	null	null	null	null	null	null	null	null	null	null	null	null	null	null	null	null	10	83767507	83767649	null	null	null	null	null	null	null	null	null	null
MGI:88751	DNA Segment	D10Mit132a	DNA segment, Chr 10, Massachusetts Institute of Technology 132a	null	null	null	null	null	null	null	null	null	null	null	null	null	null	null	null	null	null	null	null	null	10	83625765	83625907	null	null	null	null	null	null	null	null	null	null
MGI:88752	DNA Segment	D10Mit133	DNA segment, Chr 10, Massachusetts Institute of Technology 133	null	null	null	null	null	null	null	null	null	null	null	null	null	null	null	null	null	null	null	null	null	10	104689449	104689586	null	null	null	null	null	null	null	null	null	null
MGI:88753	DNA Segment	D10Mit134	DNA segment, Chr 10, Massachusetts Institute of Technology 134	null	null	null	null	null	null	null	null	null	null	null	null	null	null	null	null	null	null	null	null	null	10	104048777	104048876	null	null	null	null	null	null	null	null	null	null
MGI:88754	DNA Segment	D10Mit135	DNA segment, Chr 10, Massachusetts Institute of Technology 135	null	null	null	null	null	null	null	null	null	null	null	null	null	null	null	null	null	null	null	null	null	10	104979991	104980137	null	null	null	null	null	null	null	null	null	null
MGI:88755	DNA Segment	D10Mit136	DNA segment, Chr 10, Massachusetts Institute of Technology 136	null	null	null	null	null	null	null	null	null	null	null	null	null	null	null	null	null	null	null	null	null	10	114359795	114359939	null	null	null	null	null	null	null	null	null	null
MGI:88756	DNA Segment	D10Mit137	DNA segment, Chr 10, Massachusetts Institute of Technology 137	null	null	null	null	null	null	null	null	null	null	null	null	null	null	null	null	null	null	null	null	null	10	29703749	29703874	null	null	null	null	null	null	null	null	null	null
MGI:88757	DNA Segment	D10Mit138	DNA segment, Chr 10, Massachusetts Institute of Technology 138	null	null	null	null	null	null	null	null	null	null	null	null	null	null	null	null	null	null	null	null	null	10	53491900	53492017	null	null	null	null	null	null	null	null	null	null
MGI:88758	DNA Segment	D10Mit139	DNA segment, Chr 10, Massachusetts Institute of Technology 139	null	null	null	null	null	null	null	null	null	null	null	null	null	null	null	null	null	null	null	null	null	10	77695405	77695550	null	null	null	null	null	null	null	null	null	null
MGI:88759	DNA Segment	D10Mit14	DNA segment, Chr 10, Massachusetts Institute of Technology 14	null	null	null	null	null	null	null	null	null	null	null	null	null	null	null	null	null	null	null	null	null	10	118098315	118098504	null	null	null	null	null	null	null	null	null	null
MGI:88760	DNA Segment	D10Mit140	DNA segment, Chr 10, Massachusetts Institute of Technology 140	null	null	null	null	null	null	null	null	null	null	null	null	null	null	null	null	null	null	null	null	null	10	82158534	82158617	null	null	null	null	null	null	null	null	null	null
MGI:88761	DNA Segment	D10Mit141	DNA segment, Chr 10, Massachusetts Institute of Technology 141	null	null	null	null	null	null	null	null	null	null	null	null	null	null	null	null	null	null	null	null	null	10	51337110	51337258	null	null	null	null	null	null	null	null	null	null
MGI:88762	DNA Segment	D10Mit142	DNA segment, Chr 10, Massachusetts Institute of Technology 142	null	null	null	null	null	null	null	null	null	null	null	null	null	null	null	null	null	null	null	null	null	10	96630026	96630144	null	null	null	null	null	null	null	null	null	null
MGI:88763	DNA Segment	D10Mit143	DNA segment, Chr 10, Massachusetts Institute of Technology 143	null	null	null	null	null	null	null	null	null	null	null	null	null	null	null	null	null	null	null	null	null	10	110610574	110610814	null	null	null	null	null	null	null	null	null	null
MGI:88764	DNA Segment	D10Mit144	DNA segment, Chr 10, Massachusetts Institute of Technology 144	null	null	null	null	null	null	null	null	null	null	null	null	null	null	null	null	null	null	null	null	null	10	87763071	87763167	null	null	null	null	null	null	null	null	null	null
MGI:88765	DNA Segment	D10Mit145	DNA segment, Chr 10, Massachusetts Institute of Technology 145	null	null	null	null	null	null	null	null	null	null	null	null	null	null	null	null	null	null	null	null	null	10	124795995	124796134	null	null	null	null	null	null	null	null	null	null
MGI:88766	DNA Segment	D10Mit146	DNA segment, Chr 10, Massachusetts Institute of Technology 146	null	null	null	null	null	null	null	null	null	null	null	null	null	null	null	null	null	null	null	null	null	10	18103391	18103487	null	null	null	null	null	null	null	null	null	null
MGI:88767	DNA Segment	D10Mit147	DNA segment, Chr 10, Massachusetts Institute of Technology 147	null	null	null	null	null	null	null	null	null	null	null	null	null	null	null	null	null	null	null	null	null	10	50508608	50508708	null	null	null	null	null	null	null	null	null	null
MGI:88768	DNA Segment	D10Mit148	DNA segment, Chr 10, Massachusetts Institute of Technology 148	null	null	null	null	null	null	null	null	null	null	null	null	null	null	null	null	null	null	null	null	null	10	44719710	44719841	null	null	null	null	null	null	null	null	null	null
MGI:88769	DNA Segment	D10Mit149	DNA segment, Chr 10, Massachusetts Institute of Technology 149	null	null	null	null	null	null	null	null	null	null	null	null	null	null	null	null	null	null	null	null	null	10	61529876	61530018	null	null	null	null	null	null	null	null	null	null
MGI:88770	DNA Segment	D10Mit150	DNA segment, Chr 10, Massachusetts Institute of Technology 150	null	null	null	null	null	null	null	null	null	null	null	null	null	null	null	null	null	null	null	null	null	10	109960287	109960400	null	null	null	null	null	null	null	null	null	null
MGI:88771	DNA Segment	D10Mit151	DNA segment, Chr 10, Massachusetts Institute of Technology 151	null	null	null	null	null	null	null	null	null	null	null	null	null	null	null	null	null	null	null	null	null	null	null	null	null	null	null	null	null	null	null	null	null	null
MGI:88772	DNA Segment	D10Mit152	DNA segment, Chr 10, Massachusetts Institute of Technology 152	null	null	null	null	null	null	null	null	null	null	null	null	null	null	null	null	null	null	null	null	null	10	11903099	11903248	null	null	null	null	null	null	null	null	null	null
MGI:88773	DNA Segment	D10Mit153	DNA segment, Chr 10, Massachusetts Institute of Technology 153	null	null	null	null	null	null	null	null	null	null	null	null	null	null	null	null	null	null	null	null	null	10	11682677	11682826	null	null	null	null	null	null	null	null	null	null
MGI:88774	DNA Segment	D10Mit154	DNA segment, Chr 10, Massachusetts Institute of Technology 154	null	null	null	null	null	null	null	null	null	null	null	null	null	null	null	null	null	null	null	null	null	10	11547293	11547423	null	null	null	null	null	null	null	null	null	null
MGI:88775	DNA Segment	D10Mit155	DNA segment, Chr 10, Massachusetts Institute of Technology 155	null	null	null	null	null	null	null	null	null	null	null	null	null	null	null	null	null	null	null	null	null	10	31270574	31270721	null	null	null	null	null	null	null	null	null	null
MGI:88776	DNA Segment	D10Mit156	DNA segment, Chr 10, Massachusetts Institute of Technology 156	null	null	null	null	null	null	null	null	null	null	null	null	null	null	null	null	null	null	null	null	null	10	36175088	36175216	null	null	null	null	null	null	null	null	null	null
MGI:88777	DNA Segment	D14Mit1002	DNA segment, Chr 14, Massachusetts Institute of Technology 1002	null	null	null	null	null	null	null	null	null	null	null	null	null	null	null	null	null	null	null	null	null	14	22384379	22384621	null	null	null	null	null	null	null	null	null	null
MGI:88778	DNA Segment	D10Mit158	DNA segment, Chr 10, Massachusetts Institute of Technology 158	null	null	null	null	null	null	null	null	null	null	null	null	null	null	null	null	null	null	null	null	null	10	75243053	75243153	null	null	null	null	null	null	null	null	null	null
MGI:88779	DNA Segment	D10Mit159	DNA segment, Chr 10, Massachusetts Institute of Technology 159	null	null	null	null	null	null	null	null	null	null	null	null	null	null	null	null	null	null	null	null	null	10	85197468	85197616	null	null	null	null	null	null	null	null	null	null
MGI:88780	DNA Segment	D10Mit16	DNA segment, Chr 10, Massachusetts Institute of Technology 16	null	null	null	null	null	null	null	null	null	null	null	null	null	null	null	null	null	null	null	null	null	10	21435099	21435248	null	null	null	null	null	null	null	null	null	null
MGI:88781	DNA Segment	D10Mit160	DNA segment, Chr 10, Massachusetts Institute of Technology 160	null	null	null	null	null	null	null	null	null	null	null	null	null	null	null	null	null	null	null	null	null	10	82646234	82646363	null	null	null	null	null	null	null	null	null	null
MGI:88782	DNA Segment	D10Mit161	DNA segment, Chr 10, Massachusetts Institute of Technology 161	null	null	null	null	null	null	null	null	null	null	null	null	null	null	null	null	null	null	null	null	null	10	90160658	90160792	null	null	null	null	null	null	null	null	null	null
MGI:88783	DNA Segment	D10Mit162	DNA segment, Chr 10, Massachusetts Institute of Technology 162	null	null	null	null	null	null	null	null	null	null	null	null	null	null	null	null	null	null	null	null	null	10	106528846	106528949	null	null	null	null	null	null	null	null	null	null
MGI:88784	DNA Segment	D10Mit163	DNA segment, Chr 10, Massachusetts Institute of Technology 163	null	null	null	null	null	null	null	null	null	null	null	null	null	null	null	null	null	null	null	null	null	10	107043746	107043833	null	null	null	null	null	null	null	null	null	null
MGI:88785	DNA Segment	D10Mit164	DNA segment, Chr 10, Massachusetts Institute of Technology 164	null	null	null	null	null	null	null	null	null	null	null	null	null	null	null	null	null	null	null	null	null	10	118872811	118872933	null	null	null	null	null	null	null	null	null	null
MGI:88786	DNA Segment	D10Mit165	DNA segment, Chr 10, Massachusetts Institute of Technology 165	null	null	null	null	null	null	null	null	null	null	null	null	null	null	null	null	null	null	null	null	null	10	114055823	114056128	null	null	null	null	null	null	null	null	null	null
MGI:88787	DNA Segment	D10Mit166	DNA segment, Chr 10, Massachusetts Institute of Technology 166	null	null	null	null	null	null	null	null	null	null	null	null	null	null	null	null	null	null	null	null	null	10	6458473	6458581	null	null	null	null	null	null	null	null	null	null
MGI:88788	DNA Segment	D10Mit167	DNA segment, Chr 10, Massachusetts Institute of Technology 167	null	null	null	null	null	null	null	null	null	null	null	null	null	null	null	null	null	null	null	null	null	null	null	null	null	null	null	null	null	null	null	null	null	null
MGI:88789	DNA Segment	D10Mit168	DNA segment, Chr 10, Massachusetts Institute of Technology 168	null	null	null	null	null	null	null	null	null	null	null	null	null	null	null	null	null	null	null	null	null	10	18526522	18526666	null	null	null	null	null	null	null	null	null	null
MGI:88790	DNA Segment	D10Mit169	DNA segment, Chr 10, Massachusetts Institute of Technology 169	null	null	null	null	null	null	null	null	null	null	null	null	null	null	null	null	null	null	null	null	null	10	19629870	19629952	null	null	null	null	null	null	null	null	null	null
MGI:88791	DNA Segment	D10Mit17	DNA segment, Chr 10, Massachusetts Institute of Technology 17	null	null	null	null	null	null	null	null	null	null	null	null	null	null	null	null	null	null	null	null	null	10	21252061	21252185	null	null	null	null	null	null	null	null	null	null
MGI:88792	DNA Segment	D10Mit170	DNA segment, Chr 10, Massachusetts Institute of Technology 170	null	null	null	null	null	null	null	null	null	null	null	null	null	null	null	null	null	null	null	null	null	10	47818209	47818340	null	null	null	null	null	null	null	null	null	null
MGI:88793	DNA Segment	D10Mit171	DNA segment, Chr 10, Massachusetts Institute of Technology 171	null	null	null	null	null	null	null	null	null	null	null	null	null	null	null	null	null	null	null	null	null	10	54694321	54694469	null	null	null	null	null	null	null	null	null	null
MGI:88794	DNA Segment	D10Mit172	DNA segment, Chr 10, Massachusetts Institute of Technology 172	null	null	null	null	null	null	null	null	null	null	null	null	null	null	null	null	null	null	null	null	null	10	60660732	60660881	null	null	null	null	null	null	null	null	null	null
MGI:88795	DNA Segment	D10Mit173	DNA segment, Chr 10, Massachusetts Institute of Technology 173	null	null	null	null	null	null	null	null	null	null	null	null	null	null	null	null	null	null	null	null	null	10	71495840	71495949	null	null	null	null	null	null	null	null	null	null
MGI:88796	DNA Segment	D10Mit174	DNA segment, Chr 10, Massachusetts Institute of Technology 174	null	null	null	null	null	null	null	null	null	null	null	null	null	null	null	null	null	null	null	null	null	10	75618593	75618738	null	null	null	null	null	null	null	null	null	null
MGI:88797	DNA Segment	D10Mit175	DNA segment, Chr 10, Massachusetts Institute of Technology 175	null	null	null	null	null	null	null	null	null	null	null	null	null	null	null	null	null	null	null	null	null	10	77790618	77790726	null	null	null	null	null	null	null	null	null	null
MGI:88798	DNA Segment	D10Mit176	DNA segment, Chr 10, Massachusetts Institute of Technology 176	null	null	null	null	null	null	null	null	null	null	null	null	null	null	null	null	null	null	null	null	null	10	91532172	91532293	null	null	null	null	null	null	null	null	null	null
MGI:88799	DNA Segment	D10Mit177	DNA segment, Chr 10, Massachusetts Institute of Technology 177	null	null	null	null	null	null	null	null	null	null	null	null	null	null	null	null	null	null	null	null	null	10	93990770	93990911	null	null	null	null	null	null	null	null	null	null
MGI:88800	DNA Segment	D10Mit178	DNA segment, Chr 10, Massachusetts Institute of Technology 178	null	null	null	null	null	null	null	null	null	null	null	null	null	null	null	null	null	null	null	null	null	10	99643775	99643908	null	null	null	null	null	null	null	null	null	null
MGI:88801	DNA Segment	D10Mit179	DNA segment, Chr 10, Massachusetts Institute of Technology 179	null	null	null	null	null	null	null	null	null	null	null	null	null	null	null	null	null	null	null	null	null	10	116732884	116733033	null	null	null	null	null	null	null	null	null	null
MGI:88802	DNA Segment	D10Mit180	DNA segment, Chr 10, Massachusetts Institute of Technology 180	null	null	null	null	null	null	null	null	null	null	null	null	null	null	null	null	null	null	null	null	null	10	117587667	117587800	null	null	null	null	null	null	null	null	null	null
MGI:88803	DNA Segment	D10Mit19	DNA segment, Chr 10, Massachusetts Institute of Technology 19	null	null	null	null	null	null	null	null	null	null	null	null	null	null	null	null	null	null	null	null	null	10	29741965	29742088	null	null	null	null	null	null	null	null	null	null
MGI:88804	DNA Segment	D10Mit2	DNA segment, Chr 10, Massachusetts Institute of Technology 2	null	null	null	null	null	null	null	null	null	null	null	null	null	null	null	null	null	null	null	null	null	10	21252061	21252183	null	null	null	null	null	null	null	null	null	null
MGI:88805	DNA Segment	D10Mit20	DNA segment, Chr 10, Massachusetts Institute of Technology 20	null	null	null	null	null	null	null	null	null	null	null	null	null	null	null	null	null	null	null	null	null	10	66475156	66475381	null	null	null	null	null	null	null	null	null	null
MGI:88806	DNA Segment	D10Mit21	DNA segment, Chr 10, Massachusetts Institute of Technology 21	null	null	null	null	null	null	null	null	null	null	null	null	null	null	null	null	null	null	null	null	null	10	79933307	79933435	null	null	null	null	null	null	null	null	null	null
MGI:88807	DNA Segment	D10Mit22	DNA segment, Chr 10, Massachusetts Institute of Technology 22	null	null	null	null	null	null	null	null	null	null	null	null	null	null	null	null	null	null	null	null	null	null	null	null	null	null	null	null	null	null	null	null	null	null
MGI:88808	DNA Segment	D10Mit23	DNA segment, Chr 10, Massachusetts Institute of Technology 23	null	null	null	null	null	null	null	null	null	null	null	null	null	null	null	null	null	null	null	null	null	10	79877379	79877482	null	null	null	null	null	null	null	null	null	null
MGI:88809	DNA Segment	D10Mit24	DNA segment, Chr 10, Massachusetts Institute of Technology 24	null	null	null	null	null	null	null	null	null	null	null	null	null	null	null	null	null	null	null	null	null	10	117876305	117876446	null	null	null	null	null	null	null	null	null	null
MGI:88810	DNA Segment	D10Mit25	DNA segment, Chr 10, Massachusetts Institute of Technology 25	null	null	null	null	null	null	null	null	null	null	null	null	null	null	null	null	null	null	null	null	null	10	121780864	121780979	null	null	null	null	null	null	null	null	null	null
MGI:88811	DNA Segment	D10Mit28	DNA segment, Chr 10, Massachusetts Institute of Technology 28	null	null	null	null	null	null	null	null	null	null	null	null	null	null	null	null	null	null	null	null	null	10	9133173	9133319	null	null	null	null	null	null	null	null	null	null
MGI:88812	DNA Segment	D10Mit29	DNA segment, Chr 10, Massachusetts Institute of Technology 29	null	null	null	null	null	null	null	null	null	null	null	null	null	null	null	null	null	null	null	null	null	10	62004668	62004832	null	null	null	null	null	null	null	null	null	null
MGI:88813	DNA Segment	D10Mit3	DNA segment, Chr 10, Massachusetts Institute of Technology 3	null	null	null	null	null	null	null	null	null	null	null	null	null	null	null	null	null	null	null	null	null	10	28871992	28872234	null	null	null	null	null	null	null	null	null	null
MGI:88814	DNA Segment	D10Mit30	DNA segment, Chr 10, Massachusetts Institute of Technology 30	null	null	null	null	null	null	null	null	null	null	null	null	null	null	null	null	null	null	null	null	null	10	63880714	63880999	null	null	null	null	null	null	null	null	null	null
MGI:88815	DNA Segment	D10Mit31	DNA segment, Chr 10, Massachusetts Institute of Technology 31	null	null	null	null	null	null	null	null	null	null	null	null	null	null	null	null	null	null	null	null	null	10	67718408	67718557	null	null	null	null	null	null	null	null	null	null
MGI:88816	DNA Segment	D10Mit32	DNA segment, Chr 10, Massachusetts Institute of Technology 32	null	null	null	null	null	null	null	null	null	null	null	null	null	null	null	null	null	null	null	null	null	10	69051758	69051989	null	null	null	null	null	null	null	null	null	null
MGI:88817	DNA Segment	D10Mit33	DNA segment, Chr 10, Massachusetts Institute of Technology 33	null	null	null	null	null	null	null	null	null	null	null	null	null	null	null	null	null	null	null	null	null	10	114770668	114770767	null	null	null	null	null	null	null	null	null	null
MGI:88818	DNA Segment	D10Mit34	DNA segment, Chr 10, Massachusetts Institute of Technology 34	null	null	null	null	null	null	null	null	null	null	null	null	null	null	null	null	null	null	null	null	null	10	114770621	114770767	null	null	null	null	null	null	null	null	null	null
MGI:88819	DNA Segment	D10Mit35a	DNA segment, Chr 10, Massachusetts Institute of Technology 35a	null	null	null	null	null	null	null	null	null	null	null	null	null	null	null	null	null	null	null	null	null	10	121642455	121642679	null	null	null	null	null	null	null	null	null	null
MGI:88820	DNA Segment	D10Mit36	DNA segment, Chr 10, Massachusetts Institute of Technology 36	null	null	null	null	null	null	null	null	null	null	null	null	null	null	null	null	null	null	null	null	null	10	48420851	48420994	null	null	null	null	null	null	null	null	null	null
MGI:88821	DNA Segment	D10Mit38	DNA segment, Chr 10, Massachusetts Institute of Technology 38	null	null	null	null	null	null	null	null	null	null	null	null	null	null	null	null	null	null	null	null	null	10	43865743	43865891	null	null	null	null	null	null	null	null	null	null
MGI:88822	DNA Segment	D10Mit4	DNA segment, Chr 10, Massachusetts Institute of Technology 4	null	null	null	null	null	null	null	null	null	null	null	null	null	null	null	null	null	null	null	null	null	10	25732780	25732912	null	null	null	null	null	null	null	null	null	null
MGI:88823	DNA Segment	D10Mit40	DNA segment, Chr 10, Massachusetts Institute of Technology 40	null	null	null	null	null	null	null	null	null	null	null	null	null	null	null	null	null	null	null	null	null	10	48420846	48420994	null	null	null	null	null	null	null	null	null	null
MGI:88824	DNA Segment	D10Mit41	DNA segment, Chr 10, Massachusetts Institute of Technology 41	null	null	null	null	null	null	null	null	null	null	null	null	null	null	null	null	null	null	null	null	null	10	93565399	93565642	null	null	null	null	null	null	null	null	null	null
MGI:88825	DNA Segment	D10Mit42	DNA segment, Chr 10, Massachusetts Institute of Technology 42	null	null	null	null	null	null	null	null	null	null	null	null	null	null	null	null	null	null	null	null	null	10	82117849	82118032	null	null	null	null	null	null	null	null	null	null
MGI:88826	DNA Segment	D10Mit43	DNA segment, Chr 10, Massachusetts Institute of Technology 43	null	null	null	null	null	null	null	null	null	null	null	null	null	null	null	null	null	null	null	null	null	10	92735695	92735832	null	null	null	null	null	null	null	null	null	null
MGI:88827	DNA Segment	D1Mit1002	DNA segment, Chr 1, Massachusetts Institute of Technology 1002	null	null	null	null	null	null	null	null	null	null	null	null	null	null	null	null	null	null	null	null	null	1	16067510	16067657	null	null	null	null	null	null	null	null	null	null
MGI:88828	DNA Segment	D10Mit45	DNA segment, Chr 10, Massachusetts Institute of Technology 45	null	null	null	null	null	null	null	null	null	null	null	null	null	null	null	null	null	null	null	null	null	10	36630481	36630658	null	null	null	null	null	null	null	null	null	null
MGI:88829	DNA Segment	D10Mit46	DNA segment, Chr 10, Massachusetts Institute of Technology 46	null	null	null	null	null	null	null	null	null	null	null	null	null	null	null	null	null	null	null	null	null	10	115821786	115822013	null	null	null	null	null	null	null	null	null	null
MGI:88830	DNA Segment	D10Mit47	DNA segment, Chr 10, Massachusetts Institute of Technology 47	null	null	null	null	null	null	null	null	null	null	null	null	null	null	null	null	null	null	null	null	null	10	115847288	115847490	null	null	null	null	null	null	null	null	null	null
MGI:88831	DNA Segment	D10Mit48	DNA segment, Chr 10, Massachusetts Institute of Technology 48	null	null	null	null	null	null	null	null	null	null	null	null	null	null	null	null	null	null	null	null	null	10	60796463	60796641	null	null	null	null	null	null	null	null	null	null
MGI:88832	DNA Segment	D10Mit49	DNA segment, Chr 10, Massachusetts Institute of Technology 49	null	null	null	null	null	null	null	null	null	null	null	null	null	null	null	null	null	null	null	null	null	10	4144492	4144596	null	null	null	null	null	null	null	null	null	null
MGI:88833	DNA Segment	D10Mit5	DNA segment, Chr 10, Massachusetts Institute of Technology 5	null	null	null	null	null	null	null	null	null	null	null	null	null	null	null	null	null	null	null	null	null	10	55866329	55866522	null	null	null	null	null	null	null	null	null	null
MGI:88834	DNA Segment	D10Mit50	DNA segment, Chr 10, Massachusetts Institute of Technology 50	null	null	null	null	null	null	null	null	null	null	null	null	null	null	null	null	null	null	null	null	null	10	17562371	17562514	null	null	null	null	null	null	null	null	null	null
MGI:88835	DNA Segment	D10Mit51	DNA segment, Chr 10, Massachusetts Institute of Technology 51	null	null	null	null	null	null	null	null	null	null	null	null	null	null	null	null	null	null	null	null	null	null	null	null	null	null	null	null	null	null	null	null	null	null
MGI:88836	DNA Segment	D10Mit52	DNA segment, Chr 10, Massachusetts Institute of Technology 52	null	null	null	null	null	null	null	null	null	null	null	null	null	null	null	null	null	null	null	null	null	10	33426816	33426976	null	null	null	null	null	null	null	null	null	null
MGI:88837	DNA Segment	D10Mit53	DNA segment, Chr 10, Massachusetts Institute of Technology 53	null	null	null	null	null	null	null	null	null	null	null	null	null	null	null	null	null	null	null	null	null	10	39800989	39801189	null	null	null	null	null	null	null	null	null	null
MGI:88838	DNA Segment	D10Mit54	DNA segment, Chr 10, Massachusetts Institute of Technology 54	null	null	null	null	null	null	null	null	null	null	null	null	null	null	null	null	null	null	null	null	null	10	43375938	43376041	null	null	null	null	null	null	null	null	null	null
MGI:88839	DNA Segment	D10Mit55	DNA segment, Chr 10, Massachusetts Institute of Technology 55	null	null	null	null	null	null	null	null	null	null	null	null	null	null	null	null	null	null	null	null	null	10	43503396	43503496	null	null	null	null	null	null	null	null	null	null
MGI:88840	DNA Segment	D10Mit56	DNA segment, Chr 10, Massachusetts Institute of Technology 56	null	null	null	null	null	null	null	null	null	null	null	null	null	null	null	null	null	null	null	null	null	10	51807910	51808044	null	null	null	null	null	null	null	null	null	null
MGI:88841	DNA Segment	D10Mit57	DNA segment, Chr 10, Massachusetts Institute of Technology 57	null	null	null	null	null	null	null	null	null	null	null	null	null	null	null	null	null	null	null	null	null	10	50420667	50420809	null	null	null	null	null	null	null	null	null	null
MGI:88842	DNA Segment	D10Mit58	DNA segment, Chr 10, Massachusetts Institute of Technology 58	null	null	null	null	null	null	null	null	null	null	null	null	null	null	null	null	null	null	null	null	null	10	51239810	51239916	null	null	null	null	null	null	null	null	null	null
MGI:88843	DNA Segment	D10Mit59	DNA segment, Chr 10, Massachusetts Institute of Technology 59	null	null	null	null	null	null	null	null	null	null	null	null	null	null	null	null	null	null	null	null	null	10	56511081	56511243	null	null	null	null	null	null	null	null	null	null
MGI:88844	DNA Segment	D10Mit60	DNA segment, Chr 10, Massachusetts Institute of Technology 60	null	null	null	null	null	null	null	null	null	null	null	null	null	null	null	null	null	null	null	null	null	10	58320343	58320447	null	null	null	null	null	null	null	null	null	null
MGI:88845	DNA Segment	D10Mit61	DNA segment, Chr 10, Massachusetts Institute of Technology 61	null	null	null	null	null	null	null	null	null	null	null	null	null	null	null	null	null	null	null	null	null	10	66329535	66329679	null	null	null	null	null	null	null	null	null	null
MGI:88846	DNA Segment	D10Mit62	DNA segment, Chr 10, Massachusetts Institute of Technology 62	null	null	null	null	null	null	null	null	null	null	null	null	null	null	null	null	null	null	null	null	null	10	67176123	67176290	null	null	null	null	null	null	null	null	null	null
MGI:88847	DNA Segment	D10Mit63	DNA segment, Chr 10, Massachusetts Institute of Technology 63	null	null	null	null	null	null	null	null	null	null	null	null	null	null	null	null	null	null	null	null	null	10	67266150	67266289	null	null	null	null	null	null	null	null	null	null
MGI:88848	DNA Segment	D10Mit64	DNA segment, Chr 10, Massachusetts Institute of Technology 64	null	null	null	null	null	null	null	null	null	null	null	null	null	null	null	null	null	null	null	null	null	10	74337186	74337351	null	null	null	null	null	null	null	null	null	null
MGI:88849	DNA Segment	D10Mit65	DNA segment, Chr 10, Massachusetts Institute of Technology 65	null	null	null	null	null	null	null	null	null	null	null	null	null	null	null	null	null	null	null	null	null	10	83706531	83706665	null	null	null	null	null	null	null	null	null	null
MGI:88850	DNA Segment	D10Mit66	DNA segment, Chr 10, Massachusetts Institute of Technology 66	null	null	null	null	null	null	null	null	null	null	null	null	null	null	null	null	null	null	null	null	null	null	null	null	null	null	null	null	null	null	null	null	null	null
MGI:88851	DNA Segment	D10Mit67	DNA segment, Chr 10, Massachusetts Institute of Technology 67	null	null	null	null	null	null	null	null	null	null	null	null	null	null	null	null	null	null	null	null	null	10	90133784	90133930	null	null	null	null	null	null	null	null	null	null
MGI:88852	DNA Segment	D10Mit68	DNA segment, Chr 10, Massachusetts Institute of Technology 68	null	null	null	null	null	null	null	null	null	null	null	null	null	null	null	null	null	null	null	null	null	10	92356824	92356932	null	null	null	null	null	null	null	null	null	null
MGI:88853	DNA Segment	D10Mit69	DNA segment, Chr 10, Massachusetts Institute of Technology 69	null	null	null	null	null	null	null	null	null	null	null	null	null	null	null	null	null	null	null	null	null	10	94564159	94564308	null	null	null	null	null	null	null	null	null	null
MGI:88854	DNA Segment	D10Mit7	DNA segment, Chr 10, Massachusetts Institute of Technology 7	null	null	null	null	null	null	null	null	null	null	null	null	null	null	null	null	null	null	null	null	null	10	80561183	80561328	null	null	null	null	null	null	null	null	null	null
MGI:88855	DNA Segment	D10Mit70	DNA segment, Chr 10, Massachusetts Institute of Technology 70	null	null	null	null	null	null	null	null	null	null	null	null	null	null	null	null	null	null	null	null	null	10	103535851	103535995	null	null	null	null	null	null	null	null	null	null
MGI:88856	DNA Segment	D10Mit71	DNA segment, Chr 10, Massachusetts Institute of Technology 71	null	null	null	null	null	null	null	null	null	null	null	null	null	null	null	null	null	null	null	null	null	10	111913681	111913821	null	null	null	null	null	null	null	null	null	null
MGI:88858	DNA Segment	D10Mit73	DNA segment, Chr 10, Massachusetts Institute of Technology 73	null	null	null	null	null	null	null	null	null	null	null	null	null	null	null	null	null	null	null	null	null	10	111169377	111169470	null	null	null	null	null	null	null	null	null	null
MGI:88859	DNA Segment	D10Mit74	DNA segment, Chr 10, Massachusetts Institute of Technology 74	null	null	null	null	null	null	null	null	null	null	null	null	null	null	null	null	null	null	null	null	null	10	117990821	117991019	null	null	null	null	null	null	null	null	null	null
MGI:88860	DNA Segment	D10Mit75	DNA segment, Chr 10, Massachusetts Institute of Technology 75	null	null	null	null	null	null	null	null	null	null	null	null	null	null	null	null	null	null	null	null	null	null	null	null	null	null	null	null	null	null	null	null	null	null
MGI:88861	DNA Segment	D10Mit76	DNA segment, Chr 10, Massachusetts Institute of Technology 76	null	null	null	null	null	null	null	null	null	null	null	null	null	null	null	null	null	null	null	null	null	10	8223426	8223624	null	null	null	null	null	null	null	null	null	null
MGI:88862	DNA Segment	D10Mit77	DNA segment, Chr 10, Massachusetts Institute of Technology 77	null	null	null	null	null	null	null	null	null	null	null	null	null	null	null	null	null	null	null	null	null	10	9116444	9116589	null	null	null	null	null	null	null	null	null	null
MGI:88863	DNA Segment	D10Mit78	DNA segment, Chr 10, Massachusetts Institute of Technology 78	null	null	null	null	null	null	null	null	null	null	null	null	null	null	null	null	null	null	null	null	null	null	null	null	null	null	null	null	null	null	null	null	null	null
MGI:88864	DNA Segment	D10Mit79	DNA segment, Chr 10, Massachusetts Institute of Technology 79	null	null	null	null	null	null	null	null	null	null	null	null	null	null	null	null	null	null	null	null	null	10	11520063	11520261	null	null	null	null	null	null	null	null	null	null
MGI:88865	DNA Segment	D10Mit8	DNA segment, Chr 10, Massachusetts Institute of Technology 8	null	null	null	null	null	null	null	null	null	null	null	null	null	null	null	null	null	null	null	null	null	10	85689002	85689198	null	null	null	null	null	null	null	null	null	null
MGI:88866	DNA Segment	D10Mit80	DNA segment, Chr 10, Massachusetts Institute of Technology 80	null	null	null	null	null	null	null	null	null	null	null	null	null	null	null	null	null	null	null	null	null	10	11362694	11362847	null	null	null	null	null	null	null	null	null	null
MGI:88867	DNA Segment	D11Mit1002	DNA segment, Chr 11, Massachusetts Institute of Technology 1002	null	null	null	null	null	null	null	null	null	null	null	null	null	null	null	null	null	null	null	null	null	11	93792644	93792768	null	null	null	null	null	null	null	null	null	null
MGI:88868	DNA Segment	D13Mit1000	DNA segment, Chr 13, Massachusetts Institute of Technology 1000	null	null	null	null	null	null	null	null	null	null	null	null	null	null	null	null	null	null	null	null	null	13	49975371	49975488	null	null	null	null	null	null	null	null	null	null
MGI:88869	DNA Segment	D10Mit83	DNA segment, Chr 10, Massachusetts Institute of Technology 83	null	null	null	null	null	null	null	null	null	null	null	null	null	null	null	null	null	null	null	null	null	null	null	null	null	null	null	null	null	null	null	null	null	null
MGI:88870	DNA Segment	D10Mit84	DNA segment, Chr 10, Massachusetts Institute of Technology 84	null	null	null	null	null	null	null	null	null	null	null	null	null	null	null	null	null	null	null	null	null	10	14278395	14278526	null	null	null	null	null	null	null	null	null	null
MGI:88871	DNA Segment	D10Mit85	DNA segment, Chr 10, Massachusetts Institute of Technology 85	null	null	null	null	null	null	null	null	null	null	null	null	null	null	null	null	null	null	null	null	null	10	29547829	29547965	null	null	null	null	null	null	null	null	null	null
MGI:88872	DNA Segment	D10Mit86	DNA segment, Chr 10, Massachusetts Institute of Technology 86	null	null	null	null	null	null	null	null	null	null	null	null	null	null	null	null	null	null	null	null	null	10	24317969	24318122	null	null	null	null	null	null	null	null	null	null
MGI:88873	DNA Segment	D10Mit87	DNA segment, Chr 10, Massachusetts Institute of Technology 87	null	null	null	null	null	null	null	null	null	null	null	null	null	null	null	null	null	null	null	null	null	10	25540466	25540574	null	null	null	null	null	null	null	null	null	null
MGI:88874	DNA Segment	D10Mit88	DNA segment, Chr 10, Massachusetts Institute of Technology 88	null	null	null	null	null	null	null	null	null	null	null	null	null	null	null	null	null	null	null	null	null	10	56106670	56106806	null	null	null	null	null	null	null	null	null	null
MGI:88875	DNA Segment	D10Mit89	DNA segment, Chr 10, Massachusetts Institute of Technology 89	null	null	null	null	null	null	null	null	null	null	null	null	null	null	null	null	null	null	null	null	null	10	51680886	51681003	null	null	null	null	null	null	null	null	null	null
MGI:88876	DNA Segment	D10Mit9	DNA segment, Chr 10, Massachusetts Institute of Technology 9	null	null	null	null	null	null	null	null	null	null	null	null	null	null	null	null	null	null	null	null	null	10	89929836	89929992	null	null	null	null	null	null	null	null	null	null
MGI:88877	DNA Segment	D10Mit90	DNA segment, Chr 10, Massachusetts Institute of Technology 90	null	null	null	null	null	null	null	null	null	null	null	null	null	null	null	null	null	null	null	null	null	10	54061095	54061320	null	null	null	null	null	null	null	null	null	null
MGI:88878	DNA Segment	D10Mit91	DNA segment, Chr 10, Massachusetts Institute of Technology 91	null	null	null	null	null	null	null	null	null	null	null	null	null	null	null	null	null	null	null	null	null	10	74713155	74713303	null	null	null	null	null	null	null	null	null	null
MGI:88879	DNA Segment	D10Mit92	DNA segment, Chr 10, Massachusetts Institute of Technology 92	null	null	null	null	null	null	null	null	null	null	null	null	null	null	null	null	null	null	null	null	null	10	77006841	77007025	null	null	null	null	null	null	null	null	null	null
MGI:88880	DNA Segment	D10Mit93	DNA segment, Chr 10, Massachusetts Institute of Technology 93	null	null	null	null	null	null	null	null	null	null	null	null	null	null	null	null	null	null	null	null	null	10	85541200	85541335	null	null	null	null	null	null	null	null	null	null
MGI:88881	DNA Segment	D10Mit94	DNA segment, Chr 10, Massachusetts Institute of Technology 94	null	null	null	null	null	null	null	null	null	null	null	null	null	null	null	null	null	null	null	null	null	10	87643381	87643530	null	null	null	null	null	null	null	null	null	null
MGI:88882	DNA Segment	D10Mit95	DNA segment, Chr 10, Massachusetts Institute of Technology 95	null	null	null	null	null	null	null	null	null	null	null	null	null	null	null	null	null	null	null	null	null	10	91965451	91965650	null	null	null	null	null	null	null	null	null	null
MGI:88883	DNA Segment	D10Mit96	DNA segment, Chr 10, Massachusetts Institute of Technology 96	null	null	null	null	null	null	null	null	null	null	null	null	null	null	null	null	null	null	null	null	null	10	99019575	99019724	null	null	null	null	null	null	null	null	null	null
MGI:88884	DNA Segment	D10Mit97	DNA segment, Chr 10, Massachusetts Institute of Technology 97	null	null	null	null	null	null	null	null	null	null	null	null	null	null	null	null	null	null	null	null	null	10	97200738	97200880	null	null	null	null	null	null	null	null	null	null
MGI:88885	DNA Segment	D10Mit98	DNA segment, Chr 10, Massachusetts Institute of Technology 98	null	null	null	null	null	null	null	null	null	null	null	null	null	null	null	null	null	null	null	null	null	10	101344667	101344808	null	null	null	null	null	null	null	null	null	null
MGI:88886	DNA Segment	D10Mit99	DNA segment, Chr 10, Massachusetts Institute of Technology 99	null	null	null	null	null	null	null	null	null	null	null	null	null	null	null	null	null	null	null	null	null	10	108563622	108563760	null	null	null	null	null	null	null	null	null	null
MGI:88887	DNA Segment	D10Ncvs1	DNA segment, Chr 10, National Cardiovascular Center, Shionogi 1	null	null	null	null	null	null	null	null	null	null	null	null	null	null	null	null	null	null	null	null	null	null	null	null	null	null	null	null	null	null	null	null	null	null
MGI:88888	DNA Segment	D10Ncvs10	DNA segment, Chr 10, National Cardiovascular Center, Shionogi 10	null	null	null	null	null	null	null	null	null	null	null	null	null	null	null	null	null	null	null	null	null	null	null	null	null	null	null	null	null	null	null	null	null	null
MGI:88889	DNA Segment	D10Ncvs11	DNA segment, Chr 10, National Cardiovascular Center, Shionogi 11	null	null	null	null	null	null	null	null	null	null	null	null	null	null	null	null	null	null	null	null	null	null	null	null	null	null	null	null	null	null	null	null	null	null
MGI:88890	DNA Segment	D10Ncvs12	DNA segment, Chr 10, National Cardiovascular Center, Shionogi 12	null	null	null	null	null	null	null	null	null	null	null	null	null	null	null	null	null	null	null	null	null	null	null	null	null	null	null	null	null	null	null	null	null	null
MGI:88891	DNA Segment	D10Ncvs13	DNA segment, Chr 10, National Cardiovascular Center, Shionogi 13	null	null	null	null	null	null	null	null	null	null	null	null	null	null	null	null	null	null	null	null	null	null	null	null	null	null	null	null	null	null	null	null	null	null
MGI:88892	DNA Segment	D10Ncvs14	DNA segment, Chr 10, National Cardiovascular Center, Shionogi 14	null	null	null	null	null	null	null	null	null	null	null	null	null	null	null	null	null	null	null	null	null	null	null	null	null	null	null	null	null	null	null	null	null	null
MGI:88893	DNA Segment	D10Ncvs15	DNA segment, Chr 10, National Cardiovascular Center, Shionogi 15	null	null	null	null	null	null	null	null	null	null	null	null	null	null	null	null	null	null	null	null	null	null	null	null	null	null	null	null	null	null	null	null	null	null
MGI:88894	DNA Segment	D10Ncvs16	DNA segment, Chr 10, National Cardiovascular Center, Shionogi 16	null	null	null	null	null	null	null	null	null	null	null	null	null	null	null	null	null	null	null	null	null	null	null	null	null	null	null	null	null	null	null	null	null	null
MGI:88895	DNA Segment	D10Ncvs17	DNA segment, Chr 10, National Cardiovascular Center, Shionogi 17	null	null	null	null	null	null	null	null	null	null	null	null	null	null	null	null	null	null	null	null	null	null	null	null	null	null	null	null	null	null	null	null	null	null
MGI:88896	DNA Segment	D10Ncvs18	DNA segment, Chr 10, National Cardiovascular Center, Shionogi 18	null	null	null	null	null	null	null	null	null	null	null	null	null	null	null	null	null	null	null	null	null	null	null	null	null	null	null	null	null	null	null	null	null	null
MGI:88897	DNA Segment	D10Ncvs19	DNA segment, Chr 10, National Cardiovascular Center, Shionogi 19	null	null	null	null	null	null	null	null	null	null	null	null	null	null	null	null	null	null	null	null	null	null	null	null	null	null	null	null	null	null	null	null	null	null
MGI:88898	DNA Segment	D10Ncvs2	DNA segment, Chr 10, National Cardiovascular Center, Shionogi 2	null	null	null	null	null	null	null	null	null	null	null	null	null	null	null	null	null	null	null	null	null	null	null	null	null	null	null	null	null	null	null	null	null	null
MGI:88899	DNA Segment	D10Ncvs20	DNA segment, Chr 10, National Cardiovascular Center, Shionogi 20	null	null	null	null	null	null	null	null	null	null	null	null	null	null	null	null	null	null	null	null	null	null	null	null	null	null	null	null	null	null	null	null	null	null
MGI:88900	DNA Segment	D10Ncvs21	DNA segment, Chr 10, National Cardiovascular Center, Shionogi 21	null	null	null	null	null	null	null	null	null	null	null	null	null	null	null	null	null	null	null	null	null	null	null	null	null	null	null	null	null	null	null	null	null	null
MGI:88901	DNA Segment	D10Ncvs22	DNA segment, Chr 10, National Cardiovascular Center, Shionogi 22	null	null	null	null	null	null	null	null	null	null	null	null	null	null	null	null	null	null	null	null	null	null	null	null	null	null	null	null	null	null	null	null	null	null
MGI:88902	DNA Segment	D10Ncvs23	DNA segment, Chr 10, National Cardiovascular Center, Shionogi 23	null	null	null	null	null	null	null	null	null	null	null	null	null	null	null	null	null	null	null	null	null	null	null	null	null	null	null	null	null	null	null	null	null	null
MGI:88903	DNA Segment	D10Ncvs24	DNA segment, Chr 10, National Cardiovascular Center, Shionogi 24	null	null	null	null	null	null	null	null	null	null	null	null	null	null	null	null	null	null	null	null	null	null	null	null	null	null	null	null	null	null	null	null	null	null
MGI:88904	DNA Segment	D10Ncvs25	DNA segment, Chr 10, National Cardiovascular Center, Shionogi 25	null	null	null	null	null	null	null	null	null	null	null	null	null	null	null	null	null	null	null	null	null	null	null	null	null	null	null	null	null	null	null	null	null	null
MGI:88905	DNA Segment	D10Ncvs26	DNA segment, Chr 10, National Cardiovascular Center, Shionogi 26	null	null	null	null	null	null	null	null	null	null	null	null	null	null	null	null	null	null	null	null	null	null	null	null	null	null	null	null	null	null	null	null	null	null
MGI:88906	DNA Segment	D10Ncvs27	DNA segment, Chr 10, National Cardiovascular Center, Shionogi 27	null	null	null	null	null	null	null	null	null	null	null	null	null	null	null	null	null	null	null	null	null	null	null	null	null	null	null	null	null	null	null	null	null	null
MGI:88907	DNA Segment	D10Ncvs28	DNA segment, Chr 10, National Cardiovascular Center, Shionogi 28	null	null	null	null	null	null	null	null	null	null	null	null	null	null	null	null	null	null	null	null	null	null	null	null	null	null	null	null	null	null	null	null	null	null
MGI:88908	DNA Segment	D10Ncvs29	DNA segment, Chr 10, National Cardiovascular Center, Shionogi 29	null	null	null	null	null	null	null	null	null	null	null	null	null	null	null	null	null	null	null	null	null	null	null	null	null	null	null	null	null	null	null	null	null	null
MGI:88909	DNA Segment	D10Ncvs3	DNA segment, Chr 10, National Cardiovascular Center, Shionogi 3	null	null	null	null	null	null	null	null	null	null	null	null	null	null	null	null	null	null	null	null	null	null	null	null	null	null	null	null	null	null	null	null	null	null
MGI:88910	DNA Segment	D10Ncvs30	DNA segment, Chr 10, National Cardiovascular Center, Shionogi 30	null	null	null	null	null	null	null	null	null	null	null	null	null	null	null	null	null	null	null	null	null	null	null	null	null	null	null	null	null	null	null	null	null	null
MGI:88911	DNA Segment	D10Ncvs31	DNA segment, Chr 10, National Cardiovascular Center, Shionogi 31	null	null	null	null	null	null	null	null	null	null	null	null	null	null	null	null	null	null	null	null	null	null	null	null	null	null	null	null	null	null	null	null	null	null
MGI:88912	DNA Segment	D10Ncvs32	DNA segment, Chr 10, National Cardiovascular Center, Shionogi 32	null	null	null	null	null	null	null	null	null	null	null	null	null	null	null	null	null	null	null	null	null	null	null	null	null	null	null	null	null	null	null	null	null	null
MGI:88913	DNA Segment	D10Ncvs33	DNA segment, Chr 10, National Cardiovascular Center, Shionogi 33	null	null	null	null	null	null	null	null	null	null	null	null	null	null	null	null	null	null	null	null	null	null	null	null	null	null	null	null	null	null	null	null	null	null
MGI:88914	DNA Segment	D10Ncvs34	DNA segment, Chr 10, National Cardiovascular Center, Shionogi 34	null	null	null	null	null	null	null	null	null	null	null	null	null	null	null	null	null	null	null	null	null	null	null	null	null	null	null	null	null	null	null	null	null	null
MGI:88915	DNA Segment	D10Ncvs36	DNA segment, Chr 10, National Cardiovascular Center, Shionogi 36	null	null	null	null	null	null	null	null	null	null	null	null	null	null	null	null	null	null	null	null	null	null	null	null	null	null	null	null	null	null	null	null	null	null
MGI:88916	DNA Segment	D10Ncvs38	DNA segment, Chr 10, National Cardiovascular Center, Shionogi 38	null	null	null	null	null	null	null	null	null	null	null	null	null	null	null	null	null	null	null	null	null	null	null	null	null	null	null	null	null	null	null	null	null	null
MGI:88917	DNA Segment	D10Ncvs4	DNA segment, Chr 10, National Cardiovascular Center, Shionogi 4	null	null	null	null	null	null	null	null	null	null	null	null	null	null	null	null	null	null	null	null	null	null	null	null	null	null	null	null	null	null	null	null	null	null
MGI:88918	DNA Segment	D10Ncvs5	DNA segment, Chr 10, National Cardiovascular Center, Shionogi 5	null	null	null	null	null	null	null	null	null	null	null	null	null	null	null	null	null	null	null	null	null	null	null	null	null	null	null	null	null	null	null	null	null	null
MGI:88919	DNA Segment	D10Ncvs6	DNA segment, Chr 10, National Cardiovascular Center, Shionogi 6	null	null	null	null	null	null	null	null	null	null	null	null	null	null	null	null	null	null	null	null	null	null	null	null	null	null	null	null	null	null	null	null	null	null
MGI:88920	DNA Segment	D10Ncvs7	DNA segment, Chr 10, National Cardiovascular Center, Shionogi 7	null	null	null	null	null	null	null	null	null	null	null	null	null	null	null	null	null	null	null	null	null	null	null	null	null	null	null	null	null	null	null	null	null	null
MGI:88921	DNA Segment	D10Ncvs8	DNA segment, Chr 10, National Cardiovascular Center, Shionogi 8	null	null	null	null	null	null	null	null	null	null	null	null	null	null	null	null	null	null	null	null	null	null	null	null	null	null	null	null	null	null	null	null	null	null
MGI:88922	DNA Segment	D10Ncvs9	DNA segment, Chr 10, National Cardiovascular Center, Shionogi 9	null	null	null	null	null	null	null	null	null	null	null	null	null	null	null	null	null	null	null	null	null	null	null	null	null	null	null	null	null	null	null	null	null	null
MGI:88923	DNA Segment	D10Nds1	DNA segment, Chr 10, Nuffield Department of Surgery 1	null	null	null	null	null	null	null	null	null	null	null	null	null	null	null	null	null	null	null	null	null	null	null	null	null	null	null	null	null	null	null	null	null	null
MGI:88924	DNA Segment	D10Nds2	DNA segment, Chr 10, Nuffield Department of Surgery 2	null	null	null	null	null	null	null	null	null	null	null	null	null	null	null	null	null	null	null	null	null	null	null	null	null	null	null	null	null	null	null	null	null	null
MGI:88925	DNA Segment	D10Nds3	DNA segment, Chr 10, Nuffield Department of Surgery 3	null	null	null	null	null	null	null	null	null	null	null	null	null	null	null	null	null	null	null	null	null	null	null	null	null	null	null	null	null	null	null	null	null	null
MGI:88926	DNA Segment	D10Pas1	DNA segment, Chr 10, Pasteur Institute 1	null	null	null	null	null	null	null	null	null	null	null	null	null	null	null	null	null	null	null	null	null	null	null	null	null	null	null	null	null	null	null	null	null	null
MGI:88927	DNA Segment	D10Pas2	DNA segment, Chr 10, Pasteur Institute 2	null	null	null	null	null	null	null	null	null	null	null	null	null	null	null	null	null	null	null	null	null	null	null	null	null	null	null	null	null	null	null	null	null	null
MGI:88928	DNA Segment	D10Pas3	DNA segment, Chr 10, Pasteur Institute 3	null	null	null	null	null	null	null	null	null	null	null	null	null	null	null	null	null	null	null	null	null	null	null	null	null	null	null	null	null	null	null	null	null	null
MGI:88929	DNA Segment	D10Smh1	DNA segment, Chr 10, St. Mary's Hospital 1	null	null	null	null	null	null	null	null	null	null	null	null	null	null	null	null	null	null	null	null	null	null	null	null	null	null	null	null	null	null	null	null	null	null
MGI:88930	Gene	Reep3	receptor accessory protein 3	28193	10	66474256	66559605	-	NCBI Build 37	28193	10	66474256	66559605	-	ENSMUSG00000019873	10	66474256	66559605	-	null	null	null	null	null	null	null	null	null	null	null	null	null	null	null	null	null	null
MGI:88931	Gene	Apon	apolipoprotein N	28194	10	127691187	127692957	+	NCBI Build 37	28194	10	127691187	127692957	+	ENSMUSG00000051716	10	127691187	127692957	+	null	null	null	null	null	null	null	null	null	null	null	null	null	null	null	null	null	null
MGI:88933	DNA Segment	D11Bay1	DNA segment, Chr 11, Baylor 1	null	null	null	null	null	null	null	null	null	null	null	null	null	null	null	null	null	null	null	null	null	null	null	null	null	null	null	null	null	null	null	null	null	null
MGI:88934	DNA Segment	D11Bay2	DNA segment, Chr 11, Baylor 2	null	null	null	null	null	null	null	null	null	null	null	null	null	null	null	null	null	null	null	null	null	null	null	null	null	null	null	null	null	null	null	null	null	null
MGI:88935	DNA Segment	D11Bir1	DNA segment, Chr 11, Birkenmeier 1	null	null	null	null	null	null	null	null	null	null	null	null	null	null	null	null	null	null	null	null	null	null	null	null	null	null	null	null	null	null	null	null	null	null
MGI:88936	DNA Segment	D11Bir10	DNA segment, Chr 11, Birkenmeier 10	null	null	null	null	null	null	null	null	null	null	null	null	null	null	null	null	null	null	null	null	null	null	null	null	null	null	null	null	null	null	null	null	null	null
MGI:88937	DNA Segment	D11Bir11	DNA segment, Chr 11, Birkenmeier 11	null	null	null	null	null	null	null	null	null	null	null	null	null	null	null	null	null	null	null	null	null	null	null	null	null	null	null	null	null	null	null	null	null	null
MGI:88938	DNA Segment	D11Bir12	DNA segment, Chr 11, Birkenmeier 12	null	null	null	null	null	null	null	null	null	null	null	null	null	null	null	null	null	null	null	null	null	null	null	null	null	null	null	null	null	null	null	null	null	null
MGI:88939	DNA Segment	D11Bir13	DNA segment, Chr 11, Birkenmeier 13	null	null	null	null	null	null	null	null	null	null	null	null	null	null	null	null	null	null	null	null	null	null	null	null	null	null	null	null	null	null	null	null	null	null
MGI:88940	DNA Segment	D11Bir14	DNA segment, Chr 11, Birkenmeier 14	null	null	null	null	null	null	null	null	null	null	null	null	null	null	null	null	null	null	null	null	null	null	null	null	null	null	null	null	null	null	null	null	null	null
MGI:88941	DNA Segment	D11Bir15	DNA segment, Chr 11, Birkenmeier 15	null	null	null	null	null	null	null	null	null	null	null	null	null	null	null	null	null	null	null	null	null	null	null	null	null	null	null	null	null	null	null	null	null	null
MGI:88942	DNA Segment	D11Bir16	DNA segment, Chr 11, Birkenmeier 16	null	null	null	null	null	null	null	null	null	null	null	null	null	null	null	null	null	null	null	null	null	null	null	null	null	null	null	null	null	null	null	null	null	null
MGI:88943	DNA Segment	D11Bir2	DNA segment, Chr 11, Birkenmeier 2	null	null	null	null	null	null	null	null	null	null	null	null	null	null	null	null	null	null	null	null	null	null	null	null	null	null	null	null	null	null	null	null	null	null
MGI:88944	DNA Segment	D11Bir3	DNA segment, Chr 11, Birkenmeier 3	null	null	null	null	null	null	null	null	null	null	null	null	null	null	null	null	null	null	null	null	null	null	null	null	null	null	null	null	null	null	null	null	null	null
MGI:88945	DNA Segment	D11Bir4	DNA segment, Chr 11, Birkenmeier 4	null	null	null	null	null	null	null	null	null	null	null	null	null	null	null	null	null	null	null	null	null	null	null	null	null	null	null	null	null	null	null	null	null	null
MGI:88946	DNA Segment	D11Bir5	DNA segment, Chr 11, Birkenmeier 5	null	null	null	null	null	null	null	null	null	null	null	null	null	null	null	null	null	null	null	null	null	null	null	null	null	null	null	null	null	null	null	null	null	null
MGI:88947	DNA Segment	D11Bir6	DNA segment, Chr 11, Birkenmeier 6	null	null	null	null	null	null	null	null	null	null	null	null	null	null	null	null	null	null	null	null	null	null	null	null	null	null	null	null	null	null	null	null	null	null
MGI:88948	DNA Segment	D11Bir7	DNA segment, Chr 11, Birkenmeier 7	null	null	null	null	null	null	null	null	null	null	null	null	null	null	null	null	null	null	null	null	null	null	null	null	null	null	null	null	null	null	null	null	null	null
MGI:88949	DNA Segment	D11Bir8	DNA segment, Chr 11, Birkenmeier 8	null	null	null	null	null	null	null	null	null	null	null	null	null	null	null	null	null	null	null	null	null	null	null	null	null	null	null	null	null	null	null	null	null	null
MGI:88950	DNA Segment	D11Bir9	DNA segment, Chr 11, Birkenmeier 9	null	null	null	null	null	null	null	null	null	null	null	null	null	null	null	null	null	null	null	null	null	null	null	null	null	null	null	null	null	null	null	null	null	null
MGI:88951	DNA Segment	D11Byu1	DNA segment, Chr 11, Brigham Young University 1	null	null	null	null	null	null	null	null	null	null	null	null	null	null	null	null	null	null	null	null	null	null	null	null	null	null	null	null	null	null	null	null	null	null
MGI:88952	DNA Segment	D11Byu2	DNA segment, Chr 11, Brigham Young University 2	null	null	null	null	null	null	null	null	null	null	null	null	null	null	null	null	null	null	null	null	null	null	null	null	null	null	null	null	null	null	null	null	null	null
MGI:88953	DNA Segment	D11Byu3	DNA segment, Chr 11, Brigham Young University 3	null	null	null	null	null	null	null	null	null	null	null	null	null	null	null	null	null	null	null	null	null	null	null	null	null	null	null	null	null	null	null	null	null	null
MGI:88954	DNA Segment	D11Byu4	DNA segment, Chr 11, Brigham Young University 4	null	null	null	null	null	null	null	null	null	null	null	null	null	null	null	null	null	null	null	null	null	null	null	null	null	null	null	null	null	null	null	null	null	null
MGI:88955	DNA Segment	D11Cph1	DNA segment, Chr 11, CEPH 1	null	null	null	null	null	null	null	null	null	null	null	null	null	null	null	null	null	null	null	null	null	null	null	null	null	null	null	null	null	null	null	null	null	null
MGI:88956	DNA Segment	D11Cph10	DNA segment, Chr 11, CEPH 10	null	null	null	null	null	null	null	null	null	null	null	null	null	null	null	null	null	null	null	null	null	null	null	null	null	null	null	null	null	null	null	null	null	null
MGI:88957	DNA Segment	D11Cph11	DNA segment, Chr 11, CEPH 11	null	null	null	null	null	null	null	null	null	null	null	null	null	null	null	null	null	null	null	null	null	null	null	null	null	null	null	null	null	null	null	null	null	null
MGI:88958	DNA Segment	D11Cph2	DNA segment, Chr 11, CEPH 2	null	null	null	null	null	null	null	null	null	null	null	null	null	null	null	null	null	null	null	null	null	null	null	null	null	null	null	null	null	null	null	null	null	null
MGI:88959	DNA Segment	D11Cph3	DNA segment, Chr 11, CEPH 3	null	null	null	null	null	null	null	null	null	null	null	null	null	null	null	null	null	null	null	null	null	null	null	null	null	null	null	null	null	null	null	null	null	null
MGI:88960	DNA Segment	D11Cph4	DNA segment, Chr 11, CEPH 4	null	null	null	null	null	null	null	null	null	null	null	null	null	null	null	null	null	null	null	null	null	null	null	null	null	null	null	null	null	null	null	null	null	null
MGI:88961	DNA Segment	D11Cph5	DNA segment, Chr 11, CEPH 5	null	null	null	null	null	null	null	null	null	null	null	null	null	null	null	null	null	null	null	null	null	null	null	null	null	null	null	null	null	null	null	null	null	null
MGI:88962	DNA Segment	D11Cph6	DNA segment, Chr 11, CEPH 6	null	null	null	null	null	null	null	null	null	null	null	null	null	null	null	null	null	null	null	null	null	null	null	null	null	null	null	null	null	null	null	null	null	null
MGI:88963	DNA Segment	D11Cph7	DNA segment, Chr 11, CEPH 7	null	null	null	null	null	null	null	null	null	null	null	null	null	null	null	null	null	null	null	null	null	null	null	null	null	null	null	null	null	null	null	null	null	null
MGI:88964	DNA Segment	D11Cph8	DNA segment, Chr 11, CEPH 8	null	null	null	null	null	null	null	null	null	null	null	null	null	null	null	null	null	null	null	null	null	null	null	null	null	null	null	null	null	null	null	null	null	null
MGI:88965	DNA Segment	D11Cph9	DNA segment, Chr 11, CEPH 9	null	null	null	null	null	null	null	null	null	null	null	null	null	null	null	null	null	null	null	null	null	null	null	null	null	null	null	null	null	null	null	null	null	null
MGI:88966	DNA Segment	D11Dcw38	DNA segment, Chr 11, D. C. Ward 38	null	null	null	null	null	null	null	null	null	null	null	null	null	null	null	null	null	null	null	null	null	null	null	null	null	null	null	null	null	null	null	null	null	null
MGI:88967	DNA Segment	D11H17S28	DNA segment, Chr 11, human D17S28	null	null	null	null	null	null	null	null	null	null	null	null	null	null	null	null	null	null	null	null	null	null	null	null	null	null	null	null	null	null	null	null	null	null
MGI:88968	DNA Segment	D11H4S10	DNA segment, Chr 11, human D4S10	null	null	null	null	null	null	null	null	null	null	null	null	null	null	null	null	null	null	null	null	null	null	null	null	null	null	null	null	null	null	null	null	null	null
MGI:88969	DNA Segment	D11Jkn1e	DNA segment, Chr 11, Ian Jackson-1, expressed	null	null	null	null	null	null	null	null	null	null	null	null	null	null	null	null	null	null	null	null	null	null	null	null	null	null	null	null	null	null	null	null	null	null
MGI:88970	DNA Segment	D11Kyo1	DNA segment, Chr 11, Kyoto University 1	null	null	null	null	null	null	null	null	null	null	null	null	null	null	null	null	null	null	null	null	null	null	null	null	null	null	null	null	null	null	null	null	null	null
MGI:88971	DNA Segment	D11Leh1	DNA segment, Chr 11, Lehrach 1	null	null	null	null	null	null	null	null	null	null	null	null	null	null	null	null	null	null	null	null	null	null	null	null	null	null	null	null	null	null	null	null	null	null
MGI:88972	DNA Segment	D11Leh2	DNA segment, Chr 11, Lehrach 2	null	null	null	null	null	null	null	null	null	null	null	null	null	null	null	null	null	null	null	null	null	null	null	null	null	null	null	null	null	null	null	null	null	null
MGI:88973	DNA Segment	D11Ler1	DNA segment, Chr 11, Le Roy 1	null	null	null	null	null	null	null	null	null	null	null	null	null	null	null	null	null	null	null	null	null	null	null	null	null	null	null	null	null	null	null	null	null	null
MGI:88974	DNA Segment	D11Ler2	DNA segment, Chr 11, Le Roy 2	null	null	null	null	null	null	null	null	null	null	null	null	null	null	null	null	null	null	null	null	null	null	null	null	null	null	null	null	null	null	null	null	null	null
MGI:88975	DNA Segment	D11Ler3	DNA segment, Chr 11, Le Roy 3	null	null	null	null	null	null	null	null	null	null	null	null	null	null	null	null	null	null	null	null	null	null	null	null	null	null	null	null	null	null	null	null	null	null
MGI:88976	DNA Segment	D11Mc1	DNA segment, Chr 11, McClelland 1	null	null	null	null	null	null	null	null	null	null	null	null	null	null	null	null	null	null	null	null	null	null	null	null	null	null	null	null	null	null	null	null	null	null
MGI:88977	DNA Segment	D11Mcg1	DNA segment, Chr 11, McGill University 1	null	null	null	null	null	null	null	null	null	null	null	null	null	null	null	null	null	null	null	null	null	null	null	null	null	null	null	null	null	null	null	null	null	null
MGI:88978	DNA Segment	D11Mit1	DNA segment, Chr 11, Massachusetts Institute of Technology 1	null	null	null	null	null	null	null	null	null	null	null	null	null	null	null	null	null	null	null	null	null	11	3473585	3473738	null	null	null	null	null	null	null	null	null	null
MGI:88979	DNA Segment	D11Mit10	DNA segment, Chr 11, Massachusetts Institute of Technology 10	null	null	null	null	null	null	null	null	null	null	null	null	null	null	null	null	null	null	null	null	null	11	104473088	104473186	null	null	null	null	null	null	null	null	null	null
MGI:88980	DNA Segment	D11Mit100	DNA segment, Chr 11, Massachusetts Institute of Technology 100	null	null	null	null	null	null	null	null	null	null	null	null	null	null	null	null	null	null	null	null	null	11	110199671	110199779	null	null	null	null	null	null	null	null	null	null
MGI:88981	DNA Segment	D11Mit101	DNA segment, Chr 11, Massachusetts Institute of Technology 101	null	null	null	null	null	null	null	null	null	null	null	null	null	null	null	null	null	null	null	null	null	11	112514841	112515042	null	null	null	null	null	null	null	null	null	null
MGI:88982	DNA Segment	D11Mit102	DNA segment, Chr 11, Massachusetts Institute of Technology 102	null	null	null	null	null	null	null	null	null	null	null	null	null	null	null	null	null	null	null	null	null	11	116454363	116454524	null	null	null	null	null	null	null	null	null	null
MGI:88983	DNA Segment	D11Mit103	DNA segment, Chr 11, Massachusetts Institute of Technology 103	null	null	null	null	null	null	null	null	null	null	null	null	null	null	null	null	null	null	null	null	null	11	117028633	117028779	null	null	null	null	null	null	null	null	null	null
MGI:88984	DNA Segment	D11Mit104	DNA segment, Chr 11, Massachusetts Institute of Technology 104	null	null	null	null	null	null	null	null	null	null	null	null	null	null	null	null	null	null	null	null	null	11	119169630	119169788	null	null	null	null	null	null	null	null	null	null
MGI:88986	DNA Segment	D11Mit106	DNA segment, Chr 11, Massachusetts Institute of Technology 106	null	null	null	null	null	null	null	null	null	null	null	null	null	null	null	null	null	null	null	null	null	11	4170756	4170886	null	null	null	null	null	null	null	null	null	null
MGI:88987	DNA Segment	D11Mit107	DNA segment, Chr 11, Massachusetts Institute of Technology 107	null	null	null	null	null	null	null	null	null	null	null	null	null	null	null	null	null	null	null	null	null	11	69401199	69401486	null	null	null	null	null	null	null	null	null	null
MGI:88988	DNA Segment	D11Mit108	DNA segment, Chr 11, Massachusetts Institute of Technology 108	null	null	null	null	null	null	null	null	null	null	null	null	null	null	null	null	null	null	null	null	null	11	35855282	35855431	null	null	null	null	null	null	null	null	null	null
MGI:88989	DNA Segment	D11Mit109	DNA segment, Chr 11, Massachusetts Institute of Technology 109	null	null	null	null	null	null	null	null	null	null	null	null	null	null	null	null	null	null	null	null	null	11	37691255	37691504	null	null	null	null	null	null	null	null	null	null
MGI:88990	DNA Segment	D11Mit11	DNA segment, Chr 11, Massachusetts Institute of Technology 11	null	null	null	null	null	null	null	null	null	null	null	null	null	null	null	null	null	null	null	null	null	11	111810029	111810263	null	null	null	null	null	null	null	null	null	null
MGI:88991	DNA Segment	D11Mit110	DNA segment, Chr 11, Massachusetts Institute of Technology 110	null	null	null	null	null	null	null	null	null	null	null	null	null	null	null	null	null	null	null	null	null	11	39986966	39987145	null	null	null	null	null	null	null	null	null	null
MGI:88992	DNA Segment	D11Mit111	DNA segment, Chr 11, Massachusetts Institute of Technology 111	null	null	null	null	null	null	null	null	null	null	null	null	null	null	null	null	null	null	null	null	null	11	53431547	53431675	null	null	null	null	null	null	null	null	null	null
MGI:88993	DNA Segment	D11Mit112	DNA segment, Chr 11, Massachusetts Institute of Technology 112	null	null	null	null	null	null	null	null	null	null	null	null	null	null	null	null	null	null	null	null	null	11	58430706	58430788	null	null	null	null	null	null	null	null	null	null
MGI:88994	DNA Segment	D11Mit113	DNA segment, Chr 11, Massachusetts Institute of Technology 113	null	null	null	null	null	null	null	null	null	null	null	null	null	null	null	null	null	null	null	null	null	11	66363665	66363809	null	null	null	null	null	null	null	null	null	null
MGI:88995	DNA Segment	D5Mit1002	DNA segment, Chr 5, Massachusetts Institute of Technology 1002	null	null	null	null	null	null	null	null	null	null	null	null	null	null	null	null	null	null	null	null	null	5	106881973	106882122	null	null	null	null	null	null	null	null	null	null
MGI:88996	DNA Segment	D11Mit115	DNA segment, Chr 11, Massachusetts Institute of Technology 115	null	null	null	null	null	null	null	null	null	null	null	null	null	null	null	null	null	null	null	null	null	11	67452674	67452770	null	null	null	null	null	null	null	null	null	null
MGI:88997	DNA Segment	D11Mit116	DNA segment, Chr 11, Massachusetts Institute of Technology 116	null	null	null	null	null	null	null	null	null	null	null	null	null	null	null	null	null	null	null	null	null	11	76750327	76750461	null	null	null	null	null	null	null	null	null	null
MGI:88998	DNA Segment	D11Mit117	DNA segment, Chr 11, Massachusetts Institute of Technology 117	null	null	null	null	null	null	null	null	null	null	null	null	null	null	null	null	null	null	null	null	null	11	78583712	78583821	null	null	null	null	null	null	null	null	null	null
MGI:88999	DNA Segment	D11Mit118	DNA segment, Chr 11, Massachusetts Institute of Technology 118	null	null	null	null	null	null	null	null	null	null	null	null	null	null	null	null	null	null	null	null	null	11	80388090	80388260	null	null	null	null	null	null	null	null	null	null
MGI:89000	DNA Segment	D11Mit119	DNA segment, Chr 11, Massachusetts Institute of Technology 119	null	null	null	null	null	null	null	null	null	null	null	null	null	null	null	null	null	null	null	null	null	11	83521126	83521278	null	null	null	null	null	null	null	null	null	null
MGI:89001	DNA Segment	D11Mit12	DNA segment, Chr 11, Massachusetts Institute of Technology 12	null	null	null	null	null	null	null	null	null	null	null	null	null	null	null	null	null	null	null	null	null	11	113028359	113028497	null	null	null	null	null	null	null	null	null	null
MGI:89002	DNA Segment	D11Mit120	DNA segment, Chr 11, Massachusetts Institute of Technology 120	null	null	null	null	null	null	null	null	null	null	null	null	null	null	null	null	null	null	null	null	null	11	83403911	83404032	null	null	null	null	null	null	null	null	null	null
MGI:89003	DNA Segment	D11Mit121	DNA segment, Chr 11, Massachusetts Institute of Technology 121	null	null	null	null	null	null	null	null	null	null	null	null	null	null	null	null	null	null	null	null	null	11	84783528	84783647	null	null	null	null	null	null	null	null	null	null
MGI:89004	DNA Segment	D11Mit122	DNA segment, Chr 11, Massachusetts Institute of Technology 122	null	null	null	null	null	null	null	null	null	null	null	null	null	null	null	null	null	null	null	null	null	11	92909861	92909986	null	null	null	null	null	null	null	null	null	null
MGI:89005	DNA Segment	D11Mit123	DNA segment, Chr 11, Massachusetts Institute of Technology 123	null	null	null	null	null	null	null	null	null	null	null	null	null	null	null	null	null	null	null	null	null	11	99912037	99912350	null	null	null	null	null	null	null	null	null	null
MGI:89006	DNA Segment	D11Mit124	DNA segment, Chr 11, Massachusetts Institute of Technology 124	null	null	null	null	null	null	null	null	null	null	null	null	null	null	null	null	null	null	null	null	null	11	99051969	99052085	null	null	null	null	null	null	null	null	null	null
MGI:89007	DNA Segment	D11Mit125	DNA segment, Chr 11, Massachusetts Institute of Technology 125	null	null	null	null	null	null	null	null	null	null	null	null	null	null	null	null	null	null	null	null	null	11	101420175	101420393	null	null	null	null	null	null	null	null	null	null
MGI:89008	DNA Segment	D11Mit126	DNA segment, Chr 11, Massachusetts Institute of Technology 126	null	null	null	null	null	null	null	null	null	null	null	null	null	null	null	null	null	null	null	null	null	null	null	null	null	null	null	null	null	null	null	null	null	null
MGI:89009	DNA Segment	D11Mit127	DNA segment, Chr 11, Massachusetts Institute of Technology 127	null	null	null	null	null	null	null	null	null	null	null	null	null	null	null	null	null	null	null	null	null	11	106120685	106120833	null	null	null	null	null	null	null	null	null	null
MGI:89010	DNA Segment	D11Mit128	DNA segment, Chr 11, Massachusetts Institute of Technology 128	null	null	null	null	null	null	null	null	null	null	null	null	null	null	null	null	null	null	null	null	null	11	113780624	113780741	null	null	null	null	null	null	null	null	null	null
MGI:89011	DNA Segment	D11Mit129	DNA segment, Chr 11, Massachusetts Institute of Technology 129	null	null	null	null	null	null	null	null	null	null	null	null	null	null	null	null	null	null	null	null	null	11	8544797	8544934	null	null	null	null	null	null	null	null	null	null
MGI:89012	DNA Segment	D11Mit13	DNA segment, Chr 11, Massachusetts Institute of Technology 13	null	null	null	null	null	null	null	null	null	null	null	null	null	null	null	null	null	null	null	null	null	11	105836949	105837109	null	null	null	null	null	null	null	null	null	null
MGI:89013	DNA Segment	D11Mit130	DNA segment, Chr 11, Massachusetts Institute of Technology 130	null	null	null	null	null	null	null	null	null	null	null	null	null	null	null	null	null	null	null	null	null	11	44636046	44636245	null	null	null	null	null	null	null	null	null	null
MGI:89014	DNA Segment	D11Mit131	DNA segment, Chr 11, Massachusetts Institute of Technology 131	null	null	null	null	null	null	null	null	null	null	null	null	null	null	null	null	null	null	null	null	null	11	55969016	55969165	null	null	null	null	null	null	null	null	null	null
MGI:89015	DNA Segment	D11Mit132	DNA segment, Chr 11, Massachusetts Institute of Technology 132	null	null	null	null	null	null	null	null	null	null	null	null	null	null	null	null	null	null	null	null	null	11	99297401	99297516	null	null	null	null	null	null	null	null	null	null
MGI:89016	DNA Segment	D11Mit133	DNA segment, Chr 11, Massachusetts Institute of Technology 133	null	null	null	null	null	null	null	null	null	null	null	null	null	null	null	null	null	null	null	null	null	11	13352480	13352619	null	null	null	null	null	null	null	null	null	null
MGI:89017	DNA Segment	D11Mit134	DNA segment, Chr 11, Massachusetts Institute of Technology 134	null	null	null	null	null	null	null	null	null	null	null	null	null	null	null	null	null	null	null	null	null	11	31480603	31480711	null	null	null	null	null	null	null	null	null	null
MGI:89018	DNA Segment	D11Mit135	DNA segment, Chr 11, Massachusetts Institute of Technology 135	null	null	null	null	null	null	null	null	null	null	null	null	null	null	null	null	null	null	null	null	null	11	33566590	33566736	null	null	null	null	null	null	null	null	null	null
MGI:89019	DNA Segment	D11Mit136	DNA segment, Chr 11, Massachusetts Institute of Technology 136	null	null	null	null	null	null	null	null	null	null	null	null	null	null	null	null	null	null	null	null	null	11	41042341	41042536	null	null	null	null	null	null	null	null	null	null
MGI:89020	DNA Segment	D17Mit1002	DNA segment, Chr 17, Massachusetts Institute of Technology 1002	null	null	null	null	null	null	null	null	null	null	null	null	null	null	null	null	null	null	null	null	null	17	81311127	81311264	null	null	null	null	null	null	null	null	null	null
MGI:89021	DNA Segment	D11Mit138	DNA segment, Chr 11, Massachusetts Institute of Technology 138	null	null	null	null	null	null	null	null	null	null	null	null	null	null	null	null	null	null	null	null	null	11	49107980	49108121	null	null	null	null	null	null	null	null	null	null
MGI:89022	DNA Segment	D11Mit139	DNA segment, Chr 11, Massachusetts Institute of Technology 139	null	null	null	null	null	null	null	null	null	null	null	null	null	null	null	null	null	null	null	null	null	11	49023252	49023369	null	null	null	null	null	null	null	null	null	null
MGI:89023	DNA Segment	D11Mit14	DNA segment, Chr 11, Massachusetts Institute of Technology 14	null	null	null	null	null	null	null	null	null	null	null	null	null	null	null	null	null	null	null	null	null	11	98544969	98545124	null	null	null	null	null	null	null	null	null	null
MGI:89024	DNA Segment	D11Mit140	DNA segment, Chr 11, Massachusetts Institute of Technology 140	null	null	null	null	null	null	null	null	null	null	null	null	null	null	null	null	null	null	null	null	null	11	54016997	54017124	null	null	null	null	null	null	null	null	null	null
MGI:89025	DNA Segment	D11Mit141	DNA segment, Chr 11, Massachusetts Institute of Technology 141	null	null	null	null	null	null	null	null	null	null	null	null	null	null	null	null	null	null	null	null	null	11	52957335	52957483	null	null	null	null	null	null	null	null	null	null
MGI:89026	DNA Segment	D11Mit142	DNA segment, Chr 11, Massachusetts Institute of Technology 142	null	null	null	null	null	null	null	null	null	null	null	null	null	null	null	null	null	null	null	null	null	11	56498226	56498375	null	null	null	null	null	null	null	null	null	null
MGI:89027	DNA Segment	D11Mit143	DNA segment, Chr 11, Massachusetts Institute of Technology 143	null	null	null	null	null	null	null	null	null	null	null	null	null	null	null	null	null	null	null	null	null	11	57728239	57728330	null	null	null	null	null	null	null	null	null	null
MGI:89028	DNA Segment	D11Mit144	DNA segment, Chr 11, Massachusetts Institute of Technology 144	null	null	null	null	null	null	null	null	null	null	null	null	null	null	null	null	null	null	null	null	null	11	78732968	78733110	null	null	null	null	null	null	null	null	null	null
MGI:89029	DNA Segment	D11Mit145	DNA segment, Chr 11, Massachusetts Institute of Technology 145	null	null	null	null	null	null	null	null	null	null	null	null	null	null	null	null	null	null	null	null	null	11	97575993	97576143	null	null	null	null	null	null	null	null	null	null
MGI:89030	DNA Segment	D11Mit146	DNA segment, Chr 11, Massachusetts Institute of Technology 146	null	null	null	null	null	null	null	null	null	null	null	null	null	null	null	null	null	null	null	null	null	11	101803752	101803893	null	null	null	null	null	null	null	null	null	null
MGI:89031	DNA Segment	D11Mit147	DNA segment, Chr 11, Massachusetts Institute of Technology 147	null	null	null	null	null	null	null	null	null	null	null	null	null	null	null	null	null	null	null	null	null	11	106002166	106002259	null	null	null	null	null	null	null	null	null	null
MGI:89032	DNA Segment	D11Mit148	DNA segment, Chr 11, Massachusetts Institute of Technology 148	null	null	null	null	null	null	null	null	null	null	null	null	null	null	null	null	null	null	null	null	null	11	14702451	14702595	null	null	null	null	null	null	null	null	null	null
MGI:89033	DNA Segment	D9Mit1003	DNA segment, Chr 9, Massachusetts Institute of Technology 1003	null	null	null	null	null	null	null	null	null	null	null	null	null	null	null	null	null	null	null	null	null	9	46189714	46189857	null	null	null	null	null	null	null	null	null	null
MGI:89034	DNA Segment	D11Mit15	DNA segment, Chr 11, Massachusetts Institute of Technology 15	null	null	null	null	null	null	null	null	null	null	null	null	null	null	null	null	null	null	null	null	null	11	69761978	69762125	null	null	null	null	null	null	null	null	null	null
MGI:89035	DNA Segment	D11Mit150	DNA segment, Chr 11, Massachusetts Institute of Technology 150	null	null	null	null	null	null	null	null	null	null	null	null	null	null	null	null	null	null	null	null	null	11	12592721	12592911	null	null	null	null	null	null	null	null	null	null
MGI:89036	DNA Segment	D11Mit151	DNA segment, Chr 11, Massachusetts Institute of Technology 151	null	null	null	null	null	null	null	null	null	null	null	null	null	null	null	null	null	null	null	null	null	11	24848052	24848191	null	null	null	null	null	null	null	null	null	null
MGI:89037	DNA Segment	D11Mit152	DNA segment, Chr 11, Massachusetts Institute of Technology 152	null	null	null	null	null	null	null	null	null	null	null	null	null	null	null	null	null	null	null	null	null	11	24126273	24126405	null	null	null	null	null	null	null	null	null	null
MGI:89038	DNA Segment	D11Mit153	DNA segment, Chr 11, Massachusetts Institute of Technology 153	null	null	null	null	null	null	null	null	null	null	null	null	null	null	null	null	null	null	null	null	null	11	49635503	49635678	null	null	null	null	null	null	null	null	null	null
MGI:89039	DNA Segment	D11Mit154	DNA segment, Chr 11, Massachusetts Institute of Technology 154	null	null	null	null	null	null	null	null	null	null	null	null	null	null	null	null	null	null	null	null	null	11	51862023	51862135	null	null	null	null	null	null	null	null	null	null
MGI:89040	DNA Segment	D11Mit155a	DNA segment, Chr 11, Massachusetts Institute of Technology 155a	null	null	null	null	null	null	null	null	null	null	null	null	null	null	null	null	null	null	null	null	null	11	58641942	58642056	null	null	null	null	null	null	null	null	null	null
MGI:89041	DNA Segment	D11Mit156	DNA segment, Chr 11, Massachusetts Institute of Technology 156	null	null	null	null	null	null	null	null	null	null	null	null	null	null	null	null	null	null	null	null	null	11	63323910	63324021	null	null	null	null	null	null	null	null	null	null
MGI:89042	DNA Segment	D11Mit157	DNA segment, Chr 11, Massachusetts Institute of Technology 157	null	null	null	null	null	null	null	null	null	null	null	null	null	null	null	null	null	null	null	null	null	11	61805969	61806113	null	null	null	null	null	null	null	null	null	null
MGI:89043	DNA Segment	D11Mit158	DNA segment, Chr 11, Massachusetts Institute of Technology 158	null	null	null	null	null	null	null	null	null	null	null	null	null	null	null	null	null	null	null	null	null	11	87335265	87335414	null	null	null	null	null	null	null	null	null	null
MGI:89044	DNA Segment	D11Mit159	DNA segment, Chr 11, Massachusetts Institute of Technology 159	null	null	null	null	null	null	null	null	null	null	null	null	null	null	null	null	null	null	null	null	null	11	84967740	84967861	null	null	null	null	null	null	null	null	null	null
MGI:89045	DNA Segment	D11Mit16	DNA segment, Chr 11, Massachusetts Institute of Technology 16	null	null	null	null	null	null	null	null	null	null	null	null	null	null	null	null	null	null	null	null	null	11	4169563	4169684	null	null	null	null	null	null	null	null	null	null
MGI:89046	DNA Segment	D11Mit160	DNA segment, Chr 11, Massachusetts Institute of Technology 160	null	null	null	null	null	null	null	null	null	null	null	null	null	null	null	null	null	null	null	null	null	11	96756413	96756606	null	null	null	null	null	null	null	null	null	null
MGI:89047	DNA Segment	D11Mit161	DNA segment, Chr 11, Massachusetts Institute of Technology 161	null	null	null	null	null	null	null	null	null	null	null	null	null	null	null	null	null	null	null	null	null	11	108776738	108776872	null	null	null	null	null	null	null	null	null	null
MGI:89048	DNA Segment	D11Mit162	DNA segment, Chr 11, Massachusetts Institute of Technology 162	null	null	null	null	null	null	null	null	null	null	null	null	null	null	null	null	null	null	null	null	null	11	18146473	18146596	null	null	null	null	null	null	null	null	null	null
MGI:89049	DNA Segment	D11Mit163	DNA segment, Chr 11, Massachusetts Institute of Technology 163	null	null	null	null	null	null	null	null	null	null	null	null	null	null	null	null	null	null	null	null	null	11	27623171	27623304	null	null	null	null	null	null	null	null	null	null
MGI:89050	DNA Segment	D11Mit164	DNA segment, Chr 11, Massachusetts Institute of Technology 164	null	null	null	null	null	null	null	null	null	null	null	null	null	null	null	null	null	null	null	null	null	11	56786703	56786834	null	null	null	null	null	null	null	null	null	null
MGI:89051	DNA Segment	D11Mit165	DNA segment, Chr 11, Massachusetts Institute of Technology 165	null	null	null	null	null	null	null	null	null	null	null	null	null	null	null	null	null	null	null	null	null	11	85796804	85796945	null	null	null	null	null	null	null	null	null	null
MGI:89052	DNA Segment	D11Mit166	DNA segment, Chr 11, Massachusetts Institute of Technology 166	null	null	null	null	null	null	null	null	null	null	null	null	null	null	null	null	null	null	null	null	null	11	105282508	105282651	null	null	null	null	null	null	null	null	null	null
MGI:89053	DNA Segment	D11Mit167	DNA segment, Chr 11, Massachusetts Institute of Technology 167	null	null	null	null	null	null	null	null	null	null	null	null	null	null	null	null	null	null	null	null	null	11	113955231	113955378	null	null	null	null	null	null	null	null	null	null
MGI:89054	DNA Segment	D11Mit168	DNA segment, Chr 11, Massachusetts Institute of Technology 168	null	null	null	null	null	null	null	null	null	null	null	null	null	null	null	null	null	null	null	null	null	11	113108162	113108308	null	null	null	null	null	null	null	null	null	null
MGI:89055	DNA Segment	D11Mit169	DNA segment, Chr 11, Massachusetts Institute of Technology 169	null	null	null	null	null	null	null	null	null	null	null	null	null	null	null	null	null	null	null	null	null	11	25785875	25786014	null	null	null	null	null	null	null	null	null	null
MGI:89056	DNA Segment	D11Mit170	DNA segment, Chr 11, Massachusetts Institute of Technology 170	null	null	null	null	null	null	null	null	null	null	null	null	null	null	null	null	null	null	null	null	null	11	19074207	19074322	null	null	null	null	null	null	null	null	null	null
MGI:89057	DNA Segment	D11Mit171	DNA segment, Chr 11, Massachusetts Institute of Technology 171	null	null	null	null	null	null	null	null	null	null	null	null	null	null	null	null	null	null	null	null	null	11	20088522	20088657	null	null	null	null	null	null	null	null	null	null
MGI:89058	DNA Segment	D11Mit172	DNA segment, Chr 11, Massachusetts Institute of Technology 172	null	null	null	null	null	null	null	null	null	null	null	null	null	null	null	null	null	null	null	null	null	11	28752602	28752751	null	null	null	null	null	null	null	null	null	null
MGI:89059	DNA Segment	D11Mit173	DNA segment, Chr 11, Massachusetts Institute of Technology 173	null	null	null	null	null	null	null	null	null	null	null	null	null	null	null	null	null	null	null	null	null	11	33866086	33866219	null	null	null	null	null	null	null	null	null	null
MGI:89060	DNA Segment	D11Mit174	DNA segment, Chr 11, Massachusetts Institute of Technology 174	null	null	null	null	null	null	null	null	null	null	null	null	null	null	null	null	null	null	null	null	null	11	42407451	42407597	null	null	null	null	null	null	null	null	null	null
MGI:89061	DNA Segment	D11Mit175	DNA segment, Chr 11, Massachusetts Institute of Technology 175	null	null	null	null	null	null	null	null	null	null	null	null	null	null	null	null	null	null	null	null	null	11	44432983	44433094	null	null	null	null	null	null	null	null	null	null
MGI:89062	DNA Segment	D11Mit176	DNA segment, Chr 11, Massachusetts Institute of Technology 176	null	null	null	null	null	null	null	null	null	null	null	null	null	null	null	null	null	null	null	null	null	11	48301214	48301337	null	null	null	null	null	null	null	null	null	null
MGI:89063	DNA Segment	D11Mit177	DNA segment, Chr 11, Massachusetts Institute of Technology 177	null	null	null	null	null	null	null	null	null	null	null	null	null	null	null	null	null	null	null	null	null	11	65026387	65026517	null	null	null	null	null	null	null	null	null	null
MGI:89064	DNA Segment	D11Mit178	DNA segment, Chr 11, Massachusetts Institute of Technology 178	null	null	null	null	null	null	null	null	null	null	null	null	null	null	null	null	null	null	null	null	null	11	84989060	84989205	null	null	null	null	null	null	null	null	null	null
MGI:89065	DNA Segment	D11Mit179	DNA segment, Chr 11, Massachusetts Institute of Technology 179	null	null	null	null	null	null	null	null	null	null	null	null	null	null	null	null	null	null	null	null	null	11	89696613	89696777	null	null	null	null	null	null	null	null	null	null
MGI:89066	DNA Segment	D11Mit180	DNA segment, Chr 11, Massachusetts Institute of Technology 180	null	null	null	null	null	null	null	null	null	null	null	null	null	null	null	null	null	null	null	null	null	11	109107064	109107212	null	null	null	null	null	null	null	null	null	null
MGI:89067	DNA Segment	D11Mit181	DNA segment, Chr 11, Massachusetts Institute of Technology 181	null	null	null	null	null	null	null	null	null	null	null	null	null	null	null	null	null	null	null	null	null	11	109189664	109189789	null	null	null	null	null	null	null	null	null	null
MGI:89068	DNA Segment	D11Mit182	DNA segment, Chr 11, Massachusetts Institute of Technology 182	null	null	null	null	null	null	null	null	null	null	null	null	null	null	null	null	null	null	null	null	null	11	110237287	110237466	null	null	null	null	null	null	null	null	null	null
MGI:89069	DNA Segment	D11Mit183	DNA segment, Chr 11, Massachusetts Institute of Technology 183	null	null	null	null	null	null	null	null	null	null	null	null	null	null	null	null	null	null	null	null	null	11	114442126	114442231	null	null	null	null	null	null	null	null	null	null
MGI:89070	DNA Segment	D11Mit184	DNA segment, Chr 11, Massachusetts Institute of Technology 184	null	null	null	null	null	null	null	null	null	null	null	null	null	null	null	null	null	null	null	null	null	11	112354461	112354611	null	null	null	null	null	null	null	null	null	null
MGI:89071	DNA Segment	D11Mit185	DNA segment, Chr 11, Massachusetts Institute of Technology 185	null	null	null	null	null	null	null	null	null	null	null	null	null	null	null	null	null	null	null	null	null	11	27901274	27901464	null	null	null	null	null	null	null	null	null	null
MGI:89072	DNA Segment	D11Mit186	DNA segment, Chr 11, Massachusetts Institute of Technology 186	null	null	null	null	null	null	null	null	null	null	null	null	null	null	null	null	null	null	null	null	null	11	35049231	35049355	null	null	null	null	null	null	null	null	null	null
MGI:89073	DNA Segment	D13Mit1001	DNA segment, Chr 13, Massachusetts Institute of Technology 1001	null	null	null	null	null	null	null	null	null	null	null	null	null	null	null	null	null	null	null	null	null	13	23921745	23922013	null	null	null	null	null	null	null	null	null	null
MGI:89074	DNA Segment	D11Mit188	DNA segment, Chr 11, Massachusetts Institute of Technology 188	null	null	null	null	null	null	null	null	null	null	null	null	null	null	null	null	null	null	null	null	null	11	45146434	45146559	null	null	null	null	null	null	null	null	null	null
MGI:89075	DNA Segment	D11Mit189	DNA segment, Chr 11, Massachusetts Institute of Technology 189	null	null	null	null	null	null	null	null	null	null	null	null	null	null	null	null	null	null	null	null	null	11	45285671	45285802	null	null	null	null	null	null	null	null	null	null
MGI:89076	DNA Segment	D11Mit19	DNA segment, Chr 11, Massachusetts Institute of Technology 19	null	null	null	null	null	null	null	null	null	null	null	null	null	null	null	null	null	null	null	null	null	11	25322121	25322260	null	null	null	null	null	null	null	null	null	null
MGI:89077	DNA Segment	D11Mit190	DNA segment, Chr 11, Massachusetts Institute of Technology 190	null	null	null	null	null	null	null	null	null	null	null	null	null	null	null	null	null	null	null	null	null	11	47594981	47595127	null	null	null	null	null	null	null	null	null	null
MGI:89078	DNA Segment	D11Mit191	DNA segment, Chr 11, Massachusetts Institute of Technology 191	null	null	null	null	null	null	null	null	null	null	null	null	null	null	null	null	null	null	null	null	null	11	47702595	47702740	null	null	null	null	null	null	null	null	null	null
MGI:89079	DNA Segment	D11Mit192	DNA segment, Chr 11, Massachusetts Institute of Technology 192	null	null	null	null	null	null	null	null	null	null	null	null	null	null	null	null	null	null	null	null	null	null	null	null	null	null	null	null	null	null	null	null	null	null
MGI:89080	DNA Segment	D11Mit193	DNA segment, Chr 11, Massachusetts Institute of Technology 193	null	null	null	null	null	null	null	null	null	null	null	null	null	null	null	null	null	null	null	null	null	11	66151021	66151155	null	null	null	null	null	null	null	null	null	null
MGI:89081	DNA Segment	D11Mit194	DNA segment, Chr 11, Massachusetts Institute of Technology 194	null	null	null	null	null	null	null	null	null	null	null	null	null	null	null	null	null	null	null	null	null	11	73202815	73202944	null	null	null	null	null	null	null	null	null	null
MGI:89082	DNA Segment	D11Mit195	DNA segment, Chr 11, Massachusetts Institute of Technology 195	null	null	null	null	null	null	null	null	null	null	null	null	null	null	null	null	null	null	null	null	null	11	84654000	84654138	null	null	null	null	null	null	null	null	null	null
MGI:89083	DNA Segment	D11Mit196	DNA segment, Chr 11, Massachusetts Institute of Technology 196	null	null	null	null	null	null	null	null	null	null	null	null	null	null	null	null	null	null	null	null	null	null	null	null	null	null	null	null	null	null	null	null	null	null
MGI:89084	DNA Segment	D11Mit197	DNA segment, Chr 11, Massachusetts Institute of Technology 197	null	null	null	null	null	null	null	null	null	null	null	null	null	null	null	null	null	null	null	null	null	11	98539361	98539507	null	null	null	null	null	null	null	null	null	null
MGI:89085	DNA Segment	D11Mit198	DNA segment, Chr 11, Massachusetts Institute of Technology 198	null	null	null	null	null	null	null	null	null	null	null	null	null	null	null	null	null	null	null	null	null	11	99386766	99387061	null	null	null	null	null	null	null	null	null	null
MGI:89086	DNA Segment	D11Mit199	DNA segment, Chr 11, Massachusetts Institute of Technology 199	null	null	null	null	null	null	null	null	null	null	null	null	null	null	null	null	null	null	null	null	null	11	101749082	101749224	null	null	null	null	null	null	null	null	null	null
MGI:89087	DNA Segment	D11Mit2	DNA segment, Chr 11, Massachusetts Institute of Technology 2	null	null	null	null	null	null	null	null	null	null	null	null	null	null	null	null	null	null	null	null	null	11	12218640	12218746	null	null	null	null	null	null	null	null	null	null
MGI:89088	DNA Segment	D11Mit20	DNA segment, Chr 11, Massachusetts Institute of Technology 20	null	null	null	null	null	null	null	null	null	null	null	null	null	null	null	null	null	null	null	null	null	11	44552713	44552826	null	null	null	null	null	null	null	null	null	null
MGI:89089	DNA Segment	D11Mit200	DNA segment, Chr 11, Massachusetts Institute of Technology 200	null	null	null	null	null	null	null	null	null	null	null	null	null	null	null	null	null	null	null	null	null	11	101406904	101407028	null	null	null	null	null	null	null	null	null	null
MGI:89090	DNA Segment	D11Mit201	DNA segment, Chr 11, Massachusetts Institute of Technology 201	null	null	null	null	null	null	null	null	null	null	null	null	null	null	null	null	null	null	null	null	null	11	105894934	105895126	null	null	null	null	null	null	null	null	null	null
MGI:89091	DNA Segment	D11Mit202	DNA segment, Chr 11, Massachusetts Institute of Technology 202	null	null	null	null	null	null	null	null	null	null	null	null	null	null	null	null	null	null	null	null	null	11	111304538	111304736	null	null	null	null	null	null	null	null	null	null
MGI:89092	DNA Segment	D11Mit203	DNA segment, Chr 11, Massachusetts Institute of Technology 203	null	null	null	null	null	null	null	null	null	null	null	null	null	null	null	null	null	null	null	null	null	11	116224675	116224814	null	null	null	null	null	null	null	null	null	null
MGI:89093	DNA Segment	D11Mit204	DNA segment, Chr 11, Massachusetts Institute of Technology 204	null	null	null	null	null	null	null	null	null	null	null	null	null	null	null	null	null	null	null	null	null	11	12510930	12511070	null	null	null	null	null	null	null	null	null	null
MGI:89094	DNA Segment	D11Mit205	DNA segment, Chr 11, Massachusetts Institute of Technology 205	null	null	null	null	null	null	null	null	null	null	null	null	null	null	null	null	null	null	null	null	null	11	33093299	33093402	null	null	null	null	null	null	null	null	null	null
MGI:89095	DNA Segment	D11Mit206	DNA segment, Chr 11, Massachusetts Institute of Technology 206	null	null	null	null	null	null	null	null	null	null	null	null	null	null	null	null	null	null	null	null	null	11	44459827	44459969	null	null	null	null	null	null	null	null	null	null
MGI:89096	DNA Segment	D11Mit207	DNA segment, Chr 11, Massachusetts Institute of Technology 207	null	null	null	null	null	null	null	null	null	null	null	null	null	null	null	null	null	null	null	null	null	11	54938791	54938885	null	null	null	null	null	null	null	null	null	null
MGI:89097	DNA Segment	D11Mit208	DNA segment, Chr 11, Massachusetts Institute of Technology 208	null	null	null	null	null	null	null	null	null	null	null	null	null	null	null	null	null	null	null	null	null	11	58413231	58413359	null	null	null	null	null	null	null	null	null	null
MGI:89098	DNA Segment	D11Mit209	DNA segment, Chr 11, Massachusetts Institute of Technology 209	null	null	null	null	null	null	null	null	null	null	null	null	null	null	null	null	null	null	null	null	null	11	66722676	66722770	null	null	null	null	null	null	null	null	null	null
MGI:89099	DNA Segment	D11Mit21	DNA segment, Chr 11, Massachusetts Institute of Technology 21	null	null	null	null	null	null	null	null	null	null	null	null	null	null	null	null	null	null	null	null	null	11	43988450	43988606	null	null	null	null	null	null	null	null	null	null
MGI:89100	DNA Segment	D11Mit210	DNA segment, Chr 11, Massachusetts Institute of Technology 210	null	null	null	null	null	null	null	null	null	null	null	null	null	null	null	null	null	null	null	null	null	11	70433376	70433505	null	null	null	null	null	null	null	null	null	null
MGI:89101	DNA Segment	D11Mit211	DNA segment, Chr 11, Massachusetts Institute of Technology 211	null	null	null	null	null	null	null	null	null	null	null	null	null	null	null	null	null	null	null	null	null	11	86262879	86263016	null	null	null	null	null	null	null	null	null	null
MGI:89102	DNA Segment	D11Mit212	DNA segment, Chr 11, Massachusetts Institute of Technology 212	null	null	null	null	null	null	null	null	null	null	null	null	null	null	null	null	null	null	null	null	null	11	88670076	88670216	null	null	null	null	null	null	null	null	null	null
MGI:89103	DNA Segment	D11Mit213	DNA segment, Chr 11, Massachusetts Institute of Technology 213	null	null	null	null	null	null	null	null	null	null	null	null	null	null	null	null	null	null	null	null	null	11	94407671	94407810	null	null	null	null	null	null	null	null	null	null
MGI:89104	DNA Segment	D11Mit214	DNA segment, Chr 11, Massachusetts Institute of Technology 214	null	null	null	null	null	null	null	null	null	null	null	null	null	null	null	null	null	null	null	null	null	11	114991785	114991932	null	null	null	null	null	null	null	null	null	null
MGI:89105	DNA Segment	D11Mit22	DNA segment, Chr 11, Massachusetts Institute of Technology 22	null	null	null	null	null	null	null	null	null	null	null	null	null	null	null	null	null	null	null	null	null	null	null	null	null	null	null	null	null	null	null	null	null	null
MGI:89106	DNA Segment	D11Mit23	DNA segment, Chr 11, Massachusetts Institute of Technology 23	null	null	null	null	null	null	null	null	null	null	null	null	null	null	null	null	null	null	null	null	null	11	54049428	54049549	null	null	null	null	null	null	null	null	null	null
MGI:89107	DNA Segment	D11Mit24	DNA segment, Chr 11, Massachusetts Institute of Technology 24	null	null	null	null	null	null	null	null	null	null	null	null	null	null	null	null	null	null	null	null	null	11	53266828	53267064	null	null	null	null	null	null	null	null	null	null
MGI:89108	DNA Segment	D11Mit25	DNA segment, Chr 11, Massachusetts Institute of Technology 25	null	null	null	null	null	null	null	null	null	null	null	null	null	null	null	null	null	null	null	null	null	null	null	null	null	null	null	null	null	null	null	null	null	null
MGI:89109	DNA Segment	D11Mit26	DNA segment, Chr 11, Massachusetts Institute of Technology 26	null	null	null	null	null	null	null	null	null	null	null	null	null	null	null	null	null	null	null	null	null	11	60325202	60325392	null	null	null	null	null	null	null	null	null	null
MGI:89110	DNA Segment	D11Mit27	DNA segment, Chr 11, Massachusetts Institute of Technology 27	null	null	null	null	null	null	null	null	null	null	null	null	null	null	null	null	null	null	null	null	null	11	67870192	67870293	null	null	null	null	null	null	null	null	null	null
MGI:89111	DNA Segment	D11Mit28	DNA segment, Chr 11, Massachusetts Institute of Technology 28	null	null	null	null	null	null	null	null	null	null	null	null	null	null	null	null	null	null	null	null	null	11	68373862	68374010	null	null	null	null	null	null	null	null	null	null
MGI:89112	DNA Segment	D11Mit29	DNA segment, Chr 11, Massachusetts Institute of Technology 29	null	null	null	null	null	null	null	null	null	null	null	null	null	null	null	null	null	null	null	null	null	11	69607483	69607623	null	null	null	null	null	null	null	null	null	null
MGI:89113	DNA Segment	D11Mit30	DNA segment, Chr 11, Massachusetts Institute of Technology 30	null	null	null	null	null	null	null	null	null	null	null	null	null	null	null	null	null	null	null	null	null	11	69607486	69607663	null	null	null	null	null	null	null	null	null	null
MGI:89114	DNA Segment	D11Mit31	DNA segment, Chr 11, Massachusetts Institute of Technology 31	null	null	null	null	null	null	null	null	null	null	null	null	null	null	null	null	null	null	null	null	null	null	null	null	null	null	null	null	null	null	null	null	null	null
MGI:89115	DNA Segment	D11Mit32	DNA segment, Chr 11, Massachusetts Institute of Technology 32	null	null	null	null	null	null	null	null	null	null	null	null	null	null	null	null	null	null	null	null	null	11	79082743	79082903	null	null	null	null	null	null	null	null	null	null
MGI:89116	DNA Segment	D11Mit33	DNA segment, Chr 11, Massachusetts Institute of Technology 33	null	null	null	null	null	null	null	null	null	null	null	null	null	null	null	null	null	null	null	null	null	11	81588751	81588878	null	null	null	null	null	null	null	null	null	null
MGI:89117	DNA Segment	D11Mit34	DNA segment, Chr 11, Massachusetts Institute of Technology 34	null	null	null	null	null	null	null	null	null	null	null	null	null	null	null	null	null	null	null	null	null	11	79078681	79078829	null	null	null	null	null	null	null	null	null	null
MGI:89118	DNA Segment	D11Mit35	DNA segment, Chr 11, Massachusetts Institute of Technology 35	null	null	null	null	null	null	null	null	null	null	null	null	null	null	null	null	null	null	null	null	null	null	null	null	null	null	null	null	null	null	null	null	null	null
MGI:89119	DNA Segment	D11Mit36	DNA segment, Chr 11, Massachusetts Institute of Technology 36	null	null	null	null	null	null	null	null	null	null	null	null	null	null	null	null	null	null	null	null	null	11	83656096	83656328	null	null	null	null	null	null	null	null	null	null
MGI:89120	DNA Segment	D11Mit37	DNA segment, Chr 11, Massachusetts Institute of Technology 37	null	null	null	null	null	null	null	null	null	null	null	null	null	null	null	null	null	null	null	null	null	11	81753012	81753149	null	null	null	null	null	null	null	null	null	null
MGI:89121	DNA Segment	D11Mit38	DNA segment, Chr 11, Massachusetts Institute of Technology 38	null	null	null	null	null	null	null	null	null	null	null	null	null	null	null	null	null	null	null	null	null	null	null	null	null	null	null	null	null	null	null	null	null	null
MGI:89122	DNA Segment	D11Mit39	DNA segment, Chr 11, Massachusetts Institute of Technology 39	null	null	null	null	null	null	null	null	null	null	null	null	null	null	null	null	null	null	null	null	null	11	87613874	87614042	null	null	null	null	null	null	null	null	null	null
MGI:89123	DNA Segment	D11Mit4	DNA segment, Chr 11, Massachusetts Institute of Technology 4	null	null	null	null	null	null	null	null	null	null	null	null	null	null	null	null	null	null	null	null	null	11	68422759	68423006	null	null	null	null	null	null	null	null	null	null
MGI:89124	DNA Segment	D11Mit40	DNA segment, Chr 11, Massachusetts Institute of Technology 40	null	null	null	null	null	null	null	null	null	null	null	null	null	null	null	null	null	null	null	null	null	11	79078685	79078891	null	null	null	null	null	null	null	null	null	null
MGI:89125	DNA Segment	D11Mit41	DNA segment, Chr 11, Massachusetts Institute of Technology 41	null	null	null	null	null	null	null	null	null	null	null	null	null	null	null	null	null	null	null	null	null	11	88937292	88937426	null	null	null	null	null	null	null	null	null	null
MGI:89126	DNA Segment	D11Mit42	DNA segment, Chr 11, Massachusetts Institute of Technology 42	null	null	null	null	null	null	null	null	null	null	null	null	null	null	null	null	null	null	null	null	null	11	112986166	112986281	null	null	null	null	null	null	null	null	null	null
MGI:89127	DNA Segment	D11Mit48	DNA segment, Chr 11, Massachusetts Institute of Technology 48	null	null	null	null	null	null	null	null	null	null	null	null	null	null	null	null	null	null	null	null	null	11	117993078	117993212	null	null	null	null	null	null	null	null	null	null
MGI:89128	DNA Segment	D11Mit49	DNA segment, Chr 11, Massachusetts Institute of Technology 49	null	null	null	null	null	null	null	null	null	null	null	null	null	null	null	null	null	null	null	null	null	11	118003606	118003761	null	null	null	null	null	null	null	null	null	null
MGI:89129	DNA Segment	D11Mit5	DNA segment, Chr 11, Massachusetts Institute of Technology 5	null	null	null	null	null	null	null	null	null	null	null	null	null	null	null	null	null	null	null	null	null	11	67000867	67001087	null	null	null	null	null	null	null	null	null	null
MGI:89130	DNA Segment	D11Mit50	DNA segment, Chr 11, Massachusetts Institute of Technology 50	null	null	null	null	null	null	null	null	null	null	null	null	null	null	null	null	null	null	null	null	null	null	null	null	null	null	null	null	null	null	null	null	null	null
MGI:89131	DNA Segment	D11Mit51	DNA segment, Chr 11, Massachusetts Institute of Technology 51	null	null	null	null	null	null	null	null	null	null	null	null	null	null	null	null	null	null	null	null	null	11	36205252	36205390	null	null	null	null	null	null	null	null	null	null
MGI:89132	DNA Segment	D11Mit52	DNA segment, Chr 11, Massachusetts Institute of Technology 52	null	null	null	null	null	null	null	null	null	null	null	null	null	null	null	null	null	null	null	null	null	null	null	null	null	null	null	null	null	null	null	null	null	null
MGI:89133	DNA Segment	D11Mit53	DNA segment, Chr 11, Massachusetts Institute of Technology 53	null	null	null	null	null	null	null	null	null	null	null	null	null	null	null	null	null	null	null	null	null	11	32177092	32177321	null	null	null	null	null	null	null	null	null	null
MGI:89134	DNA Segment	D11Mit54	DNA segment, Chr 11, Massachusetts Institute of Technology 54	null	null	null	null	null	null	null	null	null	null	null	null	null	null	null	null	null	null	null	null	null	11	96146953	96147090	null	null	null	null	null	null	null	null	null	null
MGI:89135	DNA Segment	D11Mit56	DNA segment, Chr 11, Massachusetts Institute of Technology 56	null	null	null	null	null	null	null	null	null	null	null	null	null	null	null	null	null	null	null	null	null	11	87274744	87274926	null	null	null	null	null	null	null	null	null	null
MGI:89136	DNA Segment	D11Mit58	DNA segment, Chr 11, Massachusetts Institute of Technology 58	null	null	null	null	null	null	null	null	null	null	null	null	null	null	null	null	null	null	null	null	null	11	104437751	104437983	null	null	null	null	null	null	null	null	null	null
MGI:89137	DNA Segment	D11Mit59	DNA segment, Chr 11, Massachusetts Institute of Technology 59	null	null	null	null	null	null	null	null	null	null	null	null	null	null	null	null	null	null	null	null	null	11	100005878	100006113	null	null	null	null	null	null	null	null	null	null
MGI:89138	DNA Segment	D11Mit60	DNA segment, Chr 11, Massachusetts Institute of Technology 60	null	null	null	null	null	null	null	null	null	null	null	null	null	null	null	null	null	null	null	null	null	11	69547160	69547464	null	null	null	null	null	null	null	null	null	null
MGI:89139	DNA Segment	D11Mit61	DNA segment, Chr 11, Massachusetts Institute of Technology 61	null	null	null	null	null	null	null	null	null	null	null	null	null	null	null	null	null	null	null	null	null	11	112374453	112374590	null	null	null	null	null	null	null	null	null	null
MGI:89140	DNA Segment	D11Mit62	DNA segment, Chr 11, Massachusetts Institute of Technology 62	null	null	null	null	null	null	null	null	null	null	null	null	null	null	null	null	null	null	null	null	null	11	8926228	8926377	null	null	null	null	null	null	null	null	null	null
MGI:89141	DNA Segment	D11Mit63	DNA segment, Chr 11, Massachusetts Institute of Technology 63	null	null	null	null	null	null	null	null	null	null	null	null	null	null	null	null	null	null	null	null	null	11	17006178	17006316	null	null	null	null	null	null	null	null	null	null
MGI:89142	DNA Segment	D11Mit64	DNA segment, Chr 11, Massachusetts Institute of Technology 64	null	null	null	null	null	null	null	null	null	null	null	null	null	null	null	null	null	null	null	null	null	11	55855553	55855725	null	null	null	null	null	null	null	null	null	null
MGI:89143	DNA Segment	D11Mit65	DNA segment, Chr 11, Massachusetts Institute of Technology 65	null	null	null	null	null	null	null	null	null	null	null	null	null	null	null	null	null	null	null	null	null	null	null	null	null	null	null	null	null	null	null	null	null	null
MGI:89144	DNA Segment	D11Mit66	DNA segment, Chr 11, Massachusetts Institute of Technology 66	null	null	null	null	null	null	null	null	null	null	null	null	null	null	null	null	null	null	null	null	null	11	82507720	82507874	null	null	null	null	null	null	null	null	null	null
MGI:89145	DNA Segment	D11Mit67	DNA segment, Chr 11, Massachusetts Institute of Technology 67	null	null	null	null	null	null	null	null	null	null	null	null	null	null	null	null	null	null	null	null	null	11	96868181	96868314	null	null	null	null	null	null	null	null	null	null
MGI:89146	DNA Segment	D11Mit68	DNA segment, Chr 11, Massachusetts Institute of Technology 68	null	null	null	null	null	null	null	null	null	null	null	null	null	null	null	null	null	null	null	null	null	11	81631984	81632207	null	null	null	null	null	null	null	null	null	null
MGI:89147	DNA Segment	D11Mit69	DNA segment, Chr 11, Massachusetts Institute of Technology 69	null	null	null	null	null	null	null	null	null	null	null	null	null	null	null	null	null	null	null	null	null	11	120857487	120857653	null	null	null	null	null	null	null	null	null	null
MGI:89148	DNA Segment	D11Mit7	DNA segment, Chr 11, Massachusetts Institute of Technology 7	null	null	null	null	null	null	null	null	null	null	null	null	null	null	null	null	null	null	null	null	null	11	75901156	75901302	null	null	null	null	null	null	null	null	null	null
MGI:89149	DNA Segment	D11Mit70	DNA segment, Chr 11, Massachusetts Institute of Technology 70	null	null	null	null	null	null	null	null	null	null	null	null	null	null	null	null	null	null	null	null	null	11	94034267	94034406	null	null	null	null	null	null	null	null	null	null
MGI:89150	DNA Segment	D11Mit71	DNA segment, Chr 11, Massachusetts Institute of Technology 71	null	null	null	null	null	null	null	null	null	null	null	null	null	null	null	null	null	null	null	null	null	11	6830280	6830490	null	null	null	null	null	null	null	null	null	null
MGI:89151	DNA Segment	D11Mit72	DNA segment, Chr 11, Massachusetts Institute of Technology 72	null	null	null	null	null	null	null	null	null	null	null	null	null	null	null	null	null	null	null	null	null	11	4457899	4458061	null	null	null	null	null	null	null	null	null	null
MGI:89152	DNA Segment	D11Mit73	DNA segment, Chr 11, Massachusetts Institute of Technology 73	null	null	null	null	null	null	null	null	null	null	null	null	null	null	null	null	null	null	null	null	null	null	null	null	null	null	null	null	null	null	null	null	null	null
MGI:89153	DNA Segment	D11Mit74	DNA segment, Chr 11, Massachusetts Institute of Technology 74	null	null	null	null	null	null	null	null	null	null	null	null	null	null	null	null	null	null	null	null	null	11	5226908	5227125	null	null	null	null	null	null	null	null	null	null
MGI:89154	DNA Segment	D11Mit75	DNA segment, Chr 11, Massachusetts Institute of Technology 75	null	null	null	null	null	null	null	null	null	null	null	null	null	null	null	null	null	null	null	null	null	11	16548406	16548531	null	null	null	null	null	null	null	null	null	null
MGI:89155	DNA Segment	D11Mit76	DNA segment, Chr 11, Massachusetts Institute of Technology 76	null	null	null	null	null	null	null	null	null	null	null	null	null	null	null	null	null	null	null	null	null	11	16598155	16598304	null	null	null	null	null	null	null	null	null	null
MGI:89156	DNA Segment	D11Mit77	DNA segment, Chr 11, Massachusetts Institute of Technology 77	null	null	null	null	null	null	null	null	null	null	null	null	null	null	null	null	null	null	null	null	null	11	17731969	17732121	null	null	null	null	null	null	null	null	null	null
MGI:89157	DNA Segment	D11Mit78	DNA segment, Chr 11, Massachusetts Institute of Technology 78	null	null	null	null	null	null	null	null	null	null	null	null	null	null	null	null	null	null	null	null	null	11	17844334	17844436	null	null	null	null	null	null	null	null	null	null
MGI:89158	DNA Segment	D11Mit79	DNA segment, Chr 11, Massachusetts Institute of Technology 79	null	null	null	null	null	null	null	null	null	null	null	null	null	null	null	null	null	null	null	null	null	11	19645820	19645969	null	null	null	null	null	null	null	null	null	null
MGI:89159	DNA Segment	D11Mit8	DNA segment, Chr 11, Massachusetts Institute of Technology 8	null	null	null	null	null	null	null	null	null	null	null	null	null	null	null	null	null	null	null	null	null	11	79736435	79736588	null	null	null	null	null	null	null	null	null	null
MGI:89160	DNA Segment	D11Mit80	DNA segment, Chr 11, Massachusetts Institute of Technology 80	null	null	null	null	null	null	null	null	null	null	null	null	null	null	null	null	null	null	null	null	null	11	20477142	20477316	null	null	null	null	null	null	null	null	null	null
MGI:89161	DNA Segment	D11Mit81	DNA segment, Chr 11, Massachusetts Institute of Technology 81	null	null	null	null	null	null	null	null	null	null	null	null	null	null	null	null	null	null	null	null	null	11	25078679	25078865	null	null	null	null	null	null	null	null	null	null
MGI:89162	DNA Segment	D11Mit82	DNA segment, Chr 11, Massachusetts Institute of Technology 82	null	null	null	null	null	null	null	null	null	null	null	null	null	null	null	null	null	null	null	null	null	11	25961780	25961942	null	null	null	null	null	null	null	null	null	null
MGI:89163	DNA Segment	D11Mit83	DNA segment, Chr 11, Massachusetts Institute of Technology 83	null	null	null	null	null	null	null	null	null	null	null	null	null	null	null	null	null	null	null	null	null	11	28742976	28743105	null	null	null	null	null	null	null	null	null	null
MGI:89164	DNA Segment	D11Mit84	DNA segment, Chr 11, Massachusetts Institute of Technology 84	null	null	null	null	null	null	null	null	null	null	null	null	null	null	null	null	null	null	null	null	null	11	34433052	34433182	null	null	null	null	null	null	null	null	null	null
MGI:89165	DNA Segment	D11Mit85	DNA segment, Chr 11, Massachusetts Institute of Technology 85	null	null	null	null	null	null	null	null	null	null	null	null	null	null	null	null	null	null	null	null	null	null	null	null	null	null	null	null	null	null	null	null	null	null
MGI:89166	DNA Segment	D11Mit86	DNA segment, Chr 11, Massachusetts Institute of Technology 86	null	null	null	null	null	null	null	null	null	null	null	null	null	null	null	null	null	null	null	null	null	11	54003617	54003740	null	null	null	null	null	null	null	null	null	null
MGI:89167	DNA Segment	D11Mit87	DNA segment, Chr 11, Massachusetts Institute of Technology 87	null	null	null	null	null	null	null	null	null	null	null	null	null	null	null	null	null	null	null	null	null	11	52157268	52157406	null	null	null	null	null	null	null	null	null	null
MGI:89168	DNA Segment	D11Mit88	DNA segment, Chr 11, Massachusetts Institute of Technology 88	null	null	null	null	null	null	null	null	null	null	null	null	null	null	null	null	null	null	null	null	null	11	62964789	62965039	null	null	null	null	null	null	null	null	null	null
MGI:89169	DNA Segment	D11Mit89	DNA segment, Chr 11, Massachusetts Institute of Technology 89	null	null	null	null	null	null	null	null	null	null	null	null	null	null	null	null	null	null	null	null	null	11	66939507	66939655	null	null	null	null	null	null	null	null	null	null
MGI:89170	DNA Segment	D11Mit90	DNA segment, Chr 11, Massachusetts Institute of Technology 90	null	null	null	null	null	null	null	null	null	null	null	null	null	null	null	null	null	null	null	null	null	11	70313264	70313413	null	null	null	null	null	null	null	null	null	null
MGI:89171	DNA Segment	D11Mit91	DNA segment, Chr 11, Massachusetts Institute of Technology 91	null	null	null	null	null	null	null	null	null	null	null	null	null	null	null	null	null	null	null	null	null	11	78948088	78948254	null	null	null	null	null	null	null	null	null	null
MGI:89172	DNA Segment	D11Mit92	DNA segment, Chr 11, Massachusetts Institute of Technology 92	null	null	null	null	null	null	null	null	null	null	null	null	null	null	null	null	null	null	null	null	null	11	80618403	80618536	null	null	null	null	null	null	null	null	null	null
MGI:89173	DNA Segment	D11Mit93	DNA segment, Chr 11, Massachusetts Institute of Technology 93	null	null	null	null	null	null	null	null	null	null	null	null	null	null	null	null	null	null	null	null	null	11	81577614	81577814	null	null	null	null	null	null	null	null	null	null
MGI:89174	DNA Segment	D11Mit94	DNA segment, Chr 11, Massachusetts Institute of Technology 94	null	null	null	null	null	null	null	null	null	null	null	null	null	null	null	null	null	null	null	null	null	11	79088251	79088376	null	null	null	null	null	null	null	null	null	null
MGI:89175	DNA Segment	D11Mit95	DNA segment, Chr 11, Massachusetts Institute of Technology 95	null	null	null	null	null	null	null	null	null	null	null	null	null	null	null	null	null	null	null	null	null	11	79900839	79901000	null	null	null	null	null	null	null	null	null	null
MGI:89176	DNA Segment	D11Mit96	DNA segment, Chr 11, Massachusetts Institute of Technology 96	null	null	null	null	null	null	null	null	null	null	null	null	null	null	null	null	null	null	null	null	null	11	78925243	78925397	null	null	null	null	null	null	null	null	null	null
MGI:89177	DNA Segment	D11Mit97	DNA segment, Chr 11, Massachusetts Institute of Technology 97	null	null	null	null	null	null	null	null	null	null	null	null	null	null	null	null	null	null	null	null	null	11	83416806	83417067	null	null	null	null	null	null	null	null	null	null
MGI:89178	DNA Segment	D11Mit98	DNA segment, Chr 11, Massachusetts Institute of Technology 98	null	null	null	null	null	null	null	null	null	null	null	null	null	null	null	null	null	null	null	null	null	11	96724981	96725107	null	null	null	null	null	null	null	null	null	null
MGI:89179	DNA Segment	D11Mit99	DNA segment, Chr 11, Massachusetts Institute of Technology 99	null	null	null	null	null	null	null	null	null	null	null	null	null	null	null	null	null	null	null	null	null	11	99510152	99510273	null	null	null	null	null	null	null	null	null	null
MGI:89180	DNA Segment	D11Ncvs1	DNA segment, Chr 11, National Cardiovascular Center, Shionogi 1	null	null	null	null	null	null	null	null	null	null	null	null	null	null	null	null	null	null	null	null	null	null	null	null	null	null	null	null	null	null	null	null	null	null
MGI:89181	DNA Segment	D11Ncvs10	DNA segment, Chr 11, National Cardiovascular Center, Shionogi 10	null	null	null	null	null	null	null	null	null	null	null	null	null	null	null	null	null	null	null	null	null	null	null	null	null	null	null	null	null	null	null	null	null	null
MGI:89182	DNA Segment	D11Ncvs11	DNA segment, Chr 11, National Cardiovascular Center, Shionogi 11	null	null	null	null	null	null	null	null	null	null	null	null	null	null	null	null	null	null	null	null	null	null	null	null	null	null	null	null	null	null	null	null	null	null
MGI:89183	DNA Segment	D11Ncvs12	DNA segment, Chr 11, National Cardiovascular Center, Shionogi 12	null	null	null	null	null	null	null	null	null	null	null	null	null	null	null	null	null	null	null	null	null	null	null	null	null	null	null	null	null	null	null	null	null	null
MGI:89184	DNA Segment	D11Ncvs13	DNA segment, Chr 11, National Cardiovascular Center, Shionogi 13	null	null	null	null	null	null	null	null	null	null	null	null	null	null	null	null	null	null	null	null	null	null	null	null	null	null	null	null	null	null	null	null	null	null
MGI:89185	DNA Segment	D11Ncvs14	DNA segment, Chr 11, National Cardiovascular Center, Shionogi 14	null	null	null	null	null	null	null	null	null	null	null	null	null	null	null	null	null	null	null	null	null	null	null	null	null	null	null	null	null	null	null	null	null	null
MGI:89186	DNA Segment	D11Ncvs15	DNA segment, Chr 11, National Cardiovascular Center, Shionogi 15	null	null	null	null	null	null	null	null	null	null	null	null	null	null	null	null	null	null	null	null	null	null	null	null	null	null	null	null	null	null	null	null	null	null
MGI:89187	DNA Segment	D11Ncvs16	DNA segment, Chr 11, National Cardiovascular Center, Shionogi 16	null	null	null	null	null	null	null	null	null	null	null	null	null	null	null	null	null	null	null	null	null	null	null	null	null	null	null	null	null	null	null	null	null	null
MGI:89188	DNA Segment	D11Ncvs17	DNA segment, Chr 11, National Cardiovascular Center, Shionogi 17	null	null	null	null	null	null	null	null	null	null	null	null	null	null	null	null	null	null	null	null	null	null	null	null	null	null	null	null	null	null	null	null	null	null
MGI:89189	DNA Segment	D11Ncvs18	DNA segment, Chr 11, National Cardiovascular Center, Shionogi 18	null	null	null	null	null	null	null	null	null	null	null	null	null	null	null	null	null	null	null	null	null	null	null	null	null	null	null	null	null	null	null	null	null	null
MGI:89190	DNA Segment	D11Ncvs19	DNA segment, Chr 11, National Cardiovascular Center, Shionogi 19	null	null	null	null	null	null	null	null	null	null	null	null	null	null	null	null	null	null	null	null	null	null	null	null	null	null	null	null	null	null	null	null	null	null
MGI:89191	DNA Segment	D11Ncvs2	DNA segment, Chr 11, National Cardiovascular Center, Shionogi 2	null	null	null	null	null	null	null	null	null	null	null	null	null	null	null	null	null	null	null	null	null	null	null	null	null	null	null	null	null	null	null	null	null	null
MGI:89192	DNA Segment	D11Ncvs20	DNA segment, Chr 11, National Cardiovascular Center, Shionogi 20	null	null	null	null	null	null	null	null	null	null	null	null	null	null	null	null	null	null	null	null	null	null	null	null	null	null	null	null	null	null	null	null	null	null
MGI:89193	DNA Segment	D11Ncvs21	DNA segment, Chr 11, National Cardiovascular Center, Shionogi 21	null	null	null	null	null	null	null	null	null	null	null	null	null	null	null	null	null	null	null	null	null	null	null	null	null	null	null	null	null	null	null	null	null	null
MGI:89194	DNA Segment	D11Ncvs22	DNA segment, Chr 11, National Cardiovascular Center, Shionogi 22	null	null	null	null	null	null	null	null	null	null	null	null	null	null	null	null	null	null	null	null	null	null	null	null	null	null	null	null	null	null	null	null	null	null
MGI:89195	DNA Segment	D11Ncvs23	DNA segment, Chr 11, National Cardiovascular Center, Shionogi 23	null	null	null	null	null	null	null	null	null	null	null	null	null	null	null	null	null	null	null	null	null	null	null	null	null	null	null	null	null	null	null	null	null	null
MGI:89196	DNA Segment	D11Ncvs24	DNA segment, Chr 11, National Cardiovascular Center, Shionogi 24	null	null	null	null	null	null	null	null	null	null	null	null	null	null	null	null	null	null	null	null	null	null	null	null	null	null	null	null	null	null	null	null	null	null
MGI:89197	DNA Segment	D11Ncvs25	DNA segment, Chr 11, National Cardiovascular Center, Shionogi 25	null	null	null	null	null	null	null	null	null	null	null	null	null	null	null	null	null	null	null	null	null	null	null	null	null	null	null	null	null	null	null	null	null	null
MGI:89198	DNA Segment	D11Ncvs26	DNA segment, Chr 11, National Cardiovascular Center, Shionogi 26	null	null	null	null	null	null	null	null	null	null	null	null	null	null	null	null	null	null	null	null	null	null	null	null	null	null	null	null	null	null	null	null	null	null
MGI:89199	DNA Segment	D11Ncvs27	DNA segment, Chr 11, National Cardiovascular Center, Shionogi 27	null	null	null	null	null	null	null	null	null	null	null	null	null	null	null	null	null	null	null	null	null	null	null	null	null	null	null	null	null	null	null	null	null	null
MGI:89200	DNA Segment	D11Ncvs28	DNA segment, Chr 11, National Cardiovascular Center, Shionogi 28	null	null	null	null	null	null	null	null	null	null	null	null	null	null	null	null	null	null	null	null	null	null	null	null	null	null	null	null	null	null	null	null	null	null
MGI:89201	DNA Segment	D11Ncvs29	DNA segment, Chr 11, National Cardiovascular Center, Shionogi 29	null	null	null	null	null	null	null	null	null	null	null	null	null	null	null	null	null	null	null	null	null	null	null	null	null	null	null	null	null	null	null	null	null	null
MGI:89202	DNA Segment	D11Ncvs3	DNA segment, Chr 11, National Cardiovascular Center, Shionogi 3	null	null	null	null	null	null	null	null	null	null	null	null	null	null	null	null	null	null	null	null	null	null	null	null	null	null	null	null	null	null	null	null	null	null
MGI:89203	DNA Segment	D11Ncvs30	DNA segment, Chr 11, National Cardiovascular Center, Shionogi 30	null	null	null	null	null	null	null	null	null	null	null	null	null	null	null	null	null	null	null	null	null	null	null	null	null	null	null	null	null	null	null	null	null	null
MGI:89204	DNA Segment	D11Ncvs31	DNA segment, Chr 11, National Cardiovascular Center, Shionogi 31	null	null	null	null	null	null	null	null	null	null	null	null	null	null	null	null	null	null	null	null	null	null	null	null	null	null	null	null	null	null	null	null	null	null
MGI:89205	DNA Segment	D11Ncvs32	DNA segment, Chr 11, National Cardiovascular Center, Shionogi 32	null	null	null	null	null	null	null	null	null	null	null	null	null	null	null	null	null	null	null	null	null	null	null	null	null	null	null	null	null	null	null	null	null	null
MGI:89206	DNA Segment	D11Ncvs33	DNA segment, Chr 11, National Cardiovascular Center, Shionogi 33	null	null	null	null	null	null	null	null	null	null	null	null	null	null	null	null	null	null	null	null	null	null	null	null	null	null	null	null	null	null	null	null	null	null
MGI:89207	DNA Segment	D11Ncvs34	DNA segment, Chr 11, National Cardiovascular Center, Shionogi 34	null	null	null	null	null	null	null	null	null	null	null	null	null	null	null	null	null	null	null	null	null	null	null	null	null	null	null	null	null	null	null	null	null	null
MGI:89208	DNA Segment	D11Ncvs35	DNA segment, Chr 11, National Cardiovascular Center, Shionogi 35	null	null	null	null	null	null	null	null	null	null	null	null	null	null	null	null	null	null	null	null	null	null	null	null	null	null	null	null	null	null	null	null	null	null
MGI:89209	DNA Segment	D11Ncvs36	DNA segment, Chr 11, National Cardiovascular Center, Shionogi 36	null	null	null	null	null	null	null	null	null	null	null	null	null	null	null	null	null	null	null	null	null	null	null	null	null	null	null	null	null	null	null	null	null	null
MGI:89210	DNA Segment	D11Ncvs37	DNA segment, Chr 11, National Cardiovascular Center, Shionogi 37	null	null	null	null	null	null	null	null	null	null	null	null	null	null	null	null	null	null	null	null	null	null	null	null	null	null	null	null	null	null	null	null	null	null
MGI:89211	DNA Segment	D11Ncvs38	DNA segment, Chr 11, National Cardiovascular Center, Shionogi 38	null	null	null	null	null	null	null	null	null	null	null	null	null	null	null	null	null	null	null	null	null	null	null	null	null	null	null	null	null	null	null	null	null	null
MGI:89212	DNA Segment	D11Ncvs39	DNA segment, Chr 11, National Cardiovascular Center, Shionogi 39	null	null	null	null	null	null	null	null	null	null	null	null	null	null	null	null	null	null	null	null	null	null	null	null	null	null	null	null	null	null	null	null	null	null
MGI:89213	DNA Segment	D11Ncvs4	DNA segment, Chr 11, National Cardiovascular Center, Shionogi 4	null	null	null	null	null	null	null	null	null	null	null	null	null	null	null	null	null	null	null	null	null	null	null	null	null	null	null	null	null	null	null	null	null	null
MGI:89214	DNA Segment	D11Ncvs40	DNA segment, Chr 11, National Cardiovascular Center, Shionogi 40	null	null	null	null	null	null	null	null	null	null	null	null	null	null	null	null	null	null	null	null	null	null	null	null	null	null	null	null	null	null	null	null	null	null
MGI:89215	DNA Segment	D11Ncvs41	DNA segment, Chr 11, National Cardiovascular Center, Shionogi 41	null	null	null	null	null	null	null	null	null	null	null	null	null	null	null	null	null	null	null	null	null	null	null	null	null	null	null	null	null	null	null	null	null	null
MGI:89216	DNA Segment	D11Ncvs42	DNA segment, Chr 11, National Cardiovascular Center, Shionogi 42	null	null	null	null	null	null	null	null	null	null	null	null	null	null	null	null	null	null	null	null	null	null	null	null	null	null	null	null	null	null	null	null	null	null
MGI:89217	DNA Segment	D11Ncvs43	DNA segment, Chr 11, National Cardiovascular Center, Shionogi 43	null	null	null	null	null	null	null	null	null	null	null	null	null	null	null	null	null	null	null	null	null	null	null	null	null	null	null	null	null	null	null	null	null	null
MGI:89218	DNA Segment	D11Ncvs44	DNA segment, Chr 11, National Cardiovascular Center, Shionogi 44	null	null	null	null	null	null	null	null	null	null	null	null	null	null	null	null	null	null	null	null	null	null	null	null	null	null	null	null	null	null	null	null	null	null
MGI:89219	DNA Segment	D11Ncvs45	DNA segment, Chr 11, National Cardiovascular Center, Shionogi 45	null	null	null	null	null	null	null	null	null	null	null	null	null	null	null	null	null	null	null	null	null	null	null	null	null	null	null	null	null	null	null	null	null	null
MGI:89220	DNA Segment	D11Ncvs46	DNA segment, Chr 11, National Cardiovascular Center, Shionogi 46	null	null	null	null	null	null	null	null	null	null	null	null	null	null	null	null	null	null	null	null	null	null	null	null	null	null	null	null	null	null	null	null	null	null
MGI:89221	DNA Segment	D11Ncvs47	DNA segment, Chr 11, National Cardiovascular Center, Shionogi 47	null	null	null	null	null	null	null	null	null	null	null	null	null	null	null	null	null	null	null	null	null	null	null	null	null	null	null	null	null	null	null	null	null	null
MGI:89222	DNA Segment	D11Ncvs48	DNA segment, Chr 11, National Cardiovascular Center, Shionogi 48	null	null	null	null	null	null	null	null	null	null	null	null	null	null	null	null	null	null	null	null	null	null	null	null	null	null	null	null	null	null	null	null	null	null
MGI:89223	DNA Segment	D11Ncvs49	DNA segment, Chr 11, National Cardiovascular Center, Shionogi 49	null	null	null	null	null	null	null	null	null	null	null	null	null	null	null	null	null	null	null	null	null	null	null	null	null	null	null	null	null	null	null	null	null	null
MGI:89224	DNA Segment	D11Ncvs5	DNA segment, Chr 11, National Cardiovascular Center, Shionogi 5	null	null	null	null	null	null	null	null	null	null	null	null	null	null	null	null	null	null	null	null	null	null	null	null	null	null	null	null	null	null	null	null	null	null
MGI:89225	DNA Segment	D11Ncvs50	DNA segment, Chr 11, National Cardiovascular Center, Shionogi 50	null	null	null	null	null	null	null	null	null	null	null	null	null	null	null	null	null	null	null	null	null	null	null	null	null	null	null	null	null	null	null	null	null	null
MGI:89226	DNA Segment	D11Ncvs51	DNA segment, Chr 11, National Cardiovascular Center, Shionogi 51	null	null	null	null	null	null	null	null	null	null	null	null	null	null	null	null	null	null	null	null	null	null	null	null	null	null	null	null	null	null	null	null	null	null
MGI:89227	DNA Segment	D11Ncvs52	DNA segment, Chr 11, National Cardiovascular Center, Shionogi 52	null	null	null	null	null	null	null	null	null	null	null	null	null	null	null	null	null	null	null	null	null	null	null	null	null	null	null	null	null	null	null	null	null	null
MGI:89228	DNA Segment	D11Ncvs53	DNA segment, Chr 11, National Cardiovascular Center, Shionogi 53	null	null	null	null	null	null	null	null	null	null	null	null	null	null	null	null	null	null	null	null	null	null	null	null	null	null	null	null	null	null	null	null	null	null
MGI:89229	DNA Segment	D11Ncvs54	DNA segment, Chr 11, National Cardiovascular Center, Shionogi 54	null	null	null	null	null	null	null	null	null	null	null	null	null	null	null	null	null	null	null	null	null	null	null	null	null	null	null	null	null	null	null	null	null	null
MGI:89230	DNA Segment	D11Ncvs55	DNA segment, Chr 11, National Cardiovascular Center, Shionogi 55	null	null	null	null	null	null	null	null	null	null	null	null	null	null	null	null	null	null	null	null	null	null	null	null	null	null	null	null	null	null	null	null	null	null
MGI:89231	DNA Segment	D11Ncvs56	DNA segment, Chr 11, National Cardiovascular Center, Shionogi 56	null	null	null	null	null	null	null	null	null	null	null	null	null	null	null	null	null	null	null	null	null	null	null	null	null	null	null	null	null	null	null	null	null	null
MGI:89232	DNA Segment	D11Ncvs57	DNA segment, Chr 11, National Cardiovascular Center, Shionogi 57	null	null	null	null	null	null	null	null	null	null	null	null	null	null	null	null	null	null	null	null	null	null	null	null	null	null	null	null	null	null	null	null	null	null
MGI:89233	DNA Segment	D11Ncvs58	DNA segment, Chr 11, National Cardiovascular Center, Shionogi 58	null	null	null	null	null	null	null	null	null	null	null	null	null	null	null	null	null	null	null	null	null	null	null	null	null	null	null	null	null	null	null	null	null	null
MGI:89234	DNA Segment	D11Ncvs59	DNA segment, Chr 11, National Cardiovascular Center, Shionogi 59	null	null	null	null	null	null	null	null	null	null	null	null	null	null	null	null	null	null	null	null	null	null	null	null	null	null	null	null	null	null	null	null	null	null
MGI:89235	DNA Segment	D11Ncvs6	DNA segment, Chr 11, National Cardiovascular Center, Shionogi 6	null	null	null	null	null	null	null	null	null	null	null	null	null	null	null	null	null	null	null	null	null	null	null	null	null	null	null	null	null	null	null	null	null	null
MGI:89236	DNA Segment	D11Ncvs60	DNA segment, Chr 11, National Cardiovascular Center, Shionogi 60	null	null	null	null	null	null	null	null	null	null	null	null	null	null	null	null	null	null	null	null	null	null	null	null	null	null	null	null	null	null	null	null	null	null
MGI:89237	DNA Segment	D11Ncvs61	DNA segment, Chr 11, National Cardiovascular Center, Shionogi 61	null	null	null	null	null	null	null	null	null	null	null	null	null	null	null	null	null	null	null	null	null	null	null	null	null	null	null	null	null	null	null	null	null	null
MGI:89238	DNA Segment	D11Ncvs62	DNA segment, Chr 11, National Cardiovascular Center, Shionogi 62	null	null	null	null	null	null	null	null	null	null	null	null	null	null	null	null	null	null	null	null	null	null	null	null	null	null	null	null	null	null	null	null	null	null
MGI:89239	DNA Segment	D11Ncvs63	DNA segment, Chr 11, National Cardiovascular Center, Shionogi 63	null	null	null	null	null	null	null	null	null	null	null	null	null	null	null	null	null	null	null	null	null	null	null	null	null	null	null	null	null	null	null	null	null	null
MGI:89240	DNA Segment	D11Ncvs64	DNA segment, Chr 11, National Cardiovascular Center, Shionogi 64	null	null	null	null	null	null	null	null	null	null	null	null	null	null	null	null	null	null	null	null	null	null	null	null	null	null	null	null	null	null	null	null	null	null
MGI:89241	DNA Segment	D11Ncvs65	DNA segment, Chr 11, National Cardiovascular Center, Shionogi 65	null	null	null	null	null	null	null	null	null	null	null	null	null	null	null	null	null	null	null	null	null	null	null	null	null	null	null	null	null	null	null	null	null	null
MGI:89242	DNA Segment	D11Ncvs66	DNA segment, Chr 11, National Cardiovascular Center, Shionogi 66	null	null	null	null	null	null	null	null	null	null	null	null	null	null	null	null	null	null	null	null	null	null	null	null	null	null	null	null	null	null	null	null	null	null
MGI:89243	DNA Segment	D11Ncvs67	DNA segment, Chr 11, National Cardiovascular Center, Shionogi 67	null	null	null	null	null	null	null	null	null	null	null	null	null	null	null	null	null	null	null	null	null	null	null	null	null	null	null	null	null	null	null	null	null	null
MGI:89244	DNA Segment	D11Ncvs68	DNA segment, Chr 11, National Cardiovascular Center, Shionogi 68	null	null	null	null	null	null	null	null	null	null	null	null	null	null	null	null	null	null	null	null	null	null	null	null	null	null	null	null	null	null	null	null	null	null
MGI:89245	DNA Segment	D11Ncvs69	DNA segment, Chr 11, National Cardiovascular Center, Shionogi 69	null	null	null	null	null	null	null	null	null	null	null	null	null	null	null	null	null	null	null	null	null	null	null	null	null	null	null	null	null	null	null	null	null	null
MGI:89246	DNA Segment	D11Ncvs7	DNA segment, Chr 11, National Cardiovascular Center, Shionogi 7	null	null	null	null	null	null	null	null	null	null	null	null	null	null	null	null	null	null	null	null	null	null	null	null	null	null	null	null	null	null	null	null	null	null
MGI:89247	DNA Segment	D11Ncvs70	DNA segment, Chr 11, National Cardiovascular Center, Shionogi 70	null	null	null	null	null	null	null	null	null	null	null	null	null	null	null	null	null	null	null	null	null	null	null	null	null	null	null	null	null	null	null	null	null	null
MGI:89248	DNA Segment	D11Ncvs71	DNA segment, Chr 11, National Cardiovascular Center, Shionogi 71	null	null	null	null	null	null	null	null	null	null	null	null	null	null	null	null	null	null	null	null	null	null	null	null	null	null	null	null	null	null	null	null	null	null
MGI:89249	DNA Segment	D11Ncvs72	DNA segment, Chr 11, National Cardiovascular Center, Shionogi 72	null	null	null	null	null	null	null	null	null	null	null	null	null	null	null	null	null	null	null	null	null	null	null	null	null	null	null	null	null	null	null	null	null	null
MGI:89250	DNA Segment	D11Ncvs73	DNA segment, Chr 11, National Cardiovascular Center, Shionogi 73	null	null	null	null	null	null	null	null	null	null	null	null	null	null	null	null	null	null	null	null	null	null	null	null	null	null	null	null	null	null	null	null	null	null
MGI:89251	DNA Segment	D11Ncvs74	DNA segment, Chr 11, National Cardiovascular Center, Shionogi 74	null	null	null	null	null	null	null	null	null	null	null	null	null	null	null	null	null	null	null	null	null	null	null	null	null	null	null	null	null	null	null	null	null	null
MGI:89252	DNA Segment	D11Ncvs76	DNA segment, Chr 11, National Cardiovascular Center, Shionogi 76	null	null	null	null	null	null	null	null	null	null	null	null	null	null	null	null	null	null	null	null	null	null	null	null	null	null	null	null	null	null	null	null	null	null
MGI:89253	DNA Segment	D11Ncvs77	DNA segment, Chr 11, National Cardiovascular Center, Shionogi 77	null	null	null	null	null	null	null	null	null	null	null	null	null	null	null	null	null	null	null	null	null	null	null	null	null	null	null	null	null	null	null	null	null	null
MGI:89254	DNA Segment	D11Ncvs78	DNA segment, Chr 11, National Cardiovascular Center, Shionogi 78	null	null	null	null	null	null	null	null	null	null	null	null	null	null	null	null	null	null	null	null	null	null	null	null	null	null	null	null	null	null	null	null	null	null
MGI:89255	DNA Segment	D11Ncvs79	DNA segment, Chr 11, National Cardiovascular Center, Shionogi 79	null	null	null	null	null	null	null	null	null	null	null	null	null	null	null	null	null	null	null	null	null	null	null	null	null	null	null	null	null	null	null	null	null	null
MGI:89256	DNA Segment	D11Ncvs8	DNA segment, Chr 11, National Cardiovascular Center, Shionogi 8	null	null	null	null	null	null	null	null	null	null	null	null	null	null	null	null	null	null	null	null	null	null	null	null	null	null	null	null	null	null	null	null	null	null
MGI:89257	DNA Segment	D11Ncvs80	DNA segment, Chr 11, National Cardiovascular Center, Shionogi 80	null	null	null	null	null	null	null	null	null	null	null	null	null	null	null	null	null	null	null	null	null	null	null	null	null	null	null	null	null	null	null	null	null	null
MGI:89258	DNA Segment	D11Ncvs81	DNA segment, Chr 11, National Cardiovascular Center, Shionogi 81	null	null	null	null	null	null	null	null	null	null	null	null	null	null	null	null	null	null	null	null	null	null	null	null	null	null	null	null	null	null	null	null	null	null
MGI:89259	DNA Segment	D11Ncvs82	DNA segment, Chr 11, National Cardiovascular Center, Shionogi 82	null	null	null	null	null	null	null	null	null	null	null	null	null	null	null	null	null	null	null	null	null	null	null	null	null	null	null	null	null	null	null	null	null	null
MGI:89260	DNA Segment	D11Ncvs83	DNA segment, Chr 11, National Cardiovascular Center, Shionogi 83	null	null	null	null	null	null	null	null	null	null	null	null	null	null	null	null	null	null	null	null	null	null	null	null	null	null	null	null	null	null	null	null	null	null
MGI:89261	DNA Segment	D11Ncvs84	DNA segment, Chr 11, National Cardiovascular Center, Shionogi 84	null	null	null	null	null	null	null	null	null	null	null	null	null	null	null	null	null	null	null	null	null	null	null	null	null	null	null	null	null	null	null	null	null	null
MGI:89262	DNA Segment	D11Ncvs85	DNA segment, Chr 11, National Cardiovascular Center, Shionogi 85	null	null	null	null	null	null	null	null	null	null	null	null	null	null	null	null	null	null	null	null	null	null	null	null	null	null	null	null	null	null	null	null	null	null
MGI:89263	DNA Segment	D11Ncvs9	DNA segment, Chr 11, National Cardiovascular Center, Shionogi 9	null	null	null	null	null	null	null	null	null	null	null	null	null	null	null	null	null	null	null	null	null	null	null	null	null	null	null	null	null	null	null	null	null	null
MGI:89264	DNA Segment	D11Nds1	DNA segment, Chr 11, Nuffield Department of Surgery 1	null	null	null	null	null	null	null	null	null	null	null	null	null	null	null	null	null	null	null	null	null	null	null	null	null	null	null	null	null	null	null	null	null	null
MGI:89265	DNA Segment	D11Nds14	DNA segment, Chr 11, Nuffield Department of Surgery 14	null	null	null	null	null	null	null	null	null	null	null	null	null	null	null	null	null	null	null	null	null	null	null	null	null	null	null	null	null	null	null	null	null	null
MGI:89266	DNA Segment	D11Nds15	DNA segment, Chr 11, Nuffield Department of Surgery 15	null	null	null	null	null	null	null	null	null	null	null	null	null	null	null	null	null	null	null	null	null	null	null	null	null	null	null	null	null	null	null	null	null	null
MGI:89267	DNA Segment	D11Nds16	DNA segment, Chr 11, Nuffield Department of Surgery 16	null	null	null	null	null	null	null	null	null	null	null	null	null	null	null	null	null	null	null	null	null	null	null	null	null	null	null	null	null	null	null	null	null	null
MGI:89268	DNA Segment	D11Nds17	DNA segment, Chr 11, Nuffield Department of Surgery 17	null	null	null	null	null	null	null	null	null	null	null	null	null	null	null	null	null	null	null	null	null	null	null	null	null	null	null	null	null	null	null	null	null	null
MGI:89269	DNA Segment	D11Nds18	DNA segment, Chr 11, Nuffield Department of Surgery 18	null	null	null	null	null	null	null	null	null	null	null	null	null	null	null	null	null	null	null	null	null	null	null	null	null	null	null	null	null	null	null	null	null	null
MGI:89270	DNA Segment	D11Nds2	DNA segment, Chr 11, Nuffield Department of Surgery 2	null	null	null	null	null	null	null	null	null	null	null	null	null	null	null	null	null	null	null	null	null	null	null	null	null	null	null	null	null	null	null	null	null	null
MGI:89271	DNA Segment	D11Nds3	DNA segment, Chr 11, Nuffield Department of Surgery 3	null	null	null	null	null	null	null	null	null	null	null	null	null	null	null	null	null	null	null	null	null	null	null	null	null	null	null	null	null	null	null	null	null	null
MGI:89272	DNA Segment	D11Nds5	DNA segment, Chr 11, Nuffield Department of Surgery 5	null	null	null	null	null	null	null	null	null	null	null	null	null	null	null	null	null	null	null	null	null	null	null	null	null	null	null	null	null	null	null	null	null	null
MGI:89273	DNA Segment	D11Nds7	DNA segment, Chr 11, Nuffield Department of Surgery 7	null	null	null	null	null	null	null	null	null	null	null	null	null	null	null	null	null	null	null	null	null	null	null	null	null	null	null	null	null	null	null	null	null	null
MGI:89274	DNA Segment	D11Nds9	DNA segment, Chr 11, Nuffield Department of Surgery 9	null	null	null	null	null	null	null	null	null	null	null	null	null	null	null	null	null	null	null	null	null	null	null	null	null	null	null	null	null	null	null	null	null	null
MGI:89275	DNA Segment	D11Pas1	DNA segment, Chr 11, Pasteur Institute 1	null	null	null	null	null	null	null	null	null	null	null	null	null	null	null	null	null	null	null	null	null	null	null	null	null	null	null	null	null	null	null	null	null	null
MGI:89276	DNA Segment	D11Pas2	DNA segment, Chr 11, Pasteur Institute 2	null	null	null	null	null	null	null	null	null	null	null	null	null	null	null	null	null	null	null	null	null	null	null	null	null	null	null	null	null	null	null	null	null	null
MGI:89277	DNA Segment	D11Pas3	DNA segment, Chr 11, Pasteur Institute 3	null	null	null	null	null	null	null	null	null	null	null	null	null	null	null	null	null	null	null	null	null	null	null	null	null	null	null	null	null	null	null	null	null	null
MGI:89278	DNA Segment	D11Pas5	DNA segment, Chr 11, Pasteur Institute 5	null	null	null	null	null	null	null	null	null	null	null	null	null	null	null	null	null	null	null	null	null	null	null	null	null	null	null	null	null	null	null	null	null	null
MGI:89279	DNA Segment	D11Pas6	DNA segment, Chr 11, Pasteur Institute 6	null	null	null	null	null	null	null	null	null	null	null	null	null	null	null	null	null	null	null	null	null	null	null	null	null	null	null	null	null	null	null	null	null	null
MGI:89280	DNA Segment	D11Sel1	DNA segment, Chr 11, Seldin 1	null	null	null	null	null	null	null	null	null	null	null	null	null	null	null	null	null	null	null	null	null	null	null	null	null	null	null	null	null	null	null	null	null	null
MGI:89281	DNA Segment	D11Sel2	DNA segment, Chr 11, Seldin 2	null	null	null	null	null	null	null	null	null	null	null	null	null	null	null	null	null	null	null	null	null	null	null	null	null	null	null	null	null	null	null	null	null	null
MGI:89282	DNA Segment	D11Sel3	DNA segment, Chr 11, Seldin 3	null	null	null	null	null	null	null	null	null	null	null	null	null	null	null	null	null	null	null	null	null	null	null	null	null	null	null	null	null	null	null	null	null	null
MGI:89283	DNA Segment	D11Sel4	DNA segment, Chr 11, Seldin 4	null	null	null	null	null	null	null	null	null	null	null	null	null	null	null	null	null	null	null	null	null	null	null	null	null	null	null	null	null	null	null	null	null	null
MGI:89284	DNA Segment	D11Was70	DNA segment, Chr 11, University of Washington 70	null	null	null	null	null	null	null	null	null	null	null	null	null	null	null	null	null	null	null	null	null	null	null	null	null	null	null	null	null	null	null	null	null	null
MGI:89285	DNA Segment	D12Bir1	DNA segment, Chr 12, Birkenmeier 1	null	null	null	null	null	null	null	null	null	null	null	null	null	null	null	null	null	null	null	null	null	null	null	null	null	null	null	null	null	null	null	null	null	null
MGI:89286	DNA Segment	D12Bir10	DNA segment, Chr 12, Birkenmeier 10	null	null	null	null	null	null	null	null	null	null	null	null	null	null	null	null	null	null	null	null	null	null	null	null	null	null	null	null	null	null	null	null	null	null
MGI:89287	DNA Segment	D12Bir11	DNA segment, Chr 12, Birkenmeier 11	null	null	null	null	null	null	null	null	null	null	null	null	null	null	null	null	null	null	null	null	null	null	null	null	null	null	null	null	null	null	null	null	null	null
MGI:89288	DNA Segment	D12Bir12	DNA segment, Chr 12, Birkenmeier 12	null	null	null	null	null	null	null	null	null	null	null	null	null	null	null	null	null	null	null	null	null	null	null	null	null	null	null	null	null	null	null	null	null	null
MGI:89289	DNA Segment	D12Bir13	DNA segment, Chr 12, Birkenmeier 13	null	null	null	null	null	null	null	null	null	null	null	null	null	null	null	null	null	null	null	null	null	null	null	null	null	null	null	null	null	null	null	null	null	null
MGI:89290	DNA Segment	D12Bir2	DNA segment, Chr 12, Birkenmeier 2	null	null	null	null	null	null	null	null	null	null	null	null	null	null	null	null	null	null	null	null	null	null	null	null	null	null	null	null	null	null	null	null	null	null
MGI:89291	DNA Segment	D12Bir3	DNA segment, Chr 12, Birkenmeier 3	null	null	null	null	null	null	null	null	null	null	null	null	null	null	null	null	null	null	null	null	null	null	null	null	null	null	null	null	null	null	null	null	null	null
MGI:89292	DNA Segment	D12Bir4	DNA segment, Chr 12, Birkenmeier 4	null	null	null	null	null	null	null	null	null	null	null	null	null	null	null	null	null	null	null	null	null	null	null	null	null	null	null	null	null	null	null	null	null	null
MGI:89293	DNA Segment	D12Bir5	DNA segment, Chr 12, Birkenmeier 5	null	null	null	null	null	null	null	null	null	null	null	null	null	null	null	null	null	null	null	null	null	null	null	null	null	null	null	null	null	null	null	null	null	null
MGI:89294	DNA Segment	D12Bir6	DNA segment, Chr 12, Birkenmeier 6	null	null	null	null	null	null	null	null	null	null	null	null	null	null	null	null	null	null	null	null	null	null	null	null	null	null	null	null	null	null	null	null	null	null
MGI:89295	DNA Segment	D12Bir7	DNA segment, Chr 12, Birkenmeier 7	null	null	null	null	null	null	null	null	null	null	null	null	null	null	null	null	null	null	null	null	null	null	null	null	null	null	null	null	null	null	null	null	null	null
MGI:89296	DNA Segment	D12Bir8	DNA segment, Chr 12, Birkenmeier 8	null	null	null	null	null	null	null	null	null	null	null	null	null	null	null	null	null	null	null	null	null	null	null	null	null	null	null	null	null	null	null	null	null	null
MGI:89297	DNA Segment	D12Bir9	DNA segment, Chr 12, Birkenmeier 9	null	null	null	null	null	null	null	null	null	null	null	null	null	null	null	null	null	null	null	null	null	null	null	null	null	null	null	null	null	null	null	null	null	null
MGI:89298	DNA Segment	D12Byu1	DNA segment, Chr 12, Brigham Young University 1	null	null	null	null	null	null	null	null	null	null	null	null	null	null	null	null	null	null	null	null	null	null	null	null	null	null	null	null	null	null	null	null	null	null
MGI:89299	DNA Segment	D12Byu2	DNA segment, Chr 12, Brigham Young University 2	null	null	null	null	null	null	null	null	null	null	null	null	null	null	null	null	null	null	null	null	null	null	null	null	null	null	null	null	null	null	null	null	null	null
MGI:89300	DNA Segment	D12Cph1	DNA segment, Chr 12, CEPH 1	null	null	null	null	null	null	null	null	null	null	null	null	null	null	null	null	null	null	null	null	null	null	null	null	null	null	null	null	null	null	null	null	null	null
MGI:89301	DNA Segment	D12Cph10	DNA segment, Chr 12, CEPH 10	null	null	null	null	null	null	null	null	null	null	null	null	null	null	null	null	null	null	null	null	null	null	null	null	null	null	null	null	null	null	null	null	null	null
MGI:89302	DNA Segment	D12Cph11	DNA segment, Chr 12, CEPH 11	null	null	null	null	null	null	null	null	null	null	null	null	null	null	null	null	null	null	null	null	null	null	null	null	null	null	null	null	null	null	null	null	null	null
MGI:89303	DNA Segment	D12Cph12	DNA segment, Chr 12, CEPH 12	null	null	null	null	null	null	null	null	null	null	null	null	null	null	null	null	null	null	null	null	null	null	null	null	null	null	null	null	null	null	null	null	null	null
MGI:89304	DNA Segment	D12Cph13	DNA segment, Chr 12, CEPH 13	null	null	null	null	null	null	null	null	null	null	null	null	null	null	null	null	null	null	null	null	null	null	null	null	null	null	null	null	null	null	null	null	null	null
MGI:89305	DNA Segment	D12Cph14	DNA segment, Chr 12, CEPH 14	null	null	null	null	null	null	null	null	null	null	null	null	null	null	null	null	null	null	null	null	null	null	null	null	null	null	null	null	null	null	null	null	null	null
MGI:89306	DNA Segment	D12Cph15	DNA segment, Chr 12, CEPH 15	null	null	null	null	null	null	null	null	null	null	null	null	null	null	null	null	null	null	null	null	null	null	null	null	null	null	null	null	null	null	null	null	null	null
MGI:89307	DNA Segment	D12Cph16	DNA segment, Chr 12, CEPH 16	null	null	null	null	null	null	null	null	null	null	null	null	null	null	null	null	null	null	null	null	null	null	null	null	null	null	null	null	null	null	null	null	null	null
MGI:89308	DNA Segment	D12Cph17	DNA segment, Chr 12, CEPH 17	null	null	null	null	null	null	null	null	null	null	null	null	null	null	null	null	null	null	null	null	null	null	null	null	null	null	null	null	null	null	null	null	null	null
MGI:89309	DNA Segment	D12Cph18	DNA segment, Chr 12, CEPH 18	null	null	null	null	null	null	null	null	null	null	null	null	null	null	null	null	null	null	null	null	null	null	null	null	null	null	null	null	null	null	null	null	null	null
MGI:89310	DNA Segment	D12Cph19	DNA segment, Chr 12, CEPH 19	null	null	null	null	null	null	null	null	null	null	null	null	null	null	null	null	null	null	null	null	null	null	null	null	null	null	null	null	null	null	null	null	null	null
MGI:89311	DNA Segment	D12Cph2	DNA segment, Chr 12, CEPH 2	null	null	null	null	null	null	null	null	null	null	null	null	null	null	null	null	null	null	null	null	null	null	null	null	null	null	null	null	null	null	null	null	null	null
MGI:89312	DNA Segment	D12Cph20	DNA segment, Chr 12, CEPH 20	null	null	null	null	null	null	null	null	null	null	null	null	null	null	null	null	null	null	null	null	null	null	null	null	null	null	null	null	null	null	null	null	null	null
MGI:89313	DNA Segment	D12Cph21	DNA segment, Chr 12, CEPH 21	null	null	null	null	null	null	null	null	null	null	null	null	null	null	null	null	null	null	null	null	null	null	null	null	null	null	null	null	null	null	null	null	null	null
MGI:89314	DNA Segment	D12Cph22	DNA segment, Chr 12, CEPH 22	null	null	null	null	null	null	null	null	null	null	null	null	null	null	null	null	null	null	null	null	null	null	null	null	null	null	null	null	null	null	null	null	null	null
MGI:89315	DNA Segment	D12Cph23	DNA segment, Chr 12, CEPH 23	null	null	null	null	null	null	null	null	null	null	null	null	null	null	null	null	null	null	null	null	null	null	null	null	null	null	null	null	null	null	null	null	null	null
MGI:89316	DNA Segment	D12Cph24	DNA segment, Chr 12, CEPH 24	null	null	null	null	null	null	null	null	null	null	null	null	null	null	null	null	null	null	null	null	null	null	null	null	null	null	null	null	null	null	null	null	null	null
MGI:89317	DNA Segment	D12Cph25	DNA segment, Chr 12, CEPH 25	null	null	null	null	null	null	null	null	null	null	null	null	null	null	null	null	null	null	null	null	null	null	null	null	null	null	null	null	null	null	null	null	null	null
MGI:89318	DNA Segment	D12Cph26	DNA segment, Chr 12, CEPH 26	null	null	null	null	null	null	null	null	null	null	null	null	null	null	null	null	null	null	null	null	null	null	null	null	null	null	null	null	null	null	null	null	null	null
MGI:89319	DNA Segment	D12Cph27	DNA segment, Chr 12, CEPH 27	null	null	null	null	null	null	null	null	null	null	null	null	null	null	null	null	null	null	null	null	null	null	null	null	null	null	null	null	null	null	null	null	null	null
MGI:89320	DNA Segment	D12Cph28	DNA segment, Chr 12, CEPH 28	null	null	null	null	null	null	null	null	null	null	null	null	null	null	null	null	null	null	null	null	null	null	null	null	null	null	null	null	null	null	null	null	null	null
MGI:89321	DNA Segment	D12Cph3	DNA segment, Chr 12, CEPH 3	null	null	null	null	null	null	null	null	null	null	null	null	null	null	null	null	null	null	null	null	null	null	null	null	null	null	null	null	null	null	null	null	null	null
MGI:89322	DNA Segment	D12Cph4	DNA segment, Chr 12, CEPH 4	null	null	null	null	null	null	null	null	null	null	null	null	null	null	null	null	null	null	null	null	null	null	null	null	null	null	null	null	null	null	null	null	null	null
MGI:89323	DNA Segment	D12Cph5	DNA segment, Chr 12, CEPH 5	null	null	null	null	null	null	null	null	null	null	null	null	null	null	null	null	null	null	null	null	null	null	null	null	null	null	null	null	null	null	null	null	null	null
MGI:89324	DNA Segment	D12Cph6	DNA segment, Chr 12, CEPH 6	null	null	null	null	null	null	null	null	null	null	null	null	null	null	null	null	null	null	null	null	null	null	null	null	null	null	null	null	null	null	null	null	null	null
MGI:89325	DNA Segment	D12Cph7	DNA segment, Chr 12, CEPH 7	null	null	null	null	null	null	null	null	null	null	null	null	null	null	null	null	null	null	null	null	null	null	null	null	null	null	null	null	null	null	null	null	null	null
MGI:89326	DNA Segment	D12Cph8	DNA segment, Chr 12, CEPH 8	null	null	null	null	null	null	null	null	null	null	null	null	null	null	null	null	null	null	null	null	null	null	null	null	null	null	null	null	null	null	null	null	null	null
MGI:89327	DNA Segment	D12Cph9	DNA segment, Chr 12, CEPH 9	null	null	null	null	null	null	null	null	null	null	null	null	null	null	null	null	null	null	null	null	null	null	null	null	null	null	null	null	null	null	null	null	null	null
MGI:89328	DNA Segment	D12H14S17	DNA segment, Chr 12, human D14S17	null	null	null	null	null	null	null	null	null	null	null	null	null	null	null	null	null	null	null	null	null	null	null	null	null	null	null	null	null	null	null	null	null	null
MGI:89329	DNA Segment	D12Hun1	DNA segment, Chr 12, Hunter 1	null	null	null	null	null	null	null	null	null	null	null	null	null	null	null	null	null	null	null	null	null	null	null	null	null	null	null	null	null	null	null	null	null	null
MGI:89330	DNA Segment	D12Hun2	DNA segment, Chr 12, Hunter 2	null	null	null	null	null	null	null	null	null	null	null	null	null	null	null	null	null	null	null	null	null	null	null	null	null	null	null	null	null	null	null	null	null	null
MGI:89331	DNA Segment	D12J1	DNA segment, Chr 12, Jackson Laboratory 1	null	null	null	null	null	null	null	null	null	null	null	null	null	null	null	null	null	null	null	null	null	null	null	null	null	null	null	null	null	null	null	null	null	null
MGI:89332	DNA Segment	D12J2	DNA segment, Chr 12, Jackson Laboratory 2	null	null	null	null	null	null	null	null	null	null	null	null	null	null	null	null	null	null	null	null	null	null	null	null	null	null	null	null	null	null	null	null	null	null
MGI:89333	DNA Segment	D12J3	DNA segment, Chr 12, Jackson Laboratory 3	null	null	null	null	null	null	null	null	null	null	null	null	null	null	null	null	null	null	null	null	null	null	null	null	null	null	null	null	null	null	null	null	null	null
MGI:89334	DNA Segment	D12J4	DNA segment, Chr 12, Jackson Laboratory 4	null	null	null	null	null	null	null	null	null	null	null	null	null	null	null	null	null	null	null	null	null	null	null	null	null	null	null	null	null	null	null	null	null	null
MGI:89335	DNA Segment	D12J5	DNA segment, Chr 12, Jackson Laboratory 5	null	null	null	null	null	null	null	null	null	null	null	null	null	null	null	null	null	null	null	null	null	null	null	null	null	null	null	null	null	null	null	null	null	null
MGI:89336	DNA Segment	D12J6	DNA segment, Chr 12, Jackson Laboratory 6	null	null	null	null	null	null	null	null	null	null	null	null	null	null	null	null	null	null	null	null	null	null	null	null	null	null	null	null	null	null	null	null	null	null
MGI:89337	DNA Segment	D12Leh1	DNA segment, Chr 12, Lehrach 1	null	null	null	null	null	null	null	null	null	null	null	null	null	null	null	null	null	null	null	null	null	null	null	null	null	null	null	null	null	null	null	null	null	null
MGI:89338	DNA Segment	D12Ler1	DNA segment, Chr 12, Le Roy 1	null	null	null	null	null	null	null	null	null	null	null	null	null	null	null	null	null	null	null	null	null	null	null	null	null	null	null	null	null	null	null	null	null	null
MGI:89339	DNA Segment	D12Ler2	DNA segment, Chr 12, LeRoy 2	null	null	null	null	null	null	null	null	null	null	null	null	null	null	null	null	null	null	null	null	null	null	null	null	null	null	null	null	null	null	null	null	null	null
MGI:89340	DNA Segment	D12Mc1	DNA segment, Chr 12, McClelland 1	null	null	null	null	null	null	null	null	null	null	null	null	null	null	null	null	null	null	null	null	null	null	null	null	null	null	null	null	null	null	null	null	null	null
MGI:89341	DNA Segment	D12Mcga1	DNA segment, Chr 12, Medical College of Georgia 1	null	null	null	null	null	null	null	null	null	null	null	null	null	null	null	null	null	null	null	null	null	null	null	null	null	null	null	null	null	null	null	null	null	null
MGI:89342	DNA Segment	D12Mit1	DNA segment, Chr 12, Massachusetts Institute of Technology 1	null	null	null	null	null	null	null	null	null	null	null	null	null	null	null	null	null	null	null	null	null	null	null	null	null	null	null	null	null	null	null	null	null	null
MGI:89343	DNA Segment	D12Mit10a	DNA segment, Chr 12, Massachusetts Institute of Technology 10a	null	null	null	null	null	null	null	null	null	null	null	null	null	null	null	null	null	null	null	null	null	12	22160800	22160930	null	null	null	null	null	null	null	null	null	null
MGI:89344	DNA Segment	D12Mit100	DNA segment, Chr 12, Massachusetts Institute of Technology 100	null	null	null	null	null	null	null	null	null	null	null	null	null	null	null	null	null	null	null	null	null	12	105768514	105768607	null	null	null	null	null	null	null	null	null	null
MGI:89345	DNA Segment	D12Mit101	DNA segment, Chr 12, Massachusetts Institute of Technology 101	null	null	null	null	null	null	null	null	null	null	null	null	null	null	null	null	null	null	null	null	null	12	103733050	103733216	null	null	null	null	null	null	null	null	null	null
MGI:89346	DNA Segment	D12Mit102a	DNA segment, Chr 12, Massachusetts Institute of Technology 102a	null	null	null	null	null	null	null	null	null	null	null	null	null	null	null	null	null	null	null	null	null	12	105536654	105536786	null	null	null	null	null	null	null	null	null	null
MGI:89347	DNA Segment	D12Mit103	DNA segment, Chr 12, Massachusetts Institute of Technology 103	null	null	null	null	null	null	null	null	null	null	null	null	null	null	null	null	null	null	null	null	null	12	5963787	5963918	null	null	null	null	null	null	null	null	null	null
MGI:89348	DNA Segment	D12Mit104	DNA segment, Chr 12, Massachusetts Institute of Technology 104	null	null	null	null	null	null	null	null	null	null	null	null	null	null	null	null	null	null	null	null	null	12	8792851	8792997	null	null	null	null	null	null	null	null	null	null
MGI:89349	DNA Segment	D12Mit105	DNA segment, Chr 12, Massachusetts Institute of Technology 105	null	null	null	null	null	null	null	null	null	null	null	null	null	null	null	null	null	null	null	null	null	12	25987310	25987447	null	null	null	null	null	null	null	null	null	null
MGI:89350	DNA Segment	D12Mit106	DNA segment, Chr 12, Massachusetts Institute of Technology 106	null	null	null	null	null	null	null	null	null	null	null	null	null	null	null	null	null	null	null	null	null	12	32872264	32872399	null	null	null	null	null	null	null	null	null	null
MGI:89351	DNA Segment	D12Mit107	DNA segment, Chr 12, Massachusetts Institute of Technology 107	null	null	null	null	null	null	null	null	null	null	null	null	null	null	null	null	null	null	null	null	null	12	30000391	30000655	null	null	null	null	null	null	null	null	null	null
MGI:89352	DNA Segment	D12Mit108	DNA segment, Chr 12, Massachusetts Institute of Technology 108	null	null	null	null	null	null	null	null	null	null	null	null	null	null	null	null	null	null	null	null	null	12	32065734	32065875	null	null	null	null	null	null	null	null	null	null
MGI:89353	DNA Segment	D12Mit109	DNA segment, Chr 12, Massachusetts Institute of Technology 109	null	null	null	null	null	null	null	null	null	null	null	null	null	null	null	null	null	null	null	null	null	12	43148925	43149048	null	null	null	null	null	null	null	null	null	null
MGI:89354	DNA Segment	D12Mit11	DNA segment, Chr 12, Massachusetts Institute of Technology 11	null	null	null	null	null	null	null	null	null	null	null	null	null	null	null	null	null	null	null	null	null	12	19800810	19800919	null	null	null	null	null	null	null	null	null	null
MGI:89355	DNA Segment	D12Mit110	DNA segment, Chr 12, Massachusetts Institute of Technology 110	null	null	null	null	null	null	null	null	null	null	null	null	null	null	null	null	null	null	null	null	null	12	52988076	52988223	null	null	null	null	null	null	null	null	null	null
MGI:89356	DNA Segment	D12Mit111	DNA segment, Chr 12, Massachusetts Institute of Technology 111	null	null	null	null	null	null	null	null	null	null	null	null	null	null	null	null	null	null	null	null	null	12	49043518	49043704	null	null	null	null	null	null	null	null	null	null
MGI:89357	DNA Segment	D12Mit112	DNA segment, Chr 12, Massachusetts Institute of Technology 112	null	null	null	null	null	null	null	null	null	null	null	null	null	null	null	null	null	null	null	null	null	12	47855788	47855937	null	null	null	null	null	null	null	null	null	null
MGI:89358	DNA Segment	D12Mit113	DNA segment, Chr 12, Massachusetts Institute of Technology 113	null	null	null	null	null	null	null	null	null	null	null	null	null	null	null	null	null	null	null	null	null	null	null	null	null	null	null	null	null	null	null	null	null	null
MGI:89359	DNA Segment	D12Mit114	DNA segment, Chr 12, Massachusetts Institute of Technology 114	null	null	null	null	null	null	null	null	null	null	null	null	null	null	null	null	null	null	null	null	null	12	71186215	71186358	null	null	null	null	null	null	null	null	null	null
MGI:89360	DNA Segment	D12Mit115	DNA segment, Chr 12, Massachusetts Institute of Technology 115	null	null	null	null	null	null	null	null	null	null	null	null	null	null	null	null	null	null	null	null	null	12	107491712	107491838	null	null	null	null	null	null	null	null	null	null
MGI:89361	DNA Segment	D12Mit116	DNA segment, Chr 12, Massachusetts Institute of Technology 116	null	null	null	null	null	null	null	null	null	null	null	null	null	null	null	null	null	null	null	null	null	12	81101249	81101365	null	null	null	null	null	null	null	null	null	null
MGI:89362	DNA Segment	D12Mit117	DNA segment, Chr 12, Massachusetts Institute of Technology 117	null	null	null	null	null	null	null	null	null	null	null	null	null	null	null	null	null	null	null	null	null	12	90258225	90258351	null	null	null	null	null	null	null	null	null	null
MGI:89363	DNA Segment	D12Mit118	DNA segment, Chr 12, Massachusetts Institute of Technology 118	null	null	null	null	null	null	null	null	null	null	null	null	null	null	null	null	null	null	null	null	null	12	92750634	92750761	null	null	null	null	null	null	null	null	null	null
MGI:89364	DNA Segment	D12Mit119	DNA segment, Chr 12, Massachusetts Institute of Technology 119	null	null	null	null	null	null	null	null	null	null	null	null	null	null	null	null	null	null	null	null	null	12	92748247	92748396	null	null	null	null	null	null	null	null	null	null
MGI:89365	DNA Segment	D12Mit12	DNA segment, Chr 12, Massachusetts Institute of Technology 12	null	null	null	null	null	null	null	null	null	null	null	null	null	null	null	null	null	null	null	null	null	12	25358024	25358167	null	null	null	null	null	null	null	null	null	null
MGI:89366	DNA Segment	D12Mit120	DNA segment, Chr 12, Massachusetts Institute of Technology 120	null	null	null	null	null	null	null	null	null	null	null	null	null	null	null	null	null	null	null	null	null	12	99187962	99188073	null	null	null	null	null	null	null	null	null	null
MGI:89367	DNA Segment	D12Mit121	DNA segment, Chr 12, Massachusetts Institute of Technology 121	null	null	null	null	null	null	null	null	null	null	null	null	null	null	null	null	null	null	null	null	null	12	98014060	98014193	null	null	null	null	null	null	null	null	null	null
MGI:89368	DNA Segment	D12Mit122	DNA segment, Chr 12, Massachusetts Institute of Technology 122	null	null	null	null	null	null	null	null	null	null	null	null	null	null	null	null	null	null	null	null	null	12	108441347	108441496	null	null	null	null	null	null	null	null	null	null
MGI:89369	DNA Segment	D12Mit123	DNA segment, Chr 12, Massachusetts Institute of Technology 123	null	null	null	null	null	null	null	null	null	null	null	null	null	null	null	null	null	null	null	null	null	12	110051009	110051146	null	null	null	null	null	null	null	null	null	null
MGI:89370	DNA Segment	D12Mit124	DNA segment, Chr 12, Massachusetts Institute of Technology 124	null	null	null	null	null	null	null	null	null	null	null	null	null	null	null	null	null	null	null	null	null	12	32797310	32797455	null	null	null	null	null	null	null	null	null	null
MGI:89371	DNA Segment	D12Mit125	DNA segment, Chr 12, Massachusetts Institute of Technology 125	null	null	null	null	null	null	null	null	null	null	null	null	null	null	null	null	null	null	null	null	null	12	42078453	42078647	null	null	null	null	null	null	null	null	null	null
MGI:89372	DNA Segment	D12Mit126	DNA segment, Chr 12, Massachusetts Institute of Technology 126	null	null	null	null	null	null	null	null	null	null	null	null	null	null	null	null	null	null	null	null	null	12	54129573	54129708	null	null	null	null	null	null	null	null	null	null
MGI:89373	DNA Segment	D12Mit127	DNA segment, Chr 12, Massachusetts Institute of Technology 127	null	null	null	null	null	null	null	null	null	null	null	null	null	null	null	null	null	null	null	null	null	12	51914005	51914134	null	null	null	null	null	null	null	null	null	null
MGI:89374	DNA Segment	D12Mit128	DNA segment, Chr 12, Massachusetts Institute of Technology 128	null	null	null	null	null	null	null	null	null	null	null	null	null	null	null	null	null	null	null	null	null	12	77152648	77152761	null	null	null	null	null	null	null	null	null	null
MGI:89375	DNA Segment	D12Mit129	DNA segment, Chr 12, Massachusetts Institute of Technology 129	null	null	null	null	null	null	null	null	null	null	null	null	null	null	null	null	null	null	null	null	null	12	76659790	76659890	null	null	null	null	null	null	null	null	null	null
MGI:89376	DNA Segment	D12Mit13	DNA segment, Chr 12, Massachusetts Institute of Technology 13	null	null	null	null	null	null	null	null	null	null	null	null	null	null	null	null	null	null	null	null	null	null	null	null	null	null	null	null	null	null	null	null	null	null
MGI:89377	DNA Segment	D12Mit130	DNA segment, Chr 12, Massachusetts Institute of Technology 130	null	null	null	null	null	null	null	null	null	null	null	null	null	null	null	null	null	null	null	null	null	null	null	null	null	null	null	null	null	null	null	null	null	null
MGI:89378	DNA Segment	D12Mit131	DNA segment, Chr 12, Massachusetts Institute of Technology 131	null	null	null	null	null	null	null	null	null	null	null	null	null	null	null	null	null	null	null	null	null	null	null	null	null	null	null	null	null	null	null	null	null	null
MGI:89379	DNA Segment	D12Mit132	DNA segment, Chr 12, Massachusetts Institute of Technology 132	null	null	null	null	null	null	null	null	null	null	null	null	null	null	null	null	null	null	null	null	null	12	108210982	108211111	null	null	null	null	null	null	null	null	null	null
MGI:89380	DNA Segment	D12Mit133	DNA segment, Chr 12, Massachusetts Institute of Technology 133	null	null	null	null	null	null	null	null	null	null	null	null	null	null	null	null	null	null	null	null	null	12	111536237	111536349	null	null	null	null	null	null	null	null	null	null
MGI:89381	DNA Segment	D12Mit134	DNA segment, Chr 12, Massachusetts Institute of Technology 134	null	null	null	null	null	null	null	null	null	null	null	null	null	null	null	null	null	null	null	null	null	12	116106063	116106244	null	null	null	null	null	null	null	null	null	null
MGI:89382	DNA Segment	D12Mit135	DNA segment, Chr 12, Massachusetts Institute of Technology 135	null	null	null	null	null	null	null	null	null	null	null	null	null	null	null	null	null	null	null	null	null	12	5106179	5106298	null	null	null	null	null	null	null	null	null	null
MGI:89383	DNA Segment	D12Mit136	DNA segment, Chr 12, Massachusetts Institute of Technology 136	null	null	null	null	null	null	null	null	null	null	null	null	null	null	null	null	null	null	null	null	null	12	30858603	30858749	null	null	null	null	null	null	null	null	null	null
MGI:89384	DNA Segment	D12Mit137	DNA segment, Chr 12, Massachusetts Institute of Technology 137	null	null	null	null	null	null	null	null	null	null	null	null	null	null	null	null	null	null	null	null	null	12	69252270	69252397	null	null	null	null	null	null	null	null	null	null
MGI:89385	DNA Segment	D12Mit138	DNA segment, Chr 12, Massachusetts Institute of Technology 138	null	null	null	null	null	null	null	null	null	null	null	null	null	null	null	null	null	null	null	null	null	12	87396075	87396224	null	null	null	null	null	null	null	null	null	null
MGI:89386	DNA Segment	D12Mit139	DNA segment, Chr 12, Massachusetts Institute of Technology 139	null	null	null	null	null	null	null	null	null	null	null	null	null	null	null	null	null	null	null	null	null	12	108580219	108580344	null	null	null	null	null	null	null	null	null	null
MGI:89387	DNA Segment	D12Mit14	DNA segment, Chr 12, Massachusetts Institute of Technology 14	null	null	null	null	null	null	null	null	null	null	null	null	null	null	null	null	null	null	null	null	null	null	null	null	null	null	null	null	null	null	null	null	null	null
MGI:89388	DNA Segment	D12Mit140	DNA segment, Chr 12, Massachusetts Institute of Technology 140	null	null	null	null	null	null	null	null	null	null	null	null	null	null	null	null	null	null	null	null	null	null	null	null	null	null	null	null	null	null	null	null	null	null
MGI:89389	DNA Segment	D12Mit141	DNA segment, Chr 12, Massachusetts Institute of Technology 141	null	null	null	null	null	null	null	null	null	null	null	null	null	null	null	null	null	null	null	null	null	12	111741335	111741470	null	null	null	null	null	null	null	null	null	null
MGI:89390	DNA Segment	D12Mit142	DNA segment, Chr 12, Massachusetts Institute of Technology 142	null	null	null	null	null	null	null	null	null	null	null	null	null	null	null	null	null	null	null	null	null	12	32967910	32968058	null	null	null	null	null	null	null	null	null	null
MGI:89391	DNA Segment	D12Mit143	DNA segment, Chr 12, Massachusetts Institute of Technology 143	null	null	null	null	null	null	null	null	null	null	null	null	null	null	null	null	null	null	null	null	null	12	80981262	80981408	null	null	null	null	null	null	null	null	null	null
MGI:89392	DNA Segment	D12Mit144	DNA segment, Chr 12, Massachusetts Institute of Technology 144	null	null	null	null	null	null	null	null	null	null	null	null	null	null	null	null	null	null	null	null	null	12	120299403	120299687	null	null	null	null	null	null	null	null	null	null
MGI:89393	DNA Segment	D12Mit145	DNA segment, Chr 12, Massachusetts Institute of Technology 145	null	null	null	null	null	null	null	null	null	null	null	null	null	null	null	null	null	null	null	null	null	null	null	null	null	null	null	null	null	null	null	null	null	null
MGI:89394	DNA Segment	D12Mit146	DNA segment, Chr 12, Massachusetts Institute of Technology 146	null	null	null	null	null	null	null	null	null	null	null	null	null	null	null	null	null	null	null	null	null	12	33873443	33873594	null	null	null	null	null	null	null	null	null	null
MGI:89395	DNA Segment	D12Mit147	DNA segment, Chr 12, Massachusetts Institute of Technology 147	null	null	null	null	null	null	null	null	null	null	null	null	null	null	null	null	null	null	null	null	null	12	36408153	36408301	null	null	null	null	null	null	null	null	null	null
MGI:89396	DNA Segment	D12Mit148	DNA segment, Chr 12, Massachusetts Institute of Technology 148	null	null	null	null	null	null	null	null	null	null	null	null	null	null	null	null	null	null	null	null	null	12	41351030	41351174	null	null	null	null	null	null	null	null	null	null
MGI:89397	DNA Segment	D12Mit149	DNA segment, Chr 12, Massachusetts Institute of Technology 149	null	null	null	null	null	null	null	null	null	null	null	null	null	null	null	null	null	null	null	null	null	12	81689159	81689289	null	null	null	null	null	null	null	null	null	null
MGI:89398	DNA Segment	D12Mit15	DNA segment, Chr 12, Massachusetts Institute of Technology 15	null	null	null	null	null	null	null	null	null	null	null	null	null	null	null	null	null	null	null	null	null	12	93916990	93917211	null	null	null	null	null	null	null	null	null	null
MGI:89399	DNA Segment	D12Mit150a	DNA segment, Chr 12, Massachusetts Institute of Technology 150a	null	null	null	null	null	null	null	null	null	null	null	null	null	null	null	null	null	null	null	null	null	12	117159543	117159713	null	null	null	null	null	null	null	null	null	null
MGI:89400	DNA Segment	D12Mit151	DNA segment, Chr 12, Massachusetts Institute of Technology 151	null	null	null	null	null	null	null	null	null	null	null	null	null	null	null	null	null	null	null	null	null	12	8474747	8474888	null	null	null	null	null	null	null	null	null	null
MGI:89402	DNA Segment	D12Mit153	DNA segment, Chr 12, Massachusetts Institute of Technology 153	null	null	null	null	null	null	null	null	null	null	null	null	null	null	null	null	null	null	null	null	null	12	35920169	35920310	null	null	null	null	null	null	null	null	null	null
MGI:89403	DNA Segment	D12Mit154	DNA segment, Chr 12, Massachusetts Institute of Technology 154	null	null	null	null	null	null	null	null	null	null	null	null	null	null	null	null	null	null	null	null	null	12	39825454	39825604	null	null	null	null	null	null	null	null	null	null
MGI:89404	DNA Segment	D12Mit155	DNA segment, Chr 12, Massachusetts Institute of Technology 155	null	null	null	null	null	null	null	null	null	null	null	null	null	null	null	null	null	null	null	null	null	12	73573191	73573329	null	null	null	null	null	null	null	null	null	null
MGI:89405	DNA Segment	D12Mit156	DNA segment, Chr 12, Massachusetts Institute of Technology 156	null	null	null	null	null	null	null	null	null	null	null	null	null	null	null	null	null	null	null	null	null	12	80557940	80558137	null	null	null	null	null	null	null	null	null	null
MGI:89406	DNA Segment	D12Mit157	DNA segment, Chr 12, Massachusetts Institute of Technology 157	null	null	null	null	null	null	null	null	null	null	null	null	null	null	null	null	null	null	null	null	null	null	null	null	null	null	null	null	null	null	null	null	null	null
MGI:89407	DNA Segment	D12Mit158	DNA segment, Chr 12, Massachusetts Institute of Technology 158	null	null	null	null	null	null	null	null	null	null	null	null	null	null	null	null	null	null	null	null	null	12	83720003	83720152	null	null	null	null	null	null	null	null	null	null
MGI:89408	DNA Segment	D12Mit159	DNA segment, Chr 12, Massachusetts Institute of Technology 159	null	null	null	null	null	null	null	null	null	null	null	null	null	null	null	null	null	null	null	null	null	12	85221663	85221773	null	null	null	null	null	null	null	null	null	null
MGI:89409	DNA Segment	D12Mit16	DNA segment, Chr 12, Massachusetts Institute of Technology 16	null	null	null	null	null	null	null	null	null	null	null	null	null	null	null	null	null	null	null	null	null	12	111021801	111022055	null	null	null	null	null	null	null	null	null	null
MGI:89410	DNA Segment	D12Mit160	DNA segment, Chr 12, Massachusetts Institute of Technology 160	null	null	null	null	null	null	null	null	null	null	null	null	null	null	null	null	null	null	null	null	null	12	85529490	85529621	null	null	null	null	null	null	null	null	null	null
MGI:89411	DNA Segment	D12Mit161	DNA segment, Chr 12, Massachusetts Institute of Technology 161	null	null	null	null	null	null	null	null	null	null	null	null	null	null	null	null	null	null	null	null	null	12	86901962	86902059	null	null	null	null	null	null	null	null	null	null
MGI:89412	DNA Segment	D9Mit1007	DNA segment, Chr 9, Massachusetts Institute of Technology 1007	null	null	null	null	null	null	null	null	null	null	null	null	null	null	null	null	null	null	null	null	null	9	43617878	43618020	null	null	null	null	null	null	null	null	null	null
MGI:89413	DNA Segment	D12Mit163	DNA segment, Chr 12, Massachusetts Institute of Technology 163	null	null	null	null	null	null	null	null	null	null	null	null	null	null	null	null	null	null	null	null	null	12	93822983	93823129	null	null	null	null	null	null	null	null	null	null
MGI:89414	DNA Segment	D12Mit164	DNA segment, Chr 12, Massachusetts Institute of Technology 164	null	null	null	null	null	null	null	null	null	null	null	null	null	null	null	null	null	null	null	null	null	12	96993899	96994038	null	null	null	null	null	null	null	null	null	null
MGI:89415	DNA Segment	D12Mit165	DNA segment, Chr 12, Massachusetts Institute of Technology 165	null	null	null	null	null	null	null	null	null	null	null	null	null	null	null	null	null	null	null	null	null	12	96279916	96280065	null	null	null	null	null	null	null	null	null	null
MGI:89416	DNA Segment	D12Mit166	DNA segment, Chr 12, Massachusetts Institute of Technology 166	null	null	null	null	null	null	null	null	null	null	null	null	null	null	null	null	null	null	null	null	null	12	104417700	104417840	null	null	null	null	null	null	null	null	null	null
MGI:89417	DNA Segment	D12Mit167	DNA segment, Chr 12, Massachusetts Institute of Technology 167	null	null	null	null	null	null	null	null	null	null	null	null	null	null	null	null	null	null	null	null	null	12	106324825	106324972	null	null	null	null	null	null	null	null	null	null
MGI:89418	DNA Segment	D12Mit168	DNA segment, Chr 12, Massachusetts Institute of Technology 168	null	null	null	null	null	null	null	null	null	null	null	null	null	null	null	null	null	null	null	null	null	12	11472201	11472387	null	null	null	null	null	null	null	null	null	null
MGI:89419	DNA Segment	D12Mit169	DNA segment, Chr 12, Massachusetts Institute of Technology 169	null	null	null	null	null	null	null	null	null	null	null	null	null	null	null	null	null	null	null	null	null	12	15297831	15297947	null	null	null	null	null	null	null	null	null	null
MGI:89420	DNA Segment	D12Mit17	DNA segment, Chr 12, Massachusetts Institute of Technology 17	null	null	null	null	null	null	null	null	null	null	null	null	null	null	null	null	null	null	null	null	null	null	null	null	null	null	null	null	null	null	null	null	null	null
MGI:89421	DNA Segment	D12Mit170	DNA segment, Chr 12, Massachusetts Institute of Technology 170	null	null	null	null	null	null	null	null	null	null	null	null	null	null	null	null	null	null	null	null	null	12	16387032	16387144	null	null	null	null	null	null	null	null	null	null
MGI:89422	DNA Segment	D12Mit171	DNA segment, Chr 12, Massachusetts Institute of Technology 171	null	null	null	null	null	null	null	null	null	null	null	null	null	null	null	null	null	null	null	null	null	12	30027341	30027480	null	null	null	null	null	null	null	null	null	null
MGI:89423	DNA Segment	D12Mit172	DNA segment, Chr 12, Massachusetts Institute of Technology 172	null	null	null	null	null	null	null	null	null	null	null	null	null	null	null	null	null	null	null	null	null	12	47214889	47215088	null	null	null	null	null	null	null	null	null	null
MGI:89424	DNA Segment	D12Mit173	DNA segment, Chr 12, Massachusetts Institute of Technology 173	null	null	null	null	null	null	null	null	null	null	null	null	null	null	null	null	null	null	null	null	null	12	60425951	60426072	null	null	null	null	null	null	null	null	null	null
MGI:89425	DNA Segment	D12Mit174	DNA segment, Chr 12, Massachusetts Institute of Technology 174	null	null	null	null	null	null	null	null	null	null	null	null	null	null	null	null	null	null	null	null	null	null	null	null	null	null	null	null	null	null	null	null	null	null
MGI:89426	DNA Segment	D12Mit175	DNA segment, Chr 12, Massachusetts Institute of Technology 175	null	null	null	null	null	null	null	null	null	null	null	null	null	null	null	null	null	null	null	null	null	12	76288863	76289003	null	null	null	null	null	null	null	null	null	null
MGI:89427	DNA Segment	D12Mit176	DNA segment, Chr 12, Massachusetts Institute of Technology 176	null	null	null	null	null	null	null	null	null	null	null	null	null	null	null	null	null	null	null	null	null	12	84192153	84192294	null	null	null	null	null	null	null	null	null	null
MGI:89428	DNA Segment	D12Mit177a	DNA segment, Chr 12, Massachusetts Institute of Technology 177a	null	null	null	null	null	null	null	null	null	null	null	null	null	null	null	null	null	null	null	null	null	12	84344592	84344736	null	null	null	null	null	null	null	null	null	null
MGI:89429	DNA Segment	D12Mit178	DNA segment, Chr 12, Massachusetts Institute of Technology 178	null	null	null	null	null	null	null	null	null	null	null	null	null	null	null	null	null	null	null	null	null	12	88717528	88717677	null	null	null	null	null	null	null	null	null	null
MGI:89430	DNA Segment	D12Mit179	DNA segment, Chr 12, Massachusetts Institute of Technology 179	null	null	null	null	null	null	null	null	null	null	null	null	null	null	null	null	null	null	null	null	null	12	92914145	92914293	null	null	null	null	null	null	null	null	null	null
MGI:89431	DNA Segment	D12Mit18	DNA segment, Chr 12, Massachusetts Institute of Technology 18	null	null	null	null	null	null	null	null	null	null	null	null	null	null	null	null	null	null	null	null	null	null	null	null	null	null	null	null	null	null	null	null	null	null
MGI:89432	DNA Segment	D12Mit180	DNA segment, Chr 12, Massachusetts Institute of Technology 180	null	null	null	null	null	null	null	null	null	null	null	null	null	null	null	null	null	null	null	null	null	12	103536314	103536446	null	null	null	null	null	null	null	null	null	null
MGI:89433	DNA Segment	D12Mit181	DNA segment, Chr 12, Massachusetts Institute of Technology 181	null	null	null	null	null	null	null	null	null	null	null	null	null	null	null	null	null	null	null	null	null	12	110037069	110037178	null	null	null	null	null	null	null	null	null	null
MGI:89434	DNA Segment	D12Mit19	DNA segment, Chr 12, Massachusetts Institute of Technology 19	null	null	null	null	null	null	null	null	null	null	null	null	null	null	null	null	null	null	null	null	null	null	null	null	null	null	null	null	null	null	null	null	null	null
MGI:89435	DNA Segment	D12Mit2	DNA segment, Chr 12, Massachusetts Institute of Technology 2	null	null	null	null	null	null	null	null	null	null	null	null	null	null	null	null	null	null	null	null	null	12	42747379	42747512	null	null	null	null	null	null	null	null	null	null
MGI:89436	DNA Segment	D12Mit20	DNA segment, Chr 12, Massachusetts Institute of Technology 20	null	null	null	null	null	null	null	null	null	null	null	null	null	null	null	null	null	null	null	null	null	12	114599777	114599973	null	null	null	null	null	null	null	null	null	null
MGI:89437	DNA Segment	D12Mit27	DNA segment, Chr 12, Massachusetts Institute of Technology 27	null	null	null	null	null	null	null	null	null	null	null	null	null	null	null	null	null	null	null	null	null	12	107936022	107936302	null	null	null	null	null	null	null	null	null	null
MGI:89438	DNA Segment	D12Mit28	DNA segment, Chr 12, Massachusetts Institute of Technology 28	null	null	null	null	null	null	null	null	null	null	null	null	null	null	null	null	null	null	null	null	null	12	106580305	106580446	null	null	null	null	null	null	null	null	null	null
MGI:89439	DNA Segment	D12Mit29	DNA segment, Chr 12, Massachusetts Institute of Technology 29	null	null	null	null	null	null	null	null	null	null	null	null	null	null	null	null	null	null	null	null	null	12	106277805	106278067	null	null	null	null	null	null	null	null	null	null
MGI:89440	DNA Segment	D12Mit3	DNA segment, Chr 12, Massachusetts Institute of Technology 3	null	null	null	null	null	null	null	null	null	null	null	null	null	null	null	null	null	null	null	null	null	12	77081506	77081627	null	null	null	null	null	null	null	null	null	null
MGI:89441	DNA Segment	D12Mit30	DNA segment, Chr 12, Massachusetts Institute of Technology 30	null	null	null	null	null	null	null	null	null	null	null	null	null	null	null	null	null	null	null	null	null	12	101294954	101295060	null	null	null	null	null	null	null	null	null	null
MGI:89442	DNA Segment	D12Mit31	DNA segment, Chr 12, Massachusetts Institute of Technology 31	null	null	null	null	null	null	null	null	null	null	null	null	null	null	null	null	null	null	null	null	null	12	55411269	55411655	null	null	null	null	null	null	null	null	null	null
MGI:89443	DNA Segment	D12Mit33	DNA segment, Chr 12, Massachusetts Institute of Technology 33	null	null	null	null	null	null	null	null	null	null	null	null	null	null	null	null	null	null	null	null	null	12	75096672	75096814	null	null	null	null	null	null	null	null	null	null
MGI:89444	DNA Segment	D12Mit34	DNA segment, Chr 12, Massachusetts Institute of Technology 34	null	null	null	null	null	null	null	null	null	null	null	null	null	null	null	null	null	null	null	null	null	12	70900839	70901009	null	null	null	null	null	null	null	null	null	null
MGI:89445	DNA Segment	D12Mit35	DNA segment, Chr 12, Massachusetts Institute of Technology 35	null	null	null	null	null	null	null	null	null	null	null	null	null	null	null	null	null	null	null	null	null	12	69531207	69531363	null	null	null	null	null	null	null	null	null	null
MGI:89446	DNA Segment	D12Mit36	DNA segment, Chr 12, Massachusetts Institute of Technology 36	null	null	null	null	null	null	null	null	null	null	null	null	null	null	null	null	null	null	null	null	null	12	61756236	61756354	null	null	null	null	null	null	null	null	null	null
MGI:89447	DNA Segment	D12Mit37	DNA segment, Chr 12, Massachusetts Institute of Technology 37	null	null	null	null	null	null	null	null	null	null	null	null	null	null	null	null	null	null	null	null	null	12	5375246	5375385	null	null	null	null	null	null	null	null	null	null
MGI:89448	DNA Segment	D7Mit1000	DNA segment, Chr 7, Massachusetts Institute of Technology 1000	null	null	null	null	null	null	null	null	null	null	null	null	null	null	null	null	null	null	null	null	null	null	null	null	null	null	null	null	null	null	null	null	null	null
MGI:89449	DNA Segment	D12Mit4	DNA segment, Chr 12, Massachusetts Institute of Technology 4	null	null	null	null	null	null	null	null	null	null	null	null	null	null	null	null	null	null	null	null	null	12	80094377	80094577	null	null	null	null	null	null	null	null	null	null
MGI:89450	DNA Segment	D12Mit41	DNA segment, Chr 12, Massachusetts Institute of Technology 41	null	null	null	null	null	null	null	null	null	null	null	null	null	null	null	null	null	null	null	null	null	12	114541207	114541426	null	null	null	null	null	null	null	null	null	null
MGI:89451	DNA Segment	D12Mit43	DNA segment, Chr 12, Massachusetts Institute of Technology 43	null	null	null	null	null	null	null	null	null	null	null	null	null	null	null	null	null	null	null	null	null	null	null	null	null	null	null	null	null	null	null	null	null	null
MGI:89452	DNA Segment	D12Mit44	DNA segment, Chr 12, Massachusetts Institute of Technology 44	null	null	null	null	null	null	null	null	null	null	null	null	null	null	null	null	null	null	null	null	null	null	null	null	null	null	null	null	null	null	null	null	null	null
MGI:89454	DNA Segment	D12Mit46	DNA segment, Chr 12, Massachusetts Institute of Technology 46	null	null	null	null	null	null	null	null	null	null	null	null	null	null	null	null	null	null	null	null	null	12	35725677	35725810	null	null	null	null	null	null	null	null	null	null
MGI:89455	DNA Segment	D12Mit47	DNA segment, Chr 12, Massachusetts Institute of Technology 47	null	null	null	null	null	null	null	null	null	null	null	null	null	null	null	null	null	null	null	null	null	12	92455609	92455764	null	null	null	null	null	null	null	null	null	null
MGI:89456	DNA Segment	D12Mit49	DNA segment, Chr 12, Massachusetts Institute of Technology 49	null	null	null	null	null	null	null	null	null	null	null	null	null	null	null	null	null	null	null	null	null	12	15715418	15715561	null	null	null	null	null	null	null	null	null	null
MGI:89457	DNA Segment	D12Mit5	DNA segment, Chr 12, Massachusetts Institute of Technology 5	null	null	null	null	null	null	null	null	null	null	null	null	null	null	null	null	null	null	null	null	null	12	82010921	82011096	null	null	null	null	null	null	null	null	null	null
MGI:89458	DNA Segment	D12Mit50	DNA segment, Chr 12, Massachusetts Institute of Technology 50	null	null	null	null	null	null	null	null	null	null	null	null	null	null	null	null	null	null	null	null	null	12	107528143	107528274	null	null	null	null	null	null	null	null	null	null
MGI:89459	DNA Segment	D12Mit51	DNA segment, Chr 12, Massachusetts Institute of Technology 51	null	null	null	null	null	null	null	null	null	null	null	null	null	null	null	null	null	null	null	null	null	12	88113711	88113849	null	null	null	null	null	null	null	null	null	null
MGI:89460	DNA Segment	D12Mit52	DNA segment, Chr 12, Massachusetts Institute of Technology 52	null	null	null	null	null	null	null	null	null	null	null	null	null	null	null	null	null	null	null	null	null	12	78085281	78085416	null	null	null	null	null	null	null	null	null	null
MGI:89461	DNA Segment	D12Mit53	DNA segment, Chr 12, Massachusetts Institute of Technology 53	null	null	null	null	null	null	null	null	null	null	null	null	null	null	null	null	null	null	null	null	null	12	108697296	108697431	null	null	null	null	null	null	null	null	null	null
MGI:89462	DNA Segment	D12Mit54	DNA segment, Chr 12, Massachusetts Institute of Technology 54	null	null	null	null	null	null	null	null	null	null	null	null	null	null	null	null	null	null	null	null	null	12	54960589	54960738	null	null	null	null	null	null	null	null	null	null
MGI:89463	DNA Segment	D12Mit56	DNA segment, Chr 12, Massachusetts Institute of Technology 56	null	null	null	null	null	null	null	null	null	null	null	null	null	null	null	null	null	null	null	null	null	12	12309414	12309560	null	null	null	null	null	null	null	null	null	null
MGI:89465	DNA Segment	D12Mit58	DNA segment, Chr 12, Massachusetts Institute of Technology 58	null	null	null	null	null	null	null	null	null	null	null	null	null	null	null	null	null	null	null	null	null	12	17044826	17044943	null	null	null	null	null	null	null	null	null	null
MGI:89466	DNA Segment	D12Mit59	DNA segment, Chr 12, Massachusetts Institute of Technology 59	null	null	null	null	null	null	null	null	null	null	null	null	null	null	null	null	null	null	null	null	null	12	32227392	32227542	null	null	null	null	null	null	null	null	null	null
MGI:89467	DNA Segment	D12Mit6	DNA segment, Chr 12, Massachusetts Institute of Technology 6	null	null	null	null	null	null	null	null	null	null	null	null	null	null	null	null	null	null	null	null	null	12	92159088	92159192	null	null	null	null	null	null	null	null	null	null
MGI:89468	DNA Segment	D12Mit60	DNA segment, Chr 12, Massachusetts Institute of Technology 60	null	null	null	null	null	null	null	null	null	null	null	null	null	null	null	null	null	null	null	null	null	12	35474805	35474947	null	null	null	null	null	null	null	null	null	null
MGI:89469	DNA Segment	D12Mit61	DNA segment, Chr 12, Massachusetts Institute of Technology 61	null	null	null	null	null	null	null	null	null	null	null	null	null	null	null	null	null	null	null	null	null	12	41001436	41001550	null	null	null	null	null	null	null	null	null	null
MGI:89470	DNA Segment	D12Mit62	DNA segment, Chr 12, Massachusetts Institute of Technology 62	null	null	null	null	null	null	null	null	null	null	null	null	null	null	null	null	null	null	null	null	null	12	42175277	42175503	null	null	null	null	null	null	null	null	null	null
MGI:89471	DNA Segment	D1Mit1008	DNA segment, Chr 1, Massachusetts Institute of Technology 1008	null	null	null	null	null	null	null	null	null	null	null	null	null	null	null	null	null	null	null	null	null	1	22676198	22676358	null	null	null	null	null	null	null	null	null	null
MGI:89472	DNA Segment	D12Mit64	DNA segment, Chr 12, Massachusetts Institute of Technology 64	null	null	null	null	null	null	null	null	null	null	null	null	null	null	null	null	null	null	null	null	null	12	51559213	51559350	null	null	null	null	null	null	null	null	null	null
MGI:89473	DNA Segment	D12Mit65	DNA segment, Chr 12, Massachusetts Institute of Technology 65	null	null	null	null	null	null	null	null	null	null	null	null	null	null	null	null	null	null	null	null	null	12	54361226	54361384	null	null	null	null	null	null	null	null	null	null
MGI:89474	DNA Segment	D12Mit66	DNA segment, Chr 12, Massachusetts Institute of Technology 66	null	null	null	null	null	null	null	null	null	null	null	null	null	null	null	null	null	null	null	null	null	12	55452408	55452555	null	null	null	null	null	null	null	null	null	null
MGI:89475	DNA Segment	D12Mit67	DNA segment, Chr 12, Massachusetts Institute of Technology 67	null	null	null	null	null	null	null	null	null	null	null	null	null	null	null	null	null	null	null	null	null	12	56552977	56553137	null	null	null	null	null	null	null	null	null	null
MGI:89476	DNA Segment	D12Mit68	DNA segment, Chr 12, Massachusetts Institute of Technology 68	null	null	null	null	null	null	null	null	null	null	null	null	null	null	null	null	null	null	null	null	null	12	66576920	66577101	null	null	null	null	null	null	null	null	null	null
MGI:89477	DNA Segment	D12Mit69	DNA segment, Chr 12, Massachusetts Institute of Technology 69	null	null	null	null	null	null	null	null	null	null	null	null	null	null	null	null	null	null	null	null	null	12	66565129	66565232	null	null	null	null	null	null	null	null	null	null
MGI:89478	DNA Segment	D12Mit7	DNA segment, Chr 12, Massachusetts Institute of Technology 7	null	null	null	null	null	null	null	null	null	null	null	null	null	null	null	null	null	null	null	null	null	null	null	null	null	null	null	null	null	null	null	null	null	null
MGI:89479	DNA Segment	D12Mit70	DNA segment, Chr 12, Massachusetts Institute of Technology 70	null	null	null	null	null	null	null	null	null	null	null	null	null	null	null	null	null	null	null	null	null	12	70291433	70291603	null	null	null	null	null	null	null	null	null	null
MGI:89480	DNA Segment	D12Mit71	DNA segment, Chr 12, Massachusetts Institute of Technology 71	null	null	null	null	null	null	null	null	null	null	null	null	null	null	null	null	null	null	null	null	null	12	69747822	69747962	null	null	null	null	null	null	null	null	null	null
MGI:89481	DNA Segment	D12Mit72	DNA segment, Chr 12, Massachusetts Institute of Technology 72	null	null	null	null	null	null	null	null	null	null	null	null	null	null	null	null	null	null	null	null	null	12	71848796	71849010	null	null	null	null	null	null	null	null	null	null
MGI:89482	DNA Segment	D12Mit73	DNA segment, Chr 12, Massachusetts Institute of Technology 73	null	null	null	null	null	null	null	null	null	null	null	null	null	null	null	null	null	null	null	null	null	null	null	null	null	null	null	null	null	null	null	null	null	null
MGI:89483	DNA Segment	D12Mit74	DNA segment, Chr 12, Massachusetts Institute of Technology 74	null	null	null	null	null	null	null	null	null	null	null	null	null	null	null	null	null	null	null	null	null	12	74111827	74111990	null	null	null	null	null	null	null	null	null	null
MGI:89484	DNA Segment	D12Mit75	DNA segment, Chr 12, Massachusetts Institute of Technology 75	null	null	null	null	null	null	null	null	null	null	null	null	null	null	null	null	null	null	null	null	null	12	69005046	69005297	null	null	null	null	null	null	null	null	null	null
MGI:89485	DNA Segment	D12Mit76	DNA segment, Chr 12, Massachusetts Institute of Technology 76	null	null	null	null	null	null	null	null	null	null	null	null	null	null	null	null	null	null	null	null	null	12	88556602	88556858	null	null	null	null	null	null	null	null	null	null
MGI:89486	DNA Segment	D12Mit77	DNA segment, Chr 12, Massachusetts Institute of Technology 77	null	null	null	null	null	null	null	null	null	null	null	null	null	null	null	null	null	null	null	null	null	12	100304437	100304625	null	null	null	null	null	null	null	null	null	null
MGI:89487	DNA Segment	D12Mit78	DNA segment, Chr 12, Massachusetts Institute of Technology 78	null	null	null	null	null	null	null	null	null	null	null	null	null	null	null	null	null	null	null	null	null	12	100440943	100441146	null	null	null	null	null	null	null	null	null	null
MGI:89488	DNA Segment	D12Mit79	DNA segment, Chr 12, Massachusetts Institute of Technology 79	null	null	null	null	null	null	null	null	null	null	null	null	null	null	null	null	null	null	null	null	null	12	111207873	111208019	null	null	null	null	null	null	null	null	null	null
MGI:89489	DNA Segment	D12Mit8	DNA segment, Chr 12, Massachusetts Institute of Technology 8	null	null	null	null	null	null	null	null	null	null	null	null	null	null	null	null	null	null	null	null	null	12	114657953	114658124	null	null	null	null	null	null	null	null	null	null
MGI:89490	DNA Segment	D12Mit80	DNA segment, Chr 12, Massachusetts Institute of Technology 80	null	null	null	null	null	null	null	null	null	null	null	null	null	null	null	null	null	null	null	null	null	12	110455669	110455860	null	null	null	null	null	null	null	null	null	null
MGI:89491	DNA Segment	D12Mit81	DNA segment, Chr 12, Massachusetts Institute of Technology 81	null	null	null	null	null	null	null	null	null	null	null	null	null	null	null	null	null	null	null	null	null	null	null	null	null	null	null	null	null	null	null	null	null	null
MGI:89492	DNA Segment	D12Mit82	DNA segment, Chr 12, Massachusetts Institute of Technology 82	null	null	null	null	null	null	null	null	null	null	null	null	null	null	null	null	null	null	null	null	null	12	14353654	14353819	null	null	null	null	null	null	null	null	null	null
MGI:89493	DNA Segment	D12Mit83	DNA segment, Chr 12, Massachusetts Institute of Technology 83	null	null	null	null	null	null	null	null	null	null	null	null	null	null	null	null	null	null	null	null	null	12	26920042	26920186	null	null	null	null	null	null	null	null	null	null
MGI:89494	DNA Segment	D12Mit84	DNA segment, Chr 12, Massachusetts Institute of Technology 84	null	null	null	null	null	null	null	null	null	null	null	null	null	null	null	null	null	null	null	null	null	12	28255508	28255675	null	null	null	null	null	null	null	null	null	null
MGI:89495	DNA Segment	D12Mit85	DNA segment, Chr 12, Massachusetts Institute of Technology 85	null	null	null	null	null	null	null	null	null	null	null	null	null	null	null	null	null	null	null	null	null	12	29893558	29893729	null	null	null	null	null	null	null	null	null	null
MGI:89496	DNA Segment	D12Mit86	DNA segment, Chr 12, Massachusetts Institute of Technology 86	null	null	null	null	null	null	null	null	null	null	null	null	null	null	null	null	null	null	null	null	null	12	52382687	52382829	null	null	null	null	null	null	null	null	null	null
MGI:89497	DNA Segment	D12Mit87	DNA segment, Chr 12, Massachusetts Institute of Technology 87	null	null	null	null	null	null	null	null	null	null	null	null	null	null	null	null	null	null	null	null	null	12	54693168	54693381	null	null	null	null	null	null	null	null	null	null
MGI:89498	DNA Segment	D12Mit88	DNA segment, Chr 12, Massachusetts Institute of Technology 88	null	null	null	null	null	null	null	null	null	null	null	null	null	null	null	null	null	null	null	null	null	12	55739855	55739996	null	null	null	null	null	null	null	null	null	null
MGI:89499	DNA Segment	D12Mit89	DNA segment, Chr 12, Massachusetts Institute of Technology 89	null	null	null	null	null	null	null	null	null	null	null	null	null	null	null	null	null	null	null	null	null	12	60624045	60624169	null	null	null	null	null	null	null	null	null	null
MGI:89500	DNA Segment	D12Mit9	DNA segment, Chr 12, Massachusetts Institute of Technology 9	null	null	null	null	null	null	null	null	null	null	null	null	null	null	null	null	null	null	null	null	null	null	null	null	null	null	null	null	null	null	null	null	null	null
MGI:89501	DNA Segment	D12Mit90	DNA segment, Chr 12, Massachusetts Institute of Technology 90	null	null	null	null	null	null	null	null	null	null	null	null	null	null	null	null	null	null	null	null	null	12	72590134	72590281	null	null	null	null	null	null	null	null	null	null
MGI:89502	DNA Segment	D12Mit91	DNA segment, Chr 12, Massachusetts Institute of Technology 91	null	null	null	null	null	null	null	null	null	null	null	null	null	null	null	null	null	null	null	null	null	12	72843829	72843980	null	null	null	null	null	null	null	null	null	null
MGI:89503	DNA Segment	D12Mit92	DNA segment, Chr 12, Massachusetts Institute of Technology 92	null	null	null	null	null	null	null	null	null	null	null	null	null	null	null	null	null	null	null	null	null	12	72355580	72355719	null	null	null	null	null	null	null	null	null	null
MGI:89504	DNA Segment	D17Mit1007	DNA segment, Chr 17, Massachusetts Institute of Technology 1007	null	null	null	null	null	null	null	null	null	null	null	null	null	null	null	null	null	null	null	null	null	17	75935939	75936065	null	null	null	null	null	null	null	null	null	null
MGI:89505	DNA Segment	D12Mit94	DNA segment, Chr 12, Massachusetts Institute of Technology 94	null	null	null	null	null	null	null	null	null	null	null	null	null	null	null	null	null	null	null	null	null	12	86200149	86200290	null	null	null	null	null	null	null	null	null	null
MGI:89506	DNA Segment	D12Mit95	DNA segment, Chr 12, Massachusetts Institute of Technology 95	null	null	null	null	null	null	null	null	null	null	null	null	null	null	null	null	null	null	null	null	null	12	86819000	86819232	null	null	null	null	null	null	null	null	null	null
MGI:89507	DNA Segment	D12Mit96	DNA segment, Chr 12, Massachusetts Institute of Technology 96	null	null	null	null	null	null	null	null	null	null	null	null	null	null	null	null	null	null	null	null	null	12	98398051	98398162	null	null	null	null	null	null	null	null	null	null
MGI:89508	DNA Segment	D12Mit97	DNA segment, Chr 12, Massachusetts Institute of Technology 97	null	null	null	null	null	null	null	null	null	null	null	null	null	null	null	null	null	null	null	null	null	12	101412854	101413033	null	null	null	null	null	null	null	null	null	null
MGI:89509	DNA Segment	D12Mit98	DNA segment, Chr 12, Massachusetts Institute of Technology 98	null	null	null	null	null	null	null	null	null	null	null	null	null	null	null	null	null	null	null	null	null	12	101738979	101739112	null	null	null	null	null	null	null	null	null	null
MGI:89510	DNA Segment	D12Mit99	DNA segment, Chr 12, Massachusetts Institute of Technology 99	null	null	null	null	null	null	null	null	null	null	null	null	null	null	null	null	null	null	null	null	null	12	104511250	104511400	null	null	null	null	null	null	null	null	null	null
MGI:89511	DNA Segment	D12Mtp1	DNA segment, Chr 12, Montpellier 1	null	null	null	null	null	null	null	null	null	null	null	null	null	null	null	null	null	null	null	null	null	null	null	null	null	null	null	null	null	null	null	null	null	null
MGI:89512	DNA Segment	D12N1	DNA segment, Chr 12, NIH 1	null	null	null	null	null	null	null	null	null	null	null	null	null	null	null	null	null	null	null	null	null	null	null	null	null	null	null	null	null	null	null	null	null	null
MGI:89513	DNA Segment	D12Ncvs1	DNA segment, Chr 12, National Cardiovascular Center, Shionogi 1	null	null	null	null	null	null	null	null	null	null	null	null	null	null	null	null	null	null	null	null	null	null	null	null	null	null	null	null	null	null	null	null	null	null
MGI:89514	DNA Segment	D12Ncvs10	DNA segment, Chr 12, National Cardiovascular Center, Shionogi 10	null	null	null	null	null	null	null	null	null	null	null	null	null	null	null	null	null	null	null	null	null	null	null	null	null	null	null	null	null	null	null	null	null	null
MGI:89515	DNA Segment	D12Ncvs11	DNA segment, Chr 12, National Cardiovascular Center, Shionogi 11	null	null	null	null	null	null	null	null	null	null	null	null	null	null	null	null	null	null	null	null	null	null	null	null	null	null	null	null	null	null	null	null	null	null
MGI:89516	DNA Segment	D12Ncvs12	DNA segment, Chr 12, National Cardiovascular Center, Shionogi 12	null	null	null	null	null	null	null	null	null	null	null	null	null	null	null	null	null	null	null	null	null	null	null	null	null	null	null	null	null	null	null	null	null	null
MGI:89517	DNA Segment	D12Ncvs14	DNA segment, Chr 12, National Cardiovascular Center, Shionogi 14	null	null	null	null	null	null	null	null	null	null	null	null	null	null	null	null	null	null	null	null	null	null	null	null	null	null	null	null	null	null	null	null	null	null
MGI:89518	DNA Segment	D12Ncvs15	DNA segment, Chr 12, National Cardiovascular Center, Shionogi 15	null	null	null	null	null	null	null	null	null	null	null	null	null	null	null	null	null	null	null	null	null	null	null	null	null	null	null	null	null	null	null	null	null	null
MGI:89519	DNA Segment	D12Ncvs16	DNA segment, Chr 12, National Cardiovascular Center, Shionogi 16	null	null	null	null	null	null	null	null	null	null	null	null	null	null	null	null	null	null	null	null	null	null	null	null	null	null	null	null	null	null	null	null	null	null
MGI:89520	DNA Segment	D12Ncvs17	DNA segment, Chr 12, National Cardiovascular Center, Shionogi 17	null	null	null	null	null	null	null	null	null	null	null	null	null	null	null	null	null	null	null	null	null	null	null	null	null	null	null	null	null	null	null	null	null	null
MGI:89521	DNA Segment	D12Ncvs18	DNA segment, Chr 12, National Cardiovascular Center, Shionogi 18	null	null	null	null	null	null	null	null	null	null	null	null	null	null	null	null	null	null	null	null	null	null	null	null	null	null	null	null	null	null	null	null	null	null
MGI:89522	DNA Segment	D12Ncvs19	DNA segment, Chr 12, National Cardiovascular Center, Shionogi 19	null	null	null	null	null	null	null	null	null	null	null	null	null	null	null	null	null	null	null	null	null	null	null	null	null	null	null	null	null	null	null	null	null	null
MGI:89523	DNA Segment	D12Ncvs2	DNA segment, Chr 12, National Cardiovascular Center, Shionogi 2	null	null	null	null	null	null	null	null	null	null	null	null	null	null	null	null	null	null	null	null	null	null	null	null	null	null	null	null	null	null	null	null	null	null
MGI:89524	DNA Segment	D12Ncvs20	DNA segment, Chr 12, National Cardiovascular Center, Shionogi 20	null	null	null	null	null	null	null	null	null	null	null	null	null	null	null	null	null	null	null	null	null	null	null	null	null	null	null	null	null	null	null	null	null	null
MGI:89525	DNA Segment	D12Ncvs21	DNA segment, Chr 12, National Cardiovascular Center, Shionogi 21	null	null	null	null	null	null	null	null	null	null	null	null	null	null	null	null	null	null	null	null	null	null	null	null	null	null	null	null	null	null	null	null	null	null
MGI:89526	DNA Segment	D12Ncvs22	DNA segment, Chr 12, National Cardiovascular Center, Shionogi 22	null	null	null	null	null	null	null	null	null	null	null	null	null	null	null	null	null	null	null	null	null	null	null	null	null	null	null	null	null	null	null	null	null	null
MGI:89527	DNA Segment	D12Ncvs23	DNA segment, Chr 12, National Cardiovascular Center, Shionogi 23	null	null	null	null	null	null	null	null	null	null	null	null	null	null	null	null	null	null	null	null	null	null	null	null	null	null	null	null	null	null	null	null	null	null
MGI:89528	DNA Segment	D12Ncvs24	DNA segment, Chr 12, National Cardiovascular Center, Shionogi 24	null	null	null	null	null	null	null	null	null	null	null	null	null	null	null	null	null	null	null	null	null	null	null	null	null	null	null	null	null	null	null	null	null	null
MGI:89529	DNA Segment	D12Ncvs25	DNA segment, Chr 12, National Cardiovascular Center, Shionogi 25	null	null	null	null	null	null	null	null	null	null	null	null	null	null	null	null	null	null	null	null	null	null	null	null	null	null	null	null	null	null	null	null	null	null
MGI:89530	DNA Segment	D12Ncvs26	DNA segment, Chr 12, National Cardiovascular Center, Shionogi 26	null	null	null	null	null	null	null	null	null	null	null	null	null	null	null	null	null	null	null	null	null	null	null	null	null	null	null	null	null	null	null	null	null	null
MGI:89531	DNA Segment	D12Ncvs27	DNA segment, Chr 12, National Cardiovascular Center, Shionogi 27	null	null	null	null	null	null	null	null	null	null	null	null	null	null	null	null	null	null	null	null	null	null	null	null	null	null	null	null	null	null	null	null	null	null
MGI:89532	DNA Segment	D12Ncvs28	DNA segment, Chr 12, National Cardiovascular Center, Shionogi 28	null	null	null	null	null	null	null	null	null	null	null	null	null	null	null	null	null	null	null	null	null	null	null	null	null	null	null	null	null	null	null	null	null	null
MGI:89533	DNA Segment	D12Ncvs29	DNA segment, Chr 12, National Cardiovascular Center, Shionogi 29	null	null	null	null	null	null	null	null	null	null	null	null	null	null	null	null	null	null	null	null	null	null	null	null	null	null	null	null	null	null	null	null	null	null
MGI:89534	DNA Segment	D12Ncvs3	DNA segment, Chr 12, National Cardiovascular Center, Shionogi 3	null	null	null	null	null	null	null	null	null	null	null	null	null	null	null	null	null	null	null	null	null	null	null	null	null	null	null	null	null	null	null	null	null	null
MGI:89535	DNA Segment	D12Ncvs30	DNA segment, Chr 12, National Cardiovascular Center, Shionogi 30	null	null	null	null	null	null	null	null	null	null	null	null	null	null	null	null	null	null	null	null	null	null	null	null	null	null	null	null	null	null	null	null	null	null
MGI:89536	DNA Segment	D12Ncvs31	DNA segment, Chr 12, National Cardiovascular Center, Shionogi 31	null	null	null	null	null	null	null	null	null	null	null	null	null	null	null	null	null	null	null	null	null	null	null	null	null	null	null	null	null	null	null	null	null	null
[truncated: 82,618 more rows]
