# Supplementary material for: A Novel Drug-Mouse Phenotypic Similarity Method Detects Molecular Determinants of Drug Effects
Source: PLoS Comput Biol. 2016 Sep 27;12(9):e1005111. doi: 10.1371/journal.pcbi.1005111 (PMC5038975; doi:10.1371/journal.pcbi.1005111)
Supplement: S3 File — (TXT) [file pcbi.1005111.s006.txt]

MP:0000001	mammalian phenotype	the observable morphological, physiological, behavioral and other characteristics of mammalian organisms that are manifested through development and lifespan
MP:0000002	Morphology	OBSOLETE.
MP:0000003	abnormal adipose tissue morphology	any structural anomaly of the connective tissue composed of fat cells enmeshed in areolar tissue
MP:0000005	increased brown adipose tissue amount	increased amount of the thermogenic form of adipose tissue that is composed of brown adipocytes
MP:0000008	increased white adipose tissue amount	increased quantity of fat-storing cells/tissue
MP:0000010	abnormal abdominal fat pad morphology	any structural anomaly of the encapsulated adipose tissue in the abdomen
MP:0000012	loss of subcutaneous adipose tissue	OBSOLETE. reduction in amount or absence of adipose tissue beneath the skin
MP:0000013	abnormal adipose tissue distribution	alterations in the normal placement of body fat
MP:0000015	abnormal ear pigmentation	anomaly in the coloration of the ear due to changes in the amount, shape, or distribution of cells producing pigment
MP:0000017	big ears	outer ears of a greater than normal size
MP:0000018	small ears	outer ears of a smaller than normal size
MP:0000019	thick ears	increased width of the epidermal and cartilaginous tissue that makes up the ear
MP:0000020	scaly ears	ears covered with shedding scales or flakes
MP:0000021	prominent ears	protuberant outer ears
MP:0000022	abnormal ear shape	any structural anomaly of the pattern of the external ear
MP:0000023	abnormal ear distance/ position	anomaly in the space between or the placement of the outer ears
MP:0000024	lowered ear position	outer ears are situated below the normal location often giving the perception of protruding from the head
MP:0000025	otic hypertelorism	greater than normal space between the outer ears
MP:0000026	abnormal inner ear morphology	any structural anomaly of any components of the labyrinth, including the semicircular canals, vestibule and cochlea
MP:0000027	horizontal canal defects	OBSOLETE.
MP:0000028	abnormal pars superior vestibularis morphology	any structural anomaly in the part of the vestibular ganglion that receives fibers from the maculae of the utricle and the sacculae and the ampullae of the anterior and lateral semicircular ducts
MP:0000029	abnormal malleus morphology	any structural anomaly of the largest of the three auditory ossicles, which resembles a club or hammer
MP:0000030	abnormal tympanic ring morphology	any structural anomaly of the bony ring at the ear canal to which the tympanic membrane is attached
MP:0000031	abnormal cochlea morphology	any structural anomaly of the spiral-shaped bony canal in the inner ear containing the hair cells that transduce sound
MP:0000032	cochlear degeneration	a retrogressive impairment of function or destruction of the spiral-shaped bony canal in the inner ear containing the hair cells that transduce sound
MP:0000033	absent scala media	missing spiral tube within the cochlea that contains the organ of Corti, the neuroepithelial receptor organ for hearing
MP:0000034	abnormal vestibule morphology	any structural anomaly of the cavity between the semicircular canals and the cochlea of the inner ear
MP:0000035	abnormal membranous labyrinth morphology	any structural anomaly of the complex arrangement of communicating canaliculi and sacs suspended within the cavity of the bony labyrinth of the inner ear
MP:0000036	absent semicircular canals	missing organ of balance; consists of three bony tubes within which the semicircular ducts are located
MP:0000037	abnormal lateral semicircular canal morphology	any structural anomaly of the lateral long bony tube of the labyrinth that is involved in the sense of balance
MP:0000038	thin semicircular canals	OBSOLETE. decreased diameter of the three long bony tubes of the labyrinth that are involved in the sense of balance
MP:0000039	abnormal otic capsule morphology	any structural anomaly of the cartilage or bony capsule surrounding the inner ear mechanism
MP:0000040	absent middle ear ossicles	missing small bones of the tympanic cavity
MP:0000041	absent endolymphatic duct	missing small membranous canal of the inner ear; connecting membranous labyrinth with the endolymphatic sac
MP:0000042	abnormal organ of Corti morphology	any structural anomaly associated with the highly specialized epithelium in the floor of the ductus cochlearis; also referred to a spiral organ (organum spirale), or acoustic papilla
MP:0000043	organ of Corti degeneration	a retrogressive impairment of function or destruction of all or part the highly specialized epithelium in the floor of the ductus cochlearis
MP:0000044	absent organ of Corti	absence of the highly specialized epithelium in the floor of the ductus cochlearis
MP:0000045	abnormal hair cell morphology	any structural anomaly of the sensory epithelial cells of the inner ear
MP:0000046	abnormal sulcus ampullaris morphology	any structural anomaly of the transverse groove on the membranous amupulla of each semicircular duct, where the nerve enters the ampullary crest
MP:0000047	abnormal interdental cells	OBSOLETE.
MP:0000048	abnormal stria vascularis morphology	any structural anomaly in the stratified, secretory epithelium which lines the upper part of the cochlear spiral ligament and maintains potassium ion homeostasis in the endolymph; stria vascularis normally consists of marginal, intermediate, and basal cells: basal and marginal cell tight junctions preclude paracellular diffusion into and out of the intrastrial space while basal and intermediate c…
MP:0000049	abnormal middle ear morphology	any structural anomaly of any components of the tympanic cavity or its ossicles
MP:0000051	absent process brevus	OBSOLETE.
MP:0000052	early ear unfolding	early onset of the opening and spreading out of the outer ear
MP:0000053	excessive ear growth	overly robust development of the ear
MP:0000054	delayed ear emergence	late onset of the growth of the outer ear
MP:0000060	delayed bone ossification	late onset of the formation of bone
MP:0000061	fragile skeleton	easily damaged or broken bones
MP:0000062	increased bone mineral density	elevation in the amount of mineral per square centimeter of bone (usually g/cm2), used as a measure of structural strength and screen for osteoporosis; bone mineral density is the ratio of bone mineral content to bone size
MP:0000063	decreased bone mineral density	reduction in the amount of mineral per square centimeter of bone (usually g/cm2), used as a measure of structural strength and screen for osteoporosis; bone mineral density is the ratio of bone mineral content to bone size
MP:0000064	failure of secondary bone resorption	inability to degrade the organic and inorganic phases of bone by absorption, usually by the abnormal function or by absence of osteoclasts
MP:0000065	abnormal bone marrow cavity morphology	any structural anomaly of the medullary cavities of the bones
MP:0000066	osteoporosis	reduction in bone mass or atrophy of skeletal tissue; may lead to skeletal fragility
MP:0000067	osteopetrosis	excessive formation of dense trabecular bone and excessive calcified cartilage formation; may lead to anemia and extramedullary hematopoiesis
MP:0000069	kyphoscoliosis	kyphosis combined with scoliosis
MP:0000071	axial skeleton hypoplasia	underdevelopment or reduced size in the skeletal elements of the trunk, usually due to reduced cell number
MP:0000073	absent craniofacial bones	missing skeletal elements comprising the cranium and face
MP:0000074	abnormal neurocranium morphology	any structural anomaly of the bones of the skull enclosing the brain
MP:0000075	absent neurocranium	missing bones of the skull enclosing the brain
MP:0000077	abnormal interparietal bone morphology	any structural anomaly of the bone of the cranium that lies above and anterior to the occipital bone in some mammals
MP:0000078	abnormal supraoccipital bone morphology	any structural anomaly of the bone on the dorsal side of the great foramen of the skull, usually forming a part of the occipital in the adult, but distinct in the young
MP:0000079	abnormal basioccipital bone morphology	any structural anomaly of the basilar process of the occipital bone in the base of the cranium, frequently forming a direct part of the occipital in the adult, but usually distinct in the young
MP:0000080	abnormal exoccipital bone morphology	any structural anomaly of the bone or region on the lateral sides of the great foremen of the skull, which often forms a part of the occipital in the adult, but is usually distinct in the young
MP:0000081	premature suture closure	early fusion of the bones of the skull
MP:0000082	overlapping parietal bones	parietal bones of the skull partly coincide instead of articulating
MP:0000083	ectopic cranial bone growth	growth of extra bony structures in or near the cranium
MP:0000084	abnormal fontanelle morphology	any structural anomaly in the membranous interval at the margins of cranial bones in neonates
MP:0000085	large anterior fontanelle	enlarged diamond-shaped membranous interval at the junction of the coronal, sagittal and metopic sutures of the cranium
MP:0000087	absent mandible	missing the lower bony framework of the mouth where the inferior teeth are held
MP:0000088	short mandible	reduced length of the lower bony framework of the mouth where the inferior teeth are held
MP:0000090	absent premaxilla	missing anterior and interior portion of the maxilla
MP:0000091	short premaxilla	reduced length of the anterior and interior portion of the maxilla
MP:0000094	absent alveolar process	missing projecting ridge on the inferior surface of the body of the maxilla and mandible containing the tooth sockets
MP:0000097	short maxilla	reduced length of the upper jaw bone
MP:0000098	abnormal vomer bone morphology	any structural anomaly of the triangular flat bone of the nasal septum
MP:0000099	absent vomer bone	missing triangular flat bone of the nasal septum
MP:0000100	abnormal ethmoidal bone morphology	any structural anomaly of the midline facial bone that encloses the nasal cavity
MP:0000101	absent ethmoidal bone	missing midline facial bone that encloses the nasal cavity
MP:0000102	abnormal nasal bone morphology	any structural anomaly of either of two rectangular bone plates forming the bridge of the nose
MP:0000103	nasal bone hypoplasia	underdevelopment or reduced size, usually due to a reduced number of cells, in the bone which forms the nasal bridge
MP:0000104	abnormal sphenoid bone morphology	any structural anomaly of the irregularly shaped bone of the base of the skull
MP:0000105	impaired ossification of basisphenoid bone	anomaly in the formation of the bone at the base of the sphenoid bone; arises from an ossification center independent of the remainder of the sphenoid bone
MP:0000106	abnormal basisphenoid bone morphology	any structural anomaly of part of the base of the cranium between the basioccipital and the presphenoid, which usually ossifies separately in the embryo or in the young, and becomes a part of the sphenoid in the adult; in many animals it persists as a separate bone between the basioccipital bone and the presphenoidal bone
MP:0000107	abnormal frontal bone morphology	any structural anomaly of the bone forming the forehead and roof of the eye orbit
MP:0000108	midline facial cleft	incomplete merging or fusion of the tissues (e.g. the two globular processes) along the facial midline that normally unite to form the face
MP:0000109	abnormal parietal bone morphology	any structural anomaly of the curved bone forming part of the vault of the cranium
MP:0000111	cleft palate	congenital fissure of the tissues normally uniting to form the palate
MP:0000114	cleft chin	incomplete fusion of the chin; usually a fissure
MP:0000116	abnormal tooth development	any anomaly in the formation of the teeth
MP:0000117	absent tooth primordium	missing the cells that will give rise to teeth
MP:0000118	arrest of tooth development	failure of differentiation of the teeth
MP:0000119	abnormal tooth eruption	anomalies in the passage of a tooth through the alveolar process and perforation of the gums
MP:0000120	malocclusion	perturbations in the normal patterned arrangement of the teeth or alignment of the jaw, resulting in the incorrect position of biting or chewing surfaces of the upper and lower teeth
MP:0000121	failure of tooth eruption	inability of the teeth to grow into the oral cavity
MP:0000122	accelerated tooth eruption	early onset of the growth of the teeth out of the gums
MP:0000124	absent teeth	absence of some or all of the bony structures of the upper and lower jaws used in mastication
MP:0000125	absent incisors	absence of the pairs of long teeth that are the most anterior and prominent in the jaw
MP:0000126	brittle teeth	fragile and likely to break teeth
MP:0000127	degenerate molars	deterioration or loss over time of the molars
MP:0000128	growth retardation of molars	developmental delay of the growth of the molars
MP:0000129	ameloblast degeneration	a retrogressive impairment of function or destruction of the epithelial cells of the inner later of the enamel organ of the developing tooth
MP:0000130	abnormal trabecular bone morphology	any structural anomaly of bone that has a lattice-like or spongy structure; it is highly vascular and contains intercommunicating spaces filled with bone marrow
MP:0000131	abnormal long bone epiphysis morphology	any structural anomaly of the rounded end of a long bone
MP:0000132	thickened long bone epiphysis	wider than normal rounded end of a long bone
MP:0000133	abnormal long bone metaphysis morphology	any structural anomaly of the conical section of bone between the epiphysis and diaphysis of the long bones; this section grows during childhood and juvenile stages and is completely ossified in adults
MP:0000134	abnormal compact bone thickness	reduced or increased width of the superficial layer of compact bone
MP:0000135	decreased compact bone thickness	thinner than normal superficial layer of compact bone
MP:0000136	abnormal microglial cell morphology	any structural anomaly of the small, migratory, phagocytic, interstitial cells derived from myeloid progenitor cells and found in the parenchyma of the central nervous system; microglia are scavengers, engulfing dead cells and other debris, and in Alzheimer's disease, microglia are found associated with dying nerve cells and amyloid plaques
MP:0000137	abnormal vertebrae morphology	any structural anomaly of the bony segments of the spinal column
MP:0000138	absent vertebrae	missing all of the bony segments of the spinal column
MP:0000139	absent vertebral transverse processes	loss of the bony protrusions on either side of the arch of a vertebrae at the point where the lamina joins the pedicle, between the superior and inferior articular processes; muscles and ligaments attach to these processes
MP:0000140	absent vertebral pedicles	loss of the two short, thick processes, which project backward, one on either side, from the upper part of the body to the laminae
MP:0000141	abnormal vertebral body morphology	any structural anomaly of the main cylindrical portion of the vertebra ventral to the vertebral canal
MP:0000142	An Extra Piece of Bone Rostral to C1	OBSOLETE.
MP:0000143	Broadening/Splitting of the Neural Arch of C2	OBSOLETE.
MP:0000148	abnormal shoulder/ pelvic girdle morphology	OBSOLETE. any structural anomaly of the bones of the shoulder or of the bones of the pelvis by which the limbs attach to the axial skeleton
MP:0000149	abnormal scapula morphology	any structural anomaly of either or both of the large, flat bones of the back part of the shoulder
MP:0000150	abnormal rib morphology	any structural anomaly of the bones forming the bony wall of the chest
MP:0000151	absent ribs	absence of all the pairs of bony structures that make up the body wall
MP:0000152	absent proximal rib	missing part of rib structures near the spine, ribs do not contact vertebrae
MP:0000153	rib bifurcation	forking or division of ribs, may be a result of partial rib fusions
MP:0000154	rib fusion	appearance of one or more ribs as a single structure
MP:0000155	asymmetric rib attachment	loss of bilateral symmetry in rib attachments to the vertebral column or to the sternum
MP:0000156	Presence of 6 Vertebrosternal Ribs instead of 7	OBSOLETE.
MP:0000157	abnormal sternum morphology	any structural anomaly of the long flat bone of the chest that articulates with clavicle and first seven rib pairs
MP:0000158	absent sternum	missing long flat bone of the chest; articulates with clavicle and first seven rib pairs
MP:0000159	abnormal xiphoid process morphology	any structural anomaly of the posterior tip of the sternum
MP:0000160	kyphosis	forward curvature of the spine, characterized by extensive flexion.
MP:0000161	scoliosis	lateral and rotational curvature of the spine
MP:0000162	lordosis	anteriorly convex curvature of the spine
MP:0000163	abnormal cartilage morphology	any structural anomaly of the nonvascular, resilient, flexible connective tissue found primarily in joints, walls of the thorax, and tubular structures, but which also comprises most of the skeleton in early fetal life
MP:0000164	abnormal cartilage development	anomaly in the formation of the nonvascular, resilient, flexible connective tissue found primarily in joints, walls of the thorax, and tubular structures, but which also comprises most of the skeleton in early fetal life
MP:0000165	abnormal long bone hypertrophic chondrocyte zone	anomaly of the layer of the epiphyseal plate of a long bone where chondrocytes mature and enlarge
MP:0000166	abnormal chondrocyte morphology	any structural anomaly of nondividing cartilage cells
MP:0000167	decreased chondrocyte cell number	fewer than normal numbers of nondividing cartilage cells
MP:0000168	abnormal bone marrow development	anomaly in the formation of the soft, pulpy tissue filling the medullary cavities of bones
MP:0000172	abnormal bone marrow cell number	increased or decreased number of cells that make up the core cavities of bones when compared to controls
MP:0000175	absent bone marrow cell	lack of cells that make up the core cavities of bones
MP:0000176	bone marrow occupied by adipocytes	OBSOLETE. anomalous appearance of fat-forming cells in the bone marrow
MP:0000180	abnormal circulating cholesterol level	anomaly in the amount in the blood of the principal sterol of vertebrates and the precursor of many steroids, including bile acids and steroid hormones; it is a component of the plasma membrane lipid bilayer and of plasma lipoproteins and can be found in all animal tissues
MP:0000181	abnormal circulating LDL cholesterol level	any anomaly in the amount in the blood of the lipoprotein:cholesterol complex that transports cholesterol out of the arteries and around the body, for use by various tissues in normal bodily functions
MP:0000182	increased circulating LDL cholesterol level	greater amount in the blood of the lipoprotein:cholesterol complex that transports cholesterol out of the arteries and around the body, for use by various tissues in normal bodily functions
MP:0000183	decreased circulating LDL cholesterol level	reduced amount in the blood of the lipoprotein:cholesterol complex that transports cholesterol out of the arteries and around the body, for use by various tissues in normal bodily functions
MP:0000184	abnormal circulating HDL cholesterol level	any anomaly in the amount in the blood of the small lipoprotein:cholesterol complex that transports cholesterol out of the arteries and to the liver for reprocessing or excretion
MP:0000186	decreased circulating HDL cholesterol level	reduced amount in the blood of the small lipoprotein:cholesterol complex that transports cholesterol out of the arteries and to the liver for reprocessing or excretion
MP:0000187	abnormal triglyceride level	any anomaly in the concentration of triglyceride, a glycerol esterified at each of its three hydroxyl groups by a fatty acid; triglyceride is an important molecule for storage of fatty acids in adipose tissue
MP:0000188	abnormal circulating glucose level	any anomaly in the concentration in the blood of the major monosaccharide of the body
MP:0000189	hypoglycemia	low levels of plasma glucose in the circulating blood; this generally refers to a pathological state
MP:0000192	abnormal mineral level	any anomaly in the concentration of any inorganic substance that has importance in body functions
MP:0000194	hypercalcemia	abnormally high concentration of calcium ions in the circulating blood
MP:0000195	hypocalcemia	subnormal concentrations of calcium ions in the circulating blood
MP:0000198	hypophosphatemia	abnormally low concentrations of phosphates in the circulating blood
MP:0000199	abnormal circulating serum albumin level	anomaly in the blood level of the major blood protein that is important in maintaining the colloidal osmotic pressure, fatty acid transport and transporting large organic molecules
MP:0000202	abnormal circulating alkaline phosphatase level	any anomaly in the concentration in the blood of the enzyme which hydrolyzes orthophosphoric monoesters; low levels are seen in cases of hypophosphatasia
MP:0000203	abnormal circulating aspartate transaminase level	any anomaly in the concentration in the blood of the enzyme which catalyzes the reversible transfer of an amine group from l-glutamic acid to oxaloacetic acid, forming alpha-ketoglutaric acid and l-aspartic acid
MP:0000208	decreased hematocrit	less than the average percentage of a volume of a blood sample occupied by red blood cells
MP:0000215	absent erythrocytes	lack of mature red blood cells
MP:0000216	absent erythroid progenitor cell	lack of progenitors of the erythrocyte lineage
MP:0000217	abnormal leukocyte cell number	any anomaly in the number of nucleated cells of the myeloid or lymphoid lineages, found in blood or other tissue
MP:0000218	increased leukocyte cell number	greater than normal number of nucleated cells of the myeloid or lymphoid lineages, found in blood or other tissue
MP:0000219	increased neutrophil cell number	greater than normal neutrophil numbers
MP:0000220	increased monocyte cell number	greater than normal monocyte numbers
MP:0000221	decreased leukocyte cell number	reduction in the number of nucleated cells of the myeloid or lymphoid lineages, found in blood or other tissue
MP:0000222	decreased neutrophil cell number	fewer than normal neutrophil numbers
MP:0000223	decreased monocyte cell number	fewer than normal monocyte numbers
MP:0000226	abnormal mean corpuscular volume	deviation from normal for the average amount of space occupied by each red blood cell, calculated from the hematocrit and red cell count, in erythrocyte indices
MP:0000228	abnormal thrombopoiesis	abnormal development of the non-nucleated cells of the blood (platelets, thrombocytes) involved in blood coagulation
MP:0000229	abnormal megakaryocyte differentiation	atypical production of or inability to produce of a giant cell 50 to 100 micron in diameter, with a greatly lobulated nucleus, found in the bone marrow; mature blood platelets are released from its cytoplasm
MP:0000230	abnormal systemic arterial blood pressure	altered tension of the blood within the systemic arteries
MP:0000231	hypertension	sustained high blood pressure at a level that is likely to result in cardiovascular disease and/or other pathological states
MP:0000233	abnormal blood flow velocity	any anomaly in the rate of flow of the blood through vessels
MP:0000237	decreased blood cell number	OBSOLETE. fewer than the normal numbers of the various types of blood cells
MP:0000238	absent pre-B cells	absence of the cells in the B lymphocyte lineage that have undergone VDJ rearrangement of the immunoglobulin heavy chain and are in the process of V-J rearrangement of the light chain: these cells express mu heavy chain on the cell surface
MP:0000239	absent common myeloid progenitor cells	lack of progenitor cells committed to myeloid lineage, including the megakaryocyte and erythroid lineages
MP:0000240	extramedullary hematopoiesis	formation and development of blood cells outside the bone marrow, e.g., in the spleen, liver, or lymph nodes
MP:0000242	impaired fertilization	defect or reduced ability in the process beginning with penetration of the secondary oocyte by the spermatozoon and completed by fusion of the male and female pronuclei
MP:0000243	myoclonus	involuntary shock-like contractions, variable in rhythm and amplitude, followed by relaxation, of a muscle or a group of muscles; generally due to a central nervous system lesion
MP:0000245	abnormal erythropoiesis	atypical process of the formation of enucleated fetal and adult erythrocytes
MP:0000247	abnormal interleukin-10 physiology	OBSOLETE. functional anomaly of this factor that is a co-regulator of mast cell growth and produced by T and B cells
MP:0000248	macrocytosis	condition in which erythrocytes are larger than normal in size
MP:0000249	abnormal blood vessel physiology	any functional anomaly of any of the tubes that convey blood including the arteries, arterioles, capillaries, venules, and veins
MP:0000250	abnormal vasoconstriction	anomaly in the narrowing of the blood vessels by smooth muscle contraction
MP:0000255	vasculature congestion	obstruction of the normal flux of blood within the blood vessel network
MP:0000256	echinocytosis	a state in which the red blood cells have multiple small projections appearing over the cell circumference resembling a small burr or a sea urchin
MP:0000259	abnormal vascular development	aberrant process of vascular formation
MP:0000260	abnormal angiogenesis	aberrant process of blood vessel formation and the subsequent remodeling process; does not refer to the initial establishment of the vascular network
MP:0000262	poor arterial differentiation	failure of or inadequate acquisition of the characteristics and/or functions of the arteries
MP:0000263	absent organized vascular network	formation of vasculature, but failure to differentiate into stereotypic organized pattern
MP:0000264	failure of vascular branching	failure of vasculature to form divisions (offshoots)
MP:0000265	atretic vasculature	absence or absence of the lumen of vasculature
MP:0000266	abnormal heart morphology	any structural anomaly of the hollow, muscular organ that maintains the circulation of the blood
MP:0000267	abnormal heart development	aberrant formation or incomplete differentiation of the heart
MP:0000268	abnormal anterior cardiac development	OBSOLETE.
MP:0000269	abnormal heart looping	any anomaly in the characteristic morphogenetic movements where the primitive heart tube loops asymmetrically during early development; this looping brings the primitive heart chambers into alignment preceding their future integration
MP:0000270	abnormal heart tube morphology	any structural anomaly of the primitive epithelial cardiac tube before the division into the chambers of the mature heart
MP:0000272	abnormal aorta morphology	any structural anomaly of the main trunk of the systemic arterial system that originates from the base of the left ventricle of the heart and extends to the abdomen at the point where it branches into the common iliac arteries
MP:0000273	overriding aorta	congenitally abnormal position of the aorta where the origin straddles the ventral septum and so receives ejected blood from the right ventricle as well as the left, frequently in conjunction with a ventricular septal defect
MP:0000274	enlarged heart	increase over normal size of the heart
MP:0000275	heart hyperplasia	overdevelopment or increased size of the heart, usually due an increased number of cells
MP:0000276	heart right ventricle hypertrophy	increased size of the right ventricle
MP:0000277	abnormal heart shape	any structural anomaly of the form or the patterning of the heart
MP:0000278	abnormal myocardial fiber morphology	any structural anomaly of the terminally differentiated, non-proliferative, cardiac muscle fibers, the multinucleated muscle cells of the heart
MP:0000279	ventricular hypoplasia	underdevelopment or reduced size, usually due to a reduced number of cells, of one or both of the two lower chambers of the heart
MP:0000280	thin ventricular wall	decreased depth of the cardiac wall of the heart ventricles
MP:0000281	abnormal interventricular septum morphology	any structural anomaly of the wall between the two lower chambers of the heart; the ventricular septum consists of a very small membranous portion just beneath the aortic valve, and a large thick muscular portion consisting of three sections including the inlet septum, the trabecular septum, and the outlet septum
MP:0000282	abnormal interatrial septum morphology	any structural anomaly of the thin membranous structure between the two heart atria
MP:0000284	double outlet heart right ventricle	both the aorta and the pulmonary trunk originate from the right ventricle, usually in conjunction with a ventricular septal defect
MP:0000285	abnormal heart valve morphology	any structural anomaly of the membranous folds of the heart that prevent reflux of fluid
MP:0000286	abnormal mitral valve morphology	any structural anomaly of the valve between the left atrium and the left ventricle of the heart, and contains two cusps, the anterior cusp and the posterior cusp, attached to the outer fibrous ring (annulus)
MP:0000287	heart valve hypoplasia	underdevelopment or reduced size of the heart valves, usually due to a reduced number of cells,
MP:0000288	abnormal pericardium morphology	any structural anomaly of the fibroserous membrane covering the heart and beginning of the great vessels
MP:0000291	enlarged pericardium	extended fibroserous membrane covering the heart and beginning of the great vessels
MP:0000292	distended pericardium	stretched outer parietal layer of the pericardium
MP:0000293	absent myocardial trabeculae	absence of the supporting bundles of muscular fibers lining the walls of the heart
MP:0000295	trabecula carnea hypoplasia	underdevelopment or reduced size of the supporting bundles of muscular fibers lining the walls of the ventricles of the heart, usually due to a reduced number of cells
MP:0000296	absent trabeculae carneae	missing supporting bundles of muscular fibers lining the walls of the ventricles of the heart
MP:0000297	abnormal atrioventricular cushion morphology	any structural anomaly of the mounds of embryonic connective tissue that bulge into the fetal atrioventricular canal; these mounds eventually fuse to form the valves between the right and left atrioventricular orifices and the atrioventricular septum
MP:0000298	absent atrioventricular cushions	absence of the mounds of embryonic connective tissue that bulge into the fetal atrioventricular canal
MP:0000299	failure of atrioventricular cushion closure	failure of the mounds of embryonic connective tissue that bulge into the fetal atrioventricular canal to fuse to form the valves between the right and left atrioventricular orifices
MP:0000300	thin atrioventricular cushion	reduced thickness of the mounds of embryonic connective tissue that bulge into the fetal atrioventricular canal
MP:0000301	decreased atrioventricular cushion size	smaller than normal mounds of embryonic connective tissue that bulge into the fetal atrioventricular canal
MP:0000304	abnormal cardiac stroke volume	anomaly in the volume of blood pushed into the aorta with each beat of the heart
MP:0000306	abnormal pulse	OBSOLETE.
MP:0000307	abnormal heart sounds	OBSOLETE.
MP:0000313	abnormal cell death	any anomaly in the cessation of function at the cellular level
MP:0000314	schistocytosis	the appearance of poikilocytes in the blood that owe their abnormal shape to fragmentation occurring as the cells flow through damaged small vessels
MP:0000315	hemoglobinuria	the presence of hemoglobin in the urine, including certain closely related pigments that are formed from slight alteration of the hemoglobin molecule
MP:0000316	cellular necrosis	pathologic death of cells, usually from irreversible damage
MP:0000317	abnormal cell number	any anomaly in the numbers of cells
MP:0000318	increased cell number	greater than expected number of cells
MP:0000319	increased activated B cell number	OBSOLETE.
MP:0000321	increased bone marrow cell number	increased number of cells that make up the core cavities of bones when compared to the normal state
MP:0000322	increased granulocyte number	greater than expected number of leukocytes that have abundant granules in the cytoplasm, including basophils, neutrophils, and eosinophils
MP:0000324	increased mast cell number	greater than expected number of the cells that are found in almost all tissues, containing numerous basophilic granules and capable of releasing large amounts of histamine and heparin upon activation
MP:0000327	hemosiderinuria	the presence of hemosiderin in the urine; hemosiderin is an intracellular storage form of iron, found in the form of pigmented yellow to brown granules consisting of a complex of ferric hydroxides, polysaccharides, and proteins with an iron content of about 33 per cent by weight
MP:0000328	increased enterocyte cell number	greater than expected number of the epithelial cells that have an apical plasma membrane folded into microvilli to provide ample surface for the absorption of nutrients from the intestinal lumen
MP:0000329	decreased cell number	fewer than expected number of cells
MP:0000330	decreased activated B cell number	OBSOLETE.
MP:0000332	hemoglobinemia	the presence of free hemoglobin in the blood plasma, an indication of significant intravascular hemolysis
MP:0000333	decreased bone marrow cell number	decreased number of cells that make up the core cavities of bones when compared to the normal state
MP:0000334	decreased granulocyte number	fewer than expected number of leukocytes that have abundant granules in the cytoplasm, including basophils, neutrophils, and eosinophils
MP:0000336	decreased mast cell number	fewer than expected number of the cells that are found in almost all tissues, containing numerous basophilic granules and capable of releasing large amounts of histamine and heparin upon activation
MP:0000339	decreased enterocyte cell number	fewer than expected number of the epithelial cells that have an apical plasma membrane folded into microvilli to provide ample surface for the absorption of nutrients from the intestinal lumen
MP:0000340	absence of cell	OBSOLETE.
MP:0000341	abnormal bile color	a change in the color of the bile from the normal yellowish brown or green
MP:0000343	altered response to myocardial infarction	change in the physiological response to necrosis of the cardiac tissue, often resulting from the sudden insufficiency of arterial or venous blood supply due to emboli, thrombi or mechanical factors
MP:0000344	absent Cajal-Retzius cell	the absence of a distinct population of large, bipolar cells, distributed in a continuous band along the marginal zone of the cortex extending to the molecular layer of the dentate gyrus
MP:0000346	broad head	a greater ear- to -ear distance resulting in the appearance of a wide face and a flattened snout
MP:0000348	abnormal aerobic fitness	any change in the metabolism resulting in an altered ability to do physical work; for example, alterations in running capacity
MP:0000350	abnormal cell proliferation	anomaly in the ability of the a cell population to undergo expansion by cell division
MP:0000351	increased cell proliferation	increase in the expansion rate of a cell population by cell division
MP:0000352	decreased cell proliferation	reduction in the expansion rate of a cell population by cell division
MP:0000353	Abnormal Cell Size	OBSOLETE.
MP:0000354	Increased Cell Size	OBSOLETE.
MP:0000355	Increased Purkinje Cell Size	OBSOLETE.
MP:0000356	Decreased Cell Size	OBSOLETE.
MP:0000357	Decreased Purkinje Cell Size	OBSOLETE.
MP:0000358	abnormal cell morphology	any structural anomaly of the minute protoplasmic masses that make up organized tissues and which are the fundamental structural and functional units of living organisms
MP:0000359	abnormal mast cell morphology	any structural anomaly of a cell that is found in almost all tissues, containing numerous basophilic granules and capable of releasing large amounts of histamine and heparin upon activation
MP:0000360	absent metachromatic granules	OBSOLETE. lack of intracellular storage compartments that stain a different color than that of the dye used
MP:0000361	decreased mast cell protease storage	reduced amounts of proteolytic enzymes stored in mast cells
MP:0000362	decreased mast cell histamine storage	reduced amounts of histamine stored in mast cells
MP:0000363	Abnormal Cell Behavior	OBSOLETE.
MP:0000364	abnormal vascular regression	premature regression or persistence of vessels programmed to regress and/or loss of vessels not programmed to regress
MP:0000365	Abnormal Hematopoietic/Hemopoietic/ Hematogenic/Hemogenic/Sanguifacient Cell Behavior	OBSOLETE.
MP:0000366	Impaired Proliferative Response of Hematopoietic Cells to Mitogens	OBSOLETE.
MP:0000367	abnormal coat/ hair morphology	any anomaly in the color, structure, growth, or texture of the hair
MP:0000370	head blaze	the appearance of a stripe of white fur on the head
MP:0000371	diluted coat color	a coat color that appears lighter in intensity or paler than normal
MP:0000372	irregular coat pigmentation	uneven coloration of the hair
MP:0000373	belly spot	the appearance of a round area of white fur on the belly
MP:0000374	pink fur hue	OBSOLETE. hairs have a prominent pink tinge
MP:0000376	folliculitis	inflammatory reaction in hair follicles
MP:0000377	abnormal hair follicle morphology	any structural anomaly of the invagination of the epidermis from which the hair shaft develops
MP:0000378	absent hair follicles	missing epidermal invaginations from which the hair shaft develops
MP:0000379	decreased hair follicle number	fewer number of the epidermal invaginations from which the hair shaft develops
MP:0000380	small hair follicles	reduced size of the invagination of the epidermis from which the hair shaft develops
MP:0000381	enlarged hair follicles	increased size of the epidermal invaginations from which the hair shaft develops
MP:0000382	underdeveloped hair follicles	arrest of or retarded differentiation of the epidermal invaginations from which the hair shaft develops
MP:0000383	abnormal hair follicle orientation	misaligned hair follicles; hair follicles that do not orient in a typical pattern
MP:0000384	distorted hair follicle pattern	twisted or contorted configuration of the arrangement of hair follicles in the skin
MP:0000385	distended hair follicles	follicles that have swollen or expanded from the skin
MP:0000386	abnormal hair follicle root sheath	OBSOLETE. anomalies of the epidermal-derived layer surrounding the hair follicle; innermost of two layers
MP:0000387	disorganized inner root sheath cells	disorganization of the epithelial cells that resides in the inner root sheath of the hair follicle
MP:0000388	absent hair follicle inner root sheath	absence of the multilayered tube composed of terminally differentiated hair follicle keratinocytes that is surrounded by the outer root sheath; the layers of the inner root sheath include the companion layer, Henle's layer, Huxley's layer and the inner root sheath cuticle
MP:0000389	disorganized outer root sheath cells	disordered enveloping layer of cells of the hair follicle; surrounds inner root and is continuous with basal and spinous layers of the epidermis
MP:0000390	disorganized matrix sheath cells	disordered layer of matrix cells of the hair follicle
MP:0000391	premature hair follicle generation	early onset of hair follicle development
MP:0000392	accelerated hair follicle regression	earlier onset of catagen phase during the cyclic transformation of the hair follicle
MP:0000393	persistent hair follicle morphogenesis	continuous induction of de novo hair follicles in the epidermis
MP:0000394	absent hair follicle melanin granules	absence of the pigment polymers located in the hair follicles
MP:0000395	abnormal hair types	OBSOLETE. any structural anomaly of the different subsets of types of hairs or change to the expected complement of different hair types
MP:0000396	increased curvature of hairs	greater bending arch of the distinct C- or S- shaped curvature of the hairs
MP:0000397	abnormal guard hair morphology	any structural anomaly of the long, straight truncal hairs that contain two air cells in the medulla
MP:0000398	splitting of guard hairs	intercellular splits and kinks within or along the hair shaft of the long, straight truncal hairs that contain two air cells in the medulla
MP:0000399	increased curvature of guard hairs	greater bending arch of the guard hairs
MP:0000400	abnormal awl hair morphology	any structural anomaly of truncal hairs that are straight, but are shorter than guard hairs, and contain two or more air cells in the medulla
MP:0000401	increased curvature of awl hairs	greater bending arch of the awl hairs
MP:0000402	abnormal zigzag hair morphology	any structural anomaly or amount of the truncal hairs that have two or more sharp bends with diameter constrictions at the bends, and contain one air cell in the medulla
MP:0000403	increased curvature of zigzag hairs	greater bending arch of the zigzag hairs
MP:0000404	decreased curvature of zigzag hairs	smaller bending arch of the zigzag hairs
MP:0000405	abnormal auchene hair morphology	any structural anomaly of truncal hairs having a single constriction and bend about midway along the hair shaft, and contain two or more air cells in the medulla
MP:0000406	increased curvature of auchene hairs	greater bending arch of the auchene hairs
MP:0000407	abnormal duvet hair morphology	any structural anomaly of the fine under hair of the coat
MP:0000408	absent duvet hair	absence of the of the fine under hair of the coat
MP:0000410	waved hair	hair or fur having undulations or a sinusoidal shape
MP:0000411	shiny fur	fur with a glossy or glistening appearance
MP:0000412	excessive hair	greater amount of body hair compared to controls
MP:0000413	polyphalangy	increased number of phalanges in any of the digits
MP:0000414	alopecia	absence of hair due to loss of hair; not in reference to primary genetic hairlessness but may be due to dietary, stress or secondary to immune condition
MP:0000416	sparse hair	body hair that is less dense; may be due to reduced follicle numbers or due to the inability to retain some of the hairs of the coat over time
MP:0000417	short hair	reduced average length of the hairs
MP:0000418	focal hair loss	focal absence of hair in areas where hair is normally expected; in rodents, often appearing behind the ears and on the tail, resulting visible patches of skin and uneven spots of hair growth on the body
MP:0000419	rough hair	OBSOLETE. greasy, matted appearance of the fur
MP:0000420	ruffled hair	fuzzy, irregular appearance of the hair
MP:0000421	mottled coat	coat has spots, streaks, and/or blotches of a different color
MP:0000422	delayed hair appearance	late onset of the first appearance of the fur
MP:0000423	delayed hair regrowth	slow initiation and asynchrony of the hair growth cycle (anagen) after catagen phase
MP:0000424	retarded hair growth	slow growth of the hair, appears at normal time
MP:0000425	loss of eyelid cilia	inability to retain the eyelashes
MP:0000426	ectopic hair growth	positional abnormality of hair
MP:0000427	abnormal hair cycle	aberrant timing of growth and regression of the hair follicles
MP:0000428	abnormal craniofacial morphology	any structural anomaly of the face and/or cranium
MP:0000430	absent maxillary shelf	missing bony projection of the maxilla that normally fuses with palatine shelf to form secondary (hard) palate
MP:0000431	absent palatine shelf	missing bony projection of the palatine bone that normally fuses with maxillary shelf to form secondary (hard) palate
MP:0000432	abnormal head morphology	any structural anomaly of the portion of the body containing the brain and organs of sight, hearing, taste, and smell
MP:0000433	microcephaly	an abnormally small head
MP:0000434	megacephaly	an abnormally large size of the head
MP:0000435	shortened head	reduced anterior-posterior length of the head
MP:0000436	abnormal head movements	any anomaly in the motion of the portion of the body containing the brain and organs of sight, hearing, taste, and smell
MP:0000437	taut facial appearance	skin of face has appearance of being drawn or pulled tightly
MP:0000438	abnormal cranium morphology	any structural anomaly of the bones of the head
MP:0000439	enlarged cranium	increased size of the cranium
MP:0000440	domed cranium	increased curvature to the hemispherical shape of the upper cranial case
MP:0000441	increased cranium width	having an increased side-to-side, or lateral distance of the cranium
MP:0000443	abnormal snout morphology	any structural anomaly of the anterior facial part of the face or muzzle containing the oral and nasal regions
MP:0000445	short snout	reduced length of the anterior facial part of the muzzle
MP:0000446	long snout	the anterior facial part of the muzzle having a length greater than seen in controls
MP:0000447	flattened snout	a snout flattened laterally along the whole length without the appearance of distinctive curvature
MP:0000448	pointed snout	muzzle tapers to a small tip, sharper angle than wild type
MP:0000449	broad nasal bridge	wider than normal upper part of the ridge of the nose
MP:0000450	absent snout	absence of the anterior facial part of the face or muzzle containing the oral and nasal regions
MP:0000451	scaly muzzle	muzzle covered with shedding scales or flakes
MP:0000452	abnormal mouth morphology	any structural anomaly of the oral cavity
MP:0000453	absent mouth	absence of the oral cavity
MP:0000454	abnormal jaw morphology	any structural anomaly of the bony framework of the mouth where the teeth are held
MP:0000455	abnormal maxilla morphology	any structural anomaly of the upper bony framework of the mouth where the superior teeth are held
MP:0000457	maxilla hypoplasia	underdevelopment or reduced size, usually due to a reduced number of cells, of the upper bony framework of the mouth where the superior teeth are held
MP:0000458	abnormal mandible morphology	any structural anomaly of the lower bony framework of the mouth where the inferior teeth are held
MP:0000459	abnormal presacral vertebrae morphology	any structural anomaly of the vertebrae anterior to the sacrum
MP:0000460	mandible hypoplasia	underdevelopment or reduced size, usually due to a reduced number of cells, of the lower bony framework of the mouth where the inferior teeth are held
MP:0000461	decreased presacral vertebrae number	reduced number of the vertebrae anterior to the sacrum
MP:0000462	abnormal digestive system morphology	any structural anomaly of the system dedicated to the mechanical, chemical, and enzymatic processing of food
MP:0000464	increased presacral vertebrae number	greater number of the vertebrae anterior to the sacrum
MP:0000465	gastrointestinal hemorrhage	bleeding in the stomach and/or the intestines
MP:0000466	esophageal epithelium hyperplasia	overdevelopment or increased size, usually due an increased number of cells in the epithelial layer lining the luminal space of the esophagus
MP:0000467	abnormal esophagus morphology	any structural anomaly of the part of the digestive canal through which food passes from the pharynx to the stomach
MP:0000468	abnormal esophageal epithelium morphology	any structural anomaly of the epithelial layer that lines the luminal space of the esophagus
MP:0000469	abnormal esophageal squamous epithelium morphology	any structural anomaly of the scaly epithelial layer of the esophagus
MP:0000470	abnormal stomach morphology	any structural anomaly of the hollow, sac-like structure of the digestive canal between the esophagus and the small intestine that functions to emulsify food
MP:0000471	abnormal stomach epithelium morphology	any structural anomaly of the epithelial layer of the stomach
MP:0000472	abnormal stomach squamous epithelium morphology	any structural anomaly of the scaly epithelial layer of the stomach
MP:0000473	abnormal stomach glandular epithelium morphology	any structural anomaly of the gland-containing epithelial layer of the stomach
MP:0000474	abnormal foregut morphology	any structural anomaly of the cephalic portion of the primitive digestive tube of the embryo
MP:0000476	thickening of bowel wall	OBSOLETE.
MP:0000477	abnormal intestine morphology	any structural anomaly of the digestive tube passing from the stomach to the anus, consisting of the small and large intestine divisions
MP:0000478	delayed intestine development	slowed progression to a structurally mature intestine
MP:0000479	abnormal enterocyte morphology	any structural anomaly of the epithelial cells that have an apical plasma membrane folded into microvilli to provide ample surface for the absorption of nutrients from the intestinal lumen
MP:0000480	increased rib number	greater than normal numbers of the pairs of bony structures that are elements of the body wall
MP:0000481	abnormal enterocyte cell number	deviation from the normal numbers of enterocytes
MP:0000482	long fibula	increased length of the lateral and smaller of bone of the lower leg
MP:0000483	Increased intestinal cell number	OBSOLETE.
MP:0000484	abnormal pulmonary artery morphology	any structural anomaly of the artery that arises from the right ventricle and conveys unaerated blood to the lungs
MP:0000485	Decreased intestinal cell number	OBSOLETE.
MP:0000486	abnormal pulmonary trunk morphology	any structural anomaly of the region of the pulmonary artery that arises from the right ventricle to the division of the right and left pulmonary artery
MP:0000487	absent enterocytes	absence of the epithelial cells that have an apical plasma membrane folded into microvilli to provide ample surface for the absorption of nutrients from the intestinal lumen
MP:0000488	abnormal intestinal epithelium morphology	any structural anomaly of the cellular avascular layer of the digestive tube passing from the stomach to the anus
MP:0000489	abnormal large intestine morphology	any structural anomaly of the portion of the digestive tube extending from the ileocecal valve to the anus, consisting of the cecum, colon, rectum and anal canal
MP:0000490	abnormal crypts of Lieberkuhn morphology	any structural anomaly of the tubular intestinal glands found in the mucosal membranes
MP:0000491	crypts of Lieberkuhn abscesses	an exudate collection associated with inflammation in the crypts of Lieberkuhn of the intestinal mucosa; often associated with ulcerative colitis
MP:0000492	abnormal rectum morphology	any structural anomaly of the terminal portion of the intestinal tube adjacent to the anus
MP:0000493	rectal prolapse	downward movement and external appearance of the rectum through the anus
MP:0000494	abnormal cecum morphology	any structural anomaly of the large sac at the ileum and large intestine junction
MP:0000495	abnormal colon morphology	any structural anomaly of the portion of the large intestine between the cecum and the rectum
MP:0000496	abnormal small intestine morphology	any structural anomaly of the portion of the digestive tube between the stomach and the cecum, consisting of the duodenum, ileum and jejunum
MP:0000497	abnormal small intestine placement	different location or arrangement of the small intestinal tract
MP:0000498	absent jejunum	missing portion of the small intestine that extends from the duodenum to the ileum
MP:0000499	absent ileum	missing portion of the small intestine that extends from the jejunum to the colon
MP:0000500	small intestinal prolapse	the descent of the small intestine through a weakness in the supporting tissues at the apex of the vagina gives rise to an enterocele, frequently caused by a weakness or separation of the cardinal and sacro-uterine ligaments
MP:0000501	abnormal digestive secretion	anomaly in the production and/or release of a physiologically active substance (usually but not exclusively in liquid form) from a cell or a gland of the digestive system
MP:0000502	abnormal digestive mucosecretion	OBSOLETE. malfunctioning of the production and/or release of a physiologically active substance (usually but not exclusively in liquid form) from the mucous membrane of the digestive system
MP:0000503	excessive digestive secretion	increase in the production and/or release of a physiologically active substance (usually but not exclusively in liquid form) from a cell or a gland of the digestive system
MP:0000504	excessive digestive mucosecretion	increase in the production and/or release of a physiologically active substance (usually but not exclusively in liquid form) from the mucous membrane of the digestive system
MP:0000505	decreased digestive secretion	reduction in the production and/or release of a physiologically active substance (usually but not exclusively in liquid form) from a cell or a gland of the digestive system
MP:0000506	decreased digestive mucosecretion	reduction in the production and/or release of a physiologically active substance (usually but not exclusively in liquid form) from the mucous membrane of the digestive system
MP:0000507	absent digestive secretion	failure to produce and/or release a physiologically active substance (usually but not exclusively in liquid form) from a cell or a gland of the digestive system
MP:0000508	right-sided isomerism	anomaly in the asymmetry of the visceral paired organs (e.g. lungs) such that organs on the left and right side have the morphology normally seen on the right side of the body; this may also be associated with absence of the spleen
MP:0000509	absent digestive mucosecretion	failure to produce and/or release a physiologically active substance (usually but not exclusively in liquid form) from the mucous membrane of the digestive system
MP:0000510	remittent intestinal hemorrhage	loss of blood from the intestines that is characterized by temporary periods of abatement
MP:0000511	abnormal intestinal mucosa morphology	any structural anomaly of the mucous lining of the intestine; this consists of epithelium, lamina propria, and a layer of smooth muscle cells
MP:0000512	intestinal ulcer	lesions in the mucous lining of the intestine
MP:0000513	infiltration of lymphocytes/plasma cells	OBSOLETE.
MP:0000516	abnormal renal/urinary system morphology	any structural anomaly of any of the organs or tissues responsible for fluid volume regulation, regulating electrolytes, maintaining acid-base homeostasis, and elimination of water and water soluble waste products in an organism
MP:0000519	hydronephrosis	dilation of the pelvis and calices of one or both kidneys
MP:0000520	absent kidney	absence of the two excretory organs that filter wastes (especially urea) from the blood and excrete them and water in urine
MP:0000521	abnormal kidney cortex morphology	any structural anomaly of the outer portion of the kidney located between the renal capsule and the renal medulla and involved in ultrafiltration; it contains the renal corpuscles, the renal tubules (except for parts of the loop of Henle which descend into the renal medulla), blood vessels and cortical collecting ducts
MP:0000522	kidney cortex cysts	abnormal membranous sacs appearing in the outer portion of the kidney located between the renal capsule and the renal medulla and involved in ultrafiltration, containing the renal corpuscles, the renal tubules (except for parts of the loop of Henle which descend into the renal medulla), blood vessels and cortical collecting ducts
MP:0000523	cortical renal glomerulopathies	any disease of the capillary plexus in the kidney cortex
MP:0000524	decreased renal tubule number	fewer of the loops of Henle, the proximal convoluted tubules or the distal convoluted tubules
MP:0000525	renal tubular acidosis	a clinical syndrome characterized by the inability to acidify urine
MP:0000526	small inner medullary pyramid	reduced size of pyramidal masses; contain part of the secreting tubules and collecting tubules
MP:0000527	abnormal kidney development	any anomaly in the differentiation of the paired organs responsible for urine secretion
MP:0000528	delayed kidney development	late onset of the induction and/or differentiation of the kidney
MP:0000530	abnormal kidney blood vessel morphology	any structural anomaly of the network of tubes that carries blood through the organ of excretion
MP:0000531	right pulmonary isomerism	anomaly in the asymmetry of the lung such that the lobes on both the left and right side have the morphology normally seen on the right side of the body
MP:0000532	kidney vascular congestion	obstruction of the normal flux of blood within the blood vessel network of the organ of secretion
MP:0000533	kidney hemorrhage	bleeding in the organ of excretion
MP:0000534	abnormal ureter morphology	any structural anomaly of the tube that conducts the urine from the renal pelvis to the bladder
MP:0000535	ureter urothelium hyperplasia	overdevelopment or increased size, usually due an increased number of cells, of the luminal epithelium of the tube that conducts the urine from the renal pelvis to the bladder
MP:0000536	hydroureter	distention of the ureter with urine, due to blockage from any cause
MP:0000537	abnormal urethra morphology	any structural anomaly of the canal leading from the bladder, discharging the urine externally
MP:0000538	abnormal urinary bladder morphology	any structural anomaly of the distensible musculomembranous organ that serves to collect and store urine excreted by the kidneys
MP:0000539	distended urinary bladder	stretched musculomembranous organ that serves to collect and store urine excreted by the kidneys
MP:0000540	abnormal urinary bladder urothelium morphology	any structural anomaly of the epithelial lining of the luminal space of the urinary bladder
MP:0000541	abnormal urinary bladder transitional epithelium morphology	any structural anomaly of the transitional epithelial layer of the urinary bladder
MP:0000542	left-sided isomerism	anomaly in the asymmetry of the visceral paired organs (e.g. lungs) such that organs on the left and right side have the morphology normally seen on the left side of the body; this may also be associated with the presence of multiple spleens
MP:0000543	absent urinary bladder transitional epithelium	missing the transitional epithelial layer of the urinary bladder
MP:0000544	thin urinary bladder transitional epithelium	decrease in the thickness of the transitional epithelial layer of the urinary bladder
MP:0000545	abnormal limbs/digits/tail morphology	OBSOLETE. morphological or developmental anomaly of the digits, autopod, limbs, or tail
MP:0000547	short limbs	reduced average length of the extremities
MP:0000548	long limbs	increased average length of the extremities
MP:0000549	absent limbs	missing extremities
MP:0000550	abnormal forelimb morphology	any structural anomaly of the entire anterior extremity
MP:0000551	absent forelimb	missing the entire anterior extremities
MP:0000552	abnormal radius morphology	any structural anomaly of the short bone of the lateral forearm
MP:0000553	absent radius	missing the short bone of the lateral forearm
MP:0000554	abnormal carpal bone morphology	any structural anomaly of the nine nodular bones of the joint between the forelimb bones and the front paws/hands consisting of the scapholunar, triangular, greater multiangular, lesser multiangular, capitate, hamate, centrale and the sesamoids
MP:0000555	absent carpal bone	absence of any or all of the nine nodular bones of the joint between the forelimb bones and the front paws/hands, consisting of the scapholunar, triangular, greater multiangular, lesser multiangular, capitate, hamate, centrale and the sesamoids
MP:0000556	abnormal hindlimb morphology	any structural anomaly of the entire posterior extremity
MP:0000557	absent hindlimb	missing the entire posterior extremities
MP:0000558	abnormal tibia morphology	any structural anomaly of the medial and larger of the two bones of the lower leg
MP:0000559	abnormal femur morphology	any structural anomaly of the long bone of the thigh
MP:0000561	adactyly	missing one or more digits, or all digits
MP:0000562	polydactyly	greater than the normal complement of digits on one or more autopods
MP:0000564	syndactyly	any degree of webbing or fusion of the digits, may involve only soft tissues or also can include bone
MP:0000565	oligodactyly	congenital condition in which some digits or parts of digits are missing
MP:0000566	synostosis	osseous union of two bones that are not normally connected
MP:0000567	truncation of digits	absence of the most distal region of the digits
MP:0000568	ectopic digits	positional abnormality of a digit
MP:0000569	abnormal digit pigmentation	anomaly in the coloration of the fingers or toes due to changes in the amount, shape, or distribution of cells producing pigment
MP:0000571	interdigital webbing	fold of skin, or web, between the toes that is not normally present
MP:0000572	abnormal autopod morphology	any structural anomaly of the distal elements of the limb of vertebrates including the pedal or prehensile appendages (e.g. hand, foot, paw, phalanges and/or digits)
MP:0000573	enlarged hind paws	larger than average size of the rear feet
MP:0000574	abnormal foot pad morphology	any structural anomaly of the body of fat on the foot
MP:0000575	dark foot pads	darker color of the foot pads due to excess pigment
MP:0000576	clubfoot	congenital deformation of the feet; foot is plantarflexed, inverted and adducted
MP:0000577	absent palmar eccrine glands	missing sweat glands of the palm
MP:0000578	ulcerated paws	inflammatory, often suppurating lesions on the paws; often become necrotic
MP:0000579	abnormal nail morphology	any structural anomaly of any of the horny plates covering the dorsal surface of the distal end of each terminal phalanx of the digits
MP:0000580	deformed nails	atypical shape or size of the nails
MP:0000581	ventral nails/ hair	OBSOLETE. appearance of nails and hair on the ventral side of the paw
MP:0000582	toenail hyperkeratosis	keratin extensions from the toenails
MP:0000583	long toenails	increased length of the toenails
MP:0000585	kinked tail	a sharp bend or zigzag in the tail
MP:0000588	thick tail	a tail with a greater diameter than normal
MP:0000589	thin tail	a tail with a smaller diameter than normal
MP:0000592	short tail	reduced length of tail compared to control
MP:0000593	tail band	OBSOLETE.
MP:0000596	abnormal liver development	any anomaly in the differentiation of the liver
MP:0000597	delayed hepatic development	late onset of the induction and/or differentiation of the liver
MP:0000598	abnormal liver morphology	any structural anomaly of the bile-secreting organ that is important for detoxification, for fat, carbohydrate, and protein metabolism, and for glycogen storage
MP:0000599	enlarged liver	larger than average size of the liver
MP:0000600	liver hypoplasia	underdevelopment or reduced size of the liver, usually due to a reduced number of cells,
MP:0000601	small liver	reduced size of the liver
MP:0000602	enlarged liver sinusoidal spaces	larger than normal sized blood-filled cavities in the liver
MP:0000603	pale liver	liver lacking normal coloration, often refers to bloodless condition
MP:0000604	amyloidosis	an accumulation of extracellular amyloid in tissues of the body
MP:0000606	decreased hepatocyte number	fewer than normal number of parenchymal liver cells
MP:0000607	abnormal hepatocyte morphology	any structural anomaly of the main structural specialized epithelial cells which normally organize into interconnected plates called lobules
MP:0000608	dissociated hepatocytes	disorganization of cohesive hepatocyte structure
MP:0000609	abnormal liver physiology	any functional anomaly of the bile-secreting organ that is important for detoxification, for fat, carbohydrate, and protein metabolism, and for glycogen storage
MP:0000610	cholestasis	impairment of bile flow due to obstruction in small bile ducts (intrahepatic cholestasis) or obstruction in large bile ducts (extrahepatic cholestasis)
MP:0000611	jaundice	clinical manifestation of hyperbilirubinemia, with deposition of bile pigments in the skin, resulting in yellowish staining of the skin and mucous membranes
MP:0000612	sclerosis	OBSOLETE.
MP:0000613	abnormal salivary gland morphology	any structural anomaly of the saliva-secreting glands of the oral cavity
MP:0000614	absent salivary gland	missing any of the saliva-secreting glands of the oral cavity
MP:0000615	abnormal palatine gland morphology	any structural anomaly of the salivary gland of the hard palate
MP:0000616	decreased ductal branching in the palatine gland	fewer branches and distal tips of the vesicles of the palatine gland
MP:0000617	increased salivary gland mucosal cell number	greater than normal number of cells that form mucus in the salivary glands
MP:0000618	small salivary gland	reduced size of the saliva-secreting glands of the oral cavity
MP:0000619	salivary gland epithelial hyperplasia	increased cell number in the epithelium of the salivary gland
MP:0000620	narrow salivary ducts	reduced diameter of the tubular canals that carry saliva
MP:0000621	salivary adenocarcinoma	malignant neoplasm of the secreting cells of the salivary gland
MP:0000622	increased salivation	greater than normal amounts of flowing saliva
MP:0000623	decreased salivation	reduction in the flow, secretion, or amount of saliva
MP:0000624	xerostomia	dryness of the mouth resulting from reduced salivary secretion
MP:0000627	abnormal mammary gland morphology	any structural anomaly of the compound, alveolar and apocrine milk-secreting gland that lies within the breast
MP:0000628	abnormal mammary gland development	aberration in the differentiation of the mammary gland during early embryogenesis or during sexual maturity
MP:0000629	absent mammary gland	missing milk-secreting glands of the breast
MP:0000630	mammary gland hyperplasia	overdevelopment or increased size of the mammary gland, usually due an increased number of cells
MP:0000631	abnormal neuroendocrine gland morphology	any structural anomaly of any of the organized aggregations of cells that function as secretory or excretory organs and that release hormones in response to neural stimuli
MP:0000632	abnormal pineal gland morphology	any structural anomaly of the small, flattened body located in the depression between the superior colliculi and which produces melatonin
MP:0000633	abnormal pituitary gland morphology	any structural anomaly of the compound gland suspended from the base of the hypothalamus, which secretes somatotropins, prolactin, TSH (thyroid-stimulating hormone), gonadotropins, adrenal corticotropin from the anterior lobe; melanocyte stimulating hormone from the intermediate lobe and hormones involved in blood pressure regulation from the posterior lobe
MP:0000635	pituitary gland hyperplasia	overdevelopment or increased size, usually due to increased cell number, of the pituitary gland
MP:0000636	enlarged pituitary gland	increased size of pituitary gland
MP:0000637	abnormal merkel cells	OBSOLETE.
MP:0000638	hyperproliferation of merkel cells	OBSOLETE.
MP:0000639	abnormal adrenal gland morphology	any structural anomaly of the pair of endocrine glands located above the kidney that are responsible for steroid hormone secretion from the cortex and neurotransmitter (such as epinephrine and norepinephrine) secretion from the medulla
MP:0000640	adrenal gland hypoplasia	underdevelopment or reduced size, usually due to a reduced number of cells, of the endocrine glands located above the kidney and responsible for hormone and epinephrine secretion
MP:0000642	enlarged adrenal glands	increased size of the pair of endocrine glands located above the kidney that are responsible for steroid hormone secretion from the cortex and neurotransmitter (such as epinephrine and norepinephrine) secretion from the medulla
MP:0000643	absent adrenal medulla	absence of the inner portion of the adrenal gland that consists mainly of chromaffin cells which produce, store and secrete neurotransmitters such as epinephrine and norepinephrine
MP:0000644	dextrocardia	congenital defect in which the heart is located on the right side of the thorax instead of on the left side (levocardia, the normal position)
MP:0000645	absent adrenergic chromaffin cells	absence of the cells of the medulla of the adrenal gland that are innervated by the splanchnic nerve and that are responsible for epinephrine secretion
MP:0000646	enlarged adrenocortical cells	larger size of cells of the steroid hormone-producing cells of the cortex of the adrenal gland
MP:0000647	abnormal sebaceous gland morphology	any structural anomaly of the holocrine glands that secrete sebum into the hair follicles or in hairless areas into ducts
MP:0000648	absent sebaceous gland	missing the holocrine glands of the dermis that secrete sebum into the hair follicles
MP:0000649	sebaceous gland atrophy	acquired diminution of the size of the holocrine glands of the dermis that secrete sebum into the hair follicles, associated with wasting as from death and reabsorbtion of cells, diminished cellular proliferation, decreased cellular volume, pressure, ischemia, malnutrition, reduced function or malfunction, or hormonal changes
MP:0000650	mesocardia	congenital defect in which the heart is located in the middle of the thorax instead of on the left side (levocardia, the normal position)
MP:0000652	enlarged sebaceous gland	increased size of the sebum secreting glands of the hair shaft
MP:0000653	abnormal sex gland morphology	any structural anomaly of any of the organized aggregations of cells that function as secretory or excretory organs and are associated with reproduction
MP:0000654	absent sex gland	missing any of the organized aggregations of cells that function as secretory or excretory organs and are associated with reproduction
MP:0000655	dilated sex gland	stretched appearance or excessive fluid in of any of the sex glands
MP:0000659	prostate gland hyperplasia	overdevelopment or increased size, usually due an increased number of cells in the prostate
MP:0000660	lateral prostate gland hypoplasia	underdevelopment or reduced size, usually due to a reduced number of cells, in the lateral lobe of the prostate
MP:0000661	small prostate gland ventral lobe	reduced size of the rodent prostate lobe that is located below the ventral aspect of the bladder neck
MP:0000662	abnormal branching of the mammary ductal tree	anomaly in the development of the channels that secrete milk and direct milk to the nipple
MP:0000664	small prostate gland anterior lobe	reduced size of the rodent prostate lobe that appears as a thin tubular structure, attached to the lesser curvature of the paired seminal vesicles
MP:0000665	decreased ductal branching in the coagulating gland	fewer branches and distal tips of the vesicles of the coagulating gland
MP:0000666	decreased prostate gland duct number	fewer than normal minute canals that pass the prostatic secretions to the urethra
MP:0000671	bulbourethral gland hypoplasia	underdevelopment or reduced size, usually due to a reduced cell number, of the bulbourethral gland
MP:0000672	decreased mucin cell number	OBSOLETE. fewer than normal number of cells that secrete fluid containing carbohydrate-rich glycoproteins
MP:0000674	abnormal sweat gland morphology	any structural anomaly of any of the coil glands of the skin that secrete sweat
MP:0000675	abnormal palmar eccrine gland morphology	any structural anomaly of the sweat glands of the palm; in mice these are the only sweat glands present
MP:0000676	abnormal water content	more or less than the normal total amount of water retained in the body
MP:0000678	abnormal parathyroid gland morphology	any structural anomaly of one of the two small, paired endocrine glands, usually found embedded in the connective tissue capsule on the posterior surface of the thyroid gland; they secrete parathyroid hormone (PTH) that regulates calcium and phosphorous metabolism
MP:0000679	increased percent water in carcass	more than the normal total amount of water retained in the body measured post mortem
MP:0000680	absent parathyroid glands	missing the two small, paired endocrine glands, usually found embedded in the connective tissue capsule on the posterior surface of the thyroid gland, which secrete parathyroid hormone (PTH)
MP:0000681	abnormal thyroid gland morphology	any structural anomaly of the endocrine gland located in the front and to the sides of the upper part of the trachea and which secretes thyroid hormone and calcitonin
MP:0000683	decreased percent water in carcass	less than the normal total amount of water retained in the body measured post mortem
MP:0000685	abnormal immune system morphology	any structural anomaly in the organs or cells associated with the development and formation of lymphocytes
MP:0000687	small lymphoid organs	reduced size of lymphatic tissues
MP:0000688	lymphoid hyperplasia	overdevelopment or increased size, usually due to increased cell number, in lymphatic tissues
MP:0000689	abnormal spleen morphology	any structural anomaly of the organ that functions to filter blood and to store red corpuscles and platelets
MP:0000690	absent spleen	missing organ that functions to filter blood and to store red corpuscles and platelets
MP:0000691	enlarged spleen	increased spleen size
MP:0000692	small spleen	decreased spleen size
MP:0000693	spleen hyperplasia	overdevelopment or increased size, usually due to increased cell number, in the spleen
MP:0000694	spleen hypoplasia	underdevelopment or reduced size, usually due to a reduced cell number, in the spleen
MP:0000696	abnormal Peyer's patch morphology	any structural anomaly of the protruding lymphoid tissue located on the mucosa of the small intestine that is composed of densely packed B cell follicles
MP:0000697	more prevalent Peyer's patches	OBSOLETE. greater or more obvious numbers of Peyer's patches
MP:0000698	less prevalent Peyer's patches	OBSOLETE. fewer or less obvious numbers of Peyer's patches
MP:0000700	abnormal lymph node number	deviation from the normal number of lymph nodes
MP:0000701	abnormal lymph node size	deviation from the normal lymph node size
MP:0000702	enlarged lymph nodes	lymph nodes of increased size
MP:0000703	abnormal thymus morphology	any structural anomaly of the primary lymphoid organ that is required for maturation of T cells
MP:0000704	abnormal thymus development	anomaly in the formation and/or differentiation of the thymus
MP:0000705	athymia	absence of the primary lymphoid organ
MP:0000706	small thymus	reduced size of the thymus
MP:0000708	thymus hyperplasia	overdevelopment or increased size, usually due to increased cell number, in the thymus
MP:0000709	enlarged thymus	increased size of thymus
MP:0000711	thymus cortex hypoplasia	underdevelopment or reduced size, usually due to a reduced cell number, of the outer part of a thymus lobule that surrounds the medulla and is composed of closely packed lymphocytes
MP:0000712	abnormal thymocyte	OBSOLETE.
MP:0000713	abnormal thymocyte number	OBSOLETE.
MP:0000714	increased thymocyte number	greater than expected number of immature T cells located in the thymus
MP:0000715	decreased thymocyte number	fewer than expected number of immature T cells located in the thymus
MP:0000716	abnormal immune system cell morphology	any structural anomaly of immune cells
MP:0000717	abnormal lymphocyte cell number	deviation from the normal number of the cells involved in adaptive immune reactions of the body in most inflammatory and autoimmune diseases, including B cells, T cells and natural killer cells
MP:0000726	absent lymphocyte	absence of the cells involved in adaptive immune reactions of the body in most inflammatory and autoimmune diseases, including B cells, T cells and natural killer cells
MP:0000727	absent CD8-positive T cells	lack of the set of single-positive T cells that express CD8 on their surface
MP:0000729	abnormal myogenesis	anomaly in embryonic formation of muscle cells or fibers
MP:0000730	increased satellite cell number	greater number of unfused cells in muscle that play a role in muscle regeneration
MP:0000731	increased collagen deposition in the muscles	accumulation of collagen within the muscles
MP:0000732	delayed primary myocyte appearance	development of initial muscle cells at a later time than is normal
MP:0000733	abnormal muscle development	any anomaly in the differentiation of muscle tissue
MP:0000734	muscle hypoplasia	underdevelopment or reduced size of muscle, usually due to a reduced number of cells
MP:0000736	delayed muscle development	late onset of the induction and/or differentiation of skeletal muscle
MP:0000737	abnormal myotome development	malformation of or absence of the part of the somite that develops into the musculature
MP:0000738	impaired muscle contractility	inability or reduced ability of a muscle to shorten or to develop increased tension
MP:0000740	impaired smooth muscle contractility	inability or reduced ability of the smooth muscle to shorten or to develop increased tension
MP:0000741	impaired contractility of detrusor smooth muscle	inability or reduced ability of the detrusor smooth muscle to shorten or to develop increased tension
MP:0000742	impaired contractility of ileal smooth muscle	inability or reduced ability of the ileal smooth muscle to shorten or to develop increased tension
MP:0000743	muscle spasm	an involuntary and often painful muscle contraction or cramps having a number of causes ranging from nutritional deficiency to serious nervous system conditions
MP:0000745	tremors	repetitive, cyclical movements of the body or a body part; usually involuntary, but can also manifest in response to an attempt at movement
MP:0000746	weakness	state of being infirm or less strong than normal
MP:0000747	muscle weakness	loss of muscle strength
MP:0000748	progressive muscle weakness	increasing loss of muscle strength over time
MP:0000749	muscle degeneration	pathological deterioration of muscle tissue, often accompanied by loss of function
MP:0000750	abnormal muscle regeneration	inability or defects in ability to repair muscle after injury or disease
MP:0000751	myopathy	any abnormal condition or disease of the skeletal muscle
MP:0000752	dystrophic muscle	progressive weakness and wasting of muscle
MP:0000753	paralysis	loss of power of voluntary movement in a muscle through injury or disease of its nerve supply
MP:0000754	paresis	partial loss of power of voluntary movement in a muscle through injury or disease of it or its nerve supply
MP:0000755	hindlimb paralysis	loss of power of voluntary movement in the muscles of the hindlimb through injury or disease of it or its nerve supply
MP:0000756	forelimb paralysis	loss of power of voluntary movement in muscles of the forelimb through injury or disease of it or its nerve supply
MP:0000757	herniated abdominal wall	protrusions through and/or into the abdominal wall often resulting in the extrusion of viscera
MP:0000759	abnormal skeletal muscle morphology	any structural anomaly of any of the striated muscle fibers connected at either or both extremities with the bony framework of the body
MP:0000761	thin diaphragm muscle	reduced thickness of the diaphragm muscle
MP:0000762	abnormal tongue morphology	any structural anomaly of the mobile mass of muscular tissue and surrounding epithelial tissue occupying the cavity of the mouth and forming part of the floor
MP:0000763	abnormal filiform papillae morphology	any structural anomaly of the keratinized projections on the dorsal surface of the tongue
MP:0000764	abnormal tongue epithelium morphology	any structural anomaly of the epithelial layer of the tongue
MP:0000765	abnormal tongue squamous epithelium morphology	any structural anomaly of the scaly epithelial layer of the tongue
MP:0000766	absent tongue squamous epithelium	missing the scaly epithelial layer of the tongue
MP:0000767	abnormal smooth muscle morphology	any structural anomaly of any of the unstriated muscle fibers of the internal organs, blood vessels, hair follicles, etc.
MP:0000768	nervous system abnormalities	OBSOLETE. any malformation or anomaly in the entire nerve apparatus, composed of a central part, the brain and spinal cord, and a peripheral part, the cranial and spinal nerves, autonomic ganglia, and plexuses
MP:0000771	abnormal brain size	deviation from the average range of brain size for an organism
MP:0000774	decreased brain size	smaller appearance of the brain
MP:0000776	abnormal inferior colliculus morphology	any structural anomaly of the paired inferior eminence of the mesencephalic tectum that is involved in preliminary visual processing, and control of eye movements
MP:0000777	increased inferior colliculus size	enlargement of the paired inferior eminence of the mesencephalic tectum
MP:0000778	abnormal nervous system tract morphology	any structural anomaly in the structure of any bundle of myelinated nerve fibers following a defined path through the brain and/or spinal cord
MP:0000779	gliosis of tract	OBSOLETE.
MP:0000780	abnormal corpus callosum morphology	any structural anomaly of a thick bundle of nerve fibers comprising a commissural plate connecting the two cerebral hemispheres; it consists of contralateral axon projections that provides communications between the right and left cerebral hemispheres
MP:0000781	decreased corpus callosum size	smaller commissural plate interconnecting the cortical hemispheres of the brain
MP:0000783	abnormal forebrain morphology	any structural anomaly of the part of the brain developed from the most rostral of the three primary vesicles of the embryonic neural tube from which the diencephalon and telencephalon are derived
MP:0000784	forebrain hypoplasia	underdevelopment or reduced size, usually due to a reduced number of cells, in the anterior primitive cerebral vesicle that is the most rostral of three primary vesicles of the embryonic neural tube
MP:0000785	telencephalon hypoplasia	underdevelopment or reduced size, usually due to a reduced number of cells, in cerebral cortex and basal ganglia
MP:0000786	abnormal embryonic neuroepithelial layer differentiation	abnormal or arrest of differentiation or patterning of the epithelial cell layer that lines the neural tube and develops into the nervous system and into the neural crest cells
MP:0000787	abnormal telencephalon morphology	any structural anomaly of the paired anteriolateral division of the embryonic prosencephalon plus the lamina terminalis from which the olfactory lobes, cerebral cortex, and subcortical nuclei are derived
MP:0000788	abnormal cerebral cortex morphology	any structural anomaly of thin layer of grey matter on the surface of the cerebral hemisphere that develops from the telencephalon and folds into gyri; it is responsible for intellectual faculties and higher mental functions
MP:0000789	thickened cerebral cortex	increased depth of the mantle covering the surface of the cerebral hemispheres
MP:0000790	abnormal stratification in cerebral cortex	abnormal formation or pattern of the layers of the cerebral cortex
MP:0000791	delaminated cerebral cortex	splitting of the layers of the grey cellular mantle covering the surface of the brain
MP:0000792	abnormal cortical marginal zone morphology	any structural anomaly of the developing superficial cortical layer located just under the pia matter
MP:0000794	abnormal parietal lobe morphology	any structural anomaly of the upper central part of the cerebral hemisphere
MP:0000795	abnormal postcentral gyrus morphology	any structural anomaly of the area of the parietal lobe that receives general sensation from the body
MP:0000796	abnormal sensory dissociation area morphology	any structural anomaly of the area of the parietal lobe that integrates tactile and visual stimuli
MP:0000797	abnormal supramarginal gyrus morphology	any structural anomaly of the area of the frontal lobe that is involved in perception based on sensory stimuli
MP:0000798	abnormal frontal lobe morphology	any structural anomaly of the anterior part of the cerebral hemisphere
MP:0000799	abnormal precentral gyrus morphology	any structural anomaly of the area of the frontal lobe that contains the cell bodies of the primary motor pathways
MP:0000800	abnormal prefrontal gyrus morphology	any structural anomaly of the area of the frontal lobe that is involved with integration of voluntary movements and with speech
MP:0000801	abnormal temporal lobe morphology	any structural anomaly of the lower lateral part of the cerebral hemisphere
MP:0000802	abnormal superior temporal gyrus morphology	any structural anomaly of one of three major convolutions of the external surface of the temporal lobe of the cerebral hemispheres that is uppermost and borders the lateral (sylvian) fissure, and contains the primary auditory cortex
MP:0000803	abnormal transverse gyrus of Heschl morphology	any structural anomaly of the area of the temporal lobe concerned with hearing
MP:0000804	abnormal occipital lobe morphology	any structural anomaly of the posterior part of the cerebral hemisphere
MP:0000805	abnormal visual cortex morphology	any structural anomaly of the area of the occipital cortex concerned with vision
MP:0000807	abnormal hippocampus morphology	any structural anomaly of the deep lying structure of the cerebrum involved with memory storage and spatial navigation
MP:0000808	abnormal hippocampus development	improper differentiation of the hippocampus
MP:0000809	absent hippocampus	missing convoluted brain structure below the cerebral hemispheres; forms part of the limbic system
MP:0000811	hippocampal neuron degeneration	a retrogressive impairment of function or destruction of the neuronal cells in the hippocampus
MP:0000812	abnormal dentate gyrus morphology	any structural anomaly of one of two interlocking gyri of the hippocampus formation that contains granule cells, which project to the pyramidal cells and interneurons of the CA3 region of the ammon gyrus
MP:0000813	abnormal hippocampus layer morphology	any structural anomaly of the layers of the laminar structure of the hippocampus
MP:0000814	absent dentate gyrus	lack of the section of the hippocampus normally situated above the gyrus hippocampi and composed of three layers, the molecular, granular, and polymorphic layers
MP:0000815	abnormal Ammon gyrus morphology	any structural anomaly of one or both of the two interlocking gyri of the hippocampus formation; a circonvolution of rhinencephalon, the grey substance of which is rich in big pyramidal neuronal cells
MP:0000816	abnormal hippocampal molecular layer morphology	OBSOLETE.
MP:0000818	abnormal amygdala morphology	any structural anomaly of the almond-shaped body of basal nuclei anterior to the inferior horn of the lateral ventricle of the brain, within the temporal lobe; this area is involved in aggression and fear responses
MP:0000819	abnormal olfactory bulb morphology	any structural anomaly of the forebrain region that coordinates neuronal signaling involved in the perception of smell; it receives input from the sensory neurons and outputs to the olfactory cortex
MP:0000820	abnormal choroid plexus morphology	any structural anomaly of the fringe of the tela choroidea of the brain ventricles
MP:0000821	choroid plexus hyperplasia	overdevelopment or increased size, usually due an increased number of cells in the tela choroidea of the brain ventricles
MP:0000822	abnormal brain ventricle morphology	any structural anomaly of the system of four communicating cavities within the brain that are continuous with the central canal of the spinal cord
MP:0000823	abnormal lateral ventricle morphology	any structural anomaly of the cavity in each of the cerebral hemispheres derived from the cavity of the embryonic neural tube; they are separated from each other by the septum pellucidum, and each communicates with the third ventricle by the foramen of Monro, through which also the choroid plexuses of the lateral ventricles become continuous with that of the third ventricle
MP:0000825	dilated lateral ventricles	the luminal space of the lateral ventricles is increased in volume or area, usually with an increase in contained fluid, in the cavity in each of the cerebral hemispheres derived from the cavity of the embryonic neural tube; they are separated from each other by the septum pellucidum, and each communicates with the third ventricle by the foramen of Monro, through which also the choroid plexuses o…
MP:0000826	abnormal third ventricle morphology	any structural anomaly of the narrow cleft inferior to the corpus callosum, within the diencephalon, between the paired thalami; its floor is formed by the hypothalamus, its anterior wall by the lamina terminalis, and its roof by ependyma; it communicates with the fourth ventricle by the cerebral aqueduct, and with the lateral ventricles by the interventricular foramina
MP:0000827	dilated third ventricle	the luminal space of the third ventricle is increased in volume or area, usually with an increase in contained fluid, in the narrow cleft inferior to the corpus callosum, within the diencephalon, between the paired thalami; its floor is formed by the hypothalamus, its anterior wall by the lamina terminalis, and its roof by ependyma; it communicates with the fourth ventricle by the cerebral aquedu…
MP:0000828	abnormal fourth ventricle morphology	any structural anomaly of the irregularly shaped cavity in the rhombencephalon, between the medulla oblongata, the pons, and the isthmus in front, and the cerebellum behind; it is continuous with the central canal of the cord below and with the cerebral aqueduct above, and through its lateral and median apertures it communicates with the subarachnoid space
MP:0000829	dilated fourth ventricle	the luminal space of the fourth ventricle is increased in volume or area, usually with an increase in contained fluid, in the irregularly shaped cavity in the rhombencephalon, between the medulla oblongata, the pons, and the isthmus in front, and the cerebellum behind; it is continuous with the central canal of the cord below and with the cerebral aqueduct above, and through its lateral and media…
MP:0000830	abnormal diencephalon morphology	any structural anomaly of the paired caudal parts of the prosencephalon from which the thalamus, hypothalamus, epithalamus and subthalamus are derived; these regions regulate autonomic, visceral and endocrine function, and process information directed to the cerebral cortex
MP:0000831	diencephalon hyperplasia	overdevelopment or increased size, usually due an increased number of cells in the rostral portion of the brain stem
MP:0000832	abnormal thalamus morphology	any structural anomaly of the large ovoid mass of paired bodies containing mostly grey matter and forming part of the lateral wall of the third ventricle of the brain
MP:0000833	thalamus hyperplasia	overdevelopment or increased size, usually due an increased number of cells in the thalamus
MP:0000834	abnormal subthalamus morphology	any structural anomaly of the anterior part of the diencephalon that lies between the thalamus, hypothalamus, and tegmentum of the mesencephalon, including subthalamic nucleus, zona incerta, the fields of Forel, and the nucleus of ansa lenticularis
MP:0000835	abnormal subthalamic nucleus morphology	any structural anomaly of the lens-shaped nucleus located in the ventral part of the subthalamus on the inner aspect of the internal capsule that is concerned with the integration of somatic motor function
MP:0000836	abnormal substantia nigra morphology	any structural anomaly of the layer of grey substance that separates the posterior parts of the cerebral peduncles (tegmentum mesencephali) from the anterior parts; it normally includes a posterior compact part with many pigmented cells (pars compacta) and an anterior reticular part whose cells contain little pigment (pars reticularis)
MP:0000837	abnormal hypothalamus morphology	any structural anomaly of the ventral part of the diencephalon extending from the region of the optic chiasm to the caudal border of the mammillary bodies and forming the inferior and lateral walls of the third ventricle; this region regulates the autonomic nervous system via hormone production and release
MP:0000838	abnormal pituitary afferents	OBSOLETE.
MP:0000839	hypothalamus hyperplasia	overdevelopment or increased size, usually due an increased number of cells in the hypothalamus
MP:0000840	abnormal epithalamus morphology	any structural anomaly of the small dorsomedial area of the thalamus including the habenular nuclei and associated fiber bundles, the pineal body, and the epithelial roof of the third ventricle
MP:0000841	abnormal hindbrain morphology	any structural anomaly of the caudal region of the brain; includes cerebellum, pons and medulla oblongata
MP:0000842	absent superior olivary complex	missing nucleus of neurons on the dorsal part of the lateral surface of the pons; it normally receives projection fibers from the cochlear nuclei and is prominently involved in spatial localization of sound
MP:0000843	absent facial nuclei	missing nucleus of neurons in the hindbrain; receives fibers from the facial muscles, stapedus muscle and stylohyoid muscle
MP:0000844	abnormal pontine flexure morphology	any structural anomaly of the bend in the developing neural tube that produces a thinning of the roof of the pons and medulla oblongata and defines the boundary between the metencephalon and medulla oblongata in the embryo
MP:0000846	abnormal medulla oblongata morphology	any structural anomaly in the most caudal region of the brainstem that lies directly rostral to the spinal cord; includes regions responsible for autonomic functions such as digestion, breathing and control of heart rate
MP:0000847	abnormal metencephalon morphology	any structural anomaly of the anterior part of the rhombencephalon
MP:0000848	abnormal pons morphology	any structural anomaly of the band of nerve fibers in the brain connecting the medulla oblongata and the mesencephalon; this region conveys information about movement from the cerebral hemisphere to the cerebellum
MP:0000849	abnormal cerebellum morphology	any structural anomaly of the part of the metencephalon that lies in the posterior cranial fossa dorsal to the pons and medulla that is concerned with the coordination of movement and learning of motor skills
MP:0000850	absent cerebellum	missing the part of the metencephalon that lies in the posterior cranial fossa dorsal to the pons and medulla that is concerned with the coordination of movement
MP:0000851	cerebellum hypoplasia	underdevelopment or reduced size, usually due to a reduced cell number, in the cerebellum
MP:0000852	small cerebellum	reduced size of cerebellum
MP:0000853	absent cerebellar foliation	missing small branches of the cerebellar lobules
MP:0000854	abnormal cerebellum development	aberrant or incomplete differentiation of the part of the metencephalon that lies dorsal to the pons and medulla behind the brain stem and controls balance for walking and standing, modulates the force and range of movement and is involved in the learning of motor skills
MP:0000855	accelerated formation of intralobular fissures	formation of the major fissures of the cerebellum earlier in development than normal
MP:0000856	abnormal cerebellar plate morphology	any structural anomaly of the embryonic pseudostratified epithelium of the fourth cerebellar ventricle that eventually forms the vermis and ventral neuroepithelium
MP:0000857	abnormal cerebellar foliation	any anomaly of the pattern of the ten cerebellar lobules; in mammals, the vermis portion of the cerebellum has a foliation pattern along the AP axis that is distinct from the lateral cerebellar hemispheres and the intermediate zone that separates the vermis from the lateral hemispheres; in addition, each of the ten basic lobules can be subdivided into sublobules but strain and species differences…
MP:0000858	altered metastatic potential	altered likelihood of a tumor cell spreading from the site of the initial tumor formation and forming a secondary tumor at another site not directly connected with it
MP:0000859	abnormal somatosensory cortex morphology	any structural anomaly of the area of the parietal lobe that lies posterior to the central sulcus and is concerned with receiving and processing general sensations from the body surface
MP:0000860	abnormal primary somatosensory cortex morphology	any structural anomaly of the area of the postcentral gyrus and central sulcus that is involved in somatic sensation
MP:0000861	disorganized barrel cortex	derangement of the pattern of the discrete functional units of the somatosensory cortex that processes tactile information derived from the vibrissae
MP:0000862	absent barrels in primary somatosensory cortex	missing pattern of the discrete functional units of the somatosensory cortex that processes tactile information derived from the vibrissae
MP:0000863	abnormal secondary somatosensory cortex morphology	any structural anomaly of the area of the upper bank of the lateral sulcus that is involved in somatic sensation
MP:0000864	abnormal cerebellum vermis morphology	any structural anomaly of the narrow medial zone between the two hemispheres of the cerebellum that is delimited by two longitudinal furrows; it may be continuous with the cerebellar hemispheres in some areas of the cerebellum, e.g., dorsally, or separated by deeper fissues in others (e.g., ventrally); it receives inputs from the spinocerebellar tracts which carry to the vermis information on the…
MP:0000865	absent cerebellum vermis	missing narrow middle zone between the two hemispheres of the cerebellum
MP:0000866	cerebellum vermis hypoplasia	underdevelopment or reduced size, usually due to a reduced number of cells, in the vermis
MP:0000867	abnormal cerebellum anterior vermis morphology	any structural anomaly of the anterior portion of the narrow middle zone between the two hemispheres of the cerebellum that is located anterior to the primary fissure
MP:0000868	decreased anterior vermis size	smaller appearance of the narrow middle zone between the two hemispheres of the anterior lobe of the cerebellum
MP:0000869	abnormal cerebellum posterior vermis morphology	any structural anomaly of the posterior portion of the narrow middle zone between the two hemispheres of the cerebellum that is located posterior to the primary fissure
MP:0000870	absent cerebellum vermis lobule VIII	missing part of the inferior vermis of the cerebellum (vermis lobule VIII)
MP:0000871	absent cerebellum vermis lobule IX	missing triangular elevation on the vermis of the cerebellum
MP:0000872	abnormal cerebellum external granule cell layer morphology	any structural anomaly of the transient layer of the cerebellar cortex present during development which is composed of the dividing and migrating granule cells
MP:0000873	thin external granule cell layer	reduced thickness of the transient layer of the cerebellar cortex present during development which is composed of dividing and migrating granule cells
MP:0000874	irregular external granule cell layer	uneven thickness of the transient layer of the cerebellar cortex present during development which is composed of dividing and migrating granule cells
MP:0000875	abnormal cerebellar Purkinje cell layer	any structural anomaly of the cell layer that lies just underneath the molecular layer of the cerebellar cortex; it contains the neuronal cell bodies of the Purkinje cells that are arranged side by side in a single layer, and candelabrum interneurons are vertically oriented between the Purkinje cells
MP:0000876	Purkinje cell degeneration	a retrogressive impairment of function or destruction of the large neurons located at the interface of the molecular and internal granule layers of the cerebellar cortex
MP:0000877	abnormal Purkinje cell morphology	any structural anomaly of the neurons located at the interface of the molecular and internal granule layers of the cerebellar cortex; these inhibitory neurons provide the output of the cerebellar cortex through axons that project into the white matter, and extensive dendritic trees from the Purkinje cells extend upward in a single plane into the molecular layer where they synapse with parallel fi…
MP:0000878	abnormal Purkinje cell number	different from average number of neuronal cells that are located in the interface of the molecular and granular layers of the cerebellar cortex
MP:0000879	increased Purkinje cell number	greater than normal number of neuronal cells that are located in the interface of the molecular and granular layers of the cerebellar cortex
MP:0000880	decreased Purkinje cell number	fewer than normal neuronal cells that are located in the interface of the molecular and granular layers of the cerebellar cortex
MP:0000881	Abnormal Purkinje Cell Size	OBSOLETE.
MP:0000882	Increased Purkinje Cell Size	OBSOLETE.
MP:0000883	Decreased Purkinje Cell Size	OBSOLETE.
MP:0000884	delaminated Purkinje cell layer	splitting or disorganization of the layer of large neuron cell bodies between the molecular and granular layers of the cerebellum
MP:0000885	ectopic Purkinje cell	Purkinje cell body resides in places other than the Purkinje cell layer in the cerebellum
MP:0000886	abnormal cerebellar granule layer	any structural anomaly of the innermost cortical layer of the cerebellum; contains densely packed small neurons, mostly granule cells with some Golgi cells are found at the outer border
MP:0000887	delaminated cerebellar granule layer	splitting or disorganization of the deepest of the three layers of the cerebellum that contains granule cells
MP:0000888	absent cerebellar granule layer	absence of the innermost cortical layer of the cerebellum; contains densely packed small neurons, mostly granule cells with some Golgi cells are found at the outer border
MP:0000889	abnormal cerebellar molecular layer	any structural anomaly of the outermost layer of the cerebral cortex that contains the parallel fibers of the granule cells, interneurons such as stellate and basket cells, and the dendrites of the underlying Purkinje cells
MP:0000890	thin cerebellar molecular layer	reduced width of the outermost layer of the cerebral cortex that contains the parallel fibers of the granule cells, interneurons such as stellate and basket cells, and the dendrites of the underlying Purkinje cells
MP:0000891	Abnormal Thickness of Molecular Layer	OBSOLETE.
MP:0000892	Increased Thickness of Molecular Layer	OBSOLETE.
MP:0000893	Decreased Thickness of Molecular Layer	OBSOLETE.
MP:0000894	Abnormal Cell Number of Molecular Layer	OBSOLETE.
MP:0000895	Increased Cell Number of Molecular Layer	OBSOLETE.
MP:0000896	Decreased Cell Number of Molecular Layer	OBSOLETE.
MP:0000897	abnormal midbrain morphology	any structural anomaly associated with the middle of the three cerebral vesicles of the embryo; this region controls sensory and motor functions, including eye movement and coordination of auditory and visual reflexes
MP:0000898	midbrain hyperplasia	overdevelopment or increased size, usually due an increased number of cells associated with the middle of the three cerebral vesicles of the embryo
MP:0000899	abnormal corpora quadrigemina morphology	any structural anomaly of the inferior and superior colliculus
MP:0000900	decreased colliculi size	smaller inferior and superior colliculus
MP:0000901	altered position of colliculi	positional abnormality of the inferior and superior colliculus
MP:0000904	abnormal superior colliculus morphology	any structural anomaly of the paired superior eminence of the mesencephalic tectum that is involved in auditory processing
MP:0000905	increased superior colliculus size	enlargement of the paired superior eminence of the mesencephalic tectum
MP:0000906	abnormal trigeminal V mesencephalic nucleus morphology	any structural anomaly of the group of sensory neurons residing in a long, narrow plate in the midbrain; axons pass with the trigeminal nerve
MP:0000907	small mesencephalic trigeminal nucleus	reduced size of the group of sensory neurons residing in a long, narrow plate in the midbrain; axons pass with the trigeminal nerve
MP:0000908	absent mesencephalic trigeminal nucleus	missing group of sensory neurons residing in a long, narrow plate in the midbrain; axons pass with the trigeminal nerve
MP:0000909	abnormal facial motor nucleus morphology	any structural anomaly of the group of motor neurons residing in the pons that innervate the muscles of facial expression
MP:0000910	small facial motor nucleus	reduced size of the group of motor neurons residing in the pons that innervate the muscles of facial expression
MP:0000911	abnormal trigeminal motor nucleus morphology	any structural anomaly of the group of motor neurons innervating the muscles of mastication
MP:0000912	small trigeminal motor nucleus	reduced size of the group of motor neurons innervating the muscles of mastication
MP:0000913	abnormal brain development	aberrant or incomplete differentiation of the brain
MP:0000914	exencephaly	neurocranial defects resulting in exposure or extrusion of the brain
MP:0000917	obstructive hydrocephaly	hydrocephaly due to a block in cerebrospinal fluid flow in the ventricular system
MP:0000919	cranioschisis	incomplete closure of the skull, usually congenital
MP:0000920	abnormal myelination	any anomaly in the process by which myelin sheaths are formed and maintained around neurons; oligodendrocytes in the brain and spinal cord and Schwann cells in the peripheral nervous system wrap axons with compact layers of their plasma membrane
MP:0000921	demyelination	a partial absence or patchy, incomplete area of a myelin sheath over all or part of an axon or fiber tract
MP:0000923	abnormal roof plate morphology	any structural anomaly of a transient group of neuroepithelial cells located at the dorsal midline of the neural tube that profoundly influences the development of the vertebrate central nervous system
MP:0000924	absent roof plate	missing thin layer of the embryonic neural tube connecting the dorsal side
MP:0000925	abnormal floor plate morphology	any structural anomaly of a transient group of neuroepithelial cells located at the ventral midline of the neural tube that profoundly influences the development of the vertebrate central nervous system
MP:0000926	absent floor plate	missing ventral midline thinning of the developing neural tube
MP:0000927	small floor plate	reduced size of the floor plate
MP:0000928	incomplete cephalic closure	arrest of the fusion of the cephalic neural folds
MP:0000929	open neural tube	failure of completion of the last step in the formation of the neural tube, where the paired neural folds are brought together and fuse at the dorsal midline
MP:0000930	wavy neural tube	undulations in the embryonic neural tube
MP:0000932	absent notochord	missing axial fibrocellular cord in embryos around which develops the vertebral primordia
MP:0000933	abnormal rhombomere morphology	any structural anomaly of the transverse segments in the hindbrain region of the developing neural tube
MP:0000934	abnormal telencephalon development	malformed or incomplete differentiation of the anterior division of the embryonic prosencephalon
MP:0000935	abnormal folding of telencephalic vesicles	malformation of the stereotypic invaginations forming the paired diverticula of the telencephalon
MP:0000936	small telencephalic vesicles	reduced size of the paired diverticula of the telencephalon, from which the forebrain develops
MP:0000937	abnormal motor neuron morphology	any structural anomaly of cells that innervate an effector (muscle or glandular) tissue and are responsible for transmission of motor impulses
MP:0000938	motor neuron degeneration	retrogressive impairment of function or destruction of the cells that innervate an effector (muscle or glandular) tissue and are responsible for transmission of motor impulses
MP:0000939	decreased motor neuron number	fewer than normal numbers of cells that innervate an effector (muscle or glandular) tissue and are responsible for transmission of motor impulses
MP:0000940	abnormal motor neuron innervation	any misprojection or failure to bundle motor axons to an effector motor tissue, or failure of refinement of neuronal connections during development
MP:0000941	failure of motor neuron target finding	OBSOLETE. failure of an innervating motor neuron to stop at target site and form terminal arbors
MP:0000942	excessive motor neuron axon growth	OBSOLETE. innervating motor neuron projections grow past typical endplate target and extend to myotendenous ends of muscle
MP:0000944	Reduced Olfactory mitral Cells	OBSOLETE.
MP:0000947	convulsive seizures	seizures characterized by uncontrolled motor activity
MP:0000948	nonconvulsive seizures	seizures without uncontrolled motor activity, but with impairment of consciousness
MP:0000950	abnormal seizure response to pharmacological agent	anomaly in the seizure activity response that is brought about by treatment with pharmacological agents
MP:0000951	sporadic seizures	occasional seizures occurring at irregular intervals
MP:0000952	abnormal CNS glial cell morphology	any structural anomaly of non-neuronal cells of the central nervous system that form the myelin insulation of nervous pathways, guide neuronal migration during development, and exchange metabolites with neurons
MP:0000953	abnormal oligodendrocyte morphology	any structural anomaly of the neuroglia of the central nervous system that form the insulating myelin sheath of axons in the CNS
MP:0000954	decreased oligodendrocyte progenitor number	fewer cells that differentiate into a type of glial cell in the central nervous system
MP:0000955	abnormal spinal cord morphology	any structural anomaly of the cylindrical tissue of the vertebral canal that extends from the medulla oblongata to the conus medullaris
MP:0000956	decreased spinal cord size	smaller appearance of the spinal cord
MP:0000958	peripheral nervous system degeneration	a retrogressive impairment of function or destruction of the ganglia and peripheral nerves that lie outside the brain and spinal cord
MP:0000959	abnormal somatic sensory system morphology	any structural anomaly of the neural tissue involved in the transmission of sensory signals
MP:0000960	abnormal sensory ganglion morphology	any structural anomaly of the clusters of neurons in the somatic peripheral nervous system which contain the cell bodies of sensory nerve axons, interneurons and non-neuronal supporting cells
MP:0000961	abnormal dorsal root ganglion morphology	any structural anomaly of a group of sensory nerve cell bodies located on the dorsal spinal roots within the vertebral column
MP:0000962	disorganized dorsal root ganglion	loss of segmentation pattern of dorsal root ganglia or loss of regular spacing between the ganglia
MP:0000963	fused dorsal root ganglion	loss of DRG spacing pattern and the appearance of two or more ganglia as one
MP:0000964	small dorsal root ganglion	reduced size a group of sensory nerve cell bodies located on the dorsal spinal roots within the vertebral column
MP:0000965	abnormal sensory neuron morphology	any structural anomaly of cells that innervate an effector (muscle or glandular) tissue and are responsible for transmission of sensory impulses
MP:0000966	decreased sensory neuron number	fewer than normal numbers of cells that innervate an effector (muscle or glandular) tissue and are responsible for transmission of sensory impulses
MP:0000967	abnormal sensory neuron projections	misprojection or failure to bundle sensory axons to an effector tissue or to the spinal cord
MP:0000968	abnormal sensory neuron innervation pattern	any changes in the placement, morphology or number of nerve fibers to sensory termini or to spinal cord
MP:0000969	abnormal nociceptor morphology	any structural anomaly of any of the peripheral receptors for pain, including receptors sensitive to painful mechanical stimuli, extreme heat or cold, and chemical stimuli
MP:0000970	abnormal polymodal receptor morphology	anomaly in a sensory receptor that may be stimulated by mechanical, thermal or chemical means
MP:0000971	abnormal thermoreceptor morphology	any structural anomaly of any of the cellular receptors that mediate the sense of temperature; in vertebrates, these are most often located under the skin
MP:0000972	abnormal mechanoreceptor morphology	anomaly in the receptors of the body, usually nerve termini, that respond to mechanical pressure or distortion
MP:0000973	abnormal cutaneous/subcutaneous mechanoreceptor morphology	any structural anomaly of the neuronal receptors that respond to mechanical pressure or distortion in the skin
MP:0000974	abnormal hair guard neuron morphology	anomaly of the subcutaneous mechanoreceptors that innervate guard hairs
MP:0000975	absent hair guard neurons	missing the subcutaneous mechanoreceptors that innervate guard hairs
MP:0000976	hyperinnervation of hair guard cells	more robust innervation of the hair guard cells
MP:0000977	abnormal hair-tylotrich neuron morphology	anomaly of the subcutaneous mechanoreceptors that innervate tylotrich hair follicles
MP:0000978	hyperinnervation of hair-tylotrich cells	more robust innervation of the hair tylotrich cells
MP:0000979	abnormal hair-down neuron morphology	anomaly of the subcutaneous mechanoreceptors that innervate vellus hairs
MP:0000980	absent hair-down neurons	absence of the subcutaneous mechanoreceptors that innervate vellus hairs
MP:0000981	hyperinnervation of hair-down cells	more robust innervation of the hair down cells
MP:0000982	abnormal Meissner's corpuscle morphology	any structural anomaly of any of the numerous oval bodies found in the dermal papillae of thick skin; believed to be mechanoreceptors for tactile sensation
MP:0000983	enlarged Meissner's corpuscles	larger than average size of the dermal mechanoreceptors for tactile sensation
MP:0000984	hyperinnervation of Meissner's corpuscle	more robust supply of nerve fibers connected to any part of the numerous oval bodies found in the dermal papillae of thick skin and which are believed to be mechanoreceptors for tactile sensation
MP:0000985	abnormal Merkel's receptor morphology	any structural anomaly of the modified epidermal cells located in the stratum basale and found mostly in areas where sensory perception is acute
MP:0000986	increased Merkel's receptor number	greater than the normal number of the modified epidermal cells located in the stratum basale and found mostly in areas where sensory perception is acute
MP:0000987	hyperinnervation of Merkel's receptor	more robust supply of nerve fibers connected to the modified epidermal cells located in the stratum basale and found mostly in areas where sensory perception is acute
MP:0000988	abnormal pacinian corpuscle morphology	any structural anomaly of any of the rapidly adapting mechanoreceptors found in subcutaneous tissue beneath both hairy and glabrous skin, and which normally contain an afferent nerve fiber surrounded by a capsule with multiple concentric layers
MP:0000989	abnormal Ruffini's corpuscle morphology	any structural anomaly in the sensory cells in the subcutaneous tissue of the digits specialized to transduce mechanical stimuli
MP:0000990	abnormal skeletal muscle mechanoreceptor morphology	any structural anomaly of the receptors that respond to mechanical pressure or distortion in the skeletal muscle
MP:0000991	abnormal primary muscle spindle morphology	any structural anomaly of the sensory organ in muscle; involved in the stretch reflex and sensitive to stretch velocity
MP:0000992	absent primary muscle spindle	missing sensory organ in muscle; involved in the stretch reflex and is sensitive to stretch velocity
MP:0000993	partial loss of primary muscle spindle	missing a portion of the sensory organ in muscle; involved in the stretch reflex and is sensitive to stretch velocity
MP:0000994	abnormal secondary muscle spindle morphology	any structural anomaly of the sensory organ in muscle; involved in the stretch reflex and not sensitive to stretch velocity
MP:0000995	absent secondary muscle spindle	missing sensory organ in muscle; involved in the stretch reflex and is not sensitive to stretch velocity
MP:0000996	partial loss of secondary muscle spindle	missing a portion of the sensory organ in muscle; involved in the stretch reflex and is not sensitive to stretch velocity
MP:0000997	abnormal joint capsule morphology	any structural anomaly of the sac or its contents that encloses the articulating ends of bones participating in a synovial joint
MP:0000998	absent joint capsule	missing sac that encloses the articulating ends of bones participating in a synovial joint
MP:0000999	abnormal golgi tendon organ morphology	any structural anomaly of the sensory organ in muscle that is involved in regulating muscle tension
MP:0001000	absent golgi tendon organ	missing sensory organ in muscle that is involved in regulating muscle tension
MP:0001001	abnormal chemoreceptor morphology	any structural anomaly of any of the cells specialized to detect chemical substances and relay that information centrally in the nervous system
MP:0001002	abnormal taste bud morphology	any structural anomaly of the small sensory organs located in the tongue that contain gustatory receptor cells, basal cells, and supporting cells
MP:0001003	abnormal olfactory receptor morphology	any structural anomaly of the proteins, usually projecting from the cilia of olfactory receptor neurons, that specifically bind odorant molecules and trigger responses in the specialized neurons of the olfactory epithelium
MP:0001004	abnormal retinal photoreceptor morphology	any structural anomaly of a cell specialized to detect and transduce light, including rods and cones of the retina
MP:0001005	abnormal retinal rod cell morphology	any structural anomaly of one of the photoreceptor cell types of the vertebrate retina, in which the photopigment is in stacks of membranous disks separate from the outer cell membrane; rods are more sensitive to light than cones, but rod mediated vision has less spatial and temporal resolution than cone vision
MP:0001006	abnormal retinal cone cell morphology	any structural anomaly of one of the photoreceptor cell types in the retina, in which the photopigment is in invaginations of the cell membrane of the outer segment; cones are less sensitive to light than rods, but they provide vision with higher spatial and temporal acuity, and the combination of signals from cones with different pigments allows color vision
MP:0001007	abnormal sympathetic system morphology	any structural anomaly of the part of the autonomic nervous system that innervates smooth muscle, cardiac muscle and glands and mediates the body's response to stressful situations
MP:0001008	abnormal sympathetic ganglion morphology	any structural anomaly of the ganglia of the sympathetic nervous system including the paravertebral and the prevertebral ganglia, which include the sympathetic chain ganglia, the superior, middle, and inferior cervical ganglia, and the aorticorenal, celiac, and stellate ganglia
MP:0001009	paravertebral ganglia hyperplasia	overdevelopment or increased size, usually due to increased cell number, of the groups of postsynaptic neurons located at intervals along the sympathetic trunk, including the superior cervical, middle cervical and stellate (cervicothoracic) ganglia as well as the thoracic, lumbar and sacral ganglia
MP:0001010	prevertebral ganglia hyperplasia	overdevelopment or increased size, usually due to increased cell number, of the sympathetic ganglia located in front of the vertebral column and are associated with the major branches of the abdominal aorta; these include the celiac, aorticorenal, superior and inferior mesenteric ganglia
MP:0001011	abnormal superior cervical ganglion morphology	any structural anomaly of the group of neurons that is the largest of the sympathetic trunk; normally lies at the base of the skull and innervates the head and neck
MP:0001012	superior cervical ganglion hypertrophy	increase in the size of cells in the superior cervical ganglion
MP:0001013	enlarged superior cervical ganglion	increased size of the group of neurons that is the largest of the ganglia of the sympathetic trunk; normally lies at the base of the skull and innervates the head and neck
MP:0001014	absent superior cervical ganglion	missing group of neurons that is the largest of the sympathetic trunk; normally lies at the base of the skull and innervates the head and neck
MP:0001015	small superior cervical ganglion	reduced size of the group of neurons that is the largest of the ganglia of the sympathetic trunk; normally lies at the base of the skull and innervates the head and neck
MP:0001016	abnormal middle cervical ganglion morphology	any structural anomaly of the small ganglion located at the level of the cricoid cartilage of the laryngeal wall
MP:0001017	abnormal stellate ganglion morphology	any structural anomaly of the group of neurons formed by the fusion of the inferior cervical and first thoracic ganglia
MP:0001018	abnormal adrenal gland ganglion	OBSOLETE.
MP:0001019	abnormal L4 dorsal root ganglion morphology	any structural anomaly of the group of nerve cell bodies located on the dorsal spinal roots within the vertebral column at the level of the fourth lumbar vertebra
MP:0001020	L4 dorsal root ganglion hypertrophy	increased bulk size of the L4 spinal ganglion
MP:0001021	small L4 dorsal root ganglion	reduced size of the L4 spinal ganglion
MP:0001022	abnormal L5 dorsal root ganglion morphology	any structural anomaly of the group of nerve cell bodies located on the dorsal spinal roots within the vertebral column at the level of the fifth lumbar vertebra
MP:0001023	L5 dorsal root ganglion hypertrophy	increased bulk size of L5 spinal ganglion
MP:0001024	small L5 dorsal root ganglion	reduced size of the L5 spinal ganglion
MP:0001025	abnormal sympathetic neuron morphology	any structural anomaly of any of the neurons of the part of the autonomic nervous system that innervates smooth muscle, cardiac muscle and glands and mediates the body's response to stressful situations
MP:0001026	abnormal adrenergic neuron morphology	any structural anomaly of the neurons which secrete norepinephrine as a neurotransmitter; adrenergic neurons are mostly sympathetic postganglionic nerves plus some within specific brainstem foci
MP:0001027	abnormal adrenergic innervation	OBSOLETE.
MP:0001028	adrenergic hyperinnervation of muscle	OBSOLETE.
MP:0001031	cholinergic hyperinnervation of muscle	OBSOLETE.
MP:0001032	abnormal peptidergic neuron morphology	any structural anomaly of the nerve fibers that release small peptides as their neurotransmitter
MP:0001033	abnormal parasympathetic system morphology	any structural anomaly of the part of the autonomic nervous system that innervates smooth muscle, cardiac muscle and glands and generally acts to conserve resources and restore homeostasis, often with effects reciprocal to the sympathetic nervous system
MP:0001034	abnormal parasympathetic ganglion morphology	any structural anomaly of the ganglia of the parasympathetic nervous system, including the ciliary, pterygopalatine, submandibular, and otic ganglia in the cranial region and intrinsic (terminal) ganglia associated with target organs in the thorax and abdomen
MP:0001035	abnormal submandibular ganglion morphology	any structural anomaly of the ganglion associated with the lingual nerve that provides postsynaptic fibers to the submandibular and sublingual glands
MP:0001036	small submandibular ganglion	reduced size of the small parasympathetic ganglion of the lingual nerve
MP:0001037	abnormal parasympathetic neuron morphology	any structural anomaly of the neurons of the autonomic nervous system that are responsible for innervation of smooth muscle, cardiac muscle and glands
MP:0001038	abnormal cholinergic neuron morphology	any structural anomaly of the neurons that utilize acetylcholine as a neurotransmitter, including include alpha-motor neurons of the spinal cord, cranial nerves innervating skeletal muscle, preganglionic sympathetic and postganglionic parasympathetic neurons
MP:0001039	abnormal cholinergic innervation	OBSOLETE. malformation or absence of the supply of nerve fibers that utilize acetylcholine as a neurotransmitter
MP:0001040	deficient enteric cholinergic innervation	defective or incomplete supply of nerve fibers to the intestinal system that utilize acetylcholine as a neurotransmitter
MP:0001041	absent lacrimal gland cholinergic innervation	OBSOLETE. missing supply of nerve fibers to the gland that secretes tears
MP:0001042	absent sublingual salivary gland cholinergic innervation	OBSOLETE. missing supply of nerve fibers to the exocrine gland on the floor of the mouth that secretes saliva
MP:0001043	absent parotid salivary gland cholinergic innervation	OBSOLETE. missing supply of nerve fibers to the exocrine gland lateral to the jaw that secretes saliva
MP:0001044	abnormal enteric nervous system morphology	any structural anomaly of the part of the autonomic nervous system that innervates the gastrointestinal tract, the pancreas, and the gallbladder and can autonomously sense the tension and the chemical environment in the gut and regulate blood vessel tone, motility, secretions, and fluid transport
MP:0001045	abnormal enteric ganglia morphology	any structural anomaly or deformity of the groups of nerve cell bodies associated with the enteric neurons
MP:0001046	abnormal enteric neuron morphology	any structural anomaly of the neurons that innervate the esophagus, stomach, small and large bowel
MP:0001047	abnormal enteric cholinergic neuron morphology	any structural anomaly of the neurons that utilize acetylcholine as a neurotransmitter and innervate the esophagus, stomach, small and large bowel
MP:0001048	absent enteric neurons	absence of the neurons that innervate the esophagus, stomach, small and large bowel
MP:0001049	abnormal enteric cholinergic innervation	any structural anomaly of the supply of nerve fibers that utilize acetylcholine as a neurotransmitter to the intestinal system
MP:0001051	abnormal somatic motor system morphology	any structural anomaly of the neural tissue involved in the transmission of motor signals
MP:0001052	abnormal muscle innervation	malformation or misprojection of sensory or motor nerves to targets in muscle
MP:0001053	abnormal neuromuscular synapse morphology	any structural anomaly of the membrane to membrane contact of a motor axon and a muscle myofiber that is responsible for the transmission of nerve impulses
MP:0001054	failure of neuromuscular synapse presynaptic differentiation	inability of nerve terminals to find target and/or form terminal arbors for synaptic transmission at the neuromuscular synapse
MP:0001055	failure of neuromuscular synapse postsynaptic differentiation	inability of an effector cell to form a differentiated postsynaptic membrane in response to innervation at the neuromuscular synapse
MP:0001056	abnormal cranial nerve morphology	any structural anomaly of any of the twelve nerves that emerge from the cranium as opposed to the spinal nerves
MP:0001059	optic nerve atrophy	acquired diminution of the size of the second cranial nerve which is responsible for conveying visual information from the retina to the brain, associated with wasting as from death and reabsorbtion of cells, diminished cellular proliferation, decreased cellular volume, pressure, ischemia, malnutrition, reduced function or malfunction, or hormonal changes
MP:0001061	abnormal oculomotor nerve morphology	any structural anomaly of the third cranial nerve, which normally sends motor fibers to the levator muscles of the eyelid and to the superior rectus, inferior rectus, and inferior oblique muscles of the eye; and also sends parasympathetic efferents to the muscles controlling pupillary constriction and accommodation
MP:0001062	absent oculomotor nerve	missing nerve of the extraocular muscles, iris and ciliary body
MP:0001063	abnormal trochlear nerve morphology	any structural anomaly of the 4th cranial nerve, which normally carries the motor innervation of the superior oblique muscles of the eye
MP:0001064	absent trochlear nerve	missing nerve of the superior oblique muscle
MP:0001065	abnormal trigeminal nerve morphology	any structural anomaly of the chief sensory nerve of the face and motor nerve of the muscles of mastication; has three major divisions: ophthalmic, maxillary and mandibular
MP:0001066	absent trigeminal nerve	missing chief sensory nerve of the face and motor nerve of the muscles of mastication; has three major divisions: ophthalmic, maxillary and mandibular
MP:0001067	absent mandibular nerve	missing third division of the trigeminal nerve
MP:0001068	abnormal mandibular nerve branching	malformed or misprojected axons of the mandibular nerve
MP:0001069	absent trigeminal nerve connections to hindbrain	missing axonal connection from the trigeminal ganglion to the pons and medulla oblongata
MP:0001070	abnormal abducens nerve morphology	any structural anomaly of the 6th cranial nerve, which originates in the abducens nucleus of the pons and sends motor fibers to the lateral rectus muscles of the eye
MP:0001071	abnormal facial nerve morphology	any structural anomaly of the sensory and motor nerve that supplies the muscles of facial expression and the expression and taste at the anterior two-thirds of the tongue; principal branches are the superficial opthalmic, buccal, palatine and hyomandibular
MP:0001072	abnormal vestibulocochlear nerve morphology	any structural anomaly in the composite sensory nerve innervating the receptor cells of the membranous labyrinth; it consists of two major, anatomically and functionally distinct components, each of which have different central connections: the vestibular nerve and the cochlear nerve
MP:0001073	abnormal glossopharyngeal nerve morphology	any structural anomaly of the sensory and autonomic axons to the parotid gland, carotid body, posterior third of the tongue; the branchial motor component contains motor fibers that innervate muscles that elevate the pharynx and larynx, and the tympanic branch supplies parasympathetic fibers to the otic ganglion
MP:0001074	abnormal vagus nerve morphology	any structural anomaly of the autonomic, sensory and motor axons of the tenth cranial nerve; it is primarily sensory but also has visceromotor components; it originates in the brain stem and controls many autonomic functions of the heart, lungs, stomach, pharynx, larynx, trachea, esophagus and other gastrointestinal tract components, and also controls some motor functions such as speech; the sens…
MP:0001075	abnormal accessory nerve morphology	any structural anomaly of the 11th cranial nerve, which normally originates from neurons in the medulla and in the cervical spinal cord
MP:0001076	abnormal hypoglossal nerve morphology	any structural anomaly of the motor nerve which innervates all the intrinsic and all but one of the extrinsic muscles of the tongue
MP:0001077	abnormal spinal nerve morphology	any structural anomaly of the any of the 31 paired peripheral nerves formed by the union of the dorsal and ventral spinal roots from each spinal cord segment
MP:0001078	abnormal phrenic nerve morphology	any structural anomaly of motor and sensory neuron axons that project to the diaphragm and other tissues
MP:0001079	absent phrenic nerve	missing motor and sensory neuron axons to the diaphragm and other tissues
MP:0001080	defasiculated phrenic nerve	misprojection or failure to bundle motor and sensory neuron axons to the diaphragm and other tissues
MP:0001081	abnormal cranial ganglia morphology	any structural anomaly of the groups of nerve cell bodies associated with the twelve cranial nerves
MP:0001082	abnormal geniculate ganglion morphology	any structural anomaly of the group of sensory neuron cell bodies associated with the facial nerve (seventh cranial nerve)
MP:0001083	small geniculate ganglion	reduced size of the geniculate ganglion or decreased size of sensory neuron cell bodies associated with the facial nerve
MP:0001084	abnormal petrosal ganglion morphology	any structural anomaly of the larger, lower group of sensory neuron cell bodies associated with the glossopharyngeal nerve
MP:0001085	small petrosal ganglion	reduced size of the lower group of sensory neuron cell bodies associated with the glossopharyngeal nerve
MP:0001086	absent petrosal ganglion	absence of the lower group of sensory neuron cell bodies associated with the glossopharyngeal nerve
MP:0001087	abnormal nodose ganglion morphology	any structural anomaly of the large group of sensory neuron cell bodies, anterior to the jugular vein, associated with the vagus nerve (tenth cranial nerve)
MP:0001088	small nodose ganglion	reduced size of the large group of sensory neuron cell bodies, anterior to the jugular vein, associated with the vagus nerve (tenth cranial nerve)
MP:0001089	absent nodose ganglion	absence of the large group of sensory neuron cell bodies, anterior to the jugular vein, associated with the vagus nerve (tenth cranial nerve)
MP:0001091	small vestibular cochlear ganglion	OBSOLETE.
MP:0001092	abnormal trigeminal ganglion morphology	any structural anomaly of the group of sensory neuron cell bodies associated with the trigeminal nerve (fifth cranial nerve)
MP:0001093	small trigeminal ganglion	reduced size of the trigeminal ganglion
MP:0001094	trigeminal ganglion hypertrophy	increased bulk size due to increased cell size of the trigeminal ganglion
MP:0001095	enlarged trigeminal ganglion	increased size of the group of sensory neuron cell bodies associated with the trigeminal nerve
MP:0001096	abnormal glossopharyngeal ganglion morphology	any structural anomaly of the two groups of sensory neuron cell bodies associated with the ninth cranial nerve
MP:0001097	abnormal superior glossopharyngeal ganglion morphology	any structural anomaly of the upper, smaller ganglion of the glossopharyngeal nerve located at the jugular foramen
MP:0001098	small superior glossopharyngeal ganglion	reduced size of the upper ganglion of the glossopharyngeal nerve located at the jugular foramen
MP:0001100	abnormal vagus ganglion morphology	any structural anomaly of the group of sensory neuron cell bodies associated with the vagus nerve
MP:0001101	abnormal superior vagus ganglion morphology	any structural anomaly of the upper ganglion of the vagus nerve located at the jugular foramen
MP:0001102	small superior vagus ganglion	reduced size of the upper ganglion of the vagus nerve located at the jugular foramen
MP:0001105	abnormal PNS glial cell morphology	any structural anomaly of non-neuronal cells that form the myelin insulation of nervous pathways, guide neuronal migration during development, and exchange metabolites with neurons
MP:0001106	abnormal Schwann cell morphology	any structural anomaly of the cells which form the insulating myelin sheaths of peripheral axons
MP:0001107	decreased Schwann cell number	fewer than normal number of cells that sheath the axons of the peripheral nervous system
MP:0001108	absent Schwann cells	missing cells that sheath the axons of the peripheral nervous system
MP:0001109	absent Schwann cell precursors	missing progenitors of cells that sheath the axons of the peripheral nervous system
MP:0001116	small gonad	reduced size of the testis or the ovary
MP:0001117	absent gametes	absence of mature reproductive cells, ovum or spermatozoon, capable of fusing with a cell of similar origin, but opposite sex to give a zygote
MP:0001119	abnormal female reproductive system morphology	any structural anomaly of the organs associated with producing offspring in the gender that bears the offspring
MP:0001120	abnormal uterus morphology	any structural anomaly of the female muscular organ of gestation in which the developing embryo or fetus is nourished until birth
MP:0001121	uterus hypoplasia	underdevelopment or reduced size of the uterus, usually due to a reduced number of cells
MP:0001123	dilated uterus	stretched or widened luminal space of the female muscular organ of gestation
MP:0001124	abnormal gametes	anomaly of any mature reproductive cell, ovum or spermatozoon, capable of fusing with a cell of similar origin, but opposite sex, to produce a zygote
MP:0001125	abnormal oocyte morphology	any structural anomaly of the mature germ cells in the female
MP:0001126	abnormal ovary morphology	any structural anomaly of the female reproductive gland containing the germ cells
MP:0001127	small ovary	reduced size of the female reproductive gland containing the germ cells
MP:0001128	ovary hyperplasia	overdevelopment or increased size, usually due an increased number of cells in the ovary
MP:0001129	impaired ovarian folliculogenesis	a block in the formation of the spherical ovum in the ovary
MP:0001130	abnormal ovarian folliculogenesis	atypical formation or failure to form the spherical ovum in the ovary
MP:0001131	abnormal ovarian follicle morphology	any structural anomaly of the sac-like structure in the ovary which surrounds an ovum
MP:0001132	absent mature ovarian follicles	absence of ovarian follicles that are ready for ovulation and present a blanched spot (the follicular stigma) where the graafian follicle is about to rupture on the surface of the ovary; a first maturation (meiotic) division of the primary oocyte usually occurs just prior to rupture of the follicle
MP:0001133	impaired luteal cell differentiation	abnormal development of the cells of the corpus luteum of the ovary
MP:0001134	absent corpus luteum	absence of the yellow endocrine body formed in the ovary after follicle rupture
MP:0001135	abnormal cervix morphology	any structural anomaly of the lower opening of the uterus to the vagina
MP:0001136	dilated cervix	stretched or widened aperture of the lower opening of the uterus to the vagina
MP:0001137	abnormal cervix epithelium morphology	any structural anomaly of the epithelial layer of the cervix
MP:0001138	abnormal cervix squamous epithelium morphology	any structural anomaly of the scaly epithelial layer of the cervix
MP:0001139	abnormal vagina morphology	any structural anomaly of the female reproductive canal located between the uterus and the vulva
MP:0001140	abnormal vagina epithelium morphology	any structural anomaly of the epithelial layer of the vagina
MP:0001141	thickened vaginal epithelium	increased depth of the vaginal epithelial layer
MP:0001142	abnormal vagina opening	any structural anomaly of the opening to the female genital canal
MP:0001143	constricted vagina opening	shrunken, narrowed external vaginal opening
MP:0001144	vagina atresia	imperforation or occlusion of the vagina, or adhesion of the walls of the vagina
MP:0001145	abnormal male reproductive system morphology	any structural anomaly of the organs associated with producing offspring in the gender that produces spermatozoa
MP:0001146	abnormal testis morphology	any structural anomaly of the male reproductive glands
MP:0001147	small testis	reduced size of the male reproductive glands
MP:0001148	enlarged testis	increased size of the male reproductive glands
MP:0001149	testicular hyperplasia	overdevelopment or increased size, usually due an increased number of cells in the testes
MP:0001150	enlarged scrotum	increased size of the external sac of skin that encloses the testes
MP:0001151	enlarged foreskin	increased size of the loose fold of skin that covers the penis
MP:0001152	Leydig cell hyperplasia	increased number of interstitial cells of the seminiferous tubules that secrete testosterone
MP:0001153	small seminiferous tubules	reduced diameter of the tubules in the testes where spermatogenesis occurs
MP:0001154	seminiferous tubule degeneration	a retrogressive impairment of function or destruction of the tubules in the testes where spermatogenesis occurs
MP:0001155	arrest of spermatogenesis	block of the process by which spermatogonial stem cells divide and differentiate into spermatozoa
MP:0001156	abnormal spermatogenesis	incomplete maturation or aberrant formation of the male gametes
MP:0001157	small seminal vesicle	reduced size of one of the two folded, sac shaped, glands that is a diverticulum of the ductus deferens
MP:0001158	abnormal prostate gland morphology	any structural anomaly of the gland in males that secretes part of the seminiferous fluid
MP:0001159	absent prostate gland	missing gland in males that secretes part of the seminiferous fluid
MP:0001163	abnormal prostate gland anterior lobe morphology	any structural anomaly of the rodent prostate lobe that appears as a thin tubular structure, attached to the lesser curvature of the paired seminal vesicles
MP:0001167	prostate gland epithelial hyperplasia	epithelium is multi-layered instead of columnar and has increased cell number
MP:0001168	abnormal prostate gland epithelium morphology	any structural anomaly of the prostate epithelium
MP:0001169	abnormal bulbourethral gland morphology	any structural anomaly of the gland in males that lies along the prostate gland and secretes a fluid component of the seminal fluid into the urethra
MP:0001170	bulbourethral gland hyperplasia	overdevelopment or increased size, usually due an increased number of cells in the bulbourethral gland
MP:0001173	decreased number of ductal cells of the bulbourethral gland	OBSOLETE. fewer than the normal number of cells found in the ducts through which the bulbourethral glands discharge mucus into the spongy part of the urethra
MP:0001175	abnormal lung morphology	any structural anomaly of the paired lobed visceral organs of respiration in the pulmonary cavity of the thorax where aeration of the blood normally occurs
MP:0001176	abnormal lung development	anomaly in the process of formation of the paired lobed visceral organs of respiration in the pulmonary cavity of the thorax where aeration of the blood normally occurs
MP:0001177	atelectasis	decrease or absent air in the entire or part of a lung, with resulting loss of lung volume, due to trauma, blockage or congenital defect
MP:0001178	pulmonary hypoplasia	underdevelopment or reduced size of the respiratory organ due to reduced cell number in all or part of the organ
MP:0001179	thick pulmonary interalveolar septum	increased width of the tissue intervening between two adjacent pulmonary alveoli, which consists of the basement membranes of alveolar-lining epithelium (mostly type I pneumocytes) and capillary endothelium
MP:0001180	cellular infiltration of airway walls	OBSOLETE.
MP:0001181	absent lungs	absence of the paired lobed visceral organs of respiration in the pulmonary cavity of the thorax where aeration of the blood normally occurs
MP:0001182	lung hemorrhage	bleeding within the paired lobed visceral organs of respiration in the pulmonary cavity of the thorax where aeration of the blood normally occurs
MP:0001183	overexpanded pulmonary alveoli	expanded volume of the saclike terminal dilation of the respiratory bronchioles, alveolar ducts and alveolar sacs across which gas exchance occurs between alveolar air and the pulmonary capillaries
MP:0001184	absent pulmonary alveoli	absence of the saclike terminal dilation of the respiratory bronchioles, alveolar ducts and alveolar sacs across which gas exchance occurs between alveolar air and the pulmonary capillaries
MP:0001186	pigmentation phenotype
MP:0001188	hyperpigmentation	excess of pigment in any or all tissues or a part of a tissue
MP:0001189	absent skin pigmentation	lack of pigmentation of the skin
MP:0001190	reddish skin	skin has a more intense ruddy appearance than normal, often due to capillary congestion
MP:0001191	abnormal skin condition	any anomaly in the state or quality of the skin
MP:0001192	scaly skin	skin covered with shedding scales
MP:0001193	psoriasis	chronic skin lesions characterized by inflammation and silvery-scaly patches
MP:0001194	dermatitis	inflammation of the skin (redness and itching) caused by an allergic reaction or contact with an irritant
MP:0001195	flaky skin	shedding flakes on the skin
MP:0001196	shiny skin	skin with a glossy or glistening appearance
MP:0001197	oily skin	skin secreting an unusually high amount of oil, resulting in a glossy, shiny appearance
MP:0001198	tight skin	skin has a taut, stretched appearance
MP:0001199	thin skin	reduced thickness of the outer protective layer of the body
MP:0001200	thick skin	greater thickness of the outer protective layer of the body
MP:0001201	translucent skin	skin that is more transparent to light than normal
MP:0001202	skin photosensitivity	abnormally heightened reactivity of the skin to sunlight
MP:0001203	increased sensitivity to skin irradiation	increased incidence of aberrant or damaged cells due to irradiation induced genotoxic damage
MP:0001204	decreased sensitivity to skin irradiation	decreased incidence of aberrant or damaged cells due to irradiation induced genotoxic damage
MP:0001208	blistering	accumulation of fluid- filled thin walled structures under the epidermis or within the epidermis
MP:0001209	spontaneous skin ulceration	unpredictable appearance of skin lesions, usually with inflammation
MP:0001210	skin ridges	long raised strips of skin, usually aligned to the proximal-distal axis
MP:0001211	wrinkled skin	irregular folds and/or indentations on the skin
MP:0001212	skin lesions	focal pathological and/or inflammatory changes characterized by alteration in the size, shape and organization of the cellular components of the skin
MP:0001213	abnormal skin cell number	greater than or fewer than the expected numbers of cells in the cutis
MP:0001214	skin hyperplasia	overdevelopment or increased size, usually due an increased number of cells in the skin; usually results in thick skin
MP:0001215	skin hypoplasia	underdevelopment of the cutis, usually due to a deficiency in the number of cells
MP:0001216	abnormal epidermal layer morphology	any structural anomaly of the superficial epithelial portion of the skin
MP:0001217	absent epidermis	missing the epidermal cell layer in the skin
MP:0001218	thin epidermis	reduced thickness of the superficial epithelial portion of the skin
MP:0001219	thick epidermis	increase in the width of the epidermal cell layer in the skin
MP:0001220	epidermal necrosis	pathological cell death in the epidermal layer of the skin, usually due to irreversible damage
MP:0001221	epidermal atrophy	acquired diminution of the size of epidermal layer of the skin, associated with wasting as from death and reabsorbtion of cells, diminished cellular proliferation, decreased cellular volume, pressure, ischemia, malnutrition, reduced function or malfunction, or hormonal changes
MP:0001222	epidermal hyperplasia	overdevelopment or increased size, usually due an increased number of cells in the epidermis
MP:0001224	abnormal keratinocyte apoptosis	aberrant programmed cell death or anomaly in the number of the cells of the epidermis that produce keratin in the process of differentiating into the dead and fully keratinized cells of the stratum corneum
MP:0001230	epidermal desquamation	shedding of the cuticle of the epidermis in scales or shreds
MP:0001231	abnormal epidermis stratum basale morphology	any structural anomaly of the deepest layer of the epidermis, which is composed of dividing stem cells and anchoring cells
MP:0001232	absent epidermis stratum basale	absence of the deepest layer of the epidermis, which is composed of dividing stem cells and anchoring cells
MP:0001233	abnormal epidermis suprabasal layer morphology	any structural anomaly of the suprabasal layer of the epidermis
MP:0001234	absent suprabasal layer	absence of the suprabasal layer of the skin
MP:0001235	disorganized suprabasal layer	derangement of the pattern of the suprabasal layer of the skin
MP:0001236	abnormal epidermis stratum spinosum morphology	any structural anomaly of the layer of polyhedral cells in the epidermis; shrinkage and adhesion of these cells gives a spiny or prickly appearance
MP:0001237	enlarged spinous cells	increased size of the immature keratinocytes of the spinous layer of the epidermis
MP:0001238	thin epidermis stratum spinosum	reduced thickness of the stratum spinosum; the polyhedral cell layer
MP:0001239	abnormal epidermis stratum granulosum morphology	any structural anomaly of the layer of flattened cells containing basophilic granules of keratohyalin and lying just above the stratum spinosum (spiny layer) of the epidermis
MP:0001240	abnormal epidermis stratum corneum morphology	any structural anomaly of the outer layer of the epidermis, consisting of several layers of flat keratinized non-nucleated cells
MP:0001241	absent epidermis stratum corneum	absence of the outer layer of the epidermis, composed of several layers of keratinized non-nucleated cells
MP:0001242	hyperkeratosis	increased depth of the corneal layer of the epidermis; thickening of the horny layer of the epidermis
MP:0001243	abnormal dermal layer morphology	any structural anomaly or atypical condition of the dermal layer of the skin
MP:0001244	thin dermal layer	reduced thickness of the dermis
MP:0001245	thick dermal layer	increased depth of the dermis
MP:0001246	mixed cellular infiltration to dermis	gradual accumulation of mixed cell types in the dermis that are not normally found there
MP:0001247	dermal cysts	abnormal membranous sacs appearing in the dermis
MP:0001248	absent connective tissue	OBSOLETE. missing supporting framework of a tissue or the body; formed of fibrous or ground substance
MP:0001249	absent dermal adipose tissue	OBSOLETE. missing fat associated with the skin layers
MP:0001251	dermis papillary layer hypercellularity	increased cell density of the superficial layer
MP:0001253	abnormal body height	any anomaly in the shoulder to floor distance compared to controls
MP:0001254	increased body height	increased shoulder to floor distance compared to controls
MP:0001255	decreased body height	decreased shoulder to floor distance compared to controls
MP:0001256	abnormal body length	any anomaly in the crown to tail distance compared to controls
MP:0001257	increased body length	increased crown to tail distance compared to controls
MP:0001258	decreased body length	decreased crown to tail distance compared to controls
MP:0001259	abnormal body weight	anomaly in average weight compared to controls
MP:0001260	increased body weight	greater than normal average weight
MP:0001261	obese	a status with body weight that is grossly above the average, acceptable or desirable weight, usually due to accumulation of excess fat tissue in the body
MP:0001262	decreased body weight	lower than normal average weight
MP:0001263	weight loss	progressive reduction of body weight below normal average for age
MP:0001264	increased body size	larger than average body weight, height and/or length of an organism compared to controls
MP:0001265	decreased body size	smaller than average body weight, height and/or length of an organism compared to controls
MP:0001267	enlarged chest	wider diameter, or distended chest cavity
MP:0001268	barrel chest	distended circumference of the thoracic and abdominal areas
MP:0001270	distended abdomen	abdomen appears curved outward or swollen
MP:0001272	increased metastatic potential	greater likelihood of a tumor cell spreading from the site of the initial tumor formation and forming a secondary tumor at another site not directly connected with it
MP:0001273	decreased metastatic potential	reduced likelihood of a tumor cell spreading from the site of the initial tumor formation and forming a secondary tumor at another site not directly connected with it
MP:0001274	curly vibrissae	coiled or spiral shape of the stiff hairs that project from the face around the nose of most mammals, and which act as touch receptors
MP:0001277	tangled vibrissae	snarled or intertwined stiff hairs that project from the face around the nose of most mammals, and which act as touch receptors
MP:0001278	kinked vibrissae	sharp bends in the stiff hairs that project from the face around the nose of most mammals, and which act as touch receptors
MP:0001279	wavy vibrissae	undulations or a sinusoidal shape of the stiff hairs that project from the face around the nose of most mammals, and which act as touch receptors
MP:0001280	loss of vibrissae	inability to retain the stiff hairs that project from the face around the nose of most mammals, and which act as touch receptors
MP:0001281	increased vibrissae length	longer average length of the stiff hairs that project from the face around the nose of most mammals, and which act as touch receptors
MP:0001282	short vibrissae	decreased length of the stiff hairs projecting from the face around the nose of most mammals which act as touch receptors
MP:0001283	sparse vibrissae	few and widely spaced stiff hairs that project from the face around the nose of most mammals, and which act as touch receptors
MP:0001284	absent vibrissae	absence of the stiff hairs that project from the face around the nose of most mammals, and which act as touch receptors
MP:0001286	abnormal eye development	malformation or arrest of differentiation of the visual organ
MP:0001288	abnormal lens induction	any anomaly in the signaling at short range between the head ectoderm and the optic vesicle that results in the head ectoderm forming a lens
MP:0001289	persistence of hyaloid vascular system	failure of the degeneration of the transient vascular system of the eye during development, that normally nourishes the retina, immature lens and primary vitreous of the developing eye
MP:0001290	delayed eyelid opening	late average time for the first postnatal eye opening
MP:0001292	abnormal lens vesicle development	malformation or abnormal patterning of the ectodermal invagination that forms opposite the optic cup in the primordium of the lens of the eye
MP:0001293	anophthalmia	absence of the globe and ocular tissue from the orbit, with or without the presence of ocular adnexa (eyelids, conjunctiva, and lacrimal apparatus); remnants of the globe sometimes appear in ectopic locations
MP:0001296	macrophthalmia	increased average size of the eyes
MP:0001297	microphthalmia	reduced average size of the eyes
MP:0001299	abnormal eye distance/ position	abnormal placement of the eyes in relation to each other or in relation to other craniofacial structures
MP:0001300	ocular hypertelorism	increased distance between the eyes
MP:0001301	abnormal eye movement	OBSOLETE.
MP:0001302	eyelids open at birth	open eyes instead of closed at perinatal stage; failure of the upper and lower thin folds of skin and muscle that cover the exposed portion of the eye to fuse completely together during development and an individual is born with the eye(s) uncovered leading to degrees of injury and blindness
MP:0001303	abnormal lens morphology	any structural anomaly of the transparent structure of the eye responsible for focusing light rays
MP:0001304	cataracts	complete or partial opacity of the lens
MP:0001305	enlarged lens	increased size of the transparent structure of the eye responsible for focusing light rays
MP:0001306	small lens	reduced size of the transparent structure of the eye responsible for focusing light rays
MP:0001307	fused cornea and lens	condition in which the transparent anterior portion of the fibrous coat of the eye is joined to the transparent biconvex cellular refractive structure lying between the iris and vitreous humor of the eye
MP:0001308	abnormal lens polarity	failure of normal orientation of the lens during development
MP:0001309	hydropic eye lens fibers	swollen cortical fibers of the eye lens
MP:0001310	abnormal conjunctiva morphology	any structural anomaly of the mucous membrane that lines the inner surface of the eyelids and the front of the eyeball
MP:0001312	abnormal cornea morphology	any structural anomaly of the transparent anterior portion of the fibrous coat of the eye that serves as the chief refractory structure
MP:0001313	increased incidence of corneal inflammation	greater than average and persistent occurrence of corneal irritation
MP:0001314	corneal opacity	complete or partial clouding of the cornea
MP:0001316	corneal scarring	appearance of fibrous tissue on the cornea after healing in response to injury
MP:0001317	abnormal pupil morphology	any structural anomaly of the central circular aperture of the iris through which light rays enter the eye
MP:0001318	pupil opacity	milky or cloudy appearance of the central circular aperture of the iris through which light rays normally enter the eye
MP:0001319	irregularly shaped pupil	shape defects in the aperture of the iris through which light rays enter the eye, usually circular
MP:0001320	small pupils	smaller than normal size of the central circular aperture of the iris through which light rays enter the eye
MP:0001322	abnormal iris morphology	any structural anomaly of the adjustable membrane, composed of the stroma and pigmented epithelium, located just in front of the crystalline lens within the eye
MP:0001323	iris opacity	OBSOLETE. milky or cloudy iris that is impervious to light
MP:0001324	abnormal eye pigmentation	change in the normal pigmentation of the eye to another color, or lack of color
MP:0001325	abnormal retina morphology	any structural anomaly of the thin layer of neural tissue lining the back of the eyeball which contains visual receptors
MP:0001326	retinal degeneration	retrogressive pathological change in the thin layer of neural tissue lining the back of the eyeball, which contains visual receptors and can result in the impairment or cessation of retinal neural function
MP:0001327	decreased retinal photoreceptor cell number	fewer than the expected number of rods and/or cones
MP:0001328	disorganized retinal layers	derangement of the pattern of the sheets of cells comprising the optic part of the retina
MP:0001329	retina hyperplasia	overdevelopment or increased size, usually due an increased number of cells in the thin layer of neural tissue lining the back of the eyeball which contains visual receptors
MP:0001330	abnormal optic nerve morphology	any structural anomaly of the second cranial nerve which is responsible for conveying visual information from the retina to the brain; it extends from the retina to the optic chiasma where part of its fibers become the optic tract and cross to the opposite side and pass to the geniculate bodies
MP:0001332	abnormal optic nerve innervation	misprojection or aberrant target finding of the second cranial nerve which is responsible for conveying visual information from the retina to the brain
MP:0001333	absent optic nerve	absence of the second cranial nerve which is responsible for conveying visual information from the retina to the brain
MP:0001334	absent optic tract	absence of the band of the paired bands of optic nerve fibers running from the optic chiasma mostly to the lateral geniculate body, with a smaller number of fibers terminating in the superior colliculus and the pretectal region
MP:0001335	Subject to Infection	OBSOLETE.
MP:0001336	increased incidence of inflamed eyes	OBSOLETE. greater than normal frequency of inflammatory response in the eyes
MP:0001337	dry eyes	absence of natural or normal moisture in the eye
MP:0001340	abnormal eyelid morphology	any structural anomaly of the skin folds covering the front of the eyeball
MP:0001341	absent eyelids	missing skin folds covering the front of the eyeball when closed
MP:0001343	pronounced eyelids	strongly protruding eyelids
MP:0001344	blepharoptosis	ptosis, drooping eyelids
MP:0001345	meibomian gland atrophy	acquired diminution of the size of the sebaceous glands embedded in the tarsal plate of each eyelid, associated with wasting as from death and reabsorbtion of cells, diminished cellular proliferation, decreased cellular volume, pressure, ischemia, malnutrition, reduced function or malfunction, or hormonal changes
MP:0001346	abnormal lacrimal gland morphology	any structural anomaly of the glands that secrete tears
MP:0001347	absent lacrimal glands	missing the glands that secrete tears
MP:0001348	abnormal lacrimal gland physiology	any functional anomaly of the glands that secrete tears
MP:0001349	excessive tearing	an unusually high amount of fluid in the eye, either oversecreted by the lacrimal glands, or due to imperfect drainage by the tear conducting passages, often resulting in overflow of fluid from the eye onto the cheek
MP:0001353	increased aggression towards mice	when compared to controls, subjects exhibit greater than the normal level of domineering, assaultive posture and/or hostile physical action toward other mice
MP:0001354	increased aggression towards males	when compared to controls, subjects exhibit greater than the normal level of domineering, assaultive posture and/or hostile physical action toward male mice
MP:0001355	submission towards male mice	no domineering, assault posture nor hostile physical action toward male mice
MP:0001356	increased aggression towards females	when compared to controls, subjects exhibit greater than the normal level of domineering, assaultive posture and/or hostile physical action toward female mice
MP:0001357	increased aggression toward humans	when compared to controls, subjects exhibit greater than the normal level of domineering, assaultive posture and/or hostile physical action toward humans
MP:0001358	aggression toward inanimate objects	a domineering, assault posture and/or hostile physical action toward inanimate objects
MP:0001359	piling	OBSOLETE.
MP:0001360	abnormal social investigation	altered behavior of animals to approach and examine other animals
MP:0001361	social withdrawal	reclusive behavior; the tendency to refrain from participating in social situations and to seek isolation
MP:0001362	abnormal anxiety-related response	altered emotional response related to anticipation of a non-specific threat
MP:0001363	increased anxiety-related response	when compared to controls, subjects exhibit more responses thought to be indicative of anxiety in behavioral tests
MP:0001364	decreased anxiety-related response	when compared to controls, subjects exhibit fewer responses thought to be indicative of anxiety in behavioral tests
MP:0001365	increased escape behavior induced by intruder mouse	OBSOLETE. resident animals exhibit escape behavior and do not initiate social investigation of an intruder mouse
MP:0001366	impaired stress response in porsolt forced swin test	OBSOLETE. reduced freezing behavior resulting from failed escape attempts induced by forced swim in a small cylinder
MP:0001373	Increased Fecundity	OBSOLETE.
MP:0001375	abnormal mating preference	any change from the common preference of an initiating organism to initiate sexual contact with a receptive partner; in rodents, this usually refers to males that attempts to initiate sexual behavior with males and females indiscriminately
MP:0001376	abnormal mating receptivity	deviation from the normal cycle or inability of females to respond favorably to males that initiate sexual behavior
MP:0001377	abnormal mating frequency	increased, reduced or absent attempt of sexual behavioral contact between an initiating organism and a receptive partner
MP:0001378	abnormal ejaculation	anomalies in the ability to propulse semen from the genital ducts and the urethra to the exterior
MP:0001379	abnormal penile erection	altered ability to achieve a rigid state of the penis obtained in the condition in which the erectile tissue is filled with blood
MP:0001380	reduced male mating frequency	males do not as frequently initiate sexual behavior (as scored by the presence of copulation plugs in rodents, not due to infertility)
MP:0001382	abnormal nursing	females show anomlies in the feeding of offspring from mammary glands, or do not nurse offspring, or nurse offspring infrequently
MP:0001384	abnormal pup retrieval	any anomaly in the ability of a nesting female to retrieve stray pups to the nest or a delay in retrieving stray pups
MP:0001385	pup cannibalization	the killing and eating of newborn mice by the mother; however, this can be a normal response if the mother does not recognize the pups as her own
MP:0001386	abnormal maternal nurturing	anomaly in the behaviors related to a female tending to young
MP:0001387	abnormal movement/ locomotion	OBSOLETE.
MP:0001388	abnormal stationary movement	altered ability or inability to change body posture or shift a body part
MP:0001389	abnormal eye movement	deviation from the normal motility of the visual organs
MP:0001391	abnormal tail movements	a change from the normal manner of moving the tail
MP:0001392	abnormal locomotor behavior	altered ability or inability to move from place to place in response to stimuli
MP:0001393	ataxia	inability to coordinate voluntary muscular movements
MP:0001394	circling	repeated, compulsive movement in a circle; often associated with inner ear defects
MP:0001395	bidirectional circling	circling behavior exhibited in both clockwise and counterclockwise directions
MP:0001396	unidirectional circling	circling behavior in one direction only, either clockwise or counterclockwise
MP:0001398	backflips	OBSOLETE.
MP:0001399	hyperactivity	general restlessness or excessive movement; more frequent movement from one place to another or having an increased state of activity
MP:0001400	hyperresponsive	increased reaction to touch
MP:0001401	jumpy	marked by fitful, jerky movements
MP:0001402	hypoactivity	general reduced locomotor activity; reduced movement from one place to another or having a decreased state of activity
MP:0001404	no spontaneous movement	failure of neonates or embryos to initiate any voluntary or spontaneous change in position or posture, with or without external stimulus
MP:0001405	impaired coordination	reduced ability to execute integrated movements of muscle
MP:0001406	abnormal gait	abnormal pattern of movement of the limbs of animals, characterized by elements of progression, stability, speed and length over the ground
MP:0001407	short stride length	reduced average distance between steps
MP:0001408	stereotypic behavior	repetitive, invariant, perseverative motor patterns that do not appear to be purposeful
MP:0001409	increased stereotypic behavior	more frequent incidence of repetitive, invariant, perseverative motor patterns that do not appear to be purposeful
MP:0001410	head bobbing	compulsive up and down movement of the head
MP:0001411	spinning	compulsive rolling of the body
MP:0001412	excessive scratching	compulsive scraping of the skin, usually with the nails
MP:0001413	abnormal response to new environment	altered behavioral reaction associated with placing an animal in a new location
MP:0001414	Increased Response to New Environment	OBSOLETE.
MP:0001415	increased exploration in new environment	greater amount of time spent investigating new location
MP:0001416	Decreased Response to New Environment	OBSOLETE.
MP:0001417	decreased exploration in new environment	less amount of time spent investigating a new location
MP:0001418	open field locomotion abnormalities	OBSOLETE.
MP:0001421	touch escape	OBSOLETE.
MP:0001422	abnormal drinking behavior	an altered pattern of fluid consumption or altered preference for particular fluids
MP:0001423	abnormal liquid preference	the desire to drink more or less fluids than average, or to drink unusual fluids
MP:0001424	abnormal water consumption	OBSOLETE. drinking water in anomalous quantities
MP:0001425	abnormal alcohol consumption	aberrant behavioral-related or physiological-related intake of alcohol into the body
MP:0001426	polydipsia	abnormally large intake of fluids by mouth, usually due to excessive thirst that is relatively prolonged
MP:0001428	adipsia	failure to drink
MP:0001429	dehydration	excessive water loss from the body or from an organ or bodily part
MP:0001431	abnormal eating behavior	inability to consume or atypical consumption pattern
MP:0001432	abnormal food preference	the desire to eat more or less food than average, or to eat unusual foods
MP:0001433	polyphagia	eating to excess
MP:0001435	no suckling reflex	inability to orient and open/close mouth in sucking pattern in response to external light touching or stroking of the chin
MP:0001436	abnormal suckling behavior	reduced ability or inability to exert suction by the mouth, or atypical suckling pattern
MP:0001437	no swallowing reflex	inability to pull food through the esophagus to the stomach in response to feeding
MP:0001438	aphagia	failure to eat
MP:0001440	abnormal grooming behavior	defects in the standard of behavior of cleaning and/or keeping outward appearance tidy (self, mate or offspring)
MP:0001441	increased grooming behavior	increased amount of time spent cleaning and/or keeping outward appearance tidy (self, mate or offspring)
MP:0001442	decreased grooming behavior	reduced amount of time spent cleaning and/or keeping outward appearance tidy (self, mate or offspring)
MP:0001443	poor grooming	below average standard of cleaning and/or keeping outward appearance tidy (self, mate or offspring)
MP:0001444	compulsive biting	OBSOLETE.
MP:0001445	compulsive licking	OBSOLETE.
MP:0001446	abnormal whisker trimming behavior	anomaly in the behavior of plucking or biting off of the whiskers/vibrissae from other individuals of a cohort
MP:0001447	abnormal nest building behavior	deviation from the usual behavior of nesting animals to build sleeping nests out of any available materials, or of nesting animals to build nests to protect offspring
MP:0001448	abnormal huddling behavior	deviation from the usual tendency of mice to pile together when sleeping
MP:0001449	abnormal learning/ memory	altered ability to ascertain, retain or recall information
MP:0001450	Altered Intelligence	OBSOLETE.
MP:0001451	Decreased Intelligence	OBSOLETE.
MP:0001452	Increased Intelligence	OBSOLETE.
MP:0001454	abnormal cued conditioning behavior	anomaly in the ability of an animal to learn and remember an association between an aversive experience (the unconditioned stimulus (US), usually a shock) and a neutral stimulus (the conditioned stimulus (CS), usually an auditory cue or light flash)
MP:0001455	normal cued fear conditioning	OBSOLETE.
MP:0001456	impaired long term memory in cued fear conditioning test	OBSOLETE. altered ability to recall an association between an auditory cue and a foot shock over time; measured by \
MP:0001457	impaired long term memory in contextual fear test	OBSOLETE. altered ability to recall an association between a location and a foot shock over time; measured by \
MP:0001458	abnormal object recognition memory	anomaly in the ability to recognize objects that the animal has previously encountered; recognition is measured by relative amount of time exploring objects, which should decrease upon subsequent or multiple presentations of the same object when presented with novel objects at the same time
MP:0001459	impaired memory in novel object recognition test	OBSOLETE. reduced time spent exploring a novel object that replaced a training object after a specified retention time
MP:0001460	abnormal olfactory -discrimination memory	anomaly in the ability to exhibit a differential response to olfactory stimuli that is achieved by the reinforcement of the desired response for each particular olfactory stimulus
MP:0001461	impaired memory in olfactory discrimination test	OBSOLETE. reduced food preference based on food recently smelled on the breath of other individuals
MP:0001462	abnormal avoidance learning behavior	anomaly in the ability to associate a previously neutral stimulus with an unpleasant or punishing stimuli so that the animal learns to avoid the previously neutral stimulus
MP:0001463	abnormal spatial learning	anomaly in the ability to ascertain or acquire spatial location information in order to improve navigation or other behavior using such location cues
MP:0001464	impaired learning in eight arm radial maze test	OBSOLETE. reduced ability to remember a sequence of previously visited feeding sites in an eight arm maze
MP:0001465	morris water maze	OBSOLETE.
MP:0001468	abnormal temporal memory	anomaly in the ability to recall temporal events and stimuli
MP:0001469	abnormal contextual conditioning behavior	anomaly in the ability of an animal to learn and remember an association between an aversive experience (the unconditioned stimulus (US), usually a shock) and the neutral, unchanging environment (the conditioned stimulus (CS), or the environmental context in this case)
MP:0001470	impaired long term memory in step-down avoidance test	OBSOLETE.
MP:0001471	large place fields	OBSOLETE.
MP:0001473	reduced long term potentiation	less than the normal persistent robust synaptic response induced by synchronous stimulation of pre- and postsynaptic cells
MP:0001475	reduced long term depression	less than the normal, persistent activity-dependent decrease in synaptic efficacy between neurons, often following slow, weak stimulation of CA1 neurons
MP:0001482	Increased Pupil Restriction	OBSOLETE.
MP:0001483	Decreased Pupil Restriction	OBSOLETE.
MP:0001485	abnormal pinna reflex	anomaly in the response to an auditory stimulus by a characteristic ear twitch
MP:0001486	abnormal startle reflex	aberrant threshold or reflex response to variable stimuli, often auditory; usually measured by amplitude of whole body flinch
MP:0001488	increased startle reflex	reduced threshold or more severe reflex response to variable stimuli, often auditory; usually measured by amplitude of whole body flinch
MP:0001489	decreased startle reflex	greater threshold or less severe reflex response to variable stimuli, often auditory; usually measured by amplitude of whole body flinch
MP:0001490	abnormal vibrissae reflex	animals do not change position in response to stimulation of the whiskers
MP:0001491	unresponsive to tactile stimuli	absence of reflex action normally induced by touch or pain
MP:0001492	abnormal pilomotor reflex	anomaly in the involuntary bristling of hairs that occurs when an organism is cold or experiences strong emotions such as fear or awe
MP:0001496	audiogenic seizures	a reflex seizure triggered by loud noises
MP:0001499	abnormal kindling response	any anomaly in the long-lasting epileptogenic changes normally induced by daily sub threshold electrical brain stimulation, often used as an induced model for epilepsy
MP:0001500	reduced kindling response	fewer epileptogenic changes normally induced by daily sub threshold electrical brain stimulation
MP:0001501	abnormal sleep pattern	deviation from the normal wake/sleep cycle
MP:0001502	abnormal circadian rhythm	deviation from the normal 24 hour biological activity cycle
MP:0001503	abnormal strength/ posture	OBSOLETE.
MP:0001504	abnormal posture	atypical position of the limbs or carriage of the body
MP:0001505	hunched posture	stooped low with the limbs pulled in close to the body and arched back
MP:0001506	limp posture	lack of rigidity of the carriage of the body
MP:0001507	positional passivity	OBSOLETE.
MP:0001508	abnormal body tone	OBSOLETE.
MP:0001509	abnormal body position	OBSOLETE.
MP:0001510	abnormal coat appearance	anomaly in the visual apsect of the coat or hair
MP:0001511	disheveled coat	coat that looks generally unkempt
MP:0001512	trunk curl	posture of the trunk in a curled position
MP:0001513	limb grasping	mice clasp front and/or hind feet almost immediately upon being lifted by tail
MP:0001514	abnormal footprint pathway	OBSOLETE.
MP:0001515	abnormal grip strength	altered ability to grasp and hold objects, often measured as time spent hanging from an object or wire
MP:0001516	abnormal motor coordination/ balance	altered ability of an animal to maintain skillful and effective interaction of movements or maintenance of equilibrium
MP:0001522	impaired swimming	reduced ability or inability to swim
MP:0001523	impaired righting response	reduced ability or greater amount of time needed to recover from an unnatural position to a normal position and/or to resist any force acting to place an organism into a false position
MP:0001524	impaired limb coordination	reduced ability to organize limb movements to execute complex maneuvers, such as walking
MP:0001525	impaired balance	reduced ability of an animal to maintain equilibrium
MP:0001526	abnormal placing response	altered ability to stretch and lift the forelimbs and head to grab a close edge
MP:0001527	athetotic walking movements	characterized by slow, writhing involuntary movements of flexion, extension, pronation and supination of the paws and toes
MP:0001529	abnormal vocalization	an inability, decreased ability or altered ability to produce sound from the vocal organs; or a general increase or decrease in the production of vocal sound
MP:0001530	Increased Vocalization	OBSOLETE.
MP:0001531	Decreased Vocalization	OBSOLETE.
MP:0001532	Physiology	OBSOLETE.
MP:0001533	abnormal skeleton physiology	any functional anomaly of the bony framework of the body
MP:0001539	decreased caudal vertebrae number	reduced number of the bony segments of the tail or tail remnant
MP:0001541	abnormal osteoclast physiology	any functional anomaly of the bone resorpting cells that remove bone tissue by degrading the mineralized matrix
MP:0001542	abnormal bone strength	change in the ability of bone to endure the application of force without yielding or breaking
MP:0001544	abnormal cardiovascular system physiology	any functional anomaly of the heart or vascular tissue
MP:0001545	abnormal hematopoietic system physiology	any functional anomaly of the fluid and/or its suspended elements that circulate(s) through the heart, arteries, capillaries, and veins
MP:0001547	abnormal lipid level	any anomaly in the concentrations of fat-soluble substances (molecules composed of carbon and hydrogen and are characteristically insoluble in water) in the body
MP:0001548	hyperlipidemia	abnormally high concentration of lipids in the circulating blood
MP:0001552	increased circulating triglyceride level	higher than normal concentration of triacylglycerols in the blood
MP:0001553	abnormal circulating free fatty acids level	any anomaly in the blood concentrations of the fatty acids which occur in plasma as a result of lipolysis in adipose tissue or when plasma triacyglycerols are taken into tissues
MP:0001554	increased circulating free fatty acid level	higher than normal levels of the fatty acids which occur in plasma as a result of lipolysis in adipose tissue or when plasma triacyglycerols are taken into tissues
MP:0001556	increased circulating HDL cholesterol level	higher amount in the blood of the small lipoprotein:cholesterol complex that transports cholesterol out of the arteries and to the liver for reprocessing or excretion
MP:0001559	hyperglycemia	abnormally high concentration of glucose in the blood; generally refers to a pathological state
MP:0001560	abnormal circulating insulin level	any anomaly in the blood concentration of the polypeptide hormone, secreted by beta cells of the pancreas, that promotes glucose utilization, protein synthesis, and the formation and storage of neutral lipids
MP:0001562	abnormal circulating calcium level	any anomaly in the concentration of calcium in the blood
MP:0001565	abnormal circulating phosphate level	any anomaly in the blood concentrations of the salt or ester of phosphoric acid
MP:0001566	hyperphosphatemia	abnormally high concentrations of phosphates in the circulating blood
MP:0001569	abnormal circulating bilirubin level	any anomaly in the concentration in the blood of the bile pigment bilirubin, normally found in the liver and in red blood cells
MP:0001570	abnormal circulating enzyme level	aberrant concentration in the blood of any of the proteins that act as catalysts for biological reactions
MP:0001573	abnormal circulating alanine transaminase level	aberrant concentration in the blood of the enzyme which transfers amino groups from l-alanine to 2-ketoglutarate, or the reverse (from l-glutamate to pyruvate); serum concentration is increased in viral hepatitis and myocardial infarction
MP:0001574	abnormal oxygen level	any anomaly in the concentration of the gaseous element that is essential for animal and plant life
MP:0001575	cyanosis	a dark bluish or purple skin discoloration resulting from deficient oxygenation of the blood
MP:0001577	anemia	less than normal levels of red blood cells and/or hemoglobin within red blood cells, or volume of packed red blood cells in the bloodstream, resulting in insufficient oxygenation of tissues and organs
MP:0001584	platelet storage pool deficiency	OBSOLETE. a blood coagulation disorder in which there is a decrease or lack of platelet dense bodies
MP:0001585	hemolytic anemia	deficiency of red cells resulting from an increased rate of erythrocyte destruction
MP:0001586	abnormal erythrocyte cell number	altered number of the cells that transport oxygen, red blood cells, per unit
MP:0001588	abnormal hemoglobin	defects in the levels or the function of the oxygen-carrying protein of erythrocytes
MP:0001589	abnormal mean corpuscular hemoglobin	anomalies in the average levels of hemoglobin contained in an erythrocyte
MP:0001596	hypotension	sustained low blood pressure at a level that is likely to result in cardiovascular disease and/or other pathological states
MP:0001598	abnormal blood viscosity	anomaly in the resistance to flow of the blood through the vessels
MP:0001599	abnormal blood volume	any anomaly in the amount of space occupied by the blood in the vessels
MP:0001601	abnormal myelopoiesis	anomaly in the process of, or atypical formation of myeloid cells from the pluripotent hematopoietic stem cells in the bone marrow from myeloid stem cells, including the production of leukocytes in blood, such as monocytes and granulocytes and precursor cells for macrophage and dendritic cells found in the lymphoid tissue
MP:0001602	impaired myelopoiesis	atypical process of bone marrow cell formation and/or the formation of bone marrow-derived blood cells with the result of fewer of these cells being formed
MP:0001603	failure of myelopoiesis	missing the process of bone marrow cell formation and/or the formation of bone marrow-derived blood cells
MP:0001606	impaired hematopoiesis	atypical process of blood cell formation with the result of fewer of these cells being formed
MP:0001613	abnormal vasodilation	anomaly in the physiological widening of the lumen of the blood vessels by relaxing the underlying vascular smooth muscle
MP:0001614	abnormal blood vessel morphology	any structural anomaly of the network of tubes that carries blood through the body
MP:0001615	Decreased Vasculature	OBSOLETE.
MP:0001616	Increased Vasculature	OBSOLETE.
MP:0001619	abnormal vascular permeability	anomaly in the ability of the blood vessels to permit the passage of substances such as fluid, heat, or gases
MP:0001622	abnormal vasculogenesis	aberrant process of the initial establishment of the vascular network
MP:0001625	cardiac hypertrophy	an increase in size of the cardiac tissue, not due to increased cell number
MP:0001627	abnormal cardiac output	anomaly in the blood volume pumped by each ventricle per minute (stroke volume x heart rate)
MP:0001629	abnormal heart rate	greater than or fewer than average resting heart beats per minute, usually measured by the number of times the heart ventricles contract per unit of time, usually per minute
MP:0001633	poor circulation	insufficient movement of blood throughout the body
MP:0001634	internal hemorrhage	blood loss in the interior of the body due to vessel rupture or dysmorphology
MP:0001636	irregular heartbeat	uneven timing of heart contraction
MP:0001637	cardiac arrest	OBSOLETE. complete cessation of cardiac activity
MP:0001641	death	OBSOLETE. cessation of life; cessation of integrated tissue and organ functions; a gradual process at the cellular level
MP:0001648	abnormal apoptosis	excessive or absent cell death in a particular tissue or cell type
MP:0001649	abnormal symphysis menti morphology	any structural anomaly of the fibrocartilagenous union of the two halves of the mandible (embryonic stages)
MP:0001650	abnormal seizure response to electrical stimulation	anomaly in the seizure activity response that is brought about by high or low frequency electrical stimulation
MP:0001651	necrosis	pathological death of cells or a portion of a tissue or organ; usually due to irreversible damage
MP:0001652	colonic necrosis	pathologic death of cells within, or a portion of, the colon
MP:0001653	gastric necrosis	pathologic death of cells within, or a portion of, the stomach
MP:0001654	hepatic necrosis	pathologic death of cells within, or a portion of, the liver
MP:0001655	multifocal hepatic necrosis	multiple localized areas of pathologic death of cells within, or portions of, the liver
MP:0001656	focal hepatic necrosis	a localized area of pathologic death of cells within, or a portion of, the liver
MP:0001657	abnormal induced morbidity/mortality	differences from the expected diseased state or death caused by an external intervention
MP:0001658	increased mortality induced by gamma-irradiation	greater sensitivity to doses of ionizing radiation
MP:0001659	altered life span	OBSOLETE.
MP:0001661	extended life span	persistence of life for a longer period than is normal for an organism
MP:0001663	abnormal digestive system physiology	any functional anomaly of the organ system that converts ingested food to nutrients and energy
MP:0001664	abnormal digestion	any anomaly of the physical, chemical, and biochemical processes carried out by multicellular organisms to break down ingested nutrients into components that may be easily absorbed and directed into metabolism
MP:0001665	chronic diarrhea	prolonged diarrhea
MP:0001666	abnormal intestinal absorption	any anomaly in the quantity or rate of any nutrient taken up from the contents of the intestine
MP:0001667	abnormal carbohydrate absorption	any anomaly in the ability of the body to take in substances composed of carbon, hydrogen, and oxygen according to the general formula Cn(H2O)n; sugars and starches are examples
MP:0001668	abnormal fructose absorption	any anomaly in the ability of the body to take in fructose
MP:0001669	abnormal glucose absorption	any anomaly in the ability of the body to take in glucose
MP:0001670	abnormal intestinal mineral absorption	any anomaly in the ability of the body to take up inorganic substances that have importance in body functions into the blood by absorption from the small intestine
MP:0001671	abnormal vitamin absorption	any anomaly in the ability to take in any of a group of organic substances, present in food, that are essential to normal metabolism
MP:0001672	abnormal embryogenesis/ development	anomaly in the establishment of the characteristic configuration of the embryonic body
MP:0001674	abnormal triploblastic development	abnormal development of the three primary germ layers of the embryo
MP:0001675	abnormal ectoderm development	failure or abnormality in the formation of the outer of the three primary germ layers of the embryo (the others being mesoderm and endoderm) during gastrulation; ectoderm is in contact with the amnionic cavity
MP:0001676	abnormal apical ectodermal ridge morphology	any structural anomaly of the multilayered ectodermal region at the tip of a limb bud necessary for the proper development of the underlying mesenchyme
MP:0001677	absent apical ectodermal ridge	missing the multilayered ectodermal region at the tip of a limb bud necessary for the proper development of the underlying mesenchyme
MP:0001678	thick apical ectodermal ridge	increase in the thickness of the multilayered ectodermal region at the tip of a limb bud necessary for the proper development of the underlying mesenchyme
MP:0001679	thin apical ectodermal ridge	decrease in the thickness of the multilayered ectodermal region at the tip of a limb bud necessary for the proper development of the underlying mesenchyme
MP:0001680	abnormal mesoderm development	failure or abnormality in the formation of the middle of the three primary germ layers of the embryo (the others being ectoderm and endoderm) during gastrulation; mesoderm is the origin of connective tissues, myoblasts, blood, the cardiovascular and lymphatic systems, most of the urogenital system, and the lining of the pericardial, pleural, and peritoneal cavities
MP:0001683	absent mesoderm	missing or failure to differentiate the middle primary germ layer
MP:0001684	abnormal axial mesoderm	failure or abnormality in the formation of part of the middle of the three primary germ layers of the embryo which includes the prechordal mesoderm and the chordamesoderm and gives rise to the prechordal plate and to the notochord
MP:0001685	abnormal endoderm development	failure or abnormality in the formation of the innermost of the three primary germ layers of the embryo (the others being mesoderm and ectoderm) during gastrulation; endoderm develops into the gastrointestinal tract, the lungs and associated tissues
MP:0001687	thin endoderm	reduced thickness of the innermost germ layer of the embryo
MP:0001688	abnormal somite development	any anomaly in the formation of any of the paired, metamerically arranged cell masses formed in the embryonic paraxial mesoderm
MP:0001689	incomplete somite formation	arrest of differentiation or patterning of the somites
MP:0001690	failure of somite differentiation	disorganized or absent somite tissue or somite pattern in development
MP:0001691	abnormal somite shape	atypical characteristic surface configuration of a segmental mass along the notochord of the developing embryo
MP:0001693	failure of primitive streak formation	inability to form the epiblast ridge from which arises the germ layers of the embryo
MP:0001694	failure to form egg cylinders	inability of inner cell mass cells to grow towards the abembryonic pole to form a cylinder-like structure
MP:0001695	abnormal gastrulation	any anomaly in the development and invagination of the embryonic germ layers
MP:0001696	failure to gastrulate	inability to differentiate and invaginate the primary germ layers
MP:0001697	abnormal embryo size	any anomaly in the proportions of embryo compared to littermates (sensu Mus: up to E14, or the completion of organogenesis)
MP:0001698	decreased embryo size	smaller proportions of an embryo compared to littermates or other controls (sensu Mus: up to E14, or the completion of organogenesis)
MP:0001699	increased embryo size	larger proportions of embryo compared to littermates or other controls (sensu Mus: up to E14, or the completion of organogenesis)
MP:0001700	abnormal embryo turning	atypical axial rotation of the germ layers of the embryo during the primitive streak/early somite stage during which the curvature of the entire trunk region is normally reversed and the neural ectoderm moves to the convex region and the midgut region becomes located in the concave region
MP:0001701	incomplete embryo turning	arrest of the axial rotation of the germ layers of the embryo during the primitive streak/early somite stage
MP:0001704	abnormal dorsal-ventral axis patterning	anomaly in the development or formation of the axis that runs from the front to the back surface of the body
MP:0001705	abnormal proximal-distal axis patterning	anomaly in the formation or development of a body structure, often a limb, in relation to the structure's proximity to the trunk or point of origin
MP:0001706	abnormal left-right axis patterning	anomaly in the formation or development of the body or a specific organ of the body in relation to the left and right sides of the body or organ
MP:0001710	absent amniotic folds	failure of amnion to form involutions
MP:0001711	abnormal placenta morphology	any structural anomaly of the organ of metabolic interchange between fetus and mother, which is partly of embryonic origin and partly of maternal origin
MP:0001712	abnormal placenta development	malformed or incomplete differentiation of the organ of metabolic exchange between the fetus and mother
MP:0001713	decreased trophoblast giant cell number	fewer than normal number of cells of the extraembryonic cell layer that contributes to the placenta
MP:0001714	absent trophoblast giant cells	missing cells of the extraembryonic cell layer that contribute to the placenta
MP:0001715	placental labyrinth hypoplasia	underdevelopment or reduced size, usually due to a reduced number of cells, of the placental labyrinth, the structure where embryonic blood vessels are surrounded by trophoblast cells and maternal blood
MP:0001716	abnormal placenta labyrinth morphology	any structural anomaly of the placental layers where embryonic blood vessels are surrounded by trophoblast cells and maternal blood, and is the site where the exchange of nutrients and waste products occurs between the maternal and fetal circulation
MP:0001717	absent ectoplacental cone	missing the thickened trophoblast of the blastocyst in rodents that becomes the fetal portion of the placenta
MP:0001718	abnormal visceral yolk sac morphology	any structural anomaly of the extraembryonic tissue membrane, formed from the visceral endoderm and the extraembryonic mesoderm, which is located ventral to the embryonic disc and is connected to the presumptive midgut of the embryo; the yolk that it contains is the site of embryonic hematopoiesis and vitelline circulation is involved in early embryonic circulation; it is the origin of the primor…
MP:0001719	absent vitelline blood vessels	absence of the vascular network that supplies the yolk sac
MP:0001720	excessive surface folding	OBSOLETE.
MP:0001721	absent visceral yolk sac blood islands	absence of the masses of developing blood cells attached to endothelium in the yolk sac
MP:0001722	pale yolk sac	bloodless yolk sac
MP:0001723	disorganized yolk sac vascular plexus	derangement in the pattern of the primary (honeycomb-like) vasculature of the yolk sac prior to remodeling into a mature vascular network
MP:0001724	abnormal extraembryonic endoderm formation	malformation of the endoderm of the extraembryonic tissue that appears prior to gastrulation and performs critical functions during embryogenesis including nutrient uptake and transport from the mother to the embryo
MP:0001725	abnormal umbilical cord morphology	any structural anomaly of the connective stalk between the fetus and the placenta
MP:0001726	abnormal allantois morphology	any structural anomaly fetal membrane which contributes to the formation of the umbilical cord and placental blood vessels
MP:0001727	abnormal embryo implantation	failure of the blastocyst and/or the uterine environment to successfully synchronize allowing attachment of the blastocyst to the epithelial lining of the uterus, its penetration through the epithelium and any subsequent physiological interactions necessary to sustain embryonic development
MP:0001728	failure of embryo implantation	inability of the blastocyst to attach to the endometrium of the uterus due to defects in the embryo
MP:0001729	impaired embryo implantation	impaired ability of the blastocyst to attach to the endometrium of the uterus due to defects in the embryo
MP:0001730	embryonic growth arrest	the cessation of development beyond a particular stage
MP:0001731	abnormal postnatal growth	anomaly in reaching a developmental stage or stages after birth
MP:0001732	postnatal growth retardation	slow or limited development after birth
MP:0001734	abnormal endocrine organ	OBSOLETE. any structural anomaly of any of the glands that have no ducts, their secretions being absorbed directly into the blood
MP:0001739	abnormal adrenal gland secretion	altered ability of the surparenal gland to produce or secrete hormones
MP:0001740	failure of adrenal epinephrine secretion	inability of adrenal gland to deliver epinephrine into the blood stream
MP:0001741	decreased adrenaline synthesis	OBSOLETE. less than the normal formation of this catecholamine hormone that stimulates the adrenergic receptors
MP:0001742	absent circulating adrenaline	lack of a catecholamine hormone that stimulates the adrenergic receptors and causes systemic vasoconstriction and gastrointestinal relaxation, stimulates the heart, and dilates bronchi and cerebral vessels
MP:0001743	absent circulating noradrenaline	lack of this catecholamine hormone that is secreted in response to hypoactivity or physical stress in the blood; used as a vasoconstrictor
MP:0001744	hypersecretion of corticosterone	increased release of this adrenocortical steroid that induces glycogen deposition and regulates sodium conservation and potassium secretion
MP:0001745	increased circulating corticosterone level	greater than the normal amount of an adrenocortical steroid that induces glycogen deposition and regulates sodium conservation and potassium secretion
MP:0001746	abnormal pituitary secretion	anomaly in the production and/or release of biologically active substances from pituitary tissue
MP:0001747	hypersecretion of adrenocorticotropin	increased release of this pituitary hormone from the pituitary gland that stimulates the secretion of adrenal cortical steroids and induces growth of the adrenal cortex
MP:0001748	increased circulating adrenocorticotropin level	elevated concentration in the blood of the pituitary hormone that stimulates the secretion of adrenal cortical steroids and induces growth of the adrenal cortex
MP:0001749	suppressed circulating follicle stimulating hormone level	repression of secretion into the blood of FSH, the hormone that, in females, stimulates the graafian follicles of the ovary and assists in follicular maturation and the secretion of estradiol; in the male it stimulates the epithelium of the seminiferous tubules and is partly responsible for spermatogenesis
MP:0001750	increased circulating follicle stimulating hormone level	higher than normal levels in the blood stream of FSH, the hormone that, in females, stimulates the graafian follicles of the ovary and assists in follicular maturation and the secretion of estradiol; in the male it stimulates the epithelium of the seminiferous tubules and is partly responsible for spermatogenesis
MP:0001751	increased circulating luteinizing hormone level	higher than the normal levels in the bloodstream of LH, the hormone that regulates steroid production by the interstitial cells of the testis and the ovary
MP:0001752	abnormal hypothalamus secretion	altered ability of the hypothalamus to produce or release biologically active substances
MP:0001753	hypersecretion of corticotropin-releasing hormone	excessive release of this factor, which normally stimulates the pituitary to release adrenocorticotropic hormone, from the hypothalamus
MP:0001754	increased circulating corticotropin-releasing hormone level	higher than average amount of CRH in blood; CRH is normally released by the hypothalamus and stimulates the release of corticotropin by the anterior pituitary gland
MP:0001755	abnormal excretion physiology	OBSOLETE.
MP:0001756	abnormal urination	anomaly in the process in which parasympathetic nerves stimulate the bladder wall muscle to contract resulting in the expulsion of urine from the body
MP:0001758	abnormal urine glucose level	any change in the amount of glucose in the urine
MP:0001759	increased urine glucose level	a greater amount of glucose in the urine compared to the normal state
MP:0001760	abnormal urine enzyme level	any change in the level of enzymes in the urine
MP:0001761	abnormal urination pattern	increased or decreased frequency of urination episodes, or extended periods of anuria
MP:0001762	polyuria	increased volume of urine produced and excreted
MP:0001763	Infrequent Urination	OBSOLETE.
MP:0001764	abnormal homeostasis	anomaly in the processes involved in the maintenance of an internal equilibrium of various functions and chemical or protein composition of the fluids and tissues
MP:0001765	abnormal ion homeostasis	anomaly in the processes involved in the maintenance of an internal equilibrium of charged molecules in the fluids and tissues
MP:0001766	abnormal aluminum level	OBSOLETE.
MP:0001770	abnormal iron level	any anomaly in the concentrations of the metallic element that normally occurs in the heme of hemoglobin, myoglobin, transferrin, ferritin, and iron-containing porphyrins and is an essential component of enzymes such as catalase, peroxidase, and various cytochromes
MP:0001771	abnormal circulating magnesium level	any anomaly in the blood concentration of magnesium
MP:0001775	abnormal selenium level	any anomaly in the concentration of selenium, which is required for glutathione peroxidase and other enzymes
MP:0001776	abnormal circulating sodium level	any anomaly in the concentration in the blood of sodium, the most plentiful extracellular ion in the body and the principal determinant of extracellular fluid volume
MP:0001777	abnormal body temperature homeostasis	any anomaly in the process in which an organism modulates or maintains its internal body temperature
MP:0001778	abnormal brown adipose tissue amount	anomaly in the thermogenic form of adipose tissue that is composed of brown adipocytes
MP:0001780	decreased brown adipose tissue amount	reduced quantity of the thermogenic form of adipose tissue that is composed of brown adipocytes
MP:0001781	abnormal white adipose tissue amount	anomaly in the quantity of the white fat-storing cells/tissue
MP:0001783	decreased white adipose tissue amount	reduced quantity of fat-storing cells/tissue
MP:0001784	abnormal fluid regulation	any anomaly in the control of intracellular and/or extracellular fluid
MP:0001785	edema	an accumulation of an excessive amount of watery fluid in cells or intercellular tissues
MP:0001786	skin edema	accumulation of an excessive amount of fluid in the skin layers or just underneath the skin
MP:0001787	pericardial edema	accumulation of watery fluid in the pericardial sac of the heart
MP:0001788	periorbital edema	accumulation of an excessive amount of fluid in the area around the orbit
MP:0001790	abnormal immune system physiology	deviation from the normal function of the immune system
MP:0001791	immunodeficiency	OBSOLETE. defective immune response; can be primary due to defect in immune system or secondary due to disease
MP:0001792	impaired wound healing	reduced ability or inability to self-repair and close wounds
MP:0001793	altered susceptibility to infection	a change in the likelihood that an organism will develop ill effects from a pathogenic invasion or from components of or toxins produced by pathogens
MP:0001794	Bacterial	OBSOLETE.
MP:0001795	Gram Negative	OBSOLETE.
MP:0001796	Gram Positive	OBSOLETE.
MP:0001797	Opportunistic Infections of the Intestinal Tract	OBSOLETE.
MP:0001798	impaired macrophage phagocytosis	reduced ability of macrophage phagocytic cells to internalize particulate matter
MP:0001799	Viral	OBSOLETE.
MP:0001800	abnormal humoral immune response	any functional anomaly of the aspect of immunity that is mediated by secreted antibodies produced in the cells of the B lymphocyte lineage (B cell) and the accessory processes that accompany it, including Th2 activation and cytokine production, germinal center formation and isotype switching, affinity maturation and memory cell generation; it also refers to the effector functions of antibody, whi…
MP:0001802	arrested B cell differentiation	inability to produce mature B cells, and accumulation of B cell precursors
MP:0001804	abnormal complement protein physiology	OBSOLETE. functional anomaly of any of the complement proteins
MP:0001805	decreased IgG level	less than normal immunoglobulin class G level
MP:0001806	decreased IgM level	less than normal immunoglobulin class M level
MP:0001807	decreased IgA level	less than normal immunoglobulin class A level
MP:0001808	B cell Immunodeficiency	OBSOLETE.
MP:0001809	Abnormal Immunoglobulin Production	OBSOLETE.
MP:0001817	abnormal antibody production	OBSOLETE.
MP:0001818	abnormal antibody titer	OBSOLETE.
MP:0001819	abnormal immune cell physiology	any functional anomaly of the cells of the immune system
MP:0001820	abnormal activated B cell number
MP:0001823	thymus hypoplasia	underdevelopment or reduced size, usually due to a reduced cell number, in the thymus
MP:0001824	abnormal thymus involution	premature or late decline in thymic function normally associated with advancing age
MP:0001825	arrested T cell differentiation	failure of T cell formation to proceed past a defined stage
MP:0001828	abnormal T cell activation	anomaly in the process of producing effector T cells from naive T cells
MP:0001829	increased activated T cell number	greater than normal numbers of effector T cells
MP:0001830	decreased activated T cell number	reduced numbers of effector T cells
MP:0001831	T cell immunodeficiency	OBSOLETE.defective immune response due to defective T-lymphocyte response
MP:0001832	CD4-Positive cell immunodeficiency	OBSOLETE.
MP:0001833	CD8- Positive cell immunodeficiency	OBSOLETE.
MP:0001834	macrophage immunodeficiency/impairment	OBSOLETE.
MP:0001835	abnormal antigen presentation	aberration in the process by which by which an antigen-presenting cell expresses antigen (peptide or lipid) on its cell surface in association with an MHC protein complex
MP:0001836	abnormal antigen presentation via MHC class I	anomaly in the process by which peptide, bound to major histocompatibility complex class I, is presented to lymphocytes at the surface of antigen presenting cells
MP:0001837	defective assembly of class I molecules	impaired production of major histocompatibility complex class I molecules
MP:0001838	defective intracellular transport of class I molecules	impaired ability to move major histocompatibility complex class I molecules to the cell surface
MP:0001839	abnormal level of surface class I molecules	deviation from the normal concentration of major histocompatibility complex class I molecules expressed at the cell surface
MP:0001840	increased level of surface class I molecules	greater than normal expression of major histocompatibility complex class I molecules at the cell surface
MP:0001841	decreased level of surface class I molecules	reduced expression of major histocompatibility complex class I molecules at the cell surface
MP:0001842	inability to present cytosolic antigens to Class-I restricted cytotoxic T cells	OBSOLETE.
MP:0001844	autoimmune response	condition in which cells and/or antibodies arise from and are directed against one's own tissues
MP:0001845	abnormal inflammatory response	aberrant reaction of the microcirculation characterized by movement of fluid and leukocytes from the blood into extravascular tissues
MP:0001846	increased inflammatory response	greater than expected response to injury, infection, or insult
MP:0001847	brain inflammation	local accumulation of fluid, plasma proteins, and leukocytes in the brain
MP:0001848	choroid inflammation	local accumulation of fluid, plasma proteins, and leukocytes in the thin, highly vascularized membrane covering most of the posterior of the eye between the retina and the sclera
MP:0001849	ear inflammation	local accumulation of fluid, plasma proteins and leukocytes in the ear
MP:0001850	increased susceptibility to otitis media	greater likelihood of middle ear inflammation, with an accumulation of a thick, mucous-like fluid; usually associated with a viral or bacterial respiratory infection
MP:0001851	eye inflammation	local accumulation of fluid, plasma proteins, and leukocytes in the eye
MP:0001852	conjunctivitis	inflammation of the mucous membrane that lines the inner surface of the eyelids and the front of the eyeball
MP:0001853	heart inflammation	local accumulation of fluid, plasma proteins, and leukocytes in the heart
MP:0001854	atrial endocarditis	inflammation affecting the atrial chambers of the heart
MP:0001855	atrial thrombosis	formation or presence of a thrombus in the atria of the heart
MP:0001856	myocarditis	inflammation of the heart walls
MP:0001857	pericarditis	inflammation of the pericardium, the fibroserous sac surrounding the heart and the roots of the great vessels
MP:0001858	intestinal inflammation	local accumulation of fluid, plasma proteins, and leukocytes in the intestine
MP:0001859	kidney inflammation	local accumulation of fluid, plasma proteins, and leukocytes in the kidney
MP:0001860	liver inflammation	local accumulation of fluid, plasma proteins, and leukocytes in the liver
MP:0001861	lung inflammation	local accumulation of fluid, plasma proteins, and leukocytes in the lung
MP:0001862	interstitial pneumonia	any of a group of inflammatory and fibrotic disorders of the lower respiratory tract, primarily affecting the supporting framework of the lung, including the alveolar wall, but may also involve the small airways and blood vessels of the lung parenchyma
MP:0001863	vascular inflammation	local accumulation of fluid, plasma proteins, and leukocytes in a blood vessel
MP:0001864	vasculitis	inflammation of a blood or lymph vessel
MP:0001866	nasal inflammation	local accumulation of fluid, plasma proteins, and leukocytes in the proximal portion of the respiratory passages
MP:0001867	rhinitis	inflammation of the mucous membrane of the nose
MP:0001868	ovary inflammation	local accumulation of fluid, plasma proteins, and leukocytes in the ovary
MP:0001869	pancreas inflammation	local accumulation of fluid, plasma proteins, and leukocytes in the pancreas
MP:0001870	salivary gland inflammation	local accumulation of fluid, plasma proteins, and leukocytes in the salivary gland
MP:0001872	sinus inflammation	increase in susceptibility of the hollow cavities in bone (usually but not exclusively those in the skull) to allergens and/or pathogens
MP:0001873	stomach inflammation	local accumulation of fluid, plasma proteins, and leukocytes in the stomach
MP:0001874	acanthosis	diffuse hyperplasia of the spinous layer of the skin
MP:0001875	testis inflammation	local accumulation of fluid, plasma proteins, and leukocytes in the testis
MP:0001876	decreased inflammatory response	less than expected response to injury, infection, or insult
MP:0001877	dysregulated inflammatory response	OBSOLETE.
MP:0001879	abnormal lymphatic vessel morphology	any structural anomaly of the network of vessels which carries lymph around the body
MP:0001881	abnormal mammary gland physiology	any functional anomaly of the compound, alveolar and apocrine milk-secreting gland that lies within the breast
MP:0001882	abnormal lactation	atypical production of milk from the mammary gland
MP:0001883	mammary adenocarcinoma	higher than normal incidence of malignant tumors of the mammary gland
MP:0001884	mammary gland alveolar hyperplasia	overdevelopment or increased size, usually due an increased number of cells of the sac-like structure of the mammary gland that secretes milk after pregnancy
MP:0001885	mammary gland duct hyperplasia	overdevelopment or increased size, usually due an increased number of cells of the tubular structure running from the nipple to the alveoli clusters in the mammary gland
MP:0001886	nervous system physiology abnormalities	OBSOLETE.
MP:0001889	delayed brain development	the delay or slower progress of the growth and differentiation of the brain
MP:0001890	anencephaly	absence of the bones of the cranial vault and absent or rudimentary cerebral and cerebellar hemispheres, brainstem, and basal ganglia
MP:0001891	hydroencephaly	excessive accumulation of cerebrospinal fluid in the brain, especially the cerebral ventricles, often leading to increased brain size and other brain trauma
MP:0001893	non-obstructive hydrocephaly	abnormal cerebrospinal fluid absorption where there is no obstruction to fluid flow in the ventricular system
MP:0001895	abnormal hippocampus function	OBSOLETE. any anomaly in the activity of the deep lying structure of the cerebrum involved with memory storage
MP:0001898	abnormal long term depression	change from the normal, persistent activity-dependent decrease in synaptic efficacy between neurons, often following slow, weak stimulation of neurons
MP:0001899	absent long term depression	lack of the normal, persistent activity-dependent decrease in synaptic efficacy between neurons, often following slow, weak stimulation of CA1 neurons
MP:0001900	impaired synaptic plasticity	decrease or inability of a synapse to change its strength as a result of successive activations
MP:0001901	absence of NMDA-mediated synaptic currents	absence of a measured amplitude, current density or duration of response to stimulation of NMDA receptors
MP:0001902	reduced NMDA-mediated synaptic currents	reduction in the measured amplitude, current density or duration of response to stimulation of NMDA receptors
MP:0001903	reduced NMDA receptor glycine affinity: hippocampus	OBSOLETE.
MP:0001904	impaired GABA receptor mediated fast inhibition	OBSOLETE.
MP:0001905	abnormal dopamine level	greater or less than the normal amount of this catecholamine neurotransmitter and neurohormone, derived from tyrosine and the precursor to norepinephrine and epinephrine; functions as a neurotransmitter in the brain and as a hormone to inhibit the release of prolactin from the anterior lobe of the pituitary
MP:0001906	increased dopamine level	greater than the normal amount of this catecholamine neurotransmitter and neurohormone, derived from tyrosine and the precursor to norepinephrine and epinephrine; functions as a neurotransmitter in the brain and as a hormone to inhibit the release of prolactin from the anterior lobe of the pituitary
MP:0001907	abnormal cerebellar function	OBSOLETE. any anomaly in the activity of the portion of the brain in the back of the head between the cerebrum and the pons that controls balance for walking and standing, modulates the force and range of movement and is involved in the learning of motor skills
MP:0001908	abnormal somatosensory cortex physiology	any functional anomaly of the area of the parietal lobe that lies posterior to the central sulcus and is concerned with receiving and processing general sensations from the body surface
MP:0001909	reduced NMDA receptor mediated synaptic activity in barrel cortex	lower than normal levels of excitatory synaptic current in the barrel cortex
MP:0001911	abnormal cerebrospinal fluid production	anomaly in the normal output of the fluid that fills the ventricles and other cavities of the brain and spinal cord
MP:0001912	increased cerebrospinal fluid production	increase in the normal output of the fluid that fills the ventricles and other cavities of the brain and spinal cord
MP:0001913	decreased cerebrospinal fluid production	reduction in the normal output of the fluid that fills the ventricles and other cavities of the brain and spinal cord
MP:0001914	hemorrhage	loss of blood from the vascular compartment to the exterior or into nonvascular body space as a result of rupture or severance of the blood vessels
MP:0001915	intracranial hemorrhage	bleeding within the skull, including hemorrhage into the brain and within the cranial epidural, subdural, and subarachnoid spaces
MP:0001916	intracerebral hemorrhage	bleeding within the cerebrum
MP:0001917	intraventricular hemorrhage	bleeding into the brain ventricles
MP:0001919	abnormal reproductive system physiology	any functional anomaly of the organs associated with producing offspring
MP:0001921	reduced fertility	diminished ability to produce live offspring
MP:0001922	reduced male fertility	reduced ability of male to produce live offspring
MP:0001923	reduced female fertility	reduced ability of female to produce live offspring
MP:0001924	infertility	inability to produce live offspring
MP:0001925	male infertility	inability of male to produce live offspring
MP:0001926	female infertility	inability of female to produce live offspring
MP:0001927	abnormal estrous cycle	failure of progression or aberrant timing of the regular female reproductive cycle of non-primate placental mammals that is under hormonal control and includes a period of heat (mating receptivity), followed by ovulation and complex changes in the reproductive tract, followed by reabsorbtion of the endometrium if pregnancy does not occur
MP:0001928	abnormal ovulation	aberration in the release of an ovum from a rupturing Graafian follicle, normally regulated by a surge in luteinizing hormone
MP:0001929	abnormal gametogenesis	defective formation or differentiation of germ cells
MP:0001930	abnormal meiosis	anomaly in the process of nuclear division that results in gametes with one half the normal number of the original cell
MP:0001931	abnormal oogenesis	atypical formation or failure to form the female germ cells
MP:0001932	abnormal spermiogenesis	anomaly in the process by which a spermatid transforms into a functional spermatozoon
MP:0001933	abnormal litter size	deviation from the normal number of live born pups in a litter
MP:0001934	increased litter size	greater numbers of live born pups in a litter compared to average
MP:0001935	decreased litter size	fewer live born pups in a litter compared to average
MP:0001937	abnormal sexual maturation	a delay or a block in the development of the sexual organs at a given age
MP:0001938	delayed sexual maturation	immaturity of the sexual organs at a given age
MP:0001939	secondary sex reversal	secondary sexual phenotype is not consistent with the chromosomal sex, i.e., internal and/or external genitalia are inconsistent with chromosomal sex
MP:0001940	testis hypoplasia	underdevelopment or reduced size, usually due to a reduced number of cells, in the testicles
MP:0001942	abnormal lung volume	anomaly in the amount of air that the lungs contain at various points of the respiratory cycle
MP:0001943	abnormal respiration	anomaly in the movement of gases into and out of the lung
MP:0001944	abnormal pancreas morphology	any structural anomaly of the organ that secretes pancreatic juice into the duodenum and secretes glucagon and insulin into the bloodstream
MP:0001945	bronchoconstriction	reduction in the caliber of the bronchus or bronchi
MP:0001947	abnormal mucociliary clearance	anomaly in the mechanism that removes mucus and other foreign particles and microorganisms from the lungs by directed ciliary movement and secretory activity of the tracheobronchial submucosal glands
MP:0001948	vesicoureteral reflux	the retrograde flow of urine from the bladder into the ureters and kidneys
MP:0001949	abnormal respiratory dead space	OBSOLETE. anomaly in the section of the respiratory tract that does not exchange oxygen and carbon dioxide with pulmonary capillary blood
MP:0001950	abnormal respiratory sounds	any anomaly in the noises heard over any part of the respiratory tract
MP:0001951	abnormal breathing pattern	irregular or atypical breathing pattern, or absence of breathing
MP:0001952	increased airway responsiveness	more easily provoked into bronchoconstriction in bronchial provocation tests
MP:0001953	respiratory failure	cessation of or failure to commence breathing
MP:0001954	respiratory distress	physical difficulty or inability to breathe; shortness of breath
MP:0001956	hypopnea	breathing that is shallower and/or slower than normal
MP:0001957	apnea	temporary cessation of breathing; sometimes episodic
MP:0001958	emphysema	an abnormal condition of the lung characterized by permanent enlargement of airspaces distal to the terminal bronchioles, accompanied by destruction of their walls and without obvious fibrosis; results in decreased respiratory function including increased air retention and reduced exchange of gases
MP:0001959	sensory system physiology/response abnormalities	OBSOLETE.
MP:0001961	abnormal reflex	anomaly in an involuntary response to a peripheral stimulus
MP:0001963	abnormal hearing physiology	any functional anomaly in the ability to perceive auditory stimuli
MP:0001964	abnormal auditory threshold	OBSOLETE. change in the average point at which one may first detect electrical activity generated by neurons in the ascending auditory system by using computer-averaged responses to short tone bursts at varying frequency
MP:0001965	increased auditory threshold	OBSOLETE. a greater than average point at which one may first detect electrical activity generated by neurons in the ascending auditory system by using computer-averaged responses to short tone bursts at varying frequency
MP:0001966	decreased auditory threshold	OBSOLETE. a lower than average point at which one may first detect electrical activity generated by neurons in the ascending auditory system by using computer-averaged responses to short tone bursts at varying frequency
MP:0001967	deafness	inability to hear; the ability to detect and/or recognize certain frequencies of sound is completely impaired
MP:0001968	abnormal touch/ nociception	change in the ability to sense contact with objects or in the ability to sense pain, most often registered by mechanoreceptors in the skin and mucous membranes
MP:0001970	abnormal pain threshold	increased or decreased average level of perception of pain
MP:0001973	increased thermal nociceptive threshold	a greater than average point at which thermal pain sensation is first detectable
MP:0001974	toe pinch	OBSOLETE.
MP:0001975	tail pinch	OBSOLETE.
MP:0001977	tail flick	OBSOLETE.
MP:0001978	prolonged latency in tail flick test	OBSOLETE.
MP:0001980	abnormal chemically-elicited antinociception	change in the analgesic effect of chemical substances
MP:0001981	increased chemically-elicited antinociception	greater than the normal analgesic effect of chemical substances
MP:0001982	decreased chemically-elicited antinociception	less than the normal analgesic effect of chemical substances
MP:0001983	abnormal olfactory system physiology	any functional anomaly of the system relating to smell
MP:0001984	abnormal olfaction	anomaly in the ability to smell
MP:0001985	abnormal gustatory system physiology	any functional anomaly in the perception of taste
MP:0001986	abnormal taste sensitivity	changes in the ability to perceive a particular flavor or suggestion of something imparting a flavor by the chemoreceptors of the gustatory system
MP:0001987	alcohol preference	predilection to ingest alcohol over other substances
MP:0001988	cocaine preference	predilection to ingest cocaine over other substances
MP:0001989	saccharin versus water	OBSOLETE.
MP:0001990	water versus saccharin	OBSOLETE.
MP:0001993	abnormal blinking	anomaly in the normal reflex of closing the eyes frequently and rapidly
MP:0001994	increased blinking frequency	greater number of occurrences of the normal reflex of closing the eyes frequently and rapidly
MP:0001995	decreased blinking frequency	reduced number of occurrences of the normal reflex of closing the eyes frequently and rapidly
MP:0001997	Increased Pupil Constriction	OBSOLETE.
MP:0001998	Decreased Pupil Constriction	OBSOLETE.
MP:0001999	photosensitivity	alterations in the response to sunlight or UV irradiation, especially sensitivity of the eyes
MP:0002001	blindness	loss of the sense of sight
MP:0002002	abnormal response to visual cliff	OBSOLETE.
MP:0002003	miotic pupils	contraction of the pupils
MP:0002006	tumorigenesis
MP:0002007	increased cellular sensitivity to gamma-irradiation	increased incidence of cell death following exposure to high levels of gamma-irradiation
MP:0002009	preneoplasia	state preceding the pathological process resulting in a neoplasm; does not necessarily imply cancerous development
MP:0002010	hepatic microgranulomas	OBSOLETE.
MP:0002012	increased trichofolliculoma incidence	greater than the expected number of tumors which contain multiple abortive and/or misaligned hair follicles
MP:0002013	increased pilomatricoma incidence	greater than the expected number of neoplasms that arise from hair matrix cells occurring in a specific population in a given time period; pilomatricoma is an encapsulated tumor containing irregularly shaped, lobules of cells separated by fibrovascular connective tissue stroma; two distinct cell populations comprise this tumor, basaloid cells with scant cytoplasm located towards the periphery and…
MP:0002014	increased papilloma incidence	greater than the expected number of benign tumors consisting of villous or arborescent outgrowths of fibrovascular stroma covered by neoplastic epithelial cells occurring in a specific population in a given time period
MP:0002015	epithelioid cysts	abnormal membranous sacs appearing in an epithelium
MP:0002016	ovary cysts	cystic ovary; usually refers to a benign growth
MP:0002018	malignant tumors	higher than normal incidence of locally invasive, destructive and metastatic tumors
MP:0002019	abnormal tumor incidence	deviation from the expected number of abnormal growths in a specific population
MP:0002020	increased tumor incidence	greater than the expected number of neoplasms in a specific population in a given time period, usually of a specific type
MP:0002021	increased incidence of induced tumors	higher than normal frequency of tumor incidence induced by a carcinogen or mutagen
MP:0002022	increased lymphoma incidence	greater than the expected occurrence of a neoplasm of any lymphoid tissue, occurring in a specific population in a given time period
MP:0002023	B cell derived lymphoma	heterogeneous lymphoid tumors generally expressing one or more B-cell antigens or representing malignant transformations of B-lymphocytes
MP:0002024	T cell derived lymphoma	group of heterogeneous lymphoid tumors representing malignant transformations of T-lymphocytes
MP:0002025	B cell/T cell derived lymphoma	OBSOLETE. group of heterogeneous lymphoid tumors representing malignant transformations of both B-lymphocytes and T-lymphocytes
MP:0002026	leukemia	progressive proliferation of abnormal leukocytes in hematopoietic tissues, organs and blood
MP:0002027	lung adenocarcinoma	malignant neoplasm of epithelial cells in the lung, usually with a glandular organization
MP:0002030	increased neurofibrosarcoma incidence	greater than the expected number of a highly aggressive malignant neoplasm arising from the fibrous connective tissue surrounding peripheral nerves, in a specific population in a given time period
MP:0002031	increased adrenal gland tumor incidence	greater than the expected number of neoplams in the adrenal gland occurring in a specific population in a given time period
MP:0002032	sarcoma	connective tissue neoplasm associated with the proliferation of mesodermal cells
MP:0002033	malignant triton tumors	malignant tumor with neurogenic and myogenic differentiation; usually arises in tissues of neural crest origin
MP:0002035	leiomyosarcoma	malignant tumor derived from smooth (nonstriated) muscle
MP:0002036	rhabdomyosarcoma	malignant tumor derived from skeletal (striated) muscle
MP:0002037	increased fibrohistocytoma incidence	greater than the expected number of slowly growing skin nodules derived from cellular fibrous tissue occurring in a specific population in a given time period; these often surround capillaries
MP:0002038	carcinoma	presence of a malignant neoplasm arising from epithelial cells, usually glandular or squamous
MP:0002039	neuroblastoma	malignant neoplasm characterized by immature nerve cells of embryonic type
MP:0002041	increased pituitary adenoma incidence	greater than the expected number of benign neoplasms of the pituitary, occurring in a specific population in a given time period
MP:0002042	hemotologic neoplasia	OBSOLETE.
MP:0002043	colonic hamartoma	tumor-like focal abnormalities of the intestines; rarely neoplastic
MP:0002044	increased colonic adenoma incidence	greater than the expected number of a benign epithelial neoplasm with a glandular organization arising in the colon, occurring in a specific population in a given time period
MP:0002045	increased renal cystadenoma incidence	greater than the expected number of a benign epithelial neoplasm with a glandular organization and a cyst-like appearance arising in the kidney, occurring in a specific population in a given time period
MP:0002047	hepatic hemangioma	neoplastic- like masses in the liver; often undergoes spontaneous regression
MP:0002048	increased lung adenoma incidence	greater than the expected number of a benign epithelial neoplasm with a glandular organization arising in the lung, occurring in a specific population in a given time period
MP:0002049	extremity angiosarcoma	malignant neoplasm of soft tissues; thought to arise from endothelial cells of blood vessels
MP:0002050	pheochromocytoma	a benign neoplasm derived from adrenal medullary cells; usually associated with hypertension
MP:0002051	skin papilloma	a circumscribed, benign epithelial tumor projecting from the surrounding surface
MP:0002052	decreased tumor incidence	less than the expected number of neoplasms in a specific population in a given time period
MP:0002053	decreased incidence of induced tumors	reduced frequency of tumor incidence induced by a carcinogen or mutagen
MP:0002054	disease states	OBSOLETE.
MP:0002055	Diabetes	OBSOLETE. either insipidus or mellitus. Having in common the symptoms of polyuria
MP:0002056	Insulin dependent diabetes	Obsolete. Characterized by polydipsia, polyuria, increased appetite, weight loss, low plasma insulin levels, and episodic ketoacidosis
MP:0002057	Non-insulin dependent diabetes	OBSOLETE. Type II, adult onset. mild form gradual onset, usually in obese individuals. Plasma insulin levels are normal to high , but low in relation to plasma glucose levels. Responsive to dietary regulation or oral hypoglycemic agents, but diabetic complications and degenerative changes can develop
MP:0002058	neonatal lethality	death within the neonatal period after birth (Mus: P0)
MP:0002059	abnormal seminal vesicle morphology	any structural anomaly of one of the two folded, sac shaped, glands that is a diverticulum of the ductus deferens
MP:0002060	abnormal skin morphology	any structural anomaly of the membranous protective covering of the body
MP:0002061	abnormal aggression-related behavior	domineering, assaultive or forceful physical action
MP:0002062	abnormal associative learning	anomaly in the ability to change the frequency or form of a behavior as a result of the influence of the environment
MP:0002063	abnormal learning/memory/conditioning	altered ability to receive, store, process or recall informational stimuli
MP:0002064	seizures	sudden and often acute manifestation of epileptic attack, sometimes convulsive
MP:0002065	abnormal fear/anxiety-related behavior	altered response in tests for fear or anxiety related behaviors
MP:0002066	abnormal motor capabilities/coordination/movement	altered ability to coordinate voluntary movement or repetitive, compulsive movements
MP:0002067	abnormal sensory capabilities/reflexes/nociception	inability or altered ability to respond to a sensory stimulus
MP:0002068	abnormal parental behavior	altered behavior of animals that affects the ability of offspring to survive
MP:0002069	abnormal eating/drinking behavior	altered ability or inability to eat or drink, or unusual choice or avoidance of foods or drink
MP:0002070	abnormal sleep pattern/circadian rhythm	OBSOLETE. deviation from the normal 24 hour biological activity cycle including the wake/sleep cycle
MP:0002071	other abnormal behavior	OBSOLETE. abnormal behaviors not attributable to other categories
MP:0002072	neurological/behavioral: no defect detected	OBSOLETE. no anomaly observed in neurological or behavioral tests
MP:0002073	abnormal hair growth	absence or reduced amount of hair or abnormal onset of hair growth cycle or development, or abnormal hair pattern
MP:0002074	abnormal hair texture	irregular or unusual appearance of the structure of the hair
MP:0002075	abnormal coat/hair pigmentation	irregular or unusual pigmentation of the hair
MP:0002076	abnormal hair follicle structure/orientation	OBSOLETE. any structural anomaly or misalignment of the epidermis from which the hair shaft develops
MP:0002078	abnormal glucose homeostasis	anomaly in the processes involved in the maintenance of an internal equilibrium of glucose in the fluids and tissues
MP:0002079	increased circulating insulin level	greater than normal levels of insulin in blood
MP:0002080	prenatal lethality	death anytime between fertilization and birth (Mus: approximately E18.5)
MP:0002081	perinatal lethality	death anytime within the perinatal period (Mus: E18.5 through postnatal day 1)
MP:0002082	postnatal lethality	premature death anytime between the neonatal period and weaning age (Mus: P1 to approximately 3 weeks of age)
MP:0002083	premature death	death after weaning age, but before the normal life span (Mus: after 3 weeks of age)
MP:0002084	abnormal developmental patterning	abnormal systematic arrangement of the developing body along an axis
MP:0002085	abnormal embryonic tissue morphology	any structural anomaly or development of any embryonic tissue resulting in morphological abnormality
MP:0002086	abnormal extraembryonic tissue morphology	any structural anomaly of the membranes involved with embryonic protection and nutrition
MP:0002087	embryogenesis: no defect detected	OBSOLETE. no anomaly observed in examination of embryonic development
MP:0002088	abnormal embryonic growth/weight/body size	limited or accelerated growth or development apparent during the embryonic period (sensu Mus: up to E14, or the completion of organogenesis)
MP:0002089	abnormal postnatal growth/weight/body size	increased or decreased average body size, weight or growth characteristic abnormalities manifesting after birth
MP:0002090	abnormal vision	inability or decreased ability to see
MP:0002091	eye: no defect detected	OBSOLETE. no anomaly observed in examination of eye tissue
MP:0002092	abnormal eye morphology	any structural anomaly of the spheroid organ and optic nerve that serves to detect light
MP:0002093	abnormal cornea/lens morphology	OBSOLETE. any dysmorphology or complete or partial opacity of the lens or cornea
MP:0002094	coat: no defect detected	OBSOLETE. no anomaly observed in examination of coat
MP:0002095	abnormal skin pigmentation	anomaly in the coloration of the skin due to changes in the amount, shape, or distribution of cells producing pigment
MP:0002096	abnormal skin condition/ morphology	OBSOLETE. any structural anomaly or atypical condition of the skin
MP:0002097	skin: no defect detected	OBSOLETE. no anomaly observed in examination of skin
MP:0002098	abnormal vibrissa morphology	any structural anomaly of the stiff hairs projecting from the face around the nose of most mammals which act as touch receptors
MP:0002099	vibrissae: no defect detected	OBSOLETE. no anomaly observed in examination of whiskers
MP:0002100	abnormal tooth morphology	atypical size, shape or hard tissue structure of the teeth
MP:0002101	teeth: no defect detected	OBSOLETE. no anomaly observed in examination of teeth
MP:0002102	abnormal ear morphology	any structural anomaly of any of the structures involved in the ear or vestibular system
MP:0002103	ears: no defect detected	OBSOLETE. no anomaly observed in examination of auditory tissue or in hearing assessment
MP:0002106	abnormal muscle physiology	any functional anomaly of the muscle, not due to an anatomical defect
MP:0002107	musculature: no defect detected	OBSOLETE. no anomaly observed in examination of muscle tissue or in physiological assessment
MP:0002108	abnormal muscle morphology	any structural anomaly of the contractile tissue that produces movement in animals
MP:0002109	abnormal limb morphology	any structural anomaly of the projecting paired appendages of an animal trunk, used in particular for movement and grasping; usually denotes the arm and/or legs in mammalian species
MP:0002110	abnormal digit morphology	any structural anomaly of the fingers or toes
MP:0002111	abnormal tail morphology	any structural anomaly of the flexible elongated appendage located at the caudal end of the torso in many species; it is usually continuous with the vertebral column
MP:0002112	extremities: no defect detected	OBSOLETE. no anomaly observed in examination of extremities
MP:0002113	abnormal skeleton development	any anomaly in the formation of bone tissue
MP:0002114	abnormal axial skeleton morphology	any structural anomaly of the articulated bones of the cranium and vertebral column
MP:0002115	abnormal limb bone morphology	any structural anomaly of the limb or autopod bones
MP:0002116	abnormal craniofacial bone morphology	any structural anomaly of the cranial or facial bones
MP:0002117	skeletal: no defect detected	OBSOLETE. no anomaly observed in examination of bones and/or skeleton
MP:0002118	abnormal lipid homeostasis	anomaly in the processes involved in the maintenance of an internal equilibrium of lipids in the fluids and tissues
MP:0002119	dipsosis	excessive desire to drink, or to drink unusual fluids
MP:0002121	other metabolic defect	OBSOLETE. altered chemical and physical processes of the body or of a tissue, not due to lipid or glucose chemistry
MP:0002122	metabolism: no defect detected	OBSOLETE. no anomaly observed in examination of metabolic function
MP:0002123	abnormal hematopoiesis	abnormal development of blood cells in the fetal and adult organism; in the fetus cells develop in the aorta, genital ridge and mesonephros region and later in the liver; in adults cells normally develop in the bone marrow and lymphatic tissues
MP:0002126	hematology: no defect detected	OBSOLETE. no anomaly observed in examination of hematological development or function
MP:0002127	abnormal cardiovascular system morphology	any structural anomaly of the heart or vascular tissue
MP:0002128	abnormal blood circulation	failure or atypical movement in the flow of blood from the heart to the vasculature and back to the heart
MP:0002131	heart/cardiovascular system: no defect detected	OBSOLETE. no anomaly observed in examination of heart or vascular tissue or in cardiovascular function
MP:0002132	abnormal respiratory system morphology	any structural anomaly of pulmonary tissues
MP:0002133	abnormal respiratory system physiology	any functional anomaly of the pulmonary system; inability or reduced ability to intake and exchange oxygen and carbon dioxide with the environment
MP:0002134	respiratory system: no defect detected	OBSOLETE. no anomaly observed in examination of lung and other respiratory tissues
MP:0002135	abnormal kidney morphology	any structural anomaly of either of the two excretory organs that filter wastes (especially urea) from the blood and excrete them and water in urine
MP:0002136	abnormal kidney physiology	any functional anomaly and/or activity of either of the two excretory organs that filter wastes (especially urea) from the blood and excrete them and water in urine
MP:0002137	kidney/renal system: no defect detected	OBSOLETE. no anomaly observed in examination of kidney and other renal tissues
MP:0002138	abnormal hepatobiliary system morphology	any structural anomaly of any of the tissues of the liver or biliary system
MP:0002139	abnormal hepatobiliary system physiology	any functional anomaly of the tissues of the liver or biliary system
MP:0002140	liver/hepatic system: no defect detected	OBSOLETE. no anomaly observed in examination of liver or other hepatic tissues
MP:0002143	digestive system: no defect detected	OBSOLETE. no anomaly obsesrved in the function of or in any region of the digestive system
MP:0002144	abnormal B cell differentiation	atypical production of or inability to produce mature B cells, and/or accumulation of B cell precursors
MP:0002145	abnormal T cell differentiation	atypical production of or inability to produce mature T cells, and/or accumulation of T cell precursors
MP:0002146	immune system: other dysmorphology	OBSOLETE. abnormal development of lymphocytes or lymphatic tissue (other than B or T lymphocytes) resulting in morphological abnormality
MP:0002147	immune system: immunodeficiency	OBSOLETE. defective immune response; can be primary due to defect in immune system or secondary due to disease
MP:0002148	abnormal hypersensitivity reaction	immune response that results in tissue injury
MP:0002149	immune system: other functional anomaly	OBSOLETE. altered immune response not due to anatomical defect, immunodeficiency or hypersensitivity
MP:0002150	immune system: no defect detected	OBSOLETE. no anomaly observed in examination of immune system tissues or function
MP:0002151	abnormal neural tube morphology/development	any structural anomaly of or development of the embryonic neural tube
MP:0002152	abnormal brain morphology	any structural anomaly of the brain, one of the two components of the central nervous system and the center of thought and emotion; controls coordination, bodily activities and the interpretation of information from the senses (sight, hearing, smell, etc.)
MP:0002156	central nervous system: no defect detected	OBSOLETE. no anomaly observed in examination of central nervous system tissues or function
MP:0002159	peripheral nervous system: no defect detected	OBSOLETE. no anomaly observed in examination of peripheral nervous system tissues or function
MP:0002160	abnormal reproductive system morphology	structural or developmental anomaly of any of the tissues involved in the reproductive system
MP:0002161	abnormal fertility/fecundity	anomaly in the reproductive capability of an organism or population to produce live offspring
MP:0002162	reproductive system: no defect detected	OBSOLETE. no anomaly observed in examination of reproductive system tissues or function
MP:0002163	abnormal gland morphology	any structural anomaly of an organ that functions as a secretory or excretory organ
MP:0002164	abnormal gland physiology	any functional anomaly of an organ that functions as a secretory or excretory organ
MP:0002165	glands: no defect detected	OBSOLETE. no anomaly observed in examination of endocrine system tissues or function
MP:0002166	altered tumor susceptibility	greater than or less than the average number of tumors, usually a specific type, arising in a given organism when compared to controls
MP:0002167	unaffected tumor susceptibility/resistance	OBSOLETE. average number of tumors in an organism compared to controls, usually referring to a specific tumor type
MP:0002168	other aberrant phenotype	anomaly or dysmorphology not attributable to any other category
MP:0002169	no abnormal phenotype detected	normal, viable and fertile appearance and behavior; reported phenotype is indistinguishable from controls
MP:0002174	abnormal gastrulation movements	failure of embryonic cells to migrate, or migrate to the appropriate target during the development and invagination of the primary germ layers
MP:0002175	decreased brain weight	lower than average weight of the brain
MP:0002176	increased brain weight	greater than average weight of the brain
MP:0002177	abnormal outer ear morphology	any structural anomaly of any components of the auricles or external acoustic meatus
MP:0002180	obsolete	OBSOLETE.
MP:0002181	abnormal brain cell morphology	OBSOLETE. any structural anomaly of any or all brain cell types
MP:0002182	abnormal astrocyte morphology	any structural anomaly of one of the large neuroglia cells of nervous tissue
MP:0002183	gliosis	increased growth pattern of neuroglia in a damaged area of the brain or spinal cord
MP:0002184	abnormal innervation	the malformation, misprojection, abnormal fasicluation or abnormal refinement of the connection, of nerve fibers to a target
MP:0002185	ectopia	congenital positional anomaly or displacement of any part of the body or organ
MP:0002187	abnormal fibula morphology	any structural anomaly of the lateral and smaller bone of the lower limb
MP:0002188	small heart	reduced size of the heart relative to average
MP:0002189	abnormal myocardial trabeculae morphology	any structural anomaly of the supporting bundles of muscular fibers lining the walls of the heart
MP:0002190	disorganized myocardium	derangement of the pattern cardiac muscle layers
MP:0002191	abnormal artery morphology	any structural anomaly of the blood vessels that carry blood away from the heart
MP:0002192	hydrops fetalis	an abnormal accumulation of serous fluid in fetal tissues
MP:0002193	minimal clonic seizures	seizures involving rhythmic face and forelimb clonus including arm movement, and it may include rearing and falling and ventral flexion of the neck; a seizure is scored as minimal when it satisfies the minimal criteria up to or including ventral flexion, but does not include maximal tonic hindlimb extension
MP:0002194	maximal tonic hindlimb extension seizures	seizures induced by electrical stimulation of the brainstem; manifesting as a tonic-clonic flexion/extension sequence, starting in tonic extension of the forelimbs and terminating in a full tonic hindlimb extension, which is defined when the angle of the hindlimbs to the torso exceeds 90 degrees (although it is usually 180 degrees)
MP:0002195	psychomotor seizures	low frequency, tetanic stimulation used to evoke partial limbic seizures, with currents ranging from 8 mA to 20 mA, depending on the strain and gender; manifesting as rhythmic face movements and extensive forelimb clonus (e.g. shadow-boxing forelimb movements), dorsal flexion of the neck, rearing and falling, and/or transient wobbliness/ataxia; seizure lasts only 10-15 seconds and when antiepilep…
MP:0002196	absent corpus callosum	absence of the commissural plate interconnecting the cortical hemispheres of the brain
MP:0002199	abnormal brain commissure morphology	any structural anomaly of any of the nerve fiber tracts that span the longitudinal fissure between the cerebral and/or cerebellar hemispheres of the brain
MP:0002200	abnormal brain ventricle/choroid plexus morphology	any structural anomaly of the brain ventricles or their associated choroid plexuses
MP:0002201	abnormal neurotransmitter receptor physiology	OBSOLETE. aberrant function of cell surface receptors that bind signaling molecules released by neurons and convert these signals into intracellular changes influencing the behavior of cells
MP:0002204	abnormal neurotransmitter level	anomaly in the amount of endogenous signaling molecules into a synaptic cleft; neurotransmitters are released on excitation from the axon terminal of a presynaptic neuron of the central or peripheral nervous system and travel across the synaptic cleft to either excite or inhibit the target cell
MP:0002205	neurotransmitter imbalance	OBSOLETE.
MP:0002206	abnormal CNS synaptic transmission	defect in the communication from a neuron to a target across a synapse in the central nervous system
MP:0002207	abnormal long term potentiation	alterations in a persistent robust synaptic response induced by synchronous stimulation of pre- and postsynaptic cells
MP:0002208	abnormal germ cell morphology	any structural anomaly of the germ cell, that is, any of the reproductive (generative) cells of a multicellular organism, whether they are undifferentiated or fully differentiated
MP:0002209	decreased germ cell number	reduced numbers of any of the reproductive (generative) cells of a multicellular organism, whether they are undifferentiated or fully differentiated
MP:0002210	abnormal sex determination	anomaly of primary or secondary sexual development or characteristics
MP:0002211	abnormal primary sex determination	aberrant gonadal development resulting in either abnormal or absent gonads or the development of gonads inconsistent with the chromosomal sex
MP:0002212	abnormal secondary sex determination	gonadal development may or may not be normal, and the phenotype of the animal outside the gonad does not match chromosomal sex or is ambiguous
MP:0002213	true hermaphroditism	having both ovarian and testicular tissue present
MP:0002214	streak gonad	impairment of genital ridge development; aplasia of gonadal tissue which is sometimes replaced with functionless tissue
MP:0002215	testicular feminization	OBSOLETE. an XY animal displaying female sex characteristics, usually due to an X-linked mutation
MP:0002216	abnormal seminiferous tubule morphology	any structural anomaly of the tubules in the testes where spermatogenesis occurs
MP:0002217	small lymph nodes	lymph nodes of decreased size
MP:0002218	increased lymph node number	greater than the normal number of lymph nodes
MP:0002219	decreased lymph node number	fewer than the normal number of lymph nodes
MP:0002220	large lymphoid organs	increased size of lymphatic tissues
MP:0002221	abnormal lymph organ size	change in the normal size of lymphatic tissues
MP:0002222	abnormal lymph organ cellularity	OBSOLETE. change in the normal number of cells within a lymph organ
MP:0002223	lymphoid hypoplasia	underdevelopment or reduced size, usually due to a reduced cell number, in lymphatic tissue
MP:0002224	abnormal spleen size	deviation from the normal spleen size
MP:0002225	abnormal spleen cellularity	OBSOLETE. anomaly in the cellular makeup of the spleen
MP:0002227	abnormal spleen capsule morphology	any structural anomaly of the connective tissue that surrounds the spleen
MP:0002228	abnormal spleen trabecular vein morphology	any structural anomaly of one of the veins that feed the splenic vein
MP:0002229	neurodegeneration	a retrogressive impairment of function or destruction of neural tissue
MP:0002230	abnormal primitive streak formation	anomaly in the establishment of the midline ridge of embryonic epiblast that later develops into mesoderm and endoderm
MP:0002231	abnormal primitive streak morphology	anomaly in the midline ridge of the embryonic epiblast that later develops into mesoderm and endoderm
MP:0002232	sensory capabilities	OBSOLETE.
MP:0002233	abnormal nose morphology	any structural anomaly of the organ that is specialized for smell and is part of the respiratory system
MP:0002234	abnormal pharynx morphology	any structural anomaly in the passage between the mouth and the posterior nares and the larynx and esophagus
MP:0002235	abnormal external nares morphology	any structural anomaly of the anterior opening to the nasal cavity
MP:0002236	abnormal internal nares morphology	any structural anomaly of the portion of the opening of the nasal cavity into the nasal pharynx
MP:0002237	abnormal nasal cavity morphology	any structural anomaly of the portion of the respiratory tract that extends from the nares to the pharynx; the nasal cavity is lined with ciliated mucosa
MP:0002238	abnormal nasal mucosa morphology	any structural anomaly of the mucous membrane that lines the nasal cavity
MP:0002239	abnormal nasal septum morphology	any structural anomaly of the structure that separates the two nasal cavities
MP:0002240	abnormal paranasal sinus morphology	any structural anomaly of the paired air-filled cavities surrounded by the bones of the face that are lined by mucous membranes and are continuous with the nasal cavity
MP:0002241	abnormal laryngeal mucosa goblet cell morphology	any structural anomaly of the epithelial cells lining the larynx, which produce mucins
MP:0002242	abnormal olfactory mucosa morphology	any structural anomaly of the portion of the nasal mucosa that contains the olfactory sensory endings
MP:0002243	abnormal vomeronasal organ morphology	any structural anomaly of the specialized portion of the nasal septum that is composed of chemosensitive cells that respond to pheromones and lies anteriorly in the nasal cavity
MP:0002244	abnormal turbinate morphology	any structural anomaly of the small curved bones that extends horizontally along the lateral wall of the nasal passage
MP:0002245	abnormal ethmoid sinus morphology	any structural anomaly of the evaginations of the mucous membrane of the nasal cavity into the ethmoidal bony labyrinth, forming multiple small paranasal sinuses
MP:0002246	abnormal frontal sinus morphology	any structural anomaly of the paired evaginations of the mucous membrane of the nasal cavity into the lower part of the squama of the frontal bones
MP:0002247	abnormal maxillary sinus morphology	any structural anomaly of the paired evaginations of the mucous membrane of the nasal cavity into the air space located within the maxilla
MP:0002248	abnormal sphenoid sinus morphology	any structural anomaly of the paired evaginations of the mucous membrane of the nasal cavity into the air space located within the sphenoid bone, and which communicates with the upper posterior nasal cavity or sphenoethmoidal recess
MP:0002249	abnormal larynx morphology	any structural anomaly of the organ of voice production located between the pharynx and the trachea
MP:0002250	abnormal hypopharynx morphology	any structural anomaly in the portion of the pharynx that lies below the upper edge of the epiglottis and opens into the larynx and the esophagus
MP:0002251	abnormal nasopharynx morphology	any structural anomaly of the section of the pharynx that lies above the soft palate
MP:0002252	abnormal oropharynx morphology	any structural anomaly of the portion of the pharynx that lies between the soft palate and the upper edge of the epiglottis
MP:0002253	abnormal pharyngeal muscle morphology	any structural anomaly of any of the muscles of the pharynx, the inferior, middle and superior constrictors, salpingopharyngeus, and stylopharyngeus
MP:0002254	reproductive system inflammation	local accumulation of fluid, plasma proteins, and leukocytes in any of the reproductive organs
MP:0002255	abnormal glottis morphology	any structural anomaly of the vocal apparatus of the larynx, which includes the vocal cords and the opening between them
MP:0002256	abnormal laryngeal cartilage morphology	any structural anomaly of the cartilaginous structures that support the larynx
MP:0002257	abnormal arytenoid cartilage morphology	any structural anomaly of the paired triangular cartilages located postlaterally at the level of the thyroid cartilage
MP:0002258	abnormal cricoid cartilage morphology	any structural anomaly of the most inferior of the laryngeal cartilages
MP:0002260	abnormal thyroid cartilage morphology	any structural anomaly of the largest of the laryngeal cartilages
MP:0002261	abnormal laryngeal mucosa morphology	any structural anomaly of the mucous lining of the larynx, which is composed of squamous epithelium in the upper larynx and ciliated columnar epithelium in the lower larynx
MP:0002262	abnormal nasal mucosa goblet cell morphology	any structural anomaly of the cells lining the nasal epithelium that produce and secrete mucins
MP:0002263	abnormal laryngeal muscle morphology	any structural anomaly of the muscles associated with the larynx
MP:0002264	abnormal bronchus morphology	any structural anomaly of the upper conducting airways of the lung; these airways arise from the terminus of the trachea
MP:0002265	abnormal left major bronchus morphology	any structural anomaly of the conducting airway leading to the left lobe of the lungs
MP:0002266	abnormal right major bronchus morphology	any structural anomaly of the conducting airway leading to the right lobe of the lungs
MP:0002267	abnormal bronchiole morphology	any structural anomaly of the conducting airway of the lungs found terminal to the bronchi; these structures contain neither cartilage nor mucous-secreting glands; the epithelium of the bronchioles becomes thinner with each branching
MP:0002268	abnormal terminal bronchiole morphology	any structural anomaly of the last conducting structure of non-respiratory bronchioles; after this point, the airways have alveoli in their walls
MP:0002269	muscular atrophy	acquired diminution of muscle tissue associated with wasting as from death and reabsorbtion of cells, diminished cellular proliferation, decreased cellular volume, pressure, ischemia, malnutrition, reduced function or malfunction, or hormonal changes; occurs with age, immobilization, weightlessness, malnutrition or denervation
MP:0002270	abnormal pulmonary alveolus morphology	any structural anomaly of the small sac-like dilations of the distal airspace of the lung; they are present along the walls of the alveolar sacs, alveolar ducts and terminal bronchioles; gas exchange of oxygen and carbon dioxide between alveolar air and blood in the pulmonary capillaries takes place across the cell walls
MP:0002271	abnormal pulmonary alveolar duct morphology	any structural anomaly of the respiratory conducting tubes distal to the respiratory bronchiole that lead to the alveolar sacs and the alveoli
MP:0002272	abnormal nervous system electrophysiology	any functional anomaly of the nervous system as it relates to conduction of electrical impulses
MP:0002273	abnormal pulmonary alveolus epithelial cell morphology	any structural anomaly of the cells lining the alveoli
MP:0002274	abnormal type I pneumocyte morphology	any structural anomaly of the flattened, branched squamous cells that covers more than 98 percent of the alveolar surface, and have thin (50-100 nm) cytoplasmic extensions to form the air-blood barrier essential for normal gas exchange
MP:0002275	abnormal type II pneumocyte morphology	any structural anomaly of the granular and roughly cuboidal cells typically found at the alveolar-septal junction that modulate the fluid surrounding the alveolar epithelium by secreting and recycling surfactants, and also contribute to tissue repair and can differentiate after injury into a type I pneumocyte; type II cells cover a much smaller surface area than type I cells (less than 5 percent)…
MP:0002276	abnormal lung interstitium morphology	any structural anomaly of the connective tissue located between the respiratory (airway and alveolar) epithelium, the capillary endothelium and pleural mesothelium; it contains basement membrane composed of collagen, elastin, proteoglycans, and fibronectin; it functions in the mechanical behavior of the lung, and forms a barrier to regulate the flow of plasma constituents from the capillaries to …
MP:0002277	abnormal respiratory mucosa morphology	any structural anomaly of the mucous membrane lining the respiratory tract
MP:0002278	abnormal respiratory muscle morphology	OBSOLETE. structural anomaly of any of the muscles involved in breathing
MP:0002279	abnormal diaphragm morphology	any structural anomaly of the thin musculomebranous barrier that separates the abdominal and thoracic cavities; these muscles often used for breathing control
MP:0002280	abnormal intercostal muscle morphology	any structural anomaly of the respiratory muscles that arise from the lower border of one rib and insert into the upper border of the adjoining rib
MP:0002281	abnormal respiratory mucosa goblet cell morphology	any structural anomaly of the cells of the respiratory epithelial lining that produce and secrete mucins
MP:0002282	abnormal trachea morphology	any structural anomaly of the tube descending from the larynx and branching into the right and left main bronchi
MP:0002283	hyaline cartilage abnormalities	OBSOLETE.
MP:0002284	abnormal tracheal smooth muscle morphology	any structural anomaly of the smooth muscle lining the trachea
MP:0002285	abnormal tracheal ciliated epithelium morphology	any structural anomaly of the epithelial lining of the trachea which contains numerous ciliated cells
MP:0002286	cryptorchism	failure of one or both of the testes to descend into the scrotum around the time of birth
MP:0002287	reproductive system: fertility/fecundity characteristics	OBSOLETE.
MP:0002288	litter size	OBSOLETE.
MP:0002291	fecundity characteristics	OBSOLETE.
MP:0002292	abnormal gestational length	anomaly in the usual duration of time between when a fertilized egg implants in the wall of the uterus and the birth of offspring
MP:0002293	long gestation period	increase in the average duration of a pregnancy
MP:0002294	short gestation period	decrease in the average duration of a pregnancy
MP:0002295	abnormal pulmonary circulation	any anomaly in the circulation of blood through the lungs
MP:0002296	aspiration	inspiration into the airways of fluid or any foreign material
MP:0002297	abnormal forced expiratory flow rates	anomaly in the rates of airflow during forced vital capacity determination
MP:0002298	abnormal maximal expiratory flow rate	OBSOLETE.
MP:0002299	abnormal maximal expiratory flow-volume curve	OBSOLETE.
MP:0002300	abnormal maximal midexpiratory flow rate	OBSOLETE.
MP:0002301	abnormal peak expiratory flow rate	OBSOLETE.
MP:0002302	abnormal forced expiratory volume	OBSOLETE. anomaly in the maximum amount of air that can be expelled in a given number of seconds during a forced vital capacity determination
MP:0002303	abnormal maximal voluntary ventilation	OBSOLETE. anomaly in the maximum amount of air that can be breathed in and blown out over a specified interval
MP:0002304	abnormal total lung capacity	anomaly in the volume of air contained in the lungs at the end of maximal inspiration
MP:0002305	abnormal closing volume	OBSOLETE.
MP:0002306	abnormal functional residual capacity	anomaly in the volume of air remaining in the lungs at the end of a normal expiration
MP:0002307	abnormal expiratory reserve volume	OBSOLETE. anomaly in the amount of the extra volume of air that can be expired with maximum effort beyond the level reached at the end of a normal expiration
MP:0002308	abnormal residual volume	anomaly in the volume of air remaining in the lungs at the end of maximal expiration
MP:0002309	abnormal vital capacity	anomaly in the amount of air that is exhaled by a maximal expiration following a maximal inspiration
MP:0002310	decreased susceptibility to hepatic steatosis	less likely than normal to develop hepatic steatosis
MP:0002311	abnormal inspiratory capacity	anomaly in the maximal volume of air that can be inspired after the end of a normal expiration
MP:0002312	abnormal inspiratory reserve volume	anomaly in the extra volume of air that can be inspired with maximal effort after reaching the end of a normal inspiration
MP:0002313	abnormal tidal volume	anomaly in the volume of air inspired or expired during each normal respiratory cycle
MP:0002314	abnormal respiratory mechanics	anomaly in the action of the lungs, diaphragm, ribs and chest wall during respiration
MP:0002315	abnormal respiratory signs/symptoms	OBSOLETE. manifestations of diseases of the respiratory tract
MP:0002316	anoxia	absence or almost complete absence of oxygen from inspired gases, in blood or tissues
MP:0002318	hypercapnia	elevated concentration of CO2 in the blood, alveoli or other tissues resulting in the increased pressure of this component of body gases
MP:0002319	hyperoxia	elevated concentration of O2 in the blood, alveoli or other tissues resulting in the increased pressure of this component of body gases
MP:0002320	hyperventilation	a state in which there is a increased amount of air entering the pulmonary alveoli (increased alveolar ventilation), which causes an decrease in arterial carbon dioxide level
MP:0002321	hypoventilation	a state in which there is a reduced amount of air entering the pulmonary alveoli (decreased alveolar ventilation), which causes an increase in arterial carbon dioxide level
MP:0002322	abnormal respiratory transport	anomaly in the process of gas exchange
MP:0002323	decreased susceptibility to hyperlipidemia	less likely than normal to develop abnormally high levels of circulating lipids
MP:0002324	abnormal alveolocapillary membrane morphology	any structural anomaly of the membrane between the capillary blood and alveolar air, comprised of the alveolar epithelium and the capillary epithelium and their adherent basement membranes and epithelial cell cytoplasm
MP:0002325	abnormal pulmonary diffusing capacity	anomaly in the amount of gas taken up by pulmonary capillary blood per minute per unit of average oxygen pressure gradient between alveolar gas and pulmonary capillary blood
MP:0002326	abnormal ventilation-perfusion ratio	anomaly in the ratio of alveolar ventilation to simultaneous capillary blood flow in the lung
MP:0002327	abnormal respiratory function	anomaly in any measure of the processes involved in respiration
MP:0002328	abnormal airway resistance	anomaly in the opposition to flow of air caused by the forces of friction, measured as the ratio of driving pressure to the rate of air flow
MP:0002329	abnormal blood gas level	anomaly in the amount of oxygen and carbon dioxide in the blood
MP:0002330	abnormal bronchial provocation	anomaly in the results of measures of responsiveness to allergens, pharmacological solutions, or control solutions
MP:0002332	abnormal exercise endurance	improved or impaired performance during controlled physical activity
MP:0002333	abnormal lung compliance	anomaly in the ability of the lung to distend in response to pressure without disruption, usually expressed as the unit volume of change in the lung per unit of pressure
MP:0002334	abnormal airway responsiveness	anomalous response in bronchial provocation tests
MP:0002335	decreased airway responsiveness	less easily provoked into bronchoconstriction during bronchial provocation testing
MP:0002336	abnormal pulmonary gas exchange	anomaly in the exchange of oxygen and carbon dioxide between the alveolar air and pulmonary capillary blood
MP:0002337	abnormal whole-body plethysmography	anomaly in the measurements gathered in a chamber that encloses the body and in which changes in volume are recorded
MP:0002338	abnormal pulmonary ventilation	anomaly of the respiratory minute volume, or the total volume of gas per minute inspired or expired expressed in liters per minute; refers to the exchange of air between the total respiratory space and the environment
MP:0002339	abnormal lymph node morphology	any structural anomaly of the oval or bean shaped bodies located along the lymphatic system that consist of densely packed lymphocytes, lymph fluid and connective tissue, and is the site where acquired immune responses are launched
MP:0002340	abnormal axillary lymph node morphology	any structural anomaly of the lymph nodes located around the axillary vein that receive lymphatic drainage from the upper or forelimb, scapular region and pectoral region
MP:0002341	abnormal lymph node capsule	OBSOLETE. anomaly in the connective tissue that surrounds a lymph node
MP:0002342	abnormal lymph node trabecula morphology	any structural anomaly of the membranous processes on the internal surface of the lymph node capsule, consisting of connective tissue and muscle fibers
MP:0002343	abnormal lymph node cortex morphology	any structural anomaly in the outer area of the lymph node that has B and T cell domains
MP:0002344	abnormal lymph node B cell domain morphology	any structural anomaly of the part of the lymph node cortex in which B lymphocytes home to primary follicles to survey follicular dendritic cells (FDCs); antigen stimulated B cells proliferate and differentiate within the follicles forming distinctive germinal centers
MP:0002345	abnormal lymph node primary follicle morphology	any structural anomaly of an unstimulated network of follicular dendritic cells and small resting B cells in the lymph node cortex
MP:0002346	abnormal lymph node secondary follicle morphology	any structural anomaly of a lymph node primary follicle that has undergone antigenic challenge and is characterized by a ring of concentrically packed B lymphocytes surrounding a germinal center, which contains proliferating B cells, and a mantle area that contains nondividing B cells and some helper T cells with macrophages and follicular dendritic cells interspersed
MP:0002347	abnormal lymph node T cell domain morphology	any structural anomaly of the paracortex and interfollicular cortex of the lymph node in which T lymphocytes home to survey dendritic cells; T lymphocytes proliferate in the paracortex and enlarge it but do not produce structures analogous to germinal centers
MP:0002348	abnormal lymph node medulla morphology	any structural anomaly in the area of the lymph node through which lymph leaves the node; it contains macrophages and antibody-secreting plasma cells
MP:0002349	abnormal afferent lymphatic vessel morphology	any structural anomaly in the lymphatic tubes entering the lymph node
MP:0002350	abnormal efferent lymphatic vessel morphology	any structural anomaly in the lymphatic tube exiting the lymph node
MP:0002351	abnormal cervical lymph node morphology	any structural anomaly of the lymph nodes found near the neck and shoulders
MP:0002352	abnormal popliteal lymph node morphology	any structural anomaly of the lymph nodes which drain the legs
MP:0002353	abnormal inguinal lymph node morphology	any structural anomaly of the lymph nodes located in the groin area
MP:0002354	abnormal spleen trabecular artery morphology	any structural anomaly of one of the branches of the splenic artery
MP:0002355	abnormal spleen venous sinus	OBSOLETE.
MP:0002356	abnormal spleen red pulp morphology	any structural anomaly of the parenchymatous tissue network of the spleen that consists of loose plates or cords (sinuses) infiltrated with red blood cells where most of the blood filtration occurs and degenerate erythrocytes are removed from the circulation
MP:0002357	abnormal spleen white pulp morphology	any structural anomaly of the parenchymatous tissue of the spleen that surrounds splenic blood vessels, consists of compact masses of lymphatic cells and is where foreign material removed from the blood is used to initiate an immune reaction that results in the production of antibodies
MP:0002358	abnormal spleen periarteriolar lymphoid sheath morphology	any structural anomaly of the area of the spleen in which T cells surround the central arteriole
MP:0002359	abnormal spleen germinal center morphology	any structural anomaly of the area of the spleen secondary B follicle where rapid B-cell proliferation, somatic hypermutation, and selection for antigen binding occurs
MP:0002360	abnormal spleen B cell corona morphology	any structural anomaly of the area of the spleen secondary B follicle that surrounds the germinal center and harbors the small recirculating B lymphocytes
MP:0002361	abnormal spleen central arteriole morphology	any structural anomaly of the blood vessel surrounded by the periarteriolar lymphoid sheath that connects the trabecular artery to the trabecular vein
MP:0002362	abnormal spleen marginal zone morphology	any structural anomaly of the zone between the red and white pulp of the spleen containing numerous macrophages and lymphocytes, and a rich plexus of sinusoids supplied by white pulp arterioles carrying blood-borne antigens
MP:0002363	abnormal spleen marginal sinus morphology	any structural anomaly of the border region surrounding the spleen B cell follicles and the periarteriolar lymphoid sheath (PALS) that separates it from the marginal zone that mediates lymphocyte entry into the white pulp from the blood
MP:0002364	abnormal thymus size	deviation from the normal size of the thymus
MP:0002365	abnormal thymus cellularity	OBSOLETE. anomaly in the cellular makeup of the thymus
MP:0002367	abnormal thymus lobule morphology	any structural anomaly of the basic structural unit of the thymus
MP:0002368	abnormal thymus capsule morphology	any structural anomaly of the fibrous connective tissue surrounding the thymus
MP:0002369	abnormal thymus subcapsular epithelium morphology	any structural anomaly of the epithelial cells lining the capsule and trabeculae of the thymus
MP:0002370	abnormal thymus trabecula morphology	any structural anomaly of the thymic connective tissue which extends into the parenchyma
MP:0002371	abnormal thymus cortex morphology	any structural anomaly of the outer part of a thymus lobule that surrounds the medulla and is composed of closely packed lymphocytes
MP:0002373	abnormal macrophages in the thymus	OBSOLETE.
MP:0002374	abnormal thymus epithelial cells	OBSOLETE.
MP:0002375	abnormal thymus medulla morphology	any structural anomaly of the inner area of thymus lobules
MP:0002376	abnormal dendritic cell physiology	any functional anomaly of the immunocompetent cells of the lymphoid and hemopoietic systems and skin, which function to process antigens and present them to T cells, thus stimulating cellular immunity
MP:0002377	abnormal mucosa-associated lymphoid tissue morphology	any structural anomaly of the regional immune system associated with the mucosa
MP:0002378	abnormal gut-associated lymphoid tissue morphology	any structural anomaly of the regional immune system located in the gut
MP:0002379	abnormal oropharyngeal lymphoid tissue morphology	any structural anomaly of the circular lymphoid tissue formed by the lingual, pharyngeal, and facial tonsils
MP:0002380	abnormal palatine tonsil morphology	any structural anomaly of either of the two small almond-shaped masses of lymph tissue found on either side of the oropharynx
MP:0002381	abnormal tonsil capsule	OBSOLETE.
MP:0002382	abnormal lymphatic nodules with germinal centers	OBSOLETE.
MP:0002383	abnormal tonsil crypts	OBSOLETE.
MP:0002384	abnormal nasopharyngeal tonsil morphology	any structural anomaly of the lymph tissue in the roof and posterior wall of the nasopharynx
MP:0002385	abnormal lingual tonsillar tissue morphology	any structural anomaly of the lymph tissue on the floor of the oropharyngeal passage, near the root of the tongue
MP:0002386	abnormal tubal tonsil morphology	any structural anomaly of the lymph tissue associated with the pharyngeal opening of the auditory tube
MP:0002387	abnormal prevalence of Peyer's patches	OBSOLETE. deviation from the normal distribution and/or number of Peyer's patches
MP:0002388	abnormal Peyer's patch epithelium morphology	any structural anomaly of the specialized epithelium of the Peyer's patch
MP:0002389	abnormal Peyer's patch follicle morphology	any structural anomaly of the area of the Peyer's patch normally occupied by B cells
MP:0002390	abnormal Peyer's patch dome	OBSOLETE.
MP:0002391	abnormal Peyer's patch germinal center morphology	any structural anomaly of the area of the Peyer's patch where B cells proliferate and differentiate into plasma cells
MP:0002392	abnormal Peyer's patch T cell area morphology	any structural anomaly of the Peyer's patch area normally occupied by T lymphocytes
MP:0002393	abnormal bronchus-associated lymphoid tissue morphology	any structural anomaly of the regional immune system located near the bronchus
MP:0002394	absent thymocyte subset	OBSOLETE. lack of a particular group of T cells
MP:0002395	hemolymphoid system abnormalities	OBSOLETE. anomalies of the blood and blood-forming tissues or of the immune system and immune cell forming tissues
MP:0002396	abnormal hematopoietic system morphology/development	any structural or developmental anomaly of the blood cells or the organs associated with the development and formation of blood cells
MP:0002397	abnormal bone marrow morphology	any structural anomaly of the soft tissue that fills the cavities of bones
MP:0002398	abnormal bone marrow cell morphology/development	any structural anomaly of the cells found in the bone marrow
MP:0002399	abnormal pluripotent precursor cell morphology/development	any structural anomaly of the cells that give rise to most types of cells necessary for fetal development
MP:0002400	abnormal multipotent stem cell morphology	any structural anomaly of the specialized cells that are committed to giving rise to cells with particular functions
MP:0002401	abnormal lymphopoiesis	atypical formation of lymphocytes and plasma cells from lymphoid stem cells which develop from the pluripotent hematopoietic stem cells in the bone marrow; lymphoid stem cells differentiate into T-lymphocytes; B-lymphocytes; plasma cells; or NK-cells (natural killer cells), depending on the organ or tissues to which they migrate
MP:0002403	abnormal pre-B cell morphology	any structural anomaly of the cells in the B lymphocyte lineage that have undergone VDJ rearrangement of the immunoglobulin heavy chain and are in the process of V-J rearrangement of the light chain: these cells express mu heavy chain on the cell surface
MP:0002404	increased intestinal adenoma incidence	greater than the expected number of a benign epithelial neoplasm with a glandular organization arising in the small and/or large intestine, occurring in a specific population in a given time period
MP:0002405	respiratory system inflammation	local accumulation of fluid, plasma proteins, and leukocytes in the respiratory system
MP:0002406	increased susceptibility to infection	greater likelihood that an organism will develop ill effects from a pathogenic invasion or from components of or toxins produced by pathogens
MP:0002407	abnormal double-negative T cell morphology	any structural anomaly of the subset of T cells found in the thymus that express neither CD4 nor CD8
MP:0002408	abnormal double-positive T cell morphology	any anomaly of the subset of T cells found in the thymus that express both CD4 and CD8
MP:0002409	decreased susceptibility to infection	reduced likelihood that an organism will develop ill effects from a pathogenic invasion or from components of or toxins produced by pathogens
MP:0002410	decreased susceptibility to viral infection	reduced likelihood that an organism will develop ill effects from a viral infection or from components of or toxins produced by a virus
MP:0002411	decreased susceptibility to bacterial infection	reduced likelihood that an organism will develop ill effects from a bacterial infection or from components of or toxins produced by bacteria
MP:0002412	increased susceptibility to bacterial infection	greater likelihood that an organism will develop ill effects from a bacterial infection or from components of or toxins produced by bacteria
MP:0002413	abnormal megakaryocyte progenitor cell morphology	any structural anomaly of the progenitor cells of the thrombocytic (platelet) line of cells
MP:0002414	abnormal myeloblast morphology/development	any structural anomaly of the cells found in the bone marrow that give rise to the granulocyte line of blood cells
MP:0002415	abnormal neutrophil differentiation	atypical production of or inability to produce the granular leukocytes that have a three- to five-lobed nucleus and a cytoplasm that contains inconspicuous granules stainable by neutral dyes
MP:0002416	abnormal proerythroblast morphology	any structural anomaly of the immature, nucleated erythrocyte precursors that give rise to reticulocytes and are derived from erythroid progenitor cells
MP:0002417	abnormal megakaryocyte morphology	any structural anomaly of a giant cell 50 to 100 micron in diameter, with a greatly lobulated nucleus, found in the bone marrow; mature blood platelets are released from its cytoplasm
MP:0002418	increased susceptibility to viral infection	greater likelihood that an organism will develop ill effects from a viral infection or from components of or toxins produced by a virus
MP:0002419	abnormal innate immunity	anomaly in the function of the early phase of the response to infection; normally, it is present at all times, does not increase with exposure to specific pathogens, and does not discriminate between pathogens
MP:0002420	abnormal adaptive immunity	anomaly in the function of the response of antigen-specific lymphocytes to antigen, including the development of immunological memory
MP:0002421	abnormal cell-mediated immunity	abnormal function of any adaptive immune response in which T cells play a main role
MP:0002422	abnormal basophil morphology	any structural anomaly of the granular leukocytes that are characterized by pale-staining, lobate nucleus and cytoplasm and contain dark-staining granules of varying size and are stained by basic dyes
MP:0002423	abnormal mast cell physiology	any functional anomaly of the granulated cells found in most tissues and which contain large amounts of histamine and heparin in granules
MP:0002424	abnormal reticulocyte morphology	any structural anomaly of immature erythrocytes characterized by a meshlike pattern of threads and particles at the former site of the nucleus
MP:0002425	altered susceptibility to autoimmune disorder	a change in the likelihood that an organism will develop disease characterized by production of antibodies that react with host tissues or immune effector cells that are autoreactive to endogenous peptides
MP:0002426	blood abnormalities	OBSOLETE. structural anomalies in the cells, fluids, or proteins found in the blood
MP:0002427	disproportionate dwarf	abnormally undersized with disproportionate body parts; usually with more significant shortening of the limbs in proportion to the trunk size
MP:0002428	abnormal semicircular canal morphology	any structural anomaly of the organ of balance composed of three long bony tubes of the labyrinth
MP:0002429	abnormal blood cell morphology/development	any structural anomaly of any of the cells found in the blood or hematopoietic organ
MP:0002432	abnormal CD4-positive T cell morphology	any structural anomaly of the subset of T lymphocytes that carry the CD4 marker, recognize intravesicular peptides bound to MHC class-II molecules, and turn on antibody production
MP:0002433	abnormal T-helper 1 cell morphology	any structural anomaly of the type of T-helper cell whose cytokine production favors cellular immune responses and delayed type hypersensitivity
MP:0002434	abnormal T-helper 2 cell morphology	any structural anomaly of the type of T-helper cell whose cytokine production promotes defense against extracellular parasites and humoral immune responses typical of allergy
MP:0002435	abnormal effector T cell morphology	any structural anomaly of the set of T lymphocytes that are able to respond immediately upon contact with cells bearing the appropriate peptide:MHC complex for the cell
MP:0002436	abnormal CD8-positive, alpha-beta cytotoxic T cell morphology	any structural anomaly of a CD8-positive, alpha-beta T cell capable of killing target cells in an antigen specific manner
MP:0002439	abnormal plasma cell morphology	any structural anomaly of a terminally differentiated, post-mitotic, short-lived cell of the B cell lineage devoted to producing large amounts of immunoglobulin
MP:0002440	abnormal memory B cell morphology	any structural anomaly of a distinctly differentiated long-lived B cell that is readily activated upon reencounter of its antigenic determinant; memory B cells differentiate from antigen-activated B cells which have been selected for expression of higher affinity immunoglobulin
MP:0002441	abnormal granulocyte morphology	any structural anomaly of leukocytes that have abundant granules in the cytoplasm, including basophils, neutrophils, and eosinophils
MP:0002442	abnormal leukocyte physiology	any functional anomaly of any of the white blood cells (basophils, eosinophils, neutrophils, lymphocytes, or monocytes)
MP:0002443	abnormal eosinophil differentiation	atypical production of or inability to produce the granular leukocytes having a two-lobed nucleus and cytoplasm containing coarse, round granules that are uniform in size and stainable by eosin
MP:0002444	abnormal T cell physiology	any functional anomaly of lymphocytes that are responsible for cell-mediated immunity and immune system regulation
MP:0002445	abnormal mononuclear cell differentiation	atypical production of or inability to produce a leukocyte with a single non-segmented nucleus in the mature form
MP:0002446	abnormal macrophage morphology	any structural anomaly of the large mononuclear phagocytes which differentiate from monocytes, are typically resident in a particular tissue, and capable of phagocytosing a variety of extracellular particulate material, including immune complexes, microorganisms, and dead cells
MP:0002447	abnormal erythrocyte morphology	any structural anomaly of a mature red blood cell, an ennucleate biconcave disk about 7 micrometers in diameter that contains hemoglobin confined within a lipid membrane; it is the major cellular element of the circulating blood and transports oxygen as its principal function
MP:0002450	abnormal lymph organ development	anomaly in the process of morphological maturation of the organs of the lymph system
MP:0002451	abnormal macrophage physiology	any functional anomaly of the large mononuclear phagocytes which differentiate from monocytes, are typically resident in a particular tissue, and capable of phagocytosing a variety of extracellular particulate material, including immune complexes, microorganisms, and dead cells
MP:0002452	abnormal antigen presenting cell physiology	any functional anomaly of a cell capable of processing and presenting lipid and protein antigens to T cells in order to initiate an immune response
MP:0002453	abnormal B lymphocyte antigen presentation	anomaly in the ability of B lymphocyte to process and/or present antigen
MP:0002454	abnormal macrophage antigen presentation	anomaly in the ability of macrophage phagocytic cells to process and present antigen to T lymphocytes
MP:0002455	abnormal dendritic cell antigen presentation	anomaly in the ability of dendritic cells to process and present antigen to T lymphocytes
MP:0002456	abnormal Langerhans cell antigen presentation	anomaly in the ability of phagocytic cells of the epidermis to display antigen for recognition by T lymphocytes
MP:0002458	abnormal B cell number	deviation from the normal count of cells that are formed in the bone marrow, migrate to the peripheral lymphatic system, and mature into plasma cells or memory cells; these cells are involved in humoral immunity
MP:0002459	abnormal B cell physiology	any functional anomaly of lymphocytes that expresses membrane-bound antibody, and differentiate into antibody-secreting plasma cells and memory cells upon interaction with antigen; B cells are the primary lymphocyte responsible for humoral immunity, and are most effective against extracellular pathogens
MP:0002460	decreased immunoglobulin level	less than normal immunoglobulin level
MP:0002461	increased immunoglobulin level	greater than normal immunoglobulin level
MP:0002462	abnormal granulocyte physiology	any functional anomaly of neutrophils, eosinophils, or basophils
MP:0002463	abnormal neutrophil physiology	abnormal function of the immature or mature forms of a granular leukocyte that in its mature form has a nucleus with three to five lobes connected by slender threads of chromatin, and cytoplasm containing fine inconspicuous granules and stainable by neutral dyes
MP:0002464	abnormal basophil physiology	any functional anomaly of the leukocyte that contains granules that stain with basic dyes
MP:0002465	abnormal eosinophil physiology	any functional anomaly of the immature or mature forms of a granular leukocyte with a nucleus that usually has two lobes connected by one or more slender threads of chromatin, and cytoplasm containing coarse, round granules that are uniform in size and which can be stained by the dye eosin and is involved in clearance of parasitic infections and in allergic reactions
MP:0002467	impaired neutrophil phagocytosis	reduced ability of neutrophils to internalize particulate matter
MP:0002468	abnormal complement physiology	OBSOLETE. abnormal function of the set of plasma proteins that act together to attack extracellular pathogens
MP:0002469	abnormal C1 physiology	OBSOLETE. abnormal function of the complement protein, C1
MP:0002470	abnormal C2 physiology	OBSOLETE. abnormal function of the complement protein, C2
MP:0002471	abnormal complement pathway	impaired ability of the complement proteins to act sequentially to directly kill microbes, dispose of immune complexes, and regulate other immune processes
MP:0002472	impaired complement alternative pathway	abnormal function of the plasma protein cascade triggered by direct contact with pathogen surfaces
MP:0002473	impaired complement classical pathway	abnormal function of the plasma protein cascade triggered by antigen:antibody complexes
MP:0002474	abnormal C3 physiology	OBSOLETE. abnormal function of the complement protein, C3
MP:0002475	abnormal C4 physiology	OBSOLETE. abnormal function of the complement protein, C4
MP:0002476	abnormal C5 physiology	OBSOLETE. abnormal function of the complement protein, C5
MP:0002477	abnormal C6 physiology	OBSOLETE. abnormal function of the complement protein, C6
MP:0002478	abnormal C7 physiology	OBSOLETE. abnormal function of the complement protein, C7
MP:0002479	abnormal C8 physiology	OBSOLETE. abnormal function of the complement protein, C8
[truncated: 7,057 more rows]
