# Supplementary material for: A Novel Drug-Mouse Phenotypic Similarity Method Detects Molecular Determinants of Drug Effects
Source: PLoS Comput Biol. 2016 Sep 27;12(9):e1005111. doi: 10.1371/journal.pcbi.1005111 (PMC5038975; doi:10.1371/journal.pcbi.1005111)
Supplement: S4 File — Those MPO terms linked to genes with a corresponding specific MedDRA term are annotated. The MPO terms without a match to a specific MedDRA term were translated, when possible, utilizing the mapped super-classes of these MPO terms. The mouse gene, the human orthologue and the annotated MPO term is given. In addition, we provide the MPO term of the super-class if the mapping was done utilizing the super-class of a term (column 'mapped super-class MPO'). Moreover, the most_specific_MedDRA_code to which the mapping was conducted and its level within the MedDRA hierarchy is presented (HG = 'High Level Group Term', HL = 'High Level Term', LLT/P = ‘Lowest Level Term/Preferred Term’ where LLT/PT represent the most specific level, followed by HL and then by HG). (TXT) [file pcbi.1005111.s007.txt]

mouse gene	human gene	MP term	mapped super-class MP	most_specific_MedDRA_code	MedDRA Level
ENSMUSG00000024778	ENSG00000026103	MP:0001863		10047116	HG
ENSMUSG00000010054	ENSG00000114383	MP:0001863		10047116	HG
ENSMUSG00000030790	ENSG00000148926	MP:0001863		10047116	HG
ENSMUSG00000020774	ENSG00000108381	MP:0002654		10036760	HT
ENSMUSG00000021318	ENSG00000106571	MP:0002654		10036760	HT
ENSMUSG00000030849	ENSG00000066468	MP:0000124		10044048	HT
ENSMUSG00000015839	ENSG00000116044	MP:0002654		10036760	HT
ENSMUSG00000014599	ENSG00000184371	MP:0000124		10044048	HT
ENSMUSG00000001750	ENSG00000110719	MP:0000124		10044048	HT
ENSMUSG00000027985	ENSG00000138795	MP:0000124		10044048	HT
ENSMUSG00000027312	ENSG00000088812	MP:0002654		10036760	HT
ENSMUSG00000003227	ENSG00000135960	MP:0000124		10044048	HT
ENSMUSG00000031132	ENSG00000102245	MP:0002654		10036760	HT
ENSMUSG00000029167	ENSG00000109819	MP:0002654		10036760	HT
ENSMUSG00000001497	ENSG00000198807	MP:0000124		10044048	HT
ENSMUSG00000022517	ENSG00000102858	MP:0002654		10036760	HT
ENSMUSG00000021250	ENSG00000170345	MP:0000124		10044048	HT
ENSMUSG00000010936	ENSG00000103043	MP:0002654		10036760	HT
ENSMUSG00000006818	ENSG00000112096	MP:0002654		10036760	HT
ENSMUSG00000021764	ENSG00000164258	MP:0002654		10036760	HT
ENSMUSG00000022510	ENSG00000073282	MP:0000124		10044048	HT
ENSMUSG00000038417	ENSG00000112367	MP:0002654		10036760	HT
ENSMUSG00000076609	ENSG00000211592	MP:0000694	MP:0002396	10010356	LLT/PT
ENSMUSG00000076609	ENSG00000211592	MP:0000694	MP:0002396	10012559	LLT/PT
ENSMUSG00000076609	ENSG00000211592	MP:0000694	MP:0002396	10060919	LLT/PT
ENSMUSG00000075707	ENSG00000258865	MP:0005478		10043816	LLT/PT
ENSMUSG00000075707	ENSG00000258865	MP:0001732		10053759	LLT/PT
ENSMUSG00000027833	ENSG00000258518	MP:0003228	MP:0002925	10010356	LLT/PT
ENSMUSG00000027833	ENSG00000258518	MP:0003228	MP:0002925	10012559	LLT/PT
ENSMUSG00000027833	ENSG00000258518	MP:0003228	MP:0002925	10060919	LLT/PT
ENSMUSG00000027833	ENSG00000258518	MP:0005333		10006093	LLT/PT
ENSMUSG00000027833	ENSG00000258518	MP:0005333		10019301	LLT/PT
ENSMUSG00000027833	ENSG00000258518	MP:0001636		10003119	LLT/PT
ENSMUSG00000027833	ENSG00000258518	MP:0001636		10019304	LLT/PT
ENSMUSG00000027833	ENSG00000258518	MP:0009890		10009269	LLT/PT
ENSMUSG00000027833	ENSG00000258518	MP:0009655		10010356	LLT/PT
ENSMUSG00000027833	ENSG00000258518	MP:0009655		10012559	LLT/PT
ENSMUSG00000027833	ENSG00000258518	MP:0009655		10060919	LLT/PT
ENSMUSG00000064351	ENSG00000198804	MP:0001262		10047895	LLT/PT
ENSMUSG00000064351	ENSG00000198804	MP:0005608		10022611	LLT/PT
ENSMUSG00000064351	ENSG00000198804	MP:0004566		10007636	LLT/PT
ENSMUSG00000064351	ENSG00000198804	MP:0000751		10028300	LLT/PT
ENSMUSG00000064351	ENSG00000198804	MP:0000751		10028641	LLT/PT
ENSMUSG00000064351	ENSG00000198804	MP:0001785		10030095	LLT/PT
ENSMUSG00000064351	ENSG00000198804	MP:0001732		10053759	LLT/PT
ENSMUSG00000064351	ENSG00000198804	MP:0005330		10007636	LLT/PT
ENSMUSG00000064356	ENSG00000228253	MP:0001363	MP:0002065	10061422	LLT/PT
ENSMUSG00000064368	ENSG00000198695	MP:0003031		10000486	LLT/PT
ENSMUSG00000076614	ENSG00000211892	MP:0008495	MP:0001805	10005595	LLT/PT
ENSMUSG00000076614	ENSG00000211893	MP:0008495	MP:0001805	10005595	LLT/PT
ENSMUSG00000076614	ENSG00000211896	MP:0008495	MP:0001805	10005595	LLT/PT
ENSMUSG00000076614	ENSG00000211897	MP:0008495	MP:0001805	10005595	LLT/PT
ENSMUSG00000076617	ENSG00000211899	MP:0005616	MP:0002534	10053613	LLT/PT
ENSMUSG00000076617	ENSG00000211899	MP:0005027		10021866	LLT/PT
ENSMUSG00000076617	ENSG00000211899	MP:0002418		10021866	LLT/PT
ENSMUSG00000076617	ENSG00000211899	MP:0002494		10005601	LLT/PT
ENSMUSG00000076617	ENSG00000211899	MP:0000691		10041660	LLT/PT
ENSMUSG00000076617	ENSG00000211899	MP:0002023		10003899	LLT/PT
ENSMUSG00000076617	ENSG00000211899	MP:0001805		10005595	LLT/PT
ENSMUSG00000076617	ENSG00000211899	MP:0001806		10005600	LLT/PT
ENSMUSG00000020713	ENSG00000213218	MP:0002659		10051944	LLT/PT
ENSMUSG00000067261	ENSG00000187140	MP:0008533	MP:0001672	10010356	LLT/PT
ENSMUSG00000067261	ENSG00000187140	MP:0008533	MP:0001672	10012559	LLT/PT
ENSMUSG00000067261	ENSG00000187140	MP:0008533	MP:0001672	10060919	LLT/PT
ENSMUSG00000067261	ENSG00000187140	MP:0000350		10020718	LLT/PT
ENSMUSG00000020713	ENSG00000136487	MP:0002659		10051944	LLT/PT
ENSMUSG00000035305	ENSG00000185483	MP:0001575		10011703	LLT/PT
ENSMUSG00000035305	ENSG00000185483	MP:0001954		10038687	LLT/PT
ENSMUSG00000020713	ENSG00000136488	MP:0002659		10051944	LLT/PT
ENSMUSG00000015721	ENSG00000171487	MP:0001926		10021928	LLT/PT
ENSMUSG00000028530	ENSG00000162434	MP:0002401	MP:0002414	10010356	LLT/PT
ENSMUSG00000028530	ENSG00000162434	MP:0002401	MP:0002414	10012559	LLT/PT
ENSMUSG00000028530	ENSG00000162434	MP:0002401	MP:0002414	10060919	LLT/PT
ENSMUSG00000028530	ENSG00000162434	MP:0001262		10047895	LLT/PT
ENSMUSG00000028530	ENSG00000162434	MP:0001436		10061422	LLT/PT
ENSMUSG00000034660	ENSG00000197487	MP:0003910	MP:0001431	10061422	LLT/PT
ENSMUSG00000028528	ENSG00000116675	MP:0001262		10047895	LLT/PT
ENSMUSG00000020713	ENSG00000204414	MP:0002659		10051944	LLT/PT
ENSMUSG00000002265	ENSG00000198300	MP:0009326	MP:0004924	10061422	LLT/PT
ENSMUSG00000002265	ENSG00000198300	MP:0001262		10047895	LLT/PT
ENSMUSG00000020713	ENSG00000259384	MP:0002659		10051944	LLT/PT
ENSMUSG00000057722	ENSG00000116678	MP:0002063	MP:0004924	10061422	LLT/PT
ENSMUSG00000057722	ENSG00000116678	MP:0008869		10002659	LLT/PT
ENSMUSG00000057722	ENSG00000116678	MP:0001861		10035664	LLT/PT
ENSMUSG00000057722	ENSG00000116678	MP:0001861		10035742	LLT/PT
ENSMUSG00000057722	ENSG00000116678	MP:0000599		10019842	LLT/PT
ENSMUSG00000057722	ENSG00000116678	MP:0001260		10047899	LLT/PT
ENSMUSG00000057722	ENSG00000116678	MP:0001263		10047895	LLT/PT
ENSMUSG00000057722	ENSG00000116678	MP:0001262		10047895	LLT/PT
ENSMUSG00000057722	ENSG00000116678	MP:0005293		10018429	LLT/PT
ENSMUSG00000057722	ENSG00000116678	MP:0000642		10025197	LLT/PT
ENSMUSG00000057722	ENSG00000116678	MP:0005333		10006093	LLT/PT
ENSMUSG00000057722	ENSG00000116678	MP:0005333		10019301	LLT/PT
ENSMUSG00000057722	ENSG00000116678	MP:0005331		10022489	LLT/PT
ENSMUSG00000057722	ENSG00000116678	MP:0005331		10022490	LLT/PT
ENSMUSG00000057722	ENSG00000116678	MP:0005534		10005910	LLT/PT
ENSMUSG00000057722	ENSG00000116678	MP:0005534		10021113	LLT/PT
ENSMUSG00000057722	ENSG00000116678	MP:0004120		10028600	LLT/PT
ENSMUSG00000057722	ENSG00000116678	MP:0001402		10011953	LLT/PT
ENSMUSG00000057722	ENSG00000116678	MP:0001402		10021021	LLT/PT
ENSMUSG00000057722	ENSG00000116678	MP:0003393		10007595	LLT/PT
ENSMUSG00000057722	ENSG00000116678	MP:0004924		10061422	LLT/PT
ENSMUSG00000057722	ENSG00000116678	MP:0005027		10021866	LLT/PT
ENSMUSG00000057722	ENSG00000116678	MP:0000189		10005395	LLT/PT
ENSMUSG00000057722	ENSG00000116678	MP:0000189		10020947	LLT/PT
ENSMUSG00000057722	ENSG00000116678	MP:0000188		10005554	LLT/PT
ENSMUSG00000057722	ENSG00000116678	MP:0002805		10061422	LLT/PT
ENSMUSG00000057722	ENSG00000116678	MP:0000182		10020060	LLT/PT
ENSMUSG00000057722	ENSG00000116678	MP:0000182		10024910	LLT/PT
ENSMUSG00000057722	ENSG00000116678	MP:0002069		10061422	LLT/PT
ENSMUSG00000057722	ENSG00000116678	MP:0005130		10005533	LLT/PT
ENSMUSG00000057722	ENSG00000116678	MP:0002306		10017504	LLT/PT
ENSMUSG00000057722	ENSG00000116678	MP:0005557		10005483	LLT/PT
ENSMUSG00000057722	ENSG00000116678	MP:0001261		10029883	LLT/PT
ENSMUSG00000057722	ENSG00000116678	MP:0010379		10038678	LLT/PT
ENSMUSG00000057722	ENSG00000116678	MP:0010379		10061922	LLT/PT
ENSMUSG00000057722	ENSG00000116678	MP:0005257		10060951	LLT/PT
ENSMUSG00000057722	ENSG00000116678	MP:0001762		10036142	LLT/PT
ENSMUSG00000057722	ENSG00000116678	MP:0001762		10059896	LLT/PT
ENSMUSG00000057722	ENSG00000116678	MP:0000691		10041660	LLT/PT
ENSMUSG00000057722	ENSG00000116678	MP:0001426		10036067	LLT/PT
ENSMUSG00000057722	ENSG00000116678	MP:0005540		10005287	LLT/PT
ENSMUSG00000057722	ENSG00000116678	MP:0005264		10061989	LLT/PT
ENSMUSG00000057722	ENSG00000116678	MP:0005491		10052031	LLT/PT
ENSMUSG00000057722	ENSG00000116678	MP:0002871		10001580	LLT/PT
ENSMUSG00000057722	ENSG00000116678	MP:0001433		10020710	LLT/PT
ENSMUSG00000057722	ENSG00000116678	MP:0006353		10018888	LLT/PT
ENSMUSG00000057722	ENSG00000116678	MP:0002113		10010356	LLT/PT
ENSMUSG00000057722	ENSG00000116678	MP:0002113		10012559	LLT/PT
ENSMUSG00000057722	ENSG00000116678	MP:0002113		10060919	LLT/PT
ENSMUSG00000057722	ENSG00000116678	MP:0002628		10019708	LLT/PT
ENSMUSG00000057722	ENSG00000116678	MP:0002625		10007572	LLT/PT
ENSMUSG00000057722	ENSG00000116678	MP:0008821		10005861	LLT/PT
ENSMUSG00000057722	ENSG00000116678	MP:0002843		10005734	LLT/PT
ENSMUSG00000057722	ENSG00000116678	MP:0002843		10021097	LLT/PT
ENSMUSG00000057722	ENSG00000116678	MP:0001559		10020635	LLT/PT
ENSMUSG00000057722	ENSG00000116678	MP:0009113		10049082	LLT/PT
ENSMUSG00000057722	ENSG00000116678	MP:0001548		10062060	LLT/PT
ENSMUSG00000057722	ENSG00000116678	MP:0000259		10010356	LLT/PT
ENSMUSG00000057722	ENSG00000116678	MP:0000259		10012559	LLT/PT
ENSMUSG00000057722	ENSG00000116678	MP:0000259		10060919	LLT/PT
ENSMUSG00000057722	ENSG00000116678	MP:0006264		10005758	LLT/PT
ENSMUSG00000057722	ENSG00000116678	MP:0001925		10021929	LLT/PT
ENSMUSG00000057722	ENSG00000116678	MP:0001926		10021928	LLT/PT
ENSMUSG00000057722	ENSG00000116678	MP:0004875		10026985	LLT/PT
ENSMUSG00000057722	ENSG00000116678	MP:0001924		10021926	LLT/PT
ENSMUSG00000040592	ENSG00000007312	MP:0008233	MP:0002414	10010356	LLT/PT
ENSMUSG00000040592	ENSG00000007312	MP:0008233	MP:0002414	10012559	LLT/PT
ENSMUSG00000040592	ENSG00000007312	MP:0008233	MP:0002414	10060919	LLT/PT
ENSMUSG00000040592	ENSG00000007312	MP:0001805		10005595	LLT/PT
ENSMUSG00000040592	ENSG00000007312	MP:0002494		10005601	LLT/PT
ENSMUSG00000001027	ENSG00000007314	MP:0002841		10028293	LLT/PT
ENSMUSG00000001027	ENSG00000007314	MP:0003157		10021118	LLT/PT
ENSMUSG00000001027	ENSG00000007314	MP:0003157		10058909	LLT/PT
ENSMUSG00000001027	ENSG00000007314	MP:0001262		10047895	LLT/PT
ENSMUSG00000001027	ENSG00000007314	MP:0000751		10028300	LLT/PT
ENSMUSG00000001027	ENSG00000007314	MP:0000751		10028641	LLT/PT
ENSMUSG00000001027	ENSG00000007314	MP:0000747		10028372	LLT/PT
ENSMUSG00000001027	ENSG00000007314	MP:0009417		10028289	LLT/PT
ENSMUSG00000001027	ENSG00000007314	MP:0003646		10049565	LLT/PT
ENSMUSG00000001027	ENSG00000007314	MP:0004037		10021118	LLT/PT
ENSMUSG00000001027	ENSG00000007314	MP:0004037		10058909	LLT/PT
ENSMUSG00000070837	ENSG00000105146	MP:0009230	MP:0001156	10041493	LLT/PT
ENSMUSG00000001029	ENSG00000108622	MP:0001952	MP:0002327	10038647	LLT/PT
ENSMUSG00000001029	ENSG00000108622	MP:0001952	MP:0002327	10038683	LLT/PT
ENSMUSG00000020715	ENSG00000178607	MP:0003717		10033546	LLT/PT
ENSMUSG00000020715	ENSG00000178607	MP:0003984		10053759	LLT/PT
ENSMUSG00000020719	ENSG00000108654	MP:0000259		10010356	LLT/PT
ENSMUSG00000020719	ENSG00000108654	MP:0000259		10012559	LLT/PT
ENSMUSG00000020719	ENSG00000108654	MP:0000259		10060919	LLT/PT
ENSMUSG00000018363	ENSG00000108854	MP:0001891	MP:0000913	10010356	LLT/PT
ENSMUSG00000018363	ENSG00000108854	MP:0001891	MP:0000913	10012559	LLT/PT
ENSMUSG00000018363	ENSG00000108854	MP:0001891	MP:0000913	10060919	LLT/PT
ENSMUSG00000020525	ENSG00000170836	MP:0000693	MP:0000691	10041660	LLT/PT
ENSMUSG00000020525	ENSG00000170836	MP:0000691		10041660	LLT/PT
ENSMUSG00000020525	ENSG00000170836	MP:0002418		10021866	LLT/PT
ENSMUSG00000020525	ENSG00000170836	MP:0001212		10040882	LLT/PT
ENSMUSG00000020525	ENSG00000170836	MP:0002687		10003883	LLT/PT
ENSMUSG00000020525	ENSG00000170836	MP:0001925		10021929	LLT/PT
ENSMUSG00000028565	ENSG00000162599	MP:0000857	MP:0000854	10010356	LLT/PT
ENSMUSG00000028565	ENSG00000162599	MP:0000857	MP:0000854	10012559	LLT/PT
ENSMUSG00000028565	ENSG00000162599	MP:0000857	MP:0000854	10060919	LLT/PT
ENSMUSG00000028565	ENSG00000162599	MP:0004017		10023416	LLT/PT
ENSMUSG00000028565	ENSG00000162599	MP:0002196		10010411	LLT/PT
ENSMUSG00000028565	ENSG00000162599	MP:0000519		10020524	LLT/PT
ENSMUSG00000028565	ENSG00000162599	MP:0000827		10013012	LLT/PT
ENSMUSG00000028565	ENSG00000162599	MP:0000825		10013012	LLT/PT
ENSMUSG00000028565	ENSG00000162599	MP:0003675		10038423	LLT/PT
ENSMUSG00000028565	ENSG00000162599	MP:0000745		10044565	LLT/PT
ENSMUSG00000028565	ENSG00000162599	MP:0000520		10063530	LLT/PT
ENSMUSG00000028565	ENSG00000162599	MP:0001925		10021929	LLT/PT
ENSMUSG00000020611	ENSG00000120063	MP:0001719	MP:0000259	10010356	LLT/PT
ENSMUSG00000020611	ENSG00000120063	MP:0001719	MP:0000259	10012559	LLT/PT
ENSMUSG00000020611	ENSG00000120063	MP:0001719	MP:0000259	10060919	LLT/PT
ENSMUSG00000020611	ENSG00000120063	MP:0003717		10033546	LLT/PT
ENSMUSG00000020611	ENSG00000120063	MP:0003984		10053759	LLT/PT
ENSMUSG00000020611	ENSG00000120063	MP:0001914		10015867	LLT/PT
ENSMUSG00000020611	ENSG00000120063	MP:0001914		10018876	LLT/PT
ENSMUSG00000020611	ENSG00000120063	MP:0001914		10055798	LLT/PT
ENSMUSG00000018377	ENSG00000136451	MP:0001634	MP:0001914	10015867	LLT/PT
ENSMUSG00000018377	ENSG00000136451	MP:0001634	MP:0001914	10018876	LLT/PT
ENSMUSG00000018377	ENSG00000136451	MP:0001634	MP:0001914	10055798	LLT/PT
ENSMUSG00000018377	ENSG00000136451	MP:0001914		10015867	LLT/PT
ENSMUSG00000018377	ENSG00000136451	MP:0001914		10018876	LLT/PT
ENSMUSG00000018377	ENSG00000136451	MP:0001914		10055798	LLT/PT
ENSMUSG00000052234	ENSG00000121053	MP:0005061	MP:0002414	10010356	LLT/PT
ENSMUSG00000052234	ENSG00000121053	MP:0005061	MP:0002414	10012559	LLT/PT
ENSMUSG00000052234	ENSG00000121053	MP:0005061	MP:0002414	10060919	LLT/PT
ENSMUSG00000034121	ENSG00000011143	MP:0009743	MP:0000562	10036063	LLT/PT
ENSMUSG00000034121	ENSG00000011143	MP:0001293		10002640	LLT/PT
ENSMUSG00000034121	ENSG00000011143	MP:0003068		10048469	LLT/PT
ENSMUSG00000034121	ENSG00000011143	MP:0001297		10027548	LLT/PT
ENSMUSG00000034121	ENSG00000011143	MP:0004133		10067265	LLT/PT
ENSMUSG00000034121	ENSG00000011143	MP:0000644		10012592	LLT/PT
ENSMUSG00000034121	ENSG00000011143	MP:0000460		10027541	LLT/PT
ENSMUSG00000034121	ENSG00000011143	MP:0004017		10023416	LLT/PT
ENSMUSG00000034121	ENSG00000011143	MP:0001178		10037407	LLT/PT
ENSMUSG00000034121	ENSG00000011143	MP:0004158		10067407	LLT/PT
ENSMUSG00000034121	ENSG00000011143	MP:0002929		10010356	LLT/PT
ENSMUSG00000034121	ENSG00000011143	MP:0002929		10012559	LLT/PT
ENSMUSG00000034121	ENSG00000011143	MP:0002929		10060919	LLT/PT
ENSMUSG00000034121	ENSG00000011143	MP:0005170		10009259	LLT/PT
ENSMUSG00000034121	ENSG00000011143	MP:0003327		10019646	LLT/PT
ENSMUSG00000034121	ENSG00000011143	MP:0005312		10034474	LLT/PT
ENSMUSG00000034121	ENSG00000011143	MP:0003342		10068059	LLT/PT
ENSMUSG00000034121	ENSG00000011143	MP:0002151		10010356	LLT/PT
ENSMUSG00000034121	ENSG00000011143	MP:0002151		10012559	LLT/PT
ENSMUSG00000034121	ENSG00000011143	MP:0002151		10060919	LLT/PT
ENSMUSG00000034121	ENSG00000011143	MP:0006198		10014853	LLT/PT
ENSMUSG00000034121	ENSG00000011143	MP:0000914		10010411	LLT/PT
ENSMUSG00000034121	ENSG00000011143	MP:0003675		10038423	LLT/PT
ENSMUSG00000034121	ENSG00000011143	MP:0004110		10044443	LLT/PT
ENSMUSG00000034121	ENSG00000011143	MP:0000562		10036063	LLT/PT
ENSMUSG00000034121	ENSG00000011143	MP:0008528		10010428	LLT/PT
ENSMUSG00000034121	ENSG00000011143	MP:0003942		10010356	LLT/PT
ENSMUSG00000034121	ENSG00000011143	MP:0003942		10012559	LLT/PT
ENSMUSG00000034121	ENSG00000011143	MP:0003942		10060919	LLT/PT
ENSMUSG00000034121	ENSG00000011143	MP:0000111		10009269	LLT/PT
ENSMUSG00000034121	ENSG00000011143	MP:0000522		10038423	LLT/PT
ENSMUSG00000034121	ENSG00000011143	MP:0003582		10010356	LLT/PT
ENSMUSG00000034121	ENSG00000011143	MP:0003582		10012559	LLT/PT
ENSMUSG00000034121	ENSG00000011143	MP:0003582		10060919	LLT/PT
ENSMUSG00000034121	ENSG00000011143	MP:0008272		10005954	LLT/PT
ENSMUSG00000000093	ENSG00000121068	MP:0000562		10036063	LLT/PT
ENSMUSG00000000093	ENSG00000121068	MP:0002925		10010356	LLT/PT
ENSMUSG00000000093	ENSG00000121068	MP:0002925		10012559	LLT/PT
ENSMUSG00000000093	ENSG00000121068	MP:0002925		10060919	LLT/PT
ENSMUSG00000000093	ENSG00000121068	MP:0002192		10020529	LLT/PT
ENSMUSG00000000093	ENSG00000121068	MP:0009890		10009269	LLT/PT
ENSMUSG00000000142	ENSG00000168646	MP:0006301	MP:0001672	10010356	LLT/PT
ENSMUSG00000000142	ENSG00000168646	MP:0006301	MP:0001672	10012559	LLT/PT
ENSMUSG00000000142	ENSG00000168646	MP:0006301	MP:0001672	10060919	LLT/PT
ENSMUSG00000000142	ENSG00000168646	MP:0006281		10010356	LLT/PT
ENSMUSG00000000142	ENSG00000168646	MP:0006281		10012559	LLT/PT
ENSMUSG00000000142	ENSG00000168646	MP:0006281		10060919	LLT/PT
ENSMUSG00000000142	ENSG00000168646	MP:0002113		10010356	LLT/PT
ENSMUSG00000000142	ENSG00000168646	MP:0002113		10012559	LLT/PT
ENSMUSG00000000142	ENSG00000168646	MP:0002113		10060919	LLT/PT
ENSMUSG00000000142	ENSG00000168646	MP:0000914		10010411	LLT/PT
ENSMUSG00000009350	ENSG00000005381	MP:0005044		10040047	LLT/PT
ENSMUSG00000009350	ENSG00000005381	MP:0005399		10021866	LLT/PT
ENSMUSG00000030428	ENSG00000167614	MP:0001730	MP:0001672	10010356	LLT/PT
ENSMUSG00000030428	ENSG00000167614	MP:0001730	MP:0001672	10012559	LLT/PT
ENSMUSG00000030428	ENSG00000167614	MP:0001730	MP:0001672	10060919	LLT/PT
ENSMUSG00000000094	ENSG00000121075	MP:0003230	MP:0003410	10010356	LLT/PT
ENSMUSG00000000094	ENSG00000121075	MP:0003230	MP:0003410	10012559	LLT/PT
ENSMUSG00000000094	ENSG00000121075	MP:0003230	MP:0003410	10060919	LLT/PT
ENSMUSG00000000094	ENSG00000121075	MP:0004558		10012559	LLT/PT
ENSMUSG00000000094	ENSG00000121075	MP:0006279		10010356	LLT/PT
ENSMUSG00000000094	ENSG00000121075	MP:0006279		10012559	LLT/PT
ENSMUSG00000000094	ENSG00000121075	MP:0006279		10060919	LLT/PT
ENSMUSG00000000094	ENSG00000121075	MP:0001914		10015867	LLT/PT
ENSMUSG00000000094	ENSG00000121075	MP:0001914		10018876	LLT/PT
ENSMUSG00000000094	ENSG00000121075	MP:0001914		10055798	LLT/PT
ENSMUSG00000034926	ENSG00000116133	MP:0001262		10047895	LLT/PT
ENSMUSG00000034926	ENSG00000116133	MP:0003205		10043298	LLT/PT
ENSMUSG00000034926	ENSG00000116133	MP:0001732		10053759	LLT/PT
ENSMUSG00000034926	ENSG00000116133	MP:0001926		10021928	LLT/PT
ENSMUSG00000034926	ENSG00000116133	MP:0001925		10021929	LLT/PT
ENSMUSG00000050965	ENSG00000154229	MP:0004185		10005554	LLT/PT
ENSMUSG00000050965	ENSG00000154229	MP:0002051		10040907	LLT/PT
ENSMUSG00000050965	ENSG00000154229	MP:0004130		10005554	LLT/PT
ENSMUSG00000025418	ENSG00000162399	MP:0004119		10021015	LLT/PT
ENSMUSG00000025418	ENSG00000162399	MP:0004119		10021017	LLT/PT
ENSMUSG00000025418	ENSG00000162399	MP:0001429		10012174	LLT/PT
ENSMUSG00000025418	ENSG00000162399	MP:0002843		10005734	LLT/PT
ENSMUSG00000025418	ENSG00000162399	MP:0002843		10021097	LLT/PT
ENSMUSG00000025418	ENSG00000162399	MP:0002666		10005296	LLT/PT
ENSMUSG00000025418	ENSG00000162399	MP:0003028		10001680	LLT/PT
ENSMUSG00000025418	ENSG00000162399	MP:0002988		10046653	LLT/PT
ENSMUSG00000025418	ENSG00000162399	MP:0000519		10020524	LLT/PT
ENSMUSG00000025418	ENSG00000162399	MP:0001762		10036142	LLT/PT
ENSMUSG00000025418	ENSG00000162399	MP:0001762		10059896	LLT/PT
ENSMUSG00000025418	ENSG00000162399	MP:0002608		10018840	LLT/PT
ENSMUSG00000044254	ENSG00000169174	MP:0000186		10020060	LLT/PT
ENSMUSG00000020486	ENSG00000108387	MP:0009243	MP:0001156	10041493	LLT/PT
ENSMUSG00000020486	ENSG00000108387	MP:0002675		10067162	LLT/PT
ENSMUSG00000020486	ENSG00000108387	MP:0001925		10021929	LLT/PT
ENSMUSG00000062524	ENSG00000189430	MP:0002412		10021866	LLT/PT
ENSMUSG00000062524	ENSG00000189430	MP:0002418		10021866	LLT/PT
ENSMUSG00000021782	ENSG00000151208	MP:0001406		10017577	LLT/PT
ENSMUSG00000021782	ENSG00000151208	MP:0003675		10038423	LLT/PT
ENSMUSG00000021782	ENSG00000151208	MP:0003588		10046411	LLT/PT
ENSMUSG00000021782	ENSG00000151208	MP:0001732		10053759	LLT/PT
ENSMUSG00000021782	ENSG00000151208	MP:0000825		10013012	LLT/PT
ENSMUSG00000010342	ENSG00000121101	MP:0001156		10041493	LLT/PT
ENSMUSG00000010342	ENSG00000121101	MP:0001925		10021929	LLT/PT
ENSMUSG00000040481	ENSG00000171634	MP:0001730	MP:0001672	10010356	LLT/PT
ENSMUSG00000040481	ENSG00000171634	MP:0001730	MP:0001672	10012559	LLT/PT
ENSMUSG00000040481	ENSG00000171634	MP:0001730	MP:0001672	10060919	LLT/PT
ENSMUSG00000040481	ENSG00000171634	MP:0003984		10053759	LLT/PT
ENSMUSG00000040481	ENSG00000171634	MP:0001675		10010356	LLT/PT
ENSMUSG00000040481	ENSG00000171634	MP:0001675		10012559	LLT/PT
ENSMUSG00000040481	ENSG00000171634	MP:0001675		10060919	LLT/PT
ENSMUSG00000040481	ENSG00000171634	MP:0001685		10010356	LLT/PT
ENSMUSG00000040481	ENSG00000171634	MP:0001685		10012559	LLT/PT
ENSMUSG00000040481	ENSG00000171634	MP:0001685		10060919	LLT/PT
ENSMUSG00000042834	ENSG00000134986	MP:0002066		10013916	LLT/PT
ENSMUSG00000042834	ENSG00000134986	MP:0001440		10061422	LLT/PT
ENSMUSG00000007646	ENSG00000108384	MP:0001156		10041493	LLT/PT
ENSMUSG00000007646	ENSG00000108384	MP:0001926		10021928	LLT/PT
ENSMUSG00000007646	ENSG00000108384	MP:0002687		10003883	LLT/PT
ENSMUSG00000007646	ENSG00000108384	MP:0001924		10021926	LLT/PT
ENSMUSG00000007646	ENSG00000108384	MP:0001925		10021929	LLT/PT
ENSMUSG00000028517	ENSG00000162407	MP:0004556	MP:0001672	10010356	LLT/PT
ENSMUSG00000028517	ENSG00000162407	MP:0004556	MP:0001672	10012559	LLT/PT
ENSMUSG00000028517	ENSG00000162407	MP:0004556	MP:0001672	10060919	LLT/PT
ENSMUSG00000028517	ENSG00000162407	MP:0002151		10010356	LLT/PT
ENSMUSG00000028517	ENSG00000162407	MP:0002151		10012559	LLT/PT
ENSMUSG00000028517	ENSG00000162407	MP:0002151		10060919	LLT/PT
ENSMUSG00000028517	ENSG00000162407	MP:0001914		10015867	LLT/PT
ENSMUSG00000028517	ENSG00000162407	MP:0001914		10018876	LLT/PT
ENSMUSG00000028517	ENSG00000162407	MP:0001914		10055798	LLT/PT
ENSMUSG00000028517	ENSG00000162407	MP:0003984		10053759	LLT/PT
ENSMUSG00000058638	ENSG00000171606	MP:0001698	MP:0001672	10010356	LLT/PT
ENSMUSG00000058638	ENSG00000171606	MP:0001698	MP:0001672	10012559	LLT/PT
ENSMUSG00000058638	ENSG00000171606	MP:0001698	MP:0001672	10060919	LLT/PT
ENSMUSG00000028521	ENSG00000116704	MP:0001270		10000060	LLT/PT
ENSMUSG00000028521	ENSG00000116704	MP:0002657		10008723	LLT/PT
ENSMUSG00000028521	ENSG00000116704	MP:0002657		10061745	LLT/PT
ENSMUSG00000028521	ENSG00000116704	MP:0011175		10068629	LLT/PT
ENSMUSG00000078810	ENSG00000088053	MP:0002123	MP:0002429	10010356	LLT/PT
ENSMUSG00000078810	ENSG00000088053	MP:0002123	MP:0002429	10012559	LLT/PT
ENSMUSG00000078810	ENSG00000088053	MP:0002123	MP:0002429	10060919	LLT/PT
ENSMUSG00000078810	ENSG00000088053	MP:0002551		10009802	LLT/PT
ENSMUSG00000028518	ENSG00000162409	MP:0005331		10022489	LLT/PT
ENSMUSG00000028518	ENSG00000162409	MP:0005331		10022490	LLT/PT
ENSMUSG00000028518	ENSG00000162409	MP:0001559		10020635	LLT/PT
ENSMUSG00000028518	ENSG00000162409	MP:0004130		10005554	LLT/PT
ENSMUSG00000028518	ENSG00000162409	MP:0005293		10018429	LLT/PT
ENSMUSG00000020681	ENSG00000159640	MP:0005333		10006093	LLT/PT
ENSMUSG00000020681	ENSG00000159640	MP:0005333		10019301	LLT/PT
ENSMUSG00000020681	ENSG00000159640	MP:0011346		10038536	LLT/PT
ENSMUSG00000020681	ENSG00000159640	MP:0003626		10049102	LLT/PT
ENSMUSG00000020681	ENSG00000159640	MP:0011541		10005295	LLT/PT
ENSMUSG00000020681	ENSG00000159640	MP:0011405		10048302	LLT/PT
ENSMUSG00000020681	ENSG00000159640	MP:0001260		10047899	LLT/PT
ENSMUSG00000020681	ENSG00000159640	MP:0004970		10038381	LLT/PT
ENSMUSG00000020681	ENSG00000159640	MP:0011422		10038381	LLT/PT
ENSMUSG00000020681	ENSG00000159640	MP:0001596		10005734	LLT/PT
ENSMUSG00000020681	ENSG00000159640	MP:0001596		10021097	LLT/PT
ENSMUSG00000020681	ENSG00000159640	MP:0002988		10046653	LLT/PT
ENSMUSG00000020681	ENSG00000159640	MP:0000519		10020524	LLT/PT
ENSMUSG00000020681	ENSG00000159640	MP:0005553		10005483	LLT/PT
ENSMUSG00000020681	ENSG00000159640	MP:0002842		10020772	LLT/PT
ENSMUSG00000020681	ENSG00000159640	MP:0011307		10038423	LLT/PT
ENSMUSG00000020681	ENSG00000159640	MP:0001262		10047895	LLT/PT
ENSMUSG00000020681	ENSG00000159640	MP:0002871		10001580	LLT/PT
ENSMUSG00000020681	ENSG00000159640	MP:0002626		10019303	LLT/PT
ENSMUSG00000020681	ENSG00000159640	MP:0002626		10043071	LLT/PT
ENSMUSG00000020681	ENSG00000159640	MP:0011304		10038381	LLT/PT
ENSMUSG00000020681	ENSG00000159640	MP:0008543		10003658	LLT/PT
ENSMUSG00000020681	ENSG00000159640	MP:0006264		10005758	LLT/PT
ENSMUSG00000020681	ENSG00000159640	MP:0000230		10005728	LLT/PT
ENSMUSG00000020681	ENSG00000159640	MP:0011423		10038381	LLT/PT
ENSMUSG00000020681	ENSG00000159640	MP:0001762		10036142	LLT/PT
ENSMUSG00000020681	ENSG00000159640	MP:0001762		10059896	LLT/PT
ENSMUSG00000058818	ENSG00000239998	MP:0004977	MP:0002429	10010356	LLT/PT
ENSMUSG00000058818	ENSG00000239998	MP:0004977	MP:0002429	10012559	LLT/PT
ENSMUSG00000058818	ENSG00000239998	MP:0004977	MP:0002429	10060919	LLT/PT
ENSMUSG00000033735	ENSG00000116096	MP:0000745		10044565	LLT/PT
ENSMUSG00000033735	ENSG00000116096	MP:0001262		10047895	LLT/PT
ENSMUSG00000033735	ENSG00000116096	MP:0001402		10011953	LLT/PT
ENSMUSG00000033735	ENSG00000116096	MP:0001402		10021021	LLT/PT
ENSMUSG00000033735	ENSG00000116096	MP:0001732		10053759	LLT/PT
ENSMUSG00000033735	ENSG00000116096	MP:0005156		10006100	LLT/PT
ENSMUSG00000033726	ENSG00000135638	MP:0002196		10010411	LLT/PT
ENSMUSG00000049093	ENSG00000162594	MP:0008076	MP:0002414	10010356	LLT/PT
ENSMUSG00000049093	ENSG00000162594	MP:0008076	MP:0002414	10012559	LLT/PT
ENSMUSG00000049093	ENSG00000162594	MP:0008076	MP:0002414	10060919	LLT/PT
ENSMUSG00000028560	ENSG00000162607	MP:0001575		10011703	LLT/PT
ENSMUSG00000028560	ENSG00000162607	MP:0001262		10047895	LLT/PT
ENSMUSG00000028560	ENSG00000162607	MP:0002687		10003883	LLT/PT
ENSMUSG00000028560	ENSG00000162607	MP:0001785		10030095	LLT/PT
ENSMUSG00000028560	ENSG00000162607	MP:0001925		10021929	LLT/PT
ENSMUSG00000032454	ENSG00000114113	MP:0001671	MP:0001664	10013946	LLT/PT
ENSMUSG00000032454	ENSG00000114113	MP:0001671	MP:0001664	10017944	LLT/PT
ENSMUSG00000058818	ENSG00000104972	MP:0004977	MP:0002429	10010356	LLT/PT
ENSMUSG00000058818	ENSG00000104972	MP:0004977	MP:0002429	10012559	LLT/PT
ENSMUSG00000058818	ENSG00000104972	MP:0004977	MP:0002429	10060919	LLT/PT
ENSMUSG00000046402	ENSG00000114115	MP:0005201	MP:0001324	10062080	LLT/PT
ENSMUSG00000046402	ENSG00000114115	MP:0001732		10053759	LLT/PT
ENSMUSG00000028556	ENSG00000116641	MP:0001262		10047895	LLT/PT
ENSMUSG00000028556	ENSG00000116641	MP:0000569		10062080	LLT/PT
ENSMUSG00000028556	ENSG00000116641	MP:0002095		10062080	LLT/PT
ENSMUSG00000047250	ENSG00000095303	MP:0005186		10063272	LLT/PT
ENSMUSG00000047250	ENSG00000095303	MP:0005527		10018355	LLT/PT
ENSMUSG00000047250	ENSG00000095303	MP:0002551		10009802	LLT/PT
ENSMUSG00000047250	ENSG00000095303	MP:0004875		10026985	LLT/PT
ENSMUSG00000047250	ENSG00000095303	MP:0003177		10053552	LLT/PT
ENSMUSG00000047250	ENSG00000095303	MP:0005531		10047107	LLT/PT
ENSMUSG00000047250	ENSG00000095303	MP:0004144		10021118	LLT/PT
ENSMUSG00000047250	ENSG00000095303	MP:0004144		10058909	LLT/PT
ENSMUSG00000047250	ENSG00000095303	MP:0001422		10061422	LLT/PT
ENSMUSG00000047250	ENSG00000095303	MP:0000691		10041660	LLT/PT
ENSMUSG00000047250	ENSG00000095303	MP:0001945		10006482	LLT/PT
ENSMUSG00000030382	ENSG00000083807	MP:0001262		10047895	LLT/PT
ENSMUSG00000030382	ENSG00000083807	MP:0005533		10005911	LLT/PT
ENSMUSG00000030382	ENSG00000083807	MP:0005533		10037660	LLT/PT
ENSMUSG00000005566	ENSG00000130726	MP:0001700	MP:0001672	10010356	LLT/PT
ENSMUSG00000005566	ENSG00000130726	MP:0001700	MP:0001672	10012559	LLT/PT
ENSMUSG00000005566	ENSG00000130726	MP:0001700	MP:0001672	10060919	LLT/PT
ENSMUSG00000005566	ENSG00000130726	MP:0003984		10053759	LLT/PT
ENSMUSG00000005566	ENSG00000130726	MP:0001685		10010356	LLT/PT
ENSMUSG00000005566	ENSG00000130726	MP:0001685		10012559	LLT/PT
ENSMUSG00000005566	ENSG00000130726	MP:0001685		10060919	LLT/PT
ENSMUSG00000020612	ENSG00000108946	MP:0010363	MP:0002032	10039491	LLT/PT
ENSMUSG00000020612	ENSG00000108946	MP:0010363	MP:0002032	10061271	LLT/PT
ENSMUSG00000020612	ENSG00000108946	MP:0003789		10006007	LLT/PT
ENSMUSG00000020612	ENSG00000108946	MP:0001924		10021926	LLT/PT
ENSMUSG00000020612	ENSG00000108946	MP:0003667		10002476	LLT/PT
ENSMUSG00000020612	ENSG00000108946	MP:0002032		10039491	LLT/PT
ENSMUSG00000020612	ENSG00000108946	MP:0002032		10061271	LLT/PT
ENSMUSG00000020612	ENSG00000108946	MP:0003331		10019697	LLT/PT
ENSMUSG00000020612	ENSG00000108946	MP:0003984		10053759	LLT/PT
ENSMUSG00000020612	ENSG00000108946	MP:0000063		10049470	LLT/PT
ENSMUSG00000020612	ENSG00000108946	MP:0003929		10006093	LLT/PT
ENSMUSG00000020612	ENSG00000108946	MP:0003929		10019301	LLT/PT
ENSMUSG00000030380	ENSG00000099326	MP:0000240		10063827	LLT/PT
ENSMUSG00000030380	ENSG00000099326	MP:0000168		10005954	LLT/PT
ENSMUSG00000030380	ENSG00000099326	MP:0005649		10053190	LLT/PT
ENSMUSG00000030380	ENSG00000099326	MP:0003331		10019697	LLT/PT
ENSMUSG00000021356	ENSG00000137265	MP:0002432	MP:0002429	10010356	LLT/PT
ENSMUSG00000021356	ENSG00000137265	MP:0002432	MP:0002429	10012559	LLT/PT
ENSMUSG00000021356	ENSG00000137265	MP:0002432	MP:0002429	10060919	LLT/PT
ENSMUSG00000021356	ENSG00000137265	MP:0002418		10021866	LLT/PT
ENSMUSG00000021356	ENSG00000137265	MP:0001805		10005595	LLT/PT
ENSMUSG00000021356	ENSG00000137265	MP:0001806		10005600	LLT/PT
ENSMUSG00000021356	ENSG00000137265	MP:0002412		10021866	LLT/PT
ENSMUSG00000021356	ENSG00000137265	MP:0000691		10041660	LLT/PT
ENSMUSG00000021356	ENSG00000137265	MP:0000702		10025197	LLT/PT
ENSMUSG00000028519	ENSG00000173406	MP:0000857	MP:0000854	10010356	LLT/PT
ENSMUSG00000028519	ENSG00000173406	MP:0000857	MP:0000854	10012559	LLT/PT
ENSMUSG00000028519	ENSG00000173406	MP:0000857	MP:0000854	10060919	LLT/PT
ENSMUSG00000028519	ENSG00000173406	MP:0000851		10008033	LLT/PT
ENSMUSG00000028519	ENSG00000173406	MP:0001391		10013916	LLT/PT
ENSMUSG00000028519	ENSG00000173406	MP:0001393		10003591	LLT/PT
ENSMUSG00000028519	ENSG00000173406	MP:0005150		10006895	LLT/PT
ENSMUSG00000028519	ENSG00000173406	MP:0001525		10049848	LLT/PT
ENSMUSG00000028519	ENSG00000173406	MP:0001406		10017577	LLT/PT
ENSMUSG00000028519	ENSG00000173406	MP:0000745		10044565	LLT/PT
ENSMUSG00000028519	ENSG00000173406	MP:0000934		10010356	LLT/PT
ENSMUSG00000028519	ENSG00000173406	MP:0000934		10012559	LLT/PT
ENSMUSG00000028519	ENSG00000173406	MP:0000934		10060919	LLT/PT
ENSMUSG00000028519	ENSG00000173406	MP:0001925		10021929	LLT/PT
ENSMUSG00000020700	ENSG00000198909	MP:0005602	MP:0000259	10010356	LLT/PT
ENSMUSG00000020700	ENSG00000198909	MP:0005602	MP:0000259	10012559	LLT/PT
ENSMUSG00000020700	ENSG00000198909	MP:0005602	MP:0000259	10060919	LLT/PT
ENSMUSG00000020700	ENSG00000198909	MP:0000259		10010356	LLT/PT
ENSMUSG00000020700	ENSG00000198909	MP:0000259		10012559	LLT/PT
ENSMUSG00000020700	ENSG00000198909	MP:0000259		10060919	LLT/PT
ENSMUSG00000020700	ENSG00000198909	MP:0000433		10027534	LLT/PT
ENSMUSG00000020700	ENSG00000198909	MP:0000433		10068320	LLT/PT
ENSMUSG00000018341	ENSG00000081985	MP:0008217	MP:0002414	10010356	LLT/PT
ENSMUSG00000018341	ENSG00000081985	MP:0008217	MP:0002414	10012559	LLT/PT
ENSMUSG00000018341	ENSG00000081985	MP:0008217	MP:0002414	10060919	LLT/PT
ENSMUSG00000018341	ENSG00000081985	MP:0002743		10018364	LLT/PT
ENSMUSG00000018341	ENSG00000081985	MP:0001870		10040628	LLT/PT
ENSMUSG00000018341	ENSG00000081985	MP:0008714		10058467	LLT/PT
ENSMUSG00000063354	ENSG00000147804	MP:0001293		10002640	LLT/PT
ENSMUSG00000063354	ENSG00000147804	MP:0003984		10053759	LLT/PT
ENSMUSG00000063354	ENSG00000147804	MP:0001672		10010356	LLT/PT
ENSMUSG00000063354	ENSG00000147804	MP:0001672		10012559	LLT/PT
ENSMUSG00000063354	ENSG00000147804	MP:0001672		10060919	LLT/PT
ENSMUSG00000063354	ENSG00000147804	MP:0003935		10010356	LLT/PT
ENSMUSG00000063354	ENSG00000147804	MP:0003935		10012559	LLT/PT
ENSMUSG00000063354	ENSG00000147804	MP:0003935		10060919	LLT/PT
ENSMUSG00000063354	ENSG00000147804	MP:0000914		10010411	LLT/PT
ENSMUSG00000005871	ENSG00000134982	MP:0000474	MP:0003119	10010356	LLT/PT
ENSMUSG00000005871	ENSG00000134982	MP:0000474	MP:0003119	10012559	LLT/PT
ENSMUSG00000005871	ENSG00000134982	MP:0000474	MP:0003119	10060919	LLT/PT
ENSMUSG00000005871	ENSG00000134982	MP:0001577		10002034	LLT/PT
ENSMUSG00000005871	ENSG00000134982	MP:0001262		10047895	LLT/PT
ENSMUSG00000005871	ENSG00000134982	MP:0001672		10010356	LLT/PT
ENSMUSG00000005871	ENSG00000134982	MP:0001672		10012559	LLT/PT
ENSMUSG00000005871	ENSG00000134982	MP:0001672		10060919	LLT/PT
ENSMUSG00000005871	ENSG00000134982	MP:0002957		10051925	LLT/PT
ENSMUSG00000005871	ENSG00000134982	MP:0001685		10010356	LLT/PT
ENSMUSG00000005871	ENSG00000134982	MP:0001685		10012559	LLT/PT
ENSMUSG00000005871	ENSG00000134982	MP:0001685		10060919	LLT/PT
ENSMUSG00000005871	ENSG00000134982	MP:0003414		10012426	LLT/PT
ENSMUSG00000005871	ENSG00000134982	MP:0003414		10012522	LLT/PT
ENSMUSG00000005871	ENSG00000134982	MP:0009310		10061451	LLT/PT
ENSMUSG00000005871	ENSG00000134982	MP:0008011		10048616	LLT/PT
ENSMUSG00000005871	ENSG00000134982	MP:0003232		10010356	LLT/PT
ENSMUSG00000005871	ENSG00000134982	MP:0003232		10012559	LLT/PT
ENSMUSG00000005871	ENSG00000134982	MP:0003232		10060919	LLT/PT
ENSMUSG00000005871	ENSG00000134982	MP:0009309		10054184	LLT/PT
ENSMUSG00000005871	ENSG00000134982	MP:0004833		10033122	LLT/PT
ENSMUSG00000005871	ENSG00000134982	MP:0001548		10062060	LLT/PT
ENSMUSG00000005871	ENSG00000134982	MP:0004894		10046764	LLT/PT
ENSMUSG00000005871	ENSG00000134982	MP:0000351		10020718	LLT/PT
ENSMUSG00000005871	ENSG00000134982	MP:0003331		10019697	LLT/PT
ENSMUSG00000005871	ENSG00000134982	MP:0006108		10010356	LLT/PT
ENSMUSG00000005871	ENSG00000134982	MP:0006108		10012559	LLT/PT
ENSMUSG00000005871	ENSG00000134982	MP:0006108		10060919	LLT/PT
ENSMUSG00000005871	ENSG00000134982	MP:0001732		10053759	LLT/PT
ENSMUSG00000005871	ENSG00000134982	MP:0003269		10010003	LLT/PT
ENSMUSG00000005871	ENSG00000134982	MP:0003299		10017817	LLT/PT
ENSMUSG00000005871	ENSG00000134982	MP:0003292		10027141	LLT/PT
ENSMUSG00000005871	ENSG00000134982	MP:0003293		10038063	LLT/PT
ENSMUSG00000005871	ENSG00000134982	MP:0000465		10017955	LLT/PT
ENSMUSG00000005871	ENSG00000134982	MP:0003864		10010356	LLT/PT
ENSMUSG00000005871	ENSG00000134982	MP:0003864		10012559	LLT/PT
ENSMUSG00000005871	ENSG00000134982	MP:0003864		10060919	LLT/PT
ENSMUSG00000005871	ENSG00000134982	MP:0000913		10010356	LLT/PT
ENSMUSG00000005871	ENSG00000134982	MP:0000913		10012559	LLT/PT
ENSMUSG00000005871	ENSG00000134982	MP:0000913		10060919	LLT/PT
ENSMUSG00000005871	ENSG00000134982	MP:0003270		10022687	LLT/PT
ENSMUSG00000005871	ENSG00000134982	MP:0001247		10012426	LLT/PT
ENSMUSG00000005871	ENSG00000134982	MP:0001883		10006187	LLT/PT
ENSMUSG00000005871	ENSG00000134982	MP:0000628		10010356	LLT/PT
ENSMUSG00000005871	ENSG00000134982	MP:0000628		10012559	LLT/PT
ENSMUSG00000005871	ENSG00000134982	MP:0000628		10060919	LLT/PT
ENSMUSG00000005871	ENSG00000134982	MP:0000493		10038077	LLT/PT
ENSMUSG00000068302	ENSG00000214513	MP:0006029	MP:0002113	10010356	LLT/PT
ENSMUSG00000068302	ENSG00000214513	MP:0006029	MP:0002113	10012559	LLT/PT
ENSMUSG00000068302	ENSG00000214513	MP:0006029	MP:0002113	10060919	LLT/PT
ENSMUSG00000068302	ENSG00000214513	MP:0001688		10010356	LLT/PT
ENSMUSG00000068302	ENSG00000214513	MP:0001688		10012559	LLT/PT
ENSMUSG00000068302	ENSG00000214513	MP:0001688		10060919	LLT/PT
ENSMUSG00000058818	ENSG00000104974	MP:0004977	MP:0002429	10010356	LLT/PT
ENSMUSG00000058818	ENSG00000104974	MP:0004977	MP:0002429	10012559	LLT/PT
ENSMUSG00000058818	ENSG00000104974	MP:0004977	MP:0002429	10060919	LLT/PT
ENSMUSG00000078622	ENSG00000108588	MP:0006042	MP:0000313	10057248	LLT/PT
ENSMUSG00000035458	ENSG00000129991	MP:0005202		10024264	LLT/PT
ENSMUSG00000035458	ENSG00000129991	MP:0005608		10022611	LLT/PT
ENSMUSG00000035458	ENSG00000129991	MP:0006138		10007559	LLT/PT
ENSMUSG00000035458	ENSG00000129991	MP:0001954		10038687	LLT/PT
ENSMUSG00000028553	ENSG00000132855	MP:0002981	MP:0000599	10019842	LLT/PT
ENSMUSG00000028553	ENSG00000132855	MP:0000186		10020060	LLT/PT
ENSMUSG00000036390	ENSG00000116717	MP:0005348	MP:0002414	10010356	LLT/PT
ENSMUSG00000036390	ENSG00000116717	MP:0005348	MP:0002414	10012559	LLT/PT
ENSMUSG00000036390	ENSG00000116717	MP:0005348	MP:0002414	10060919	LLT/PT
ENSMUSG00000036390	ENSG00000116717	MP:0002398		10005954	LLT/PT
ENSMUSG00000036390	ENSG00000116717	MP:0002494		10005601	LLT/PT
ENSMUSG00000036390	ENSG00000116717	MP:0002743		10018364	LLT/PT
ENSMUSG00000036390	ENSG00000116717	MP:0000351		10020718	LLT/PT
ENSMUSG00000036390	ENSG00000116717	MP:0004023		10067477	LLT/PT
ENSMUSG00000036390	ENSG00000116717	MP:0000914		10010411	LLT/PT
ENSMUSG00000027719	ENSG00000164113	MP:0005578	MP:0001156	10041493	LLT/PT
ENSMUSG00000027719	ENSG00000164113	MP:0002675		10067162	LLT/PT
ENSMUSG00000027719	ENSG00000164113	MP:0002687		10003883	LLT/PT
ENSMUSG00000027719	ENSG00000164113	MP:0001925		10021929	LLT/PT
ENSMUSG00000072582	ENSG00000141378	MP:0001393		10003591	LLT/PT
ENSMUSG00000072582	ENSG00000141378	MP:0000748		10028372	LLT/PT
ENSMUSG00000072582	ENSG00000141378	MP:0005150		10006895	LLT/PT
ENSMUSG00000072582	ENSG00000141378	MP:0000528		10012559	LLT/PT
ENSMUSG00000028550	ENSG00000125703	MP:0001402		10011953	LLT/PT
ENSMUSG00000028550	ENSG00000125703	MP:0001402		10021021	LLT/PT
ENSMUSG00000052684	ENSG00000177606	MP:0000350		10020718	LLT/PT
ENSMUSG00000052684	ENSG00000177606	MP:0004158		10067407	LLT/PT
ENSMUSG00000052684	ENSG00000177606	MP:0001575		10011703	LLT/PT
ENSMUSG00000052684	ENSG00000177606	MP:0001262		10047895	LLT/PT
ENSMUSG00000052684	ENSG00000177606	MP:0002929		10010356	LLT/PT
ENSMUSG00000052684	ENSG00000177606	MP:0002929		10012559	LLT/PT
ENSMUSG00000052684	ENSG00000177606	MP:0002929		10060919	LLT/PT
ENSMUSG00000052684	ENSG00000177606	MP:0000352		10020718	LLT/PT
ENSMUSG00000052684	ENSG00000177606	MP:0001654		10019692	LLT/PT
ENSMUSG00000052684	ENSG00000177606	MP:0002151		10010356	LLT/PT
ENSMUSG00000052684	ENSG00000177606	MP:0002151		10012559	LLT/PT
ENSMUSG00000052684	ENSG00000177606	MP:0002151		10060919	LLT/PT
ENSMUSG00000052684	ENSG00000177606	MP:0000596		10010356	LLT/PT
ENSMUSG00000052684	ENSG00000177606	MP:0000596		10012559	LLT/PT
ENSMUSG00000052684	ENSG00000177606	MP:0000596		10060919	LLT/PT
ENSMUSG00000052684	ENSG00000177606	MP:0003984		10053759	LLT/PT
ENSMUSG00000052684	ENSG00000177606	MP:0010402		10047298	LLT/PT
ENSMUSG00000052684	ENSG00000177606	MP:0001785		10030095	LLT/PT
ENSMUSG00000052684	ENSG00000177606	MP:0000914		10010411	LLT/PT
ENSMUSG00000027720	ENSG00000109471	MP:0008349	MP:0002429	10010356	LLT/PT
ENSMUSG00000027720	ENSG00000109471	MP:0008349	MP:0002429	10012559	LLT/PT
ENSMUSG00000027720	ENSG00000109471	MP:0008349	MP:0002429	10060919	LLT/PT
ENSMUSG00000027720	ENSG00000109471	MP:0005344		10005364	LLT/PT
ENSMUSG00000027720	ENSG00000109471	MP:0002418		10021866	LLT/PT
ENSMUSG00000027720	ENSG00000109471	MP:0002816		10009887	LLT/PT
ENSMUSG00000027720	ENSG00000109471	MP:0001861		10035664	LLT/PT
ENSMUSG00000027720	ENSG00000109471	MP:0001861		10035742	LLT/PT
ENSMUSG00000027720	ENSG00000109471	MP:0002497		10005591	LLT/PT
ENSMUSG00000027720	ENSG00000109471	MP:0000604		10002022	LLT/PT
ENSMUSG00000027720	ENSG00000109471	MP:0001864		10047115	LLT/PT
ENSMUSG00000027720	ENSG00000109471	MP:0001577		10002034	LLT/PT
ENSMUSG00000027720	ENSG00000109471	MP:0000512		10022714	LLT/PT
ENSMUSG00000027720	ENSG00000109471	MP:0005150		10006895	LLT/PT
ENSMUSG00000027720	ENSG00000109471	MP:0005036		10012735	LLT/PT
ENSMUSG00000027720	ENSG00000109471	MP:0008102		10025197	LLT/PT
ENSMUSG00000027720	ENSG00000109471	MP:0000493		10038077	LLT/PT
ENSMUSG00000027720	ENSG00000109471	MP:0000691		10041660	LLT/PT
ENSMUSG00000027720	ENSG00000109471	MP:0000702		10025197	LLT/PT
ENSMUSG00000027720	ENSG00000109471	MP:0003293		10038063	LLT/PT
ENSMUSG00000027720	ENSG00000109471	MP:0008466		10025197	LLT/PT
ENSMUSG00000027720	ENSG00000109471	MP:0001665		10012735	LLT/PT
ENSMUSG00000027720	ENSG00000109471	MP:0005561		10018888	LLT/PT
ENSMUSG00000020516	ENSG00000108443	MP:0001262		10047895	LLT/PT
ENSMUSG00000020516	ENSG00000108443	MP:0001559		10020635	LLT/PT
ENSMUSG00000020516	ENSG00000108443	MP:0005293		10018429	LLT/PT
ENSMUSG00000020516	ENSG00000108443	MP:0001732		10053759	LLT/PT
ENSMUSG00000020516	ENSG00000108443	MP:0009114		10049082	LLT/PT
ENSMUSG00000054934	ENSG00000135643	MP:0000948	MP:0002064	10010904	LLT/PT
ENSMUSG00000020154	ENSG00000127329	MP:0004076	MP:0000259	10010356	LLT/PT
ENSMUSG00000020154	ENSG00000127329	MP:0004076	MP:0000259	10012559	LLT/PT
ENSMUSG00000020154	ENSG00000127329	MP:0004076	MP:0000259	10060919	LLT/PT
ENSMUSG00000020154	ENSG00000127329	MP:0000274		10007632	LLT/PT
ENSMUSG00000020154	ENSG00000127329	MP:0003717		10033546	LLT/PT
ENSMUSG00000020154	ENSG00000127329	MP:0003984		10053759	LLT/PT
ENSMUSG00000020154	ENSG00000127329	MP:0001785		10030095	LLT/PT
ENSMUSG00000027718	ENSG00000138684	MP:0008178	MP:0002429	10010356	LLT/PT
ENSMUSG00000027718	ENSG00000138684	MP:0008178	MP:0002429	10012559	LLT/PT
ENSMUSG00000027718	ENSG00000138684	MP:0008178	MP:0002429	10060919	LLT/PT
ENSMUSG00000027718	ENSG00000138684	MP:0002497		10005591	LLT/PT
ENSMUSG00000038415	ENSG00000164379	MP:0000717	MP:0002429	10010356	LLT/PT
ENSMUSG00000038415	ENSG00000164379	MP:0000717	MP:0002429	10012559	LLT/PT
ENSMUSG00000038415	ENSG00000164379	MP:0000717	MP:0002429	10060919	LLT/PT
ENSMUSG00000038415	ENSG00000164379	MP:0002074		10019049	LLT/PT
ENSMUSG00000038415	ENSG00000164379	MP:0002073		10019044	LLT/PT
ENSMUSG00000038415	ENSG00000164379	MP:0000913		10010356	LLT/PT
ENSMUSG00000038415	ENSG00000164379	MP:0000913		10012559	LLT/PT
ENSMUSG00000038415	ENSG00000164379	MP:0000913		10060919	LLT/PT
ENSMUSG00000038402	ENSG00000137273	MP:0009888	MP:0009655	10010356	LLT/PT
ENSMUSG00000038402	ENSG00000137273	MP:0009888	MP:0009655	10012559	LLT/PT
ENSMUSG00000038402	ENSG00000137273	MP:0009888	MP:0009655	10060919	LLT/PT
ENSMUSG00000038402	ENSG00000137273	MP:0009888	MP:0009890	10009269	LLT/PT
ENSMUSG00000038402	ENSG00000137273	MP:0009890		10009269	LLT/PT
ENSMUSG00000038402	ENSG00000137273	MP:0002750		10015683	LLT/PT
ENSMUSG00000038402	ENSG00000137273	MP:0009247		10000060	LLT/PT
ENSMUSG00000038402	ENSG00000137273	MP:0009247		10016766	LLT/PT
ENSMUSG00000038402	ENSG00000137273	MP:0001732		10053759	LLT/PT
ENSMUSG00000038402	ENSG00000137273	MP:0001286		10010356	LLT/PT
ENSMUSG00000038402	ENSG00000137273	MP:0001286		10012559	LLT/PT
ENSMUSG00000038402	ENSG00000137273	MP:0001286		10060919	LLT/PT
ENSMUSG00000038402	ENSG00000137273	MP:0001436		10061422	LLT/PT
ENSMUSG00000007817	ENSG00000108175	MP:0003229	MP:0000259	10010356	LLT/PT
ENSMUSG00000007817	ENSG00000108175	MP:0003229	MP:0000259	10012559	LLT/PT
ENSMUSG00000007817	ENSG00000108175	MP:0003229	MP:0000259	10060919	LLT/PT
ENSMUSG00000007817	ENSG00000108175	MP:0003717		10033546	LLT/PT
ENSMUSG00000007817	ENSG00000108175	MP:0000259		10010356	LLT/PT
ENSMUSG00000007817	ENSG00000108175	MP:0000259		10012559	LLT/PT
ENSMUSG00000007817	ENSG00000108175	MP:0000259		10060919	LLT/PT
ENSMUSG00000007817	ENSG00000108175	MP:0000352		10020718	LLT/PT
ENSMUSG00000050295	ENSG00000054598	MP:0002196		10010411	LLT/PT
ENSMUSG00000050295	ENSG00000054598	MP:0011481		10022945	LLT/PT
ENSMUSG00000050295	ENSG00000054598	MP:0001304		10007739	LLT/PT
ENSMUSG00000050295	ENSG00000054598	MP:0003816		10010356	LLT/PT
ENSMUSG00000050295	ENSG00000054598	MP:0003816		10012559	LLT/PT
ENSMUSG00000050295	ENSG00000054598	MP:0003816		10060919	LLT/PT
ENSMUSG00000050295	ENSG00000054598	MP:0002016		10033132	LLT/PT
ENSMUSG00000050295	ENSG00000054598	MP:0006230		10022948	LLT/PT
ENSMUSG00000050295	ENSG00000054598	MP:0001286		10010356	LLT/PT
ENSMUSG00000050295	ENSG00000054598	MP:0001286		10012559	LLT/PT
ENSMUSG00000050295	ENSG00000054598	MP:0001286		10060919	LLT/PT
ENSMUSG00000050295	ENSG00000054598	MP:0002546		10028521	LLT/PT
ENSMUSG00000050295	ENSG00000054598	MP:0010526		10009807	LLT/PT
ENSMUSG00000050295	ENSG00000054598	MP:0005225		10010356	LLT/PT
ENSMUSG00000050295	ENSG00000054598	MP:0005225		10012559	LLT/PT
ENSMUSG00000050295	ENSG00000054598	MP:0005225		10060919	LLT/PT
ENSMUSG00000050295	ENSG00000054598	MP:0006226		10022948	LLT/PT
ENSMUSG00000050295	ENSG00000054598	MP:0003232		10010356	LLT/PT
ENSMUSG00000050295	ENSG00000054598	MP:0003232		10012559	LLT/PT
ENSMUSG00000050295	ENSG00000054598	MP:0003232		10060919	LLT/PT
ENSMUSG00000050295	ENSG00000054598	MP:0001297		10027548	LLT/PT
ENSMUSG00000050295	ENSG00000054598	MP:0010980		10014172	LLT/PT
ENSMUSG00000050295	ENSG00000054598	MP:0003861		10010356	LLT/PT
ENSMUSG00000050295	ENSG00000054598	MP:0003861		10012559	LLT/PT
ENSMUSG00000050295	ENSG00000054598	MP:0003861		10060919	LLT/PT
ENSMUSG00000050295	ENSG00000054598	MP:0003935		10010356	LLT/PT
ENSMUSG00000050295	ENSG00000054598	MP:0003935		10012559	LLT/PT
ENSMUSG00000050295	ENSG00000054598	MP:0003935		10060919	LLT/PT
ENSMUSG00000050295	ENSG00000054598	MP:0004834		10065741	LLT/PT
ENSMUSG00000050295	ENSG00000054598	MP:0001915		10018985	LLT/PT
ENSMUSG00000050295	ENSG00000054598	MP:0008277		10005954	LLT/PT
ENSMUSG00000050295	ENSG00000054598	MP:0008271		10005954	LLT/PT
ENSMUSG00000050295	ENSG00000054598	MP:0000854		10010356	LLT/PT
ENSMUSG00000050295	ENSG00000054598	MP:0000854		10012559	LLT/PT
ENSMUSG00000050295	ENSG00000054598	MP:0000854		10060919	LLT/PT
ENSMUSG00000050295	ENSG00000054598	MP:0005542		10055665	LLT/PT
ENSMUSG00000050295	ENSG00000054598	MP:0004157		10022599	LLT/PT
ENSMUSG00000050295	ENSG00000054598	MP:0002823		10010356	LLT/PT
ENSMUSG00000050295	ENSG00000054598	MP:0002823		10012559	LLT/PT
ENSMUSG00000050295	ENSG00000054598	MP:0002823		10060919	LLT/PT
ENSMUSG00000050295	ENSG00000054598	MP:0004017		10023416	LLT/PT
ENSMUSG00000050295	ENSG00000054598	MP:0000527		10010356	LLT/PT
ENSMUSG00000050295	ENSG00000054598	MP:0000527		10012559	LLT/PT
ENSMUSG00000050295	ENSG00000054598	MP:0000527		10060919	LLT/PT
ENSMUSG00000050295	ENSG00000054598	MP:0000913		10010356	LLT/PT
ENSMUSG00000050295	ENSG00000054598	MP:0000913		10012559	LLT/PT
ENSMUSG00000050295	ENSG00000054598	MP:0000913		10060919	LLT/PT
ENSMUSG00000050295	ENSG00000054598	MP:0003139		10034130	LLT/PT
ENSMUSG00000050295	ENSG00000054598	MP:0002113		10010356	LLT/PT
ENSMUSG00000050295	ENSG00000054598	MP:0002113		10012559	LLT/PT
ENSMUSG00000050295	ENSG00000054598	MP:0002113		10060919	LLT/PT
ENSMUSG00000050295	ENSG00000054598	MP:0000519		10020524	LLT/PT
ENSMUSG00000050295	ENSG00000054598	MP:0010402		10047298	LLT/PT
ENSMUSG00000050295	ENSG00000054598	MP:0001953		10038695	LLT/PT
ENSMUSG00000050295	ENSG00000054598	MP:0003068		10048469	LLT/PT
ENSMUSG00000050295	ENSG00000054598	MP:0002192		10020529	LLT/PT
ENSMUSG00000050295	ENSG00000054598	MP:0000536		10020533	LLT/PT
ENSMUSG00000050295	ENSG00000054598	MP:0000536		10046399	LLT/PT
ENSMUSG00000050295	ENSG00000054598	MP:0000825		10013012	LLT/PT
ENSMUSG00000050295	ENSG00000054598	MP:0011410		10011498	LLT/PT
ENSMUSG00000050295	ENSG00000054598	MP:0003672		10010356	LLT/PT
ENSMUSG00000050295	ENSG00000054598	MP:0003672		10012559	LLT/PT
ENSMUSG00000050295	ENSG00000054598	MP:0003672		10060919	LLT/PT
ENSMUSG00000050295	ENSG00000054598	MP:0003584		10013613	LLT/PT
ENSMUSG00000028572	ENSG00000134709	MP:0009232	MP:0001156	10041493	LLT/PT
ENSMUSG00000028572	ENSG00000134709	MP:0001156		10041493	LLT/PT
ENSMUSG00000028572	ENSG00000134709	MP:0001155		10003883	LLT/PT
ENSMUSG00000037225	ENSG00000138685	MP:0002414		10010356	LLT/PT
ENSMUSG00000037225	ENSG00000138685	MP:0002414		10012559	LLT/PT
ENSMUSG00000037225	ENSG00000138685	MP:0002414		10060919	LLT/PT
ENSMUSG00000037225	ENSG00000138685	MP:0001596		10005734	LLT/PT
ENSMUSG00000037225	ENSG00000138685	MP:0001596		10021097	LLT/PT
ENSMUSG00000037225	ENSG00000138685	MP:0004876		10026983	LLT/PT
ENSMUSG00000037225	ENSG00000138685	MP:0002908		10021519	LLT/PT
ENSMUSG00000079415	ENSG00000242689	MP:0010053		10062556	LLT/PT
ENSMUSG00000079415	ENSG00000242689	MP:0001435		10003084	LLT/PT
ENSMUSG00000079415	ENSG00000242689	MP:0000747		10028372	LLT/PT
ENSMUSG00000079415	ENSG00000242689	MP:0001262		10047895	LLT/PT
ENSMUSG00000079415	ENSG00000242689	MP:0000938		10056677	LLT/PT
ENSMUSG00000071341	ENSG00000135625	MP:0008892	MP:0001156	10041493	LLT/PT
ENSMUSG00000071341	ENSG00000135625	MP:0001156		10041493	LLT/PT
ENSMUSG00000071341	ENSG00000135625	MP:0002687		10003883	LLT/PT
ENSMUSG00000071341	ENSG00000135625	MP:0001925		10021929	LLT/PT
ENSMUSG00000063810	ENSG00000116127	MP:0004765		10049507	LLT/PT
ENSMUSG00000063810	ENSG00000116127	MP:0003068		10048469	LLT/PT
ENSMUSG00000063810	ENSG00000116127	MP:0005491		10052031	LLT/PT
ENSMUSG00000063810	ENSG00000116127	MP:0001261		10029883	LLT/PT
ENSMUSG00000063810	ENSG00000116127	MP:0001260		10047899	LLT/PT
ENSMUSG00000063810	ENSG00000116127	MP:0005331		10022489	LLT/PT
ENSMUSG00000063810	ENSG00000116127	MP:0005331		10022490	LLT/PT
ENSMUSG00000063810	ENSG00000116127	MP:0001559		10020635	LLT/PT
ENSMUSG00000063810	ENSG00000116127	MP:0001156		10041493	LLT/PT
ENSMUSG00000063810	ENSG00000116127	MP:0000599		10019842	LLT/PT
ENSMUSG00000063810	ENSG00000116127	MP:0002628		10019708	LLT/PT
ENSMUSG00000063810	ENSG00000116127	MP:0002871		10001580	LLT/PT
ENSMUSG00000063810	ENSG00000116127	MP:0003333		10019668	LLT/PT
ENSMUSG00000052520	ENSG00000134716	MP:0006144		10005760	LLT/PT
ENSMUSG00000052520	ENSG00000134716	MP:0003371		10005687	LLT/PT
ENSMUSG00000021868	ENSG00000108179	MP:0008407	MP:0000313	10057248	LLT/PT
ENSMUSG00000038451	ENSG00000111671	MP:0003179	MP:0002429	10010356	LLT/PT
ENSMUSG00000038451	ENSG00000111671	MP:0003179	MP:0002429	10012559	LLT/PT
ENSMUSG00000038451	ENSG00000111671	MP:0003179	MP:0002429	10060919	LLT/PT
ENSMUSG00000035632	ENSG00000088038	MP:0001625		10007572	LLT/PT
ENSMUSG00000037211	ENSG00000164056	MP:0000536		10020533	LLT/PT
ENSMUSG00000037211	ENSG00000164056	MP:0000536		10046399	LLT/PT
ENSMUSG00000037211	ENSG00000164056	MP:0000527		10010356	LLT/PT
ENSMUSG00000037211	ENSG00000164056	MP:0000527		10012559	LLT/PT
ENSMUSG00000037211	ENSG00000164056	MP:0000527		10060919	LLT/PT
ENSMUSG00000037211	ENSG00000164056	MP:0010980		10014172	LLT/PT
ENSMUSG00000037211	ENSG00000164056	MP:0003672		10010356	LLT/PT
ENSMUSG00000037211	ENSG00000164056	MP:0003672		10012559	LLT/PT
ENSMUSG00000037211	ENSG00000164056	MP:0003672		10060919	LLT/PT
ENSMUSG00000037211	ENSG00000164056	MP:0003675		10038423	LLT/PT
ENSMUSG00000037211	ENSG00000164056	MP:0003584		10013613	LLT/PT
ENSMUSG00000021789	ENSG00000185303	MP:0002412		10021866	LLT/PT
ENSMUSG00000021789	ENSG00000185303	MP:0002418		10021866	LLT/PT
ENSMUSG00000021789	ENSG00000185303	MP:0001861		10035664	LLT/PT
ENSMUSG00000021789	ENSG00000185303	MP:0001861		10035742	LLT/PT
ENSMUSG00000000305	ENSG00000179242	MP:0011386	MP:0000313	10057248	LLT/PT
ENSMUSG00000000305	ENSG00000179242	MP:0011386	MP:0000527	10010356	LLT/PT
ENSMUSG00000000305	ENSG00000179242	MP:0011386	MP:0000527	10012559	LLT/PT
ENSMUSG00000000305	ENSG00000179242	MP:0011386	MP:0000527	10060919	LLT/PT
ENSMUSG00000000305	ENSG00000179242	MP:0000527		10010356	LLT/PT
ENSMUSG00000000305	ENSG00000179242	MP:0000527		10012559	LLT/PT
ENSMUSG00000000305	ENSG00000179242	MP:0000527		10060919	LLT/PT
ENSMUSG00000037573	ENSG00000141232	MP:0000351		10020718	LLT/PT
ENSMUSG00000037573	ENSG00000141232	MP:0008271		10005954	LLT/PT
ENSMUSG00000020151	ENSG00000153233	MP:0001405		10010947	LLT/PT
ENSMUSG00000020151	ENSG00000153233	MP:0001406		10017577	LLT/PT
ENSMUSG00000020151	ENSG00000153233	MP:0010053		10062556	LLT/PT
ENSMUSG00000033837	ENSG00000160973	MP:0002231	MP:0001672	10010356	LLT/PT
ENSMUSG00000033837	ENSG00000160973	MP:0002231	MP:0001672	10012559	LLT/PT
ENSMUSG00000033837	ENSG00000160973	MP:0002231	MP:0001672	10060919	LLT/PT
ENSMUSG00000033837	ENSG00000160973	MP:0009266		10010356	LLT/PT
ENSMUSG00000033837	ENSG00000160973	MP:0009266		10012559	LLT/PT
ENSMUSG00000033837	ENSG00000160973	MP:0009266		10060919	LLT/PT
ENSMUSG00000033837	ENSG00000160973	MP:0005157		10056304	LLT/PT
ENSMUSG00000033837	ENSG00000160973	MP:0003984		10053759	LLT/PT
ENSMUSG00000033837	ENSG00000160973	MP:0001688		10010356	LLT/PT
ENSMUSG00000033837	ENSG00000160973	MP:0001688		10012559	LLT/PT
ENSMUSG00000033837	ENSG00000160973	MP:0001688		10060919	LLT/PT
ENSMUSG00000033837	ENSG00000160973	MP:0001680		10010356	LLT/PT
ENSMUSG00000033837	ENSG00000160973	MP:0001680		10012559	LLT/PT
ENSMUSG00000033837	ENSG00000160973	MP:0001680		10060919	LLT/PT
ENSMUSG00000033837	ENSG00000160973	MP:0006126		10010356	LLT/PT
ENSMUSG00000033837	ENSG00000160973	MP:0006126		10012559	LLT/PT
ENSMUSG00000033837	ENSG00000160973	MP:0006126		10060919	LLT/PT
ENSMUSG00000033837	ENSG00000160973	MP:0004251		10007554	LLT/PT
ENSMUSG00000044734	ENSG00000021355	MP:0002412		10021866	LLT/PT
ENSMUSG00000044734	ENSG00000021355	MP:0005044		10040047	LLT/PT
ENSMUSG00000044734	ENSG00000021355	MP:0001861		10035664	LLT/PT
ENSMUSG00000044734	ENSG00000021355	MP:0001861		10035742	LLT/PT
ENSMUSG00000039117	ENSG00000130699	MP:0000351		10020718	LLT/PT
ENSMUSG00000034785	ENSG00000211452	MP:0001260		10047899	LLT/PT
ENSMUSG00000046743	ENSG00000196159	MP:0011368	MP:0000313	10057248	LLT/PT
ENSMUSG00000046743	ENSG00000196159	MP:0002151		10010356	LLT/PT
ENSMUSG00000046743	ENSG00000196159	MP:0002151		10012559	LLT/PT
ENSMUSG00000046743	ENSG00000196159	MP:0002151		10060919	LLT/PT
ENSMUSG00000046743	ENSG00000196159	MP:0002989		10023435	LLT/PT
ENSMUSG00000046743	ENSG00000196159	MP:0002989		10038381	LLT/PT
ENSMUSG00000046743	ENSG00000196159	MP:0000160		10023509	LLT/PT
ENSMUSG00000046743	ENSG00000196159	MP:0008277		10005954	LLT/PT
ENSMUSG00000046743	ENSG00000196159	MP:0003675		10038423	LLT/PT
ENSMUSG00000046743	ENSG00000196159	MP:0008272		10005954	LLT/PT
ENSMUSG00000046743	ENSG00000196159	MP:0000527		10010356	LLT/PT
ENSMUSG00000046743	ENSG00000196159	MP:0000527		10012559	LLT/PT
ENSMUSG00000046743	ENSG00000196159	MP:0000527		10060919	LLT/PT
ENSMUSG00000046743	ENSG00000196159	MP:0005225		10010356	LLT/PT
ENSMUSG00000046743	ENSG00000196159	MP:0005225		10012559	LLT/PT
ENSMUSG00000046743	ENSG00000196159	MP:0005225		10060919	LLT/PT
ENSMUSG00000020859	ENSG00000008294	MP:0001189		10062080	LLT/PT
ENSMUSG00000020859	ENSG00000008294	MP:0002675		10067162	LLT/PT
ENSMUSG00000020859	ENSG00000008294	MP:0002687		10003883	LLT/PT
ENSMUSG00000006906	ENSG00000124356	MP:0001344		10015995	LLT/PT
ENSMUSG00000006906	ENSG00000124356	MP:0000811		10056677	LLT/PT
ENSMUSG00000006906	ENSG00000124356	MP:0001732		10053759	LLT/PT
ENSMUSG00000021789	ENSG00000122852	MP:0002412		10021866	LLT/PT
ENSMUSG00000021789	ENSG00000122852	MP:0002418		10021866	LLT/PT
ENSMUSG00000021789	ENSG00000122852	MP:0001861		10035664	LLT/PT
ENSMUSG00000021789	ENSG00000122852	MP:0001861		10035742	LLT/PT
ENSMUSG00000026915	ENSG00000165209	MP:0001380	MP:0004924	10061422	LLT/PT
ENSMUSG00000026915	ENSG00000165209	MP:0001262		10047895	LLT/PT
ENSMUSG00000026915	ENSG00000165209	MP:0001156		10041493	LLT/PT
ENSMUSG00000026915	ENSG00000165209	MP:0002675		10067162	LLT/PT
ENSMUSG00000026915	ENSG00000165209	MP:0002687		10003883	LLT/PT
ENSMUSG00000039086	ENSG00000184402	MP:0001405		10010947	LLT/PT
ENSMUSG00000039086	ENSG00000184402	MP:0001924		10021926	LLT/PT
ENSMUSG00000045827	ENSG00000170542	MP:0006042	MP:0000313	10057248	LLT/PT
ENSMUSG00000045827	ENSG00000170542	MP:0002418		10021866	LLT/PT
ENSMUSG00000041566	ENSG00000212122	MP:0005578	MP:0001156	10041493	LLT/PT
ENSMUSG00000041566	ENSG00000212122	MP:0002675		10067162	LLT/PT
ENSMUSG00000041566	ENSG00000212122	MP:0001156		10041493	LLT/PT
ENSMUSG00000041566	ENSG00000212122	MP:0001155		10003883	LLT/PT
ENSMUSG00000041566	ENSG00000212122	MP:0005159		10003883	LLT/PT
ENSMUSG00000041566	ENSG00000212122	MP:0002687		10003883	LLT/PT
ENSMUSG00000041566	ENSG00000212122	MP:0001925		10021929	LLT/PT
ENSMUSG00000060798	ENSG00000164066	MP:0004203	MP:0003864	10010356	LLT/PT
ENSMUSG00000060798	ENSG00000164066	MP:0004203	MP:0003864	10012559	LLT/PT
ENSMUSG00000060798	ENSG00000164066	MP:0004203	MP:0003864	10060919	LLT/PT
ENSMUSG00000060798	ENSG00000164066	MP:0000562		10036063	LLT/PT
ENSMUSG00000060798	ENSG00000164066	MP:0001297		10027548	LLT/PT
ENSMUSG00000060798	ENSG00000164066	MP:0001785		10030095	LLT/PT
ENSMUSG00000060798	ENSG00000164066	MP:0000914		10010411	LLT/PT
ENSMUSG00000015605	ENSG00000112658	MP:0003984		10053759	LLT/PT
ENSMUSG00000039059	ENSG00000101180	MP:0001433		10020710	LLT/PT
ENSMUSG00000039059	ENSG00000101180	MP:0011014		10005910	LLT/PT
ENSMUSG00000039059	ENSG00000101180	MP:0011014		10021113	LLT/PT
ENSMUSG00000039059	ENSG00000101180	MP:0005447		10061874	LLT/PT
ENSMUSG00000039059	ENSG00000101180	MP:0005331		10022489	LLT/PT
ENSMUSG00000039059	ENSG00000101180	MP:0005331		10022490	LLT/PT
ENSMUSG00000039059	ENSG00000101180	MP:0001402		10011953	LLT/PT
ENSMUSG00000039059	ENSG00000101180	MP:0001402		10021021	LLT/PT
ENSMUSG00000040327	ENSG00000112659	MP:0001262		10047895	LLT/PT
ENSMUSG00000040327	ENSG00000112659	MP:0002032		10039491	LLT/PT
ENSMUSG00000040327	ENSG00000112659	MP:0002032		10061271	LLT/PT
ENSMUSG00000004263	ENSG00000111676	MP:0001262		10047895	LLT/PT
ENSMUSG00000021795	ENSG00000133661	MP:0006050		10037383	LLT/PT
ENSMUSG00000021795	ENSG00000133661	MP:0002418		10021866	LLT/PT
ENSMUSG00000021795	ENSG00000133661	MP:0001861		10035664	LLT/PT
ENSMUSG00000021795	ENSG00000133661	MP:0001861		10035742	LLT/PT
ENSMUSG00000021795	ENSG00000133661	MP:0001263		10047895	LLT/PT
ENSMUSG00000021795	ENSG00000133661	MP:0001262		10047895	LLT/PT
ENSMUSG00000021795	ENSG00000133661	MP:0001958		10014561	LLT/PT
ENSMUSG00000069041	ENSG00000151475	MP:0008261	MP:0001155	10003883	LLT/PT
ENSMUSG00000069041	ENSG00000151475	MP:0001925		10021929	LLT/PT
ENSMUSG00000039041	ENSG00000130706	MP:0008074	MP:0002429	10010356	LLT/PT
ENSMUSG00000039041	ENSG00000130706	MP:0008074	MP:0002429	10012559	LLT/PT
ENSMUSG00000039041	ENSG00000130706	MP:0008074	MP:0002429	10060919	LLT/PT
ENSMUSG00000039041	ENSG00000130706	MP:0005159		10003883	LLT/PT
ENSMUSG00000039041	ENSG00000130706	MP:0001750		10005534	LLT/PT
ENSMUSG00000039041	ENSG00000130706	MP:0009444		10033132	LLT/PT
ENSMUSG00000039041	ENSG00000130706	MP:0005123		10005574	LLT/PT
ENSMUSG00000039041	ENSG00000130706	MP:0004924		10061422	LLT/PT
ENSMUSG00000039041	ENSG00000130706	MP:0000708		10065588	LLT/PT
ENSMUSG00000039041	ENSG00000130706	MP:0001926		10021928	LLT/PT
ENSMUSG00000039041	ENSG00000130706	MP:0001925		10021929	LLT/PT
ENSMUSG00000036928	ENSG00000205583	MP:0005159		10003883	LLT/PT
ENSMUSG00000025757	ENSG00000164070	MP:0004182	MP:0001156	10041493	LLT/PT
ENSMUSG00000025757	ENSG00000164070	MP:0004970		10038381	LLT/PT
ENSMUSG00000025757	ENSG00000164070	MP:0001156		10041493	LLT/PT
ENSMUSG00000025757	ENSG00000164070	MP:0002675		10067162	LLT/PT
ENSMUSG00000025757	ENSG00000164070	MP:0000194		10005396	LLT/PT
ENSMUSG00000025757	ENSG00000164070	MP:0000194		10020583	LLT/PT
ENSMUSG00000025757	ENSG00000164070	MP:0000519		10020524	LLT/PT
ENSMUSG00000025757	ENSG00000164070	MP:0002687		10003883	LLT/PT
ENSMUSG00000020140	ENSG00000139292	MP:0001575		10011703	LLT/PT
ENSMUSG00000020140	ENSG00000139292	MP:0001436		10061422	LLT/PT
ENSMUSG00000020140	ENSG00000139292	MP:0001270		10000060	LLT/PT
ENSMUSG00000020140	ENSG00000139292	MP:0001953		10038695	LLT/PT
ENSMUSG00000015647	ENSG00000130702	MP:0003068		10048469	LLT/PT
ENSMUSG00000015647	ENSG00000130702	MP:0003606		10038435	LLT/PT
ENSMUSG00000015647	ENSG00000130702	MP:0003215		10023421	LLT/PT
ENSMUSG00000015647	ENSG00000130702	MP:0000116		10044030	LLT/PT
ENSMUSG00000015647	ENSG00000130702	MP:0002989		10023435	LLT/PT
ENSMUSG00000015647	ENSG00000130702	MP:0002989		10038381	LLT/PT
ENSMUSG00000015647	ENSG00000130702	MP:0000434		10050183	LLT/PT
ENSMUSG00000015647	ENSG00000130702	MP:0000914		10010411	LLT/PT
ENSMUSG00000015647	ENSG00000130702	MP:0008528		10010428	LLT/PT
ENSMUSG00000015647	ENSG00000130702	MP:0000564		10042778	LLT/PT
ENSMUSG00000015647	ENSG00000130702	MP:0000527		10010356	LLT/PT
ENSMUSG00000015647	ENSG00000130702	MP:0000527		10012559	LLT/PT
ENSMUSG00000015647	ENSG00000130702	MP:0000527		10060919	LLT/PT
ENSMUSG00000015647	ENSG00000130702	MP:0000520		10063530	LLT/PT
ENSMUSG00000015647	ENSG00000130702	MP:0000913		10010356	LLT/PT
ENSMUSG00000015647	ENSG00000130702	MP:0000913		10012559	LLT/PT
ENSMUSG00000015647	ENSG00000130702	MP:0000913		10060919	LLT/PT
ENSMUSG00000046949	ENSG00000124588	MP:0002401	MP:0002414	10010356	LLT/PT
ENSMUSG00000046949	ENSG00000124588	MP:0002401	MP:0002414	10012559	LLT/PT
ENSMUSG00000046949	ENSG00000124588	MP:0002401	MP:0002414	10060919	LLT/PT
ENSMUSG00000004266	ENSG00000111679	MP:0008211	MP:0002429	10010356	LLT/PT
ENSMUSG00000004266	ENSG00000111679	MP:0008211	MP:0002429	10012559	LLT/PT
ENSMUSG00000004266	ENSG00000111679	MP:0008211	MP:0002429	10060919	LLT/PT
ENSMUSG00000004266	ENSG00000111679	MP:0002095		10062080	LLT/PT
ENSMUSG00000004266	ENSG00000111679	MP:0001870		10040628	LLT/PT
ENSMUSG00000004266	ENSG00000111679	MP:0003561		10003246	LLT/PT
ENSMUSG00000004266	ENSG00000111679	MP:0003561		10039073	LLT/PT
ENSMUSG00000004266	ENSG00000111679	MP:0001862		10022611	LLT/PT
ENSMUSG00000004266	ENSG00000111679	MP:0001861		10035664	LLT/PT
ENSMUSG00000004266	ENSG00000111679	MP:0001861		10035742	LLT/PT
ENSMUSG00000004266	ENSG00000111679	MP:0002494		10005601	LLT/PT
ENSMUSG00000004266	ENSG00000111679	MP:0001191		10040831	LLT/PT
ENSMUSG00000004266	ENSG00000111679	MP:0001191		10048768	LLT/PT
ENSMUSG00000004266	ENSG00000111679	MP:0000418		10001760	LLT/PT
ENSMUSG00000004266	ENSG00000111679	MP:0004833		10033122	LLT/PT
ENSMUSG00000004266	ENSG00000111679	MP:0001193		10037153	LLT/PT
ENSMUSG00000004266	ENSG00000111679	MP:0003201		10030124	LLT/PT
ENSMUSG00000004266	ENSG00000111679	MP:0000691		10041660	LLT/PT
ENSMUSG00000004266	ENSG00000111679	MP:0001209		10040943	LLT/PT
ENSMUSG00000004266	ENSG00000111679	MP:0000063		10049470	LLT/PT
ENSMUSG00000004266	ENSG00000111679	MP:0004947		10012431	LLT/PT
ENSMUSG00000004266	ENSG00000111679	MP:0001189		10062080	LLT/PT
ENSMUSG00000004266	ENSG00000111679	MP:0001212		10040882	LLT/PT
ENSMUSG00000004266	ENSG00000111679	MP:0001926		10021928	LLT/PT
ENSMUSG00000054477	ENSG00000080709	MP:0001454		10061422	LLT/PT
ENSMUSG00000054477	ENSG00000080709	MP:0002757		10011953	LLT/PT
ENSMUSG00000054477	ENSG00000080709	MP:0002757		10021021	LLT/PT
ENSMUSG00000054477	ENSG00000080709	MP:0001524		10010947	LLT/PT
ENSMUSG00000054477	ENSG00000080709	MP:0001469		10061422	LLT/PT
ENSMUSG00000054477	ENSG00000080709	MP:0001406		10017577	LLT/PT
ENSMUSG00000054477	ENSG00000080709	MP:0000745		10044565	LLT/PT
ENSMUSG00000037601	ENSG00000239672	MP:0001262		10047895	LLT/PT
ENSMUSG00000037601	ENSG00000239672	MP:0000240		10063827	LLT/PT
ENSMUSG00000037601	ENSG00000239672	MP:0001577		10002034	LLT/PT
ENSMUSG00000037601	ENSG00000239672	MP:0003717		10033546	LLT/PT
ENSMUSG00000037601	ENSG00000239672	MP:0002642		10002536	LLT/PT
ENSMUSG00000035403	ENSG00000148204	MP:0001622	MP:0000259	10010356	LLT/PT
ENSMUSG00000035403	ENSG00000148204	MP:0001622	MP:0000259	10012559	LLT/PT
ENSMUSG00000035403	ENSG00000148204	MP:0001622	MP:0000259	10060919	LLT/PT
ENSMUSG00000035403	ENSG00000148204	MP:0003119		10010356	LLT/PT
ENSMUSG00000035403	ENSG00000148204	MP:0003119		10012559	LLT/PT
ENSMUSG00000035403	ENSG00000148204	MP:0003119		10060919	LLT/PT
ENSMUSG00000035403	ENSG00000148204	MP:0001688		10010356	LLT/PT
ENSMUSG00000035403	ENSG00000148204	MP:0001688		10012559	LLT/PT
ENSMUSG00000035403	ENSG00000148204	MP:0001688		10060919	LLT/PT
ENSMUSG00000035403	ENSG00000148204	MP:0001680		10010356	LLT/PT
ENSMUSG00000035403	ENSG00000148204	MP:0001680		10012559	LLT/PT
ENSMUSG00000035403	ENSG00000148204	MP:0001680		10060919	LLT/PT
ENSMUSG00000058818	ENSG00000204577	MP:0004977	MP:0002429	10010356	LLT/PT
ENSMUSG00000058818	ENSG00000204577	MP:0004977	MP:0002429	10012559	LLT/PT
ENSMUSG00000058818	ENSG00000204577	MP:0004977	MP:0002429	10060919	LLT/PT
ENSMUSG00000024507	ENSG00000133835	MP:0001156		10041493	LLT/PT
ENSMUSG00000024507	ENSG00000133835	MP:0001925		10021929	LLT/PT
ENSMUSG00000024507	ENSG00000133835	MP:0001262		10047895	LLT/PT
ENSMUSG00000024507	ENSG00000133835	MP:0001393		10003591	LLT/PT
ENSMUSG00000024507	ENSG00000133835	MP:0001304		10007739	LLT/PT
ENSMUSG00000024507	ENSG00000133835	MP:0001732		10053759	LLT/PT
ENSMUSG00000005667	ENSG00000065911	MP:0001698	MP:0001672	10010356	LLT/PT
ENSMUSG00000005667	ENSG00000065911	MP:0001698	MP:0001672	10012559	LLT/PT
ENSMUSG00000005667	ENSG00000065911	MP:0001698	MP:0001672	10060919	LLT/PT
ENSMUSG00000015627	ENSG00000130700	MP:0003316		10056556	LLT/PT
ENSMUSG00000015627	ENSG00000130700	MP:0003529		10014838	LLT/PT
ENSMUSG00000015627	ENSG00000130700	MP:0010484		10004552	LLT/PT
ENSMUSG00000015627	ENSG00000130700	MP:0010463		10002906	LLT/PT
ENSMUSG00000015627	ENSG00000130700	MP:0010463		10002918	LLT/PT
ENSMUSG00000015627	ENSG00000130700	MP:0000274		10007632	LLT/PT
ENSMUSG00000079243	ENSG00000168334	MP:0001262		10047895	LLT/PT
ENSMUSG00000079243	ENSG00000168334	MP:0001625		10007572	LLT/PT
ENSMUSG00000052336	ENSG00000168329	MP:0005546		10060823	LLT/PT
ENSMUSG00000052336	ENSG00000168329	MP:0006051		10006145	LLT/PT
ENSMUSG00000052336	ENSG00000168329	MP:0006187		10038847	LLT/PT
ENSMUSG00000052336	ENSG00000168329	MP:0001847		10014581	LLT/PT
ENSMUSG00000052336	ENSG00000168329	MP:0000753		10033799	LLT/PT
ENSMUSG00000052336	ENSG00000168329	MP:0000921		10012305	LLT/PT
ENSMUSG00000052336	ENSG00000168329	MP:0001326		10038845	LLT/PT
ENSMUSG00000052336	ENSG00000168329	MP:0000754		10033985	LLT/PT
ENSMUSG00000006948	ENSG00000167749	MP:0001732		10053759	LLT/PT
ENSMUSG00000027568	ENSG00000101188	MP:0001405		10010947	LLT/PT
ENSMUSG00000027568	ENSG00000101188	MP:0001260		10047899	LLT/PT
ENSMUSG00000027568	ENSG00000101188	MP:0001433		10020710	LLT/PT
ENSMUSG00000027568	ENSG00000101188	MP:0005534		10005910	LLT/PT
ENSMUSG00000027568	ENSG00000101188	MP:0005534		10021113	LLT/PT
ENSMUSG00000027568	ENSG00000101188	MP:0002574		10037211	LLT/PT
ENSMUSG00000027568	ENSG00000101188	MP:0005533		10005911	LLT/PT
ENSMUSG00000027568	ENSG00000101188	MP:0005533		10037660	LLT/PT
ENSMUSG00000027568	ENSG00000101188	MP:0001489		10021089	LLT/PT
ENSMUSG00000027568	ENSG00000101188	MP:0001486		10038254	LLT/PT
ENSMUSG00000068323	ENSG00000188687	MP:0006144		10005760	LLT/PT
ENSMUSG00000068323	ENSG00000188687	MP:0005527		10018355	LLT/PT
ENSMUSG00000068323	ENSG00000188687	MP:0006143		10005739	LLT/PT
ENSMUSG00000068323	ENSG00000188687	MP:0003353		10038557	LLT/PT
ENSMUSG00000068323	ENSG00000188687	MP:0000525		10038535	LLT/PT
ENSMUSG00000068323	ENSG00000188687	MP:0000525		10039203	LLT/PT
ENSMUSG00000068323	ENSG00000188687	MP:0002667		10005295	LLT/PT
ENSMUSG00000068323	ENSG00000188687	MP:0001762		10036142	LLT/PT
ENSMUSG00000068323	ENSG00000188687	MP:0001762		10059896	LLT/PT
ENSMUSG00000039959	ENSG00000127946	MP:0001297		10027548	LLT/PT
ENSMUSG00000039959	ENSG00000127946	MP:0001263		10047895	LLT/PT
ENSMUSG00000039959	ENSG00000127946	MP:0001262		10047895	LLT/PT
ENSMUSG00000039959	ENSG00000127946	MP:0001304		10007739	LLT/PT
ENSMUSG00000039959	ENSG00000127946	MP:0001156		10041493	LLT/PT
ENSMUSG00000039959	ENSG00000127946	MP:0001732		10053759	LLT/PT
ENSMUSG00000039959	ENSG00000127946	MP:0010254		10007759	LLT/PT
ENSMUSG00000039959	ENSG00000127946	MP:0000160		10023509	LLT/PT
ENSMUSG00000039959	ENSG00000127946	MP:0000162		10024842	LLT/PT
ENSMUSG00000039959	ENSG00000127946	MP:0003205		10043298	LLT/PT
ENSMUSG00000039959	ENSG00000127946	MP:0001406		10017577	LLT/PT
ENSMUSG00000039959	ENSG00000127946	MP:0002066		10013916	LLT/PT
ENSMUSG00000039959	ENSG00000127946	MP:0001402		10011953	LLT/PT
ENSMUSG00000039959	ENSG00000127946	MP:0001402		10021021	LLT/PT
ENSMUSG00000039959	ENSG00000127946	MP:0002687		10003883	LLT/PT
ENSMUSG00000039959	ENSG00000127946	MP:0000745		10044565	LLT/PT
ENSMUSG00000039959	ENSG00000127946	MP:0001925		10021929	LLT/PT
ENSMUSG00000001508	ENSG00000108823	MP:0005330		10007636	LLT/PT
ENSMUSG00000001508	ENSG00000108823	MP:0002841		10028293	LLT/PT
ENSMUSG00000001508	ENSG00000108823	MP:0010090		10005470	LLT/PT
ENSMUSG00000001508	ENSG00000108823	MP:0010632		10028320	LLT/PT
ENSMUSG00000064023	ENSG00000129455	MP:0004998	MP:0003861	10010356	LLT/PT
ENSMUSG00000064023	ENSG00000129455	MP:0004998	MP:0003861	10012559	LLT/PT
ENSMUSG00000064023	ENSG00000129455	MP:0004998	MP:0003861	10060919	LLT/PT
ENSMUSG00000038914	ENSG00000101191	MP:0000322	MP:0002429	10010356	LLT/PT
ENSMUSG00000038914	ENSG00000101191	MP:0000322	MP:0002429	10012559	LLT/PT
ENSMUSG00000038914	ENSG00000101191	MP:0000322	MP:0002429	10060919	LLT/PT
ENSMUSG00000038914	ENSG00000101191	MP:0001577		10002034	LLT/PT
ENSMUSG00000038914	ENSG00000101191	MP:0002398		10005954	LLT/PT
ENSMUSG00000032409	ENSG00000175054	MP:0000084	MP:0002113	10010356	LLT/PT
ENSMUSG00000032409	ENSG00000175054	MP:0000084	MP:0002113	10012559	LLT/PT
ENSMUSG00000032409	ENSG00000175054	MP:0000084	MP:0002113	10060919	LLT/PT
ENSMUSG00000032409	ENSG00000175054	MP:0003786		10063493	LLT/PT
ENSMUSG00000032409	ENSG00000175054	MP:0001262		10047895	LLT/PT
ENSMUSG00000032409	ENSG00000175054	MP:0005152		10033661	LLT/PT
ENSMUSG00000032409	ENSG00000175054	MP:0005152		10065553	LLT/PT
ENSMUSG00000032409	ENSG00000175054	MP:0000120		10061274	LLT/PT
ENSMUSG00000032409	ENSG00000175054	MP:0002196		10010411	LLT/PT
ENSMUSG00000032409	ENSG00000175054	MP:0000433		10027534	LLT/PT
ENSMUSG00000032409	ENSG00000175054	MP:0000433		10068320	LLT/PT
ENSMUSG00000032409	ENSG00000175054	MP:0005150		10006895	LLT/PT
ENSMUSG00000032409	ENSG00000175054	MP:0002075		10062080	LLT/PT
ENSMUSG00000032409	ENSG00000175054	MP:0000160		10023509	LLT/PT
ENSMUSG00000032409	ENSG00000175054	MP:0000066		10031282	LLT/PT
ENSMUSG00000032409	ENSG00000175054	MP:0002639		10027543	LLT/PT
ENSMUSG00000001506	ENSG00000108821	MP:0001260		10047899	LLT/PT
ENSMUSG00000001506	ENSG00000108821	MP:0001262		10047895	LLT/PT
ENSMUSG00000001506	ENSG00000108821	MP:0001954		10038687	LLT/PT
ENSMUSG00000001506	ENSG00000108821	MP:0004044		10002895	LLT/PT
ENSMUSG00000001506	ENSG00000108821	MP:0000067		10031280	LLT/PT
ENSMUSG00000001506	ENSG00000108821	MP:0000069		10048890	LLT/PT
ENSMUSG00000001506	ENSG00000108821	MP:0000062		10057864	LLT/PT
ENSMUSG00000001506	ENSG00000108821	MP:0000063		10049470	LLT/PT
ENSMUSG00000001506	ENSG00000108821	MP:0005258		10030043	LLT/PT
ENSMUSG00000001506	ENSG00000108821	MP:0001915		10018985	LLT/PT
ENSMUSG00000001506	ENSG00000108821	MP:0001914		10015867	LLT/PT
ENSMUSG00000001506	ENSG00000108821	MP:0001914		10018876	LLT/PT
ENSMUSG00000001506	ENSG00000108821	MP:0001914		10055798	LLT/PT
ENSMUSG00000001506	ENSG00000108821	MP:0000351		10020718	LLT/PT
ENSMUSG00000001506	ENSG00000108821	MP:0008271		10005954	LLT/PT
ENSMUSG00000001506	ENSG00000108821	MP:0001182		10037394	LLT/PT
ENSMUSG00000001506	ENSG00000108821	MP:0000418		10001760	LLT/PT
ENSMUSG00000001506	ENSG00000108821	MP:0003279		10002329	LLT/PT
ENSMUSG00000001506	ENSG00000108821	MP:0001406		10017577	LLT/PT
ENSMUSG00000001506	ENSG00000108821	MP:0002075		10062080	LLT/PT
ENSMUSG00000045493	ENSG00000125533	MP:0006072	MP:0000313	10057248	LLT/PT
ENSMUSG00000004264	ENSG00000215021	MP:0001648	MP:0000313	10057248	LLT/PT
ENSMUSG00000004264	ENSG00000215021	MP:0000352		10020718	LLT/PT
ENSMUSG00000058818	ENSG00000244482	MP:0004977	MP:0002429	10010356	LLT/PT
ENSMUSG00000058818	ENSG00000244482	MP:0004977	MP:0002429	10012559	LLT/PT
ENSMUSG00000058818	ENSG00000244482	MP:0004977	MP:0002429	10060919	LLT/PT
ENSMUSG00000041078	ENSG00000182771	MP:0004738		10049507	LLT/PT
ENSMUSG00000041078	ENSG00000182771	MP:0001262		10047895	LLT/PT
ENSMUSG00000041078	ENSG00000182771	MP:0004765		10049507	LLT/PT
ENSMUSG00000032186	ENSG00000128872	MP:0001405		10010947	LLT/PT
ENSMUSG00000032186	ENSG00000128872	MP:0001399		10020651	LLT/PT
ENSMUSG00000032186	ENSG00000128872	MP:0001399		10037211	LLT/PT
ENSMUSG00000032186	ENSG00000128872	MP:0001469		10061422	LLT/PT
ENSMUSG00000032186	ENSG00000128872	MP:0001454		10061422	LLT/PT
ENSMUSG00000032186	ENSG00000128872	MP:0001489		10021089	LLT/PT
ENSMUSG00000032186	ENSG00000128872	MP:0002574		10037211	LLT/PT
ENSMUSG00000059474	ENSG00000011258	MP:0004174		10058907	LLT/PT
ENSMUSG00000059474	ENSG00000011258	MP:0000596		10010356	LLT/PT
ENSMUSG00000059474	ENSG00000011258	MP:0000596		10012559	LLT/PT
ENSMUSG00000059474	ENSG00000011258	MP:0000596		10060919	LLT/PT
ENSMUSG00000059474	ENSG00000011258	MP:0004620		10023464	LLT/PT
ENSMUSG00000027577	ENSG00000101204	MP:0009748	MP:0004924	10061422	LLT/PT
ENSMUSG00000027577	ENSG00000101204	MP:0002064		10010904	LLT/PT
ENSMUSG00000027577	ENSG00000101204	MP:0003996		10053398	LLT/PT
ENSMUSG00000027577	ENSG00000101204	MP:0002574		10037211	LLT/PT
ENSMUSG00000027577	ENSG00000101204	MP:0005534		10005910	LLT/PT
ENSMUSG00000027577	ENSG00000101204	MP:0005534		10021113	LLT/PT
ENSMUSG00000016346	ENSG00000075043	MP:0002906	MP:0004924	10061422	LLT/PT
ENSMUSG00000016346	ENSG00000075043	MP:0002906	MP:0002064	10010904	LLT/PT
ENSMUSG00000016346	ENSG00000075043	MP:0002064		10010904	LLT/PT
ENSMUSG00000016346	ENSG00000075043	MP:0001177		10003598	LLT/PT
ENSMUSG00000016346	ENSG00000075043	MP:0001177		10009913	LLT/PT
ENSMUSG00000016346	ENSG00000075043	MP:0003997		10018659	LLT/PT
ENSMUSG00000020868	ENSG00000015532	MP:0003917	MP:0003068	10048469	LLT/PT
ENSMUSG00000020868	ENSG00000015532	MP:0003327		10019646	LLT/PT
ENSMUSG00000020868	ENSG00000015532	MP:0000519		10020524	LLT/PT
ENSMUSG00000020868	ENSG00000015532	MP:0003333		10019668	LLT/PT
ENSMUSG00000020868	ENSG00000015532	MP:0003675		10038423	LLT/PT
ENSMUSG00000061887	ENSG00000157216	MP:0004096		10010356	LLT/PT
ENSMUSG00000061887	ENSG00000157216	MP:0004096		10012559	LLT/PT
ENSMUSG00000061887	ENSG00000157216	MP:0004096		10060919	LLT/PT
ENSMUSG00000061887	ENSG00000157216	MP:0003232		10010356	LLT/PT
ENSMUSG00000061887	ENSG00000157216	MP:0003232		10012559	LLT/PT
ENSMUSG00000061887	ENSG00000157216	MP:0003232		10060919	LLT/PT
ENSMUSG00000061887	ENSG00000157216	MP:0001688		10010356	LLT/PT
ENSMUSG00000061887	ENSG00000157216	MP:0001688		10012559	LLT/PT
ENSMUSG00000061887	ENSG00000157216	MP:0001688		10060919	LLT/PT
ENSMUSG00000061887	ENSG00000157216	MP:0001672		10010356	LLT/PT
ENSMUSG00000061887	ENSG00000157216	MP:0001672		10012559	LLT/PT
ENSMUSG00000061887	ENSG00000157216	MP:0001672		10060919	LLT/PT
ENSMUSG00000061887	ENSG00000157216	MP:0003935		10010356	LLT/PT
ENSMUSG00000061887	ENSG00000157216	MP:0003935		10012559	LLT/PT
ENSMUSG00000061887	ENSG00000157216	MP:0003935		10060919	LLT/PT
ENSMUSG00000061887	ENSG00000157216	MP:0000913		10010356	LLT/PT
ENSMUSG00000061887	ENSG00000157216	MP:0000913		10012559	LLT/PT
ENSMUSG00000061887	ENSG00000157216	MP:0000913		10060919	LLT/PT
ENSMUSG00000061887	ENSG00000157216	MP:0002151		10010356	LLT/PT
ENSMUSG00000061887	ENSG00000157216	MP:0002151		10012559	LLT/PT
ENSMUSG00000061887	ENSG00000157216	MP:0002151		10060919	LLT/PT
ENSMUSG00000061887	ENSG00000157216	MP:0000352		10020718	LLT/PT
ENSMUSG00000061887	ENSG00000157216	MP:0000934		10010356	LLT/PT
ENSMUSG00000061887	ENSG00000157216	MP:0000934		10012559	LLT/PT
ENSMUSG00000061887	ENSG00000157216	MP:0000934		10060919	LLT/PT
ENSMUSG00000061887	ENSG00000157216	MP:0003864		10010356	LLT/PT
ENSMUSG00000061887	ENSG00000157216	MP:0003864		10012559	LLT/PT
ENSMUSG00000061887	ENSG00000157216	MP:0003864		10060919	LLT/PT
ENSMUSG00000023968	ENSG00000146215	MP:0001823		10052645	LLT/PT
ENSMUSG00000051504	ENSG00000171101	MP:0010219	MP:0002429	10010356	LLT/PT
ENSMUSG00000051504	ENSG00000171101	MP:0010219	MP:0002429	10012559	LLT/PT
ENSMUSG00000051504	ENSG00000171101	MP:0010219	MP:0002429	10060919	LLT/PT
ENSMUSG00000037940	ENSG00000109452	MP:0004982	MP:0002429	10010356	LLT/PT
ENSMUSG00000037940	ENSG00000109452	MP:0004982	MP:0002429	10012559	LLT/PT
ENSMUSG00000037940	ENSG00000109452	MP:0004982	MP:0002429	10060919	LLT/PT
ENSMUSG00000037940	ENSG00000109452	MP:0000063		10049470	LLT/PT
ENSMUSG00000037940	ENSG00000109452	MP:0000066		10031282	LLT/PT
ENSMUSG00000033467	ENSG00000205755	MP:0002401	MP:0002414	10010356	LLT/PT
ENSMUSG00000033467	ENSG00000205755	MP:0002401	MP:0002414	10012559	LLT/PT
ENSMUSG00000033467	ENSG00000205755	MP:0002401	MP:0002414	10060919	LLT/PT
ENSMUSG00000033467	ENSG00000205755	MP:0002816		10009887	LLT/PT
ENSMUSG00000033467	ENSG00000205755	MP:0001861		10035664	LLT/PT
ENSMUSG00000033467	ENSG00000205755	MP:0001861		10035742	LLT/PT
ENSMUSG00000016349	ENSG00000101210	MP:0002007	MP:0000313	10057248	LLT/PT
ENSMUSG00000016349	ENSG00000101210	MP:0009434		10033885	LLT/PT
ENSMUSG00000016349	ENSG00000101210	MP:0001263		10047895	LLT/PT
ENSMUSG00000016349	ENSG00000101210	MP:0000921		10012305	LLT/PT
ENSMUSG00000016349	ENSG00000101210	MP:0001405		10010947	LLT/PT
ENSMUSG00000016349	ENSG00000101210	MP:0000745		10044565	LLT/PT
ENSMUSG00000016349	ENSG00000101210	MP:0002183		10018341	LLT/PT
ENSMUSG00000016349	ENSG00000101210	MP:0000938		10056677	LLT/PT
ENSMUSG00000031865	ENSG00000204843	MP:0001407	MP:0001406	10017577	LLT/PT
ENSMUSG00000031865	ENSG00000204843	MP:0000938		10056677	LLT/PT
ENSMUSG00000031865	ENSG00000204843	MP:0002151		10010356	LLT/PT
ENSMUSG00000031865	ENSG00000204843	MP:0002151		10012559	LLT/PT
ENSMUSG00000031865	ENSG00000204843	MP:0002151		10060919	LLT/PT
ENSMUSG00000038696	ENSG00000119487	MP:0008406	MP:0000313	10057248	LLT/PT
ENSMUSG00000038685	ENSG00000258366	MP:0003231	MP:0001672	10010356	LLT/PT
ENSMUSG00000038685	ENSG00000258366	MP:0003231	MP:0001672	10012559	LLT/PT
ENSMUSG00000038685	ENSG00000258366	MP:0003231	MP:0001672	10060919	LLT/PT
ENSMUSG00000038685	ENSG00000258366	MP:0005244		10034476	LLT/PT
ENSMUSG00000038685	ENSG00000258366	MP:0002151		10010356	LLT/PT
ENSMUSG00000038685	ENSG00000258366	MP:0002151		10012559	LLT/PT
ENSMUSG00000038685	ENSG00000258366	MP:0002151		10060919	LLT/PT
ENSMUSG00000038685	ENSG00000258366	MP:0000737		10010356	LLT/PT
ENSMUSG00000038685	ENSG00000258366	MP:0000737		10012559	LLT/PT
ENSMUSG00000038685	ENSG00000258366	MP:0000737		10060919	LLT/PT
ENSMUSG00000038685	ENSG00000258366	MP:0005312		10034474	LLT/PT
ENSMUSG00000038685	ENSG00000258366	MP:0004206		10010356	LLT/PT
ENSMUSG00000038685	ENSG00000258366	MP:0004206		10012559	LLT/PT
ENSMUSG00000038685	ENSG00000258366	MP:0004206		10060919	LLT/PT
ENSMUSG00000038685	ENSG00000258366	MP:0008817		10018852	LLT/PT
ENSMUSG00000038685	ENSG00000258366	MP:0000913		10010356	LLT/PT
ENSMUSG00000038685	ENSG00000258366	MP:0000913		10012559	LLT/PT
ENSMUSG00000038685	ENSG00000258366	MP:0000913		10060919	LLT/PT
ENSMUSG00000005514	ENSG00000127948	MP:0005185	MP:0005184	10063270	LLT/PT
ENSMUSG00000005514	ENSG00000127948	MP:0001672		10010356	LLT/PT
ENSMUSG00000005514	ENSG00000127948	MP:0001672		10012559	LLT/PT
ENSMUSG00000005514	ENSG00000127948	MP:0001672		10060919	LLT/PT
ENSMUSG00000005514	ENSG00000127948	MP:0001262		10047895	LLT/PT
ENSMUSG00000005514	ENSG00000127948	MP:0001915		10018985	LLT/PT
ENSMUSG00000005514	ENSG00000127948	MP:0003935		10010356	LLT/PT
ENSMUSG00000005514	ENSG00000127948	MP:0003935		10012559	LLT/PT
ENSMUSG00000005514	ENSG00000127948	MP:0003935		10060919	LLT/PT
ENSMUSG00000005514	ENSG00000127948	MP:0006279		10010356	LLT/PT
ENSMUSG00000005514	ENSG00000127948	MP:0006279		10012559	LLT/PT
ENSMUSG00000005514	ENSG00000127948	MP:0006279		10060919	LLT/PT
ENSMUSG00000005514	ENSG00000127948	MP:0002781		10005815	LLT/PT
ENSMUSG00000005514	ENSG00000127948	MP:0002628		10019708	LLT/PT
ENSMUSG00000005514	ENSG00000127948	MP:0003984		10053759	LLT/PT
ENSMUSG00000005514	ENSG00000127948	MP:0000914		10010411	LLT/PT
ENSMUSG00000005514	ENSG00000127948	MP:0006126		10010356	LLT/PT
ENSMUSG00000005514	ENSG00000127948	MP:0006126		10012559	LLT/PT
ENSMUSG00000005514	ENSG00000127948	MP:0006126		10060919	LLT/PT
ENSMUSG00000005514	ENSG00000127948	MP:0001926		10021928	LLT/PT
ENSMUSG00000054889	ENSG00000096696	MP:0002085	MP:0001672	10010356	LLT/PT
ENSMUSG00000054889	ENSG00000096696	MP:0002085	MP:0001672	10012559	LLT/PT
ENSMUSG00000054889	ENSG00000096696	MP:0002085	MP:0001672	10060919	LLT/PT
ENSMUSG00000054889	ENSG00000096696	MP:0001675		10010356	LLT/PT
ENSMUSG00000054889	ENSG00000096696	MP:0001675		10012559	LLT/PT
ENSMUSG00000054889	ENSG00000096696	MP:0001675		10060919	LLT/PT
ENSMUSG00000054889	ENSG00000096696	MP:0001685		10010356	LLT/PT
ENSMUSG00000054889	ENSG00000096696	MP:0001685		10012559	LLT/PT
ENSMUSG00000054889	ENSG00000096696	MP:0001685		10060919	LLT/PT
ENSMUSG00000024680	ENSG00000149534	MP:0005597	MP:0002148	10020751	LLT/PT
ENSMUSG00000004105	ENSG00000136859	MP:0001262		10047895	LLT/PT
ENSMUSG00000004105	ENSG00000136859	MP:0010379		10038678	LLT/PT
ENSMUSG00000004105	ENSG00000136859	MP:0010379		10061922	LLT/PT
ENSMUSG00000038671	ENSG00000101246	MP:0011207	MP:0001672	10010356	LLT/PT
ENSMUSG00000038671	ENSG00000101246	MP:0011207	MP:0001672	10012559	LLT/PT
ENSMUSG00000038671	ENSG00000101246	MP:0011207	MP:0001672	10060919	LLT/PT
ENSMUSG00000024899	ENSG00000198682	MP:0002657		10008723	LLT/PT
ENSMUSG00000024899	ENSG00000198682	MP:0002657		10061745	LLT/PT
ENSMUSG00000024899	ENSG00000198682	MP:0000120		10061274	LLT/PT
ENSMUSG00000024899	ENSG00000198682	MP:0001732		10053759	LLT/PT
ENSMUSG00000024899	ENSG00000198682	MP:0002113		10010356	LLT/PT
ENSMUSG00000024899	ENSG00000198682	MP:0002113		10012559	LLT/PT
ENSMUSG00000024899	ENSG00000198682	MP:0002113		10060919	LLT/PT
ENSMUSG00000024899	ENSG00000198682	MP:0008271		10005954	LLT/PT
ENSMUSG00000024899	ENSG00000198682	MP:0008272		10005954	LLT/PT
ENSMUSG00000024899	ENSG00000198682	MP:0001259		10056814	LLT/PT
ENSMUSG00000024899	ENSG00000198682	MP:0002993		10003246	LLT/PT
ENSMUSG00000024899	ENSG00000198682	MP:0000111		10009269	LLT/PT
ENSMUSG00000032842	ENSG00000124574	MP:0000692	MP:0002396	10010356	LLT/PT
ENSMUSG00000032842	ENSG00000124574	MP:0000692	MP:0002396	10012559	LLT/PT
ENSMUSG00000032842	ENSG00000124574	MP:0000692	MP:0002396	10060919	LLT/PT
ENSMUSG00000032842	ENSG00000124574	MP:0001262		10047895	LLT/PT
ENSMUSG00000032842	ENSG00000124574	MP:0000711		10052645	LLT/PT
ENSMUSG00000032839	ENSG00000144935	MP:0001260		10047899	LLT/PT
ENSMUSG00000037111	ENSG00000145391	MP:0008944	MP:0000313	10057248	LLT/PT
ENSMUSG00000021799	ENSG00000122375	MP:0002638		10038254	LLT/PT
ENSMUSG00000021799	ENSG00000122375	MP:0001999		10034972	LLT/PT
ENSMUSG00000021799	ENSG00000122375	MP:0006243		10037532	LLT/PT
ENSMUSG00000004613	ENSG00000105370	MP:0010263		10007739	LLT/PT
ENSMUSG00000004613	ENSG00000105370	MP:0001304		10007739	LLT/PT
ENSMUSG00000004613	ENSG00000105370	MP:0001297		10027548	LLT/PT
ENSMUSG00000004613	ENSG00000105370	MP:0010254		10007759	LLT/PT
ENSMUSG00000059708	ENSG00000197976	MP:0003400	MP:0002151	10010356	LLT/PT
ENSMUSG00000059708	ENSG00000197976	MP:0003400	MP:0002151	10012559	LLT/PT
ENSMUSG00000059708	ENSG00000197976	MP:0003400	MP:0002151	10060919	LLT/PT
ENSMUSG00000059708	ENSG00000197976	MP:0003984		10053759	LLT/PT
ENSMUSG00000000826	ENSG00000101152	MP:0006326		10011878	LLT/PT
ENSMUSG00000000826	ENSG00000101152	MP:0006326		10019245	LLT/PT
ENSMUSG00000000826	ENSG00000101152	MP:0006326		10048865	LLT/PT
ENSMUSG00000000826	ENSG00000101152	MP:0001393		10003591	LLT/PT
ENSMUSG00000000826	ENSG00000101152	MP:0001392		10061422	LLT/PT
ENSMUSG00000000826	ENSG00000101152	MP:0008450		10038845	LLT/PT
ENSMUSG00000000826	ENSG00000101152	MP:0010053		10062556	LLT/PT
ENSMUSG00000000826	ENSG00000101152	MP:0002001		10005169	LLT/PT
ENSMUSG00000000826	ENSG00000101152	MP:0001263		10047895	LLT/PT
ENSMUSG00000000826	ENSG00000101152	MP:0002090		10005169	LLT/PT
ENSMUSG00000000826	ENSG00000101152	MP:0002090		10047531	LLT/PT
ENSMUSG00000000826	ENSG00000101152	MP:0002090		10047571	LLT/PT
ENSMUSG00000000826	ENSG00000101152	MP:0001732		10053759	LLT/PT
ENSMUSG00000000826	ENSG00000101152	MP:0002286		10011498	LLT/PT
ENSMUSG00000000826	ENSG00000101152	MP:0001504		10036436	LLT/PT
ENSMUSG00000000826	ENSG00000101152	MP:0001405		10010947	LLT/PT
ENSMUSG00000000826	ENSG00000101152	MP:0001402		10011953	LLT/PT
ENSMUSG00000000826	ENSG00000101152	MP:0001402		10021021	LLT/PT
ENSMUSG00000000826	ENSG00000101152	MP:0005202		10024264	LLT/PT
ENSMUSG00000000826	ENSG00000101152	MP:0001489		10021089	LLT/PT
ENSMUSG00000000826	ENSG00000101152	MP:0002183		10018341	LLT/PT
ENSMUSG00000000826	ENSG00000101152	MP:0000748		10028372	LLT/PT
ENSMUSG00000030468	ENSG00000142512	MP:0004977	MP:0002429	10010356	LLT/PT
ENSMUSG00000030468	ENSG00000142512	MP:0004977	MP:0002429	10012559	LLT/PT
ENSMUSG00000030468	ENSG00000142512	MP:0004977	MP:0002429	10060919	LLT/PT
ENSMUSG00000030468	ENSG00000142512	MP:0002494		10005601	LLT/PT
ENSMUSG00000024529	ENSG00000113083	MP:0005243		10019027	LLT/PT
ENSMUSG00000024529	ENSG00000113083	MP:0005243		10035601	LLT/PT
ENSMUSG00000024529	ENSG00000113083	MP:0010471		10042598	LLT/PT
ENSMUSG00000024529	ENSG00000113083	MP:0010457		10037338	LLT/PT
ENSMUSG00000024529	ENSG00000113083	MP:0001575		10011703	LLT/PT
ENSMUSG00000024529	ENSG00000113083	MP:0001178		10037407	LLT/PT
ENSMUSG00000024529	ENSG00000113083	MP:0001436		10061422	LLT/PT
ENSMUSG00000024529	ENSG00000113083	MP:0001177		10003598	LLT/PT
ENSMUSG00000024529	ENSG00000113083	MP:0001177		10009913	LLT/PT
ENSMUSG00000024529	ENSG00000113083	MP:0006278		10002882	LLT/PT
ENSMUSG00000024529	ENSG00000113083	MP:0001914		10015867	LLT/PT
ENSMUSG00000024529	ENSG00000113083	MP:0001914		10018876	LLT/PT
ENSMUSG00000024529	ENSG00000113083	MP:0001914		10055798	LLT/PT
ENSMUSG00000024529	ENSG00000113083	MP:0010463		10002906	LLT/PT
ENSMUSG00000024529	ENSG00000113083	MP:0010463		10002918	LLT/PT
ENSMUSG00000024529	ENSG00000113083	MP:0000276		10007572	LLT/PT
ENSMUSG00000024529	ENSG00000113083	MP:0001958		10014561	LLT/PT
ENSMUSG00000024529	ENSG00000113083	MP:0002625		10007572	LLT/PT
ENSMUSG00000024529	ENSG00000113083	MP:0001402		10011953	LLT/PT
ENSMUSG00000024529	ENSG00000113083	MP:0001402		10021021	LLT/PT
ENSMUSG00000024529	ENSG00000113083	MP:0005435		10034666	LLT/PT
ENSMUSG00000024529	ENSG00000113083	MP:0005435		10059766	LLT/PT
ENSMUSG00000006764	ENSG00000139287	MP:0003064	MP:0003360	10061422	LLT/PT
ENSMUSG00000006764	ENSG00000139287	MP:0001191		10040831	LLT/PT
ENSMUSG00000006764	ENSG00000139287	MP:0001191		10048768	LLT/PT
ENSMUSG00000006764	ENSG00000139287	MP:0001262		10047895	LLT/PT
ENSMUSG00000006764	ENSG00000139287	MP:0001732		10053759	LLT/PT
ENSMUSG00000006764	ENSG00000139287	MP:0005574		10006102	LLT/PT
ENSMUSG00000006764	ENSG00000139287	MP:0005574		10038710	LLT/PT
ENSMUSG00000006764	ENSG00000139287	MP:0000746		10003549	LLT/PT
ENSMUSG00000058818	ENSG00000105609	MP:0004977	MP:0002429	10010356	LLT/PT
ENSMUSG00000058818	ENSG00000105609	MP:0004977	MP:0002429	10012559	LLT/PT
ENSMUSG00000058818	ENSG00000105609	MP:0004977	MP:0002429	10060919	LLT/PT
ENSMUSG00000042688	ENSG00000069956	MP:0001405		10010947	LLT/PT
ENSMUSG00000042688	ENSG00000069956	MP:0001178		10037407	LLT/PT
ENSMUSG00000042688	ENSG00000069956	MP:0001436		10061422	LLT/PT
ENSMUSG00000042688	ENSG00000069956	MP:0001575		10011703	LLT/PT
ENSMUSG00000042688	ENSG00000069956	MP:0005162		10037751	LLT/PT
ENSMUSG00000042688	ENSG00000069956	MP:0001177		10003598	LLT/PT
ENSMUSG00000042688	ENSG00000069956	MP:0001177		10009913	LLT/PT
ENSMUSG00000042688	ENSG00000069956	MP:0001176		10010356	LLT/PT
ENSMUSG00000042688	ENSG00000069956	MP:0001176		10012559	LLT/PT
ENSMUSG00000042688	ENSG00000069956	MP:0001176		10060919	LLT/PT
ENSMUSG00000042688	ENSG00000069956	MP:0001491		10045555	LLT/PT
ENSMUSG00000042688	ENSG00000069956	MP:0001954		10038687	LLT/PT
ENSMUSG00000042688	ENSG00000069956	MP:0001953		10038695	LLT/PT
ENSMUSG00000042688	ENSG00000069956	MP:0000160		10023509	LLT/PT
ENSMUSG00000046470	ENSG00000203883	MP:0005324		10003445	LLT/PT
ENSMUSG00000046470	ENSG00000203883	MP:0001575		10011703	LLT/PT
ENSMUSG00000046470	ENSG00000203883	MP:0002073		10019044	LLT/PT
ENSMUSG00000046470	ENSG00000203883	MP:0000414		10001760	LLT/PT
ENSMUSG00000046470	ENSG00000203883	MP:0001914		10015867	LLT/PT
ENSMUSG00000046470	ENSG00000203883	MP:0001914		10018876	LLT/PT
ENSMUSG00000046470	ENSG00000203883	MP:0001914		10055798	LLT/PT
ENSMUSG00000046470	ENSG00000203883	MP:0001786		10058679	LLT/PT
ENSMUSG00000046470	ENSG00000203883	MP:0001785		10030095	LLT/PT
ENSMUSG00000046470	ENSG00000203883	MP:0001270		10000060	LLT/PT
ENSMUSG00000046470	ENSG00000203883	MP:0008817		10018852	LLT/PT
ENSMUSG00000021798	ENSG00000122367	MP:0002795		10056370	LLT/PT
ENSMUSG00000021798	ENSG00000122367	MP:0002754		10013012	LLT/PT
ENSMUSG00000021798	ENSG00000122367	MP:0009413		10028289	LLT/PT
ENSMUSG00000021798	ENSG00000122367	MP:0002753		10013012	LLT/PT
ENSMUSG00000021798	ENSG00000122367	MP:0001575		10011703	LLT/PT
ENSMUSG00000021798	ENSG00000122367	MP:0000751		10028300	LLT/PT
ENSMUSG00000021798	ENSG00000122367	MP:0000751		10028641	LLT/PT
ENSMUSG00000021798	ENSG00000122367	MP:0001524		10010947	LLT/PT
ENSMUSG00000021798	ENSG00000122367	MP:0001732		10053759	LLT/PT
ENSMUSG00000021798	ENSG00000122367	MP:0001954		10038687	LLT/PT
ENSMUSG00000021798	ENSG00000122367	MP:0003158		10013950	LLT/PT
ENSMUSG00000021798	ENSG00000122367	MP:0001262		10047895	LLT/PT
ENSMUSG00000021798	ENSG00000122367	MP:0000747		10028372	LLT/PT
ENSMUSG00000053510	ENSG00000078618	MP:0001405		10010947	LLT/PT
ENSMUSG00000053510	ENSG00000078618	MP:0010053		10062556	LLT/PT
ENSMUSG00000025758	ENSG00000142731	MP:0001750		10005534	LLT/PT
ENSMUSG00000025758	ENSG00000142731	MP:0002151		10010356	LLT/PT
ENSMUSG00000025758	ENSG00000142731	MP:0002151		10012559	LLT/PT
ENSMUSG00000025758	ENSG00000142731	MP:0002151		10060919	LLT/PT
ENSMUSG00000013662	ENSG00000138138	MP:0002064		10010904	LLT/PT
ENSMUSG00000039114	ENSG00000124785	MP:0001262		10047895	LLT/PT
ENSMUSG00000039114	ENSG00000124785	MP:0003861		10010356	LLT/PT
ENSMUSG00000039114	ENSG00000124785	MP:0003861		10012559	LLT/PT
ENSMUSG00000039114	ENSG00000124785	MP:0003861		10060919	LLT/PT
ENSMUSG00000021408	ENSG00000137275	MP:0008476	MP:0002396	10010356	LLT/PT
ENSMUSG00000021408	ENSG00000137275	MP:0008476	MP:0002396	10012559	LLT/PT
ENSMUSG00000021408	ENSG00000137275	MP:0008476	MP:0002396	10060919	LLT/PT
ENSMUSG00000021408	ENSG00000137275	MP:0001262		10047895	LLT/PT
ENSMUSG00000021408	ENSG00000137275	MP:0001785		10030095	LLT/PT
ENSMUSG00000039109	ENSG00000124491	MP:0005606	MP:0002551	10009802	LLT/PT
ENSMUSG00000039109	ENSG00000124491	MP:0001914		10015867	LLT/PT
ENSMUSG00000039109	ENSG00000124491	MP:0001914		10018876	LLT/PT
ENSMUSG00000039109	ENSG00000124491	MP:0001914		10055798	LLT/PT
ENSMUSG00000039109	ENSG00000124491	MP:0005243		10019027	LLT/PT
ENSMUSG00000039109	ENSG00000124491	MP:0005243		10035601	LLT/PT
ENSMUSG00000039109	ENSG00000124491	MP:0002551		10009802	LLT/PT
ENSMUSG00000039109	ENSG00000124491	MP:0005435		10034666	LLT/PT
ENSMUSG00000039109	ENSG00000124491	MP:0005435		10059766	LLT/PT
ENSMUSG00000027584	ENSG00000125510	MP:0002063	MP:0004924	10061422	LLT/PT
ENSMUSG00000027584	ENSG00000125510	MP:0002799		10061422	LLT/PT
ENSMUSG00000032192	ENSG00000069966	MP:0008489	MP:0001262	10047895	LLT/PT
ENSMUSG00000032192	ENSG00000069966	MP:0008489	MP:0001732	10053759	LLT/PT
ENSMUSG00000039004	ENSG00000153162	MP:0008277		10005954	LLT/PT
ENSMUSG00000039004	ENSG00000153162	MP:0001262		10047895	LLT/PT
ENSMUSG00000013663	ENSG00000171862	MP:0008011		10048616	LLT/PT
ENSMUSG00000013663	ENSG00000171862	MP:0001688		10010356	LLT/PT
ENSMUSG00000013663	ENSG00000171862	MP:0001688		10012559	LLT/PT
ENSMUSG00000013663	ENSG00000171862	MP:0001688		10060919	LLT/PT
ENSMUSG00000013663	ENSG00000171862	MP:0009220		10060862	LLT/PT
ENSMUSG00000013663	ENSG00000171862	MP:0002947		10018814	LLT/PT
ENSMUSG00000013663	ENSG00000171862	MP:0001672		10010356	LLT/PT
ENSMUSG00000013663	ENSG00000171862	MP:0001672		10012559	LLT/PT
ENSMUSG00000013663	ENSG00000171862	MP:0001672		10060919	LLT/PT
ENSMUSG00000013663	ENSG00000171862	MP:0002038		10028997	LLT/PT
ENSMUSG00000013663	ENSG00000171862	MP:0009092		10014755	LLT/PT
ENSMUSG00000013663	ENSG00000171862	MP:0008102		10025197	LLT/PT
ENSMUSG00000013663	ENSG00000171862	MP:0003269		10010003	LLT/PT
ENSMUSG00000013663	ENSG00000171862	MP:0002018		10028997	LLT/PT
ENSMUSG00000013663	ENSG00000171862	MP:0003984		10053759	LLT/PT
ENSMUSG00000013663	ENSG00000171862	MP:0002627		10043276	LLT/PT
ENSMUSG00000013663	ENSG00000171862	MP:0009219		10036964	LLT/PT
ENSMUSG00000013663	ENSG00000171862	MP:0000691		10041660	LLT/PT
ENSMUSG00000013663	ENSG00000171862	MP:0004868		10014733	LLT/PT
ENSMUSG00000013663	ENSG00000171862	MP:0001167		10004446	LLT/PT
ENSMUSG00000013663	ENSG00000171862	MP:0001883		10006187	LLT/PT
ENSMUSG00000013663	ENSG00000171862	MP:0000659		10004446	LLT/PT
ENSMUSG00000013663	ENSG00000171862	MP:0002026		10024288	LLT/PT
ENSMUSG00000013663	ENSG00000171862	MP:0002024		10042971	LLT/PT
ENSMUSG00000013663	ENSG00000171862	MP:0000913		10010356	LLT/PT
ENSMUSG00000013663	ENSG00000171862	MP:0000913		10012559	LLT/PT
ENSMUSG00000013663	ENSG00000171862	MP:0000913		10060919	LLT/PT
ENSMUSG00000026317	ENSG00000182372	MP:0002001		10005169	LLT/PT
ENSMUSG00000026317	ENSG00000182372	MP:0001393		10003591	LLT/PT
ENSMUSG00000026317	ENSG00000182372	MP:0001392		10061422	LLT/PT
ENSMUSG00000026317	ENSG00000182372	MP:0002064		10010904	LLT/PT
ENSMUSG00000026317	ENSG00000182372	MP:0000753		10033799	LLT/PT
ENSMUSG00000026317	ENSG00000182372	MP:0000754		10033985	LLT/PT
ENSMUSG00000026317	ENSG00000182372	MP:0001326		10038845	LLT/PT
ENSMUSG00000026317	ENSG00000182372	MP:0002183		10018341	LLT/PT
ENSMUSG00000026317	ENSG00000182372	MP:0002066		10013916	LLT/PT
ENSMUSG00000026317	ENSG00000182372	MP:0000938		10056677	LLT/PT
ENSMUSG00000058818	ENSG00000131042	MP:0004977	MP:0002429	10010356	LLT/PT
ENSMUSG00000058818	ENSG00000131042	MP:0004977	MP:0002429	10012559	LLT/PT
ENSMUSG00000058818	ENSG00000131042	MP:0004977	MP:0002429	10060919	LLT/PT
ENSMUSG00000035681	ENSG00000166006	MP:0000951	MP:0002064	10010904	LLT/PT
ENSMUSG00000035681	ENSG00000166006	MP:0002064		10010904	LLT/PT
ENSMUSG00000035681	ENSG00000166006	MP:0000243		10028622	LLT/PT
ENSMUSG00000035681	ENSG00000166006	MP:0003997		10018659	LLT/PT
ENSMUSG00000024477	ENSG00000164219	MP:0000352		10020718	LLT/PT
ENSMUSG00000020553	ENSG00000141179	MP:0011080	MP:0000313	10057248	LLT/PT
ENSMUSG00000020553	ENSG00000141179	MP:0002830		10008629	LLT/PT
ENSMUSG00000038718	ENSG00000167081	MP:0001575		10011703	LLT/PT
ENSMUSG00000038718	ENSG00000167081	MP:0002321		10021133	LLT/PT
ENSMUSG00000038718	ENSG00000167081	MP:0002321		10021143	LLT/PT
ENSMUSG00000038718	ENSG00000167081	MP:0002321		10038695	LLT/PT
ENSMUSG00000038718	ENSG00000167081	MP:0001953		10038695	LLT/PT
ENSMUSG00000038982	ENSG00000188428	MP:0005201	MP:0001324	10062080	LLT/PT
ENSMUSG00000038982	ENSG00000188428	MP:0001324		10062080	LLT/PT
ENSMUSG00000038982	ENSG00000188428	MP:0002980		10038254	LLT/PT
ENSMUSG00000038982	ENSG00000188428	MP:0009549		10035517	LLT/PT
ENSMUSG00000031714	ENSG00000109458	MP:0003359	MP:0000733	10010356	LLT/PT
ENSMUSG00000031714	ENSG00000109458	MP:0003359	MP:0000733	10012559	LLT/PT
ENSMUSG00000031714	ENSG00000109458	MP:0003359	MP:0000733	10060919	LLT/PT
ENSMUSG00000031714	ENSG00000109458	MP:0003704		10010356	LLT/PT
ENSMUSG00000031714	ENSG00000109458	MP:0003704		10012559	LLT/PT
ENSMUSG00000031714	ENSG00000109458	MP:0003704		10060919	LLT/PT
ENSMUSG00000031714	ENSG00000109458	MP:0009890		10009269	LLT/PT
ENSMUSG00000031714	ENSG00000109458	MP:0005244		10034476	LLT/PT
ENSMUSG00000031714	ENSG00000109458	MP:0002754		10013012	LLT/PT
ENSMUSG00000031714	ENSG00000109458	MP:0001792		10021519	LLT/PT
ENSMUSG00000031714	ENSG00000109458	MP:0002753		10013012	LLT/PT
ENSMUSG00000031714	ENSG00000109458	MP:0004201		10070531	LLT/PT
ENSMUSG00000031714	ENSG00000109458	MP:0001914		10015867	LLT/PT
ENSMUSG00000031714	ENSG00000109458	MP:0001914		10018876	LLT/PT
ENSMUSG00000031714	ENSG00000109458	MP:0001914		10055798	LLT/PT
ENSMUSG00000031714	ENSG00000109458	MP:0000279		10047296	LLT/PT
ENSMUSG00000031714	ENSG00000109458	MP:0004924		10061422	LLT/PT
ENSMUSG00000031714	ENSG00000109458	MP:0008816		10034754	LLT/PT
ENSMUSG00000002190	ENSG00000153132	MP:0001925		10021929	LLT/PT
ENSMUSG00000021423	ENSG00000112799	MP:0005093	MP:0002414	10010356	LLT/PT
ENSMUSG00000021423	ENSG00000112799	MP:0005093	MP:0002414	10012559	LLT/PT
ENSMUSG00000021423	ENSG00000112799	MP:0005093	MP:0002414	10060919	LLT/PT
ENSMUSG00000021423	ENSG00000112799	MP:0002494		10005601	LLT/PT
ENSMUSG00000021796	ENSG00000107779	MP:0002084	MP:0001672	10010356	LLT/PT
ENSMUSG00000021796	ENSG00000107779	MP:0002084	MP:0001672	10012559	LLT/PT
ENSMUSG00000021796	ENSG00000107779	MP:0002084	MP:0001672	10060919	LLT/PT
ENSMUSG00000021796	ENSG00000107779	MP:0002151		10010356	LLT/PT
ENSMUSG00000021796	ENSG00000107779	MP:0002151		10012559	LLT/PT
ENSMUSG00000021796	ENSG00000107779	MP:0002151		10060919	LLT/PT
ENSMUSG00000048616	ENSG00000183691	MP:0003400	MP:0002151	10010356	LLT/PT
ENSMUSG00000048616	ENSG00000183691	MP:0003400	MP:0002151	10012559	LLT/PT
ENSMUSG00000048616	ENSG00000183691	MP:0003400	MP:0002151	10060919	LLT/PT
ENSMUSG00000048616	ENSG00000183691	MP:0005297		10041525	LLT/PT
ENSMUSG00000048616	ENSG00000183691	MP:0001176		10010356	LLT/PT
ENSMUSG00000048616	ENSG00000183691	MP:0001176		10012559	LLT/PT
ENSMUSG00000048616	ENSG00000183691	MP:0001176		10060919	LLT/PT
ENSMUSG00000048616	ENSG00000183691	MP:0003816		10010356	LLT/PT
ENSMUSG00000048616	ENSG00000183691	MP:0003816		10012559	LLT/PT
ENSMUSG00000048616	ENSG00000183691	MP:0003816		10060919	LLT/PT
ENSMUSG00000048616	ENSG00000183691	MP:0011361		10034259	LLT/PT
ENSMUSG00000048616	ENSG00000183691	MP:0000160		10023509	LLT/PT
ENSMUSG00000048616	ENSG00000183691	MP:0004739		10010280	LLT/PT
ENSMUSG00000048616	ENSG00000183691	MP:0001286		10010356	LLT/PT
ENSMUSG00000048616	ENSG00000183691	MP:0001286		10012559	LLT/PT
ENSMUSG00000048616	ENSG00000183691	MP:0001286		10060919	LLT/PT
ENSMUSG00000048616	ENSG00000183691	MP:0001688		10010356	LLT/PT
ENSMUSG00000048616	ENSG00000183691	MP:0001688		10012559	LLT/PT
ENSMUSG00000048616	ENSG00000183691	MP:0001688		10060919	LLT/PT
ENSMUSG00000048616	ENSG00000183691	MP:0003942		10010356	LLT/PT
ENSMUSG00000048616	ENSG00000183691	MP:0003942		10012559	LLT/PT
ENSMUSG00000048616	ENSG00000183691	MP:0003942		10060919	LLT/PT
ENSMUSG00000048616	ENSG00000183691	MP:0006281		10010356	LLT/PT
ENSMUSG00000048616	ENSG00000183691	MP:0006281		10012559	LLT/PT
ENSMUSG00000048616	ENSG00000183691	MP:0006281		10060919	LLT/PT
ENSMUSG00000048616	ENSG00000183691	MP:0002151		10010356	LLT/PT
ENSMUSG00000048616	ENSG00000183691	MP:0002151		10012559	LLT/PT
ENSMUSG00000048616	ENSG00000183691	MP:0002151		10060919	LLT/PT
ENSMUSG00000048616	ENSG00000183691	MP:0003704		10010356	LLT/PT
ENSMUSG00000048616	ENSG00000183691	MP:0003704		10012559	LLT/PT
ENSMUSG00000048616	ENSG00000183691	MP:0003704		10060919	LLT/PT
ENSMUSG00000048616	ENSG00000183691	MP:0003938		10010356	LLT/PT
ENSMUSG00000048616	ENSG00000183691	MP:0003938		10012559	LLT/PT
ENSMUSG00000048616	ENSG00000183691	MP:0003938		10060919	LLT/PT
ENSMUSG00000048616	ENSG00000183691	MP:0001914		10015867	LLT/PT
ENSMUSG00000048616	ENSG00000183691	MP:0001914		10018876	LLT/PT
ENSMUSG00000048616	ENSG00000183691	MP:0001914		10055798	LLT/PT
ENSMUSG00000048616	ENSG00000183691	MP:0004765		10049507	LLT/PT
ENSMUSG00000048616	ENSG00000183691	MP:0003130		10002120	LLT/PT
ENSMUSG00000048616	ENSG00000183691	MP:0000914		10010411	LLT/PT
ENSMUSG00000048616	ENSG00000183691	MP:0003321		10044310	LLT/PT
ENSMUSG00000048616	ENSG00000183691	MP:0003276		10021530	LLT/PT
ENSMUSG00000048616	ENSG00000183691	MP:0003276		10030146	LLT/PT
ENSMUSG00000048616	ENSG00000183691	MP:0002286		10011498	LLT/PT
ENSMUSG00000048616	ENSG00000183691	MP:0009735		10010356	LLT/PT
ENSMUSG00000048616	ENSG00000183691	MP:0009735		10012559	LLT/PT
ENSMUSG00000048616	ENSG00000183691	MP:0009735		10060919	LLT/PT
ENSMUSG00000048616	ENSG00000183691	MP:0001785		10030095	LLT/PT
ENSMUSG00000048616	ENSG00000183691	MP:0003160		10010356	LLT/PT
ENSMUSG00000048616	ENSG00000183691	MP:0003160		10012559	LLT/PT
ENSMUSG00000048616	ENSG00000183691	MP:0003160		10060919	LLT/PT
ENSMUSG00000001707	ENSG00000124802	MP:0009336	MP:0000351	10020718	LLT/PT
ENSMUSG00000001707	ENSG00000124802	MP:0002018		10028997	LLT/PT
ENSMUSG00000001707	ENSG00000124802	MP:0000351		10020718	LLT/PT
ENSMUSG00000000276	ENSG00000153933	MP:0002826		10043994	LLT/PT
ENSMUSG00000058818	ENSG00000170866	MP:0004977	MP:0002429	10010356	LLT/PT
ENSMUSG00000058818	ENSG00000170866	MP:0004977	MP:0002429	10012559	LLT/PT
ENSMUSG00000058818	ENSG00000170866	MP:0004977	MP:0002429	10060919	LLT/PT
ENSMUSG00000026791	ENSG00000136856	MP:0004071	MP:0010520	10040736	LLT/PT
ENSMUSG00000026791	ENSG00000136856	MP:0004071	MP:0010520	10069867	LLT/PT
ENSMUSG00000000247	ENSG00000106689	MP:0005545		10010356	LLT/PT
ENSMUSG00000000247	ENSG00000106689	MP:0005545		10012559	LLT/PT
ENSMUSG00000000247	ENSG00000106689	MP:0005545		10060919	LLT/PT
ENSMUSG00000000247	ENSG00000106689	MP:0001293		10002640	LLT/PT
ENSMUSG00000000247	ENSG00000106689	MP:0001577		10002034	LLT/PT
ENSMUSG00000000247	ENSG00000106689	MP:0002192		10020529	LLT/PT
ENSMUSG00000000247	ENSG00000106689	MP:0003078		10002945	LLT/PT
ENSMUSG00000000247	ENSG00000106689	MP:0003717		10033546	LLT/PT
ENSMUSG00000000247	ENSG00000106689	MP:0001286		10010356	LLT/PT
ENSMUSG00000000247	ENSG00000106689	MP:0001286		10012559	LLT/PT
ENSMUSG00000000247	ENSG00000106689	MP:0001286		10060919	LLT/PT
ENSMUSG00000045551	ENSG00000171051	MP:0002412		10021866	LLT/PT
ENSMUSG00000052270	ENSG00000171049	MP:0008495	MP:0001805	10005595	LLT/PT
ENSMUSG00000006932	ENSG00000168036	MP:0003087	MP:0001672	10010356	LLT/PT
ENSMUSG00000006932	ENSG00000168036	MP:0003087	MP:0001672	10012559	LLT/PT
ENSMUSG00000006932	ENSG00000168036	MP:0003087	MP:0001672	10060919	LLT/PT
ENSMUSG00000006932	ENSG00000168036	MP:0001300		10020771	LLT/PT
ENSMUSG00000006932	ENSG00000168036	MP:0000414		10001760	LLT/PT
ENSMUSG00000006932	ENSG00000168036	MP:0001674		10010356	LLT/PT
ENSMUSG00000006932	ENSG00000168036	MP:0001674		10012559	LLT/PT
ENSMUSG00000006932	ENSG00000168036	MP:0001674		10060919	LLT/PT
ENSMUSG00000006932	ENSG00000168036	MP:0001675		10010356	LLT/PT
ENSMUSG00000006932	ENSG00000168036	MP:0001675		10012559	LLT/PT
ENSMUSG00000006932	ENSG00000168036	MP:0001675		10060919	LLT/PT
ENSMUSG00000006932	ENSG00000168036	MP:0001680		10010356	LLT/PT
ENSMUSG00000006932	ENSG00000168036	MP:0001680		10012559	LLT/PT
ENSMUSG00000006932	ENSG00000168036	MP:0001680		10060919	LLT/PT
ENSMUSG00000006932	ENSG00000168036	MP:0005027		10021866	LLT/PT
ENSMUSG00000006932	ENSG00000168036	MP:0003704		10010356	LLT/PT
ENSMUSG00000006932	ENSG00000168036	MP:0003704		10012559	LLT/PT
ENSMUSG00000006932	ENSG00000168036	MP:0003704		10060919	LLT/PT
ENSMUSG00000006932	ENSG00000168036	MP:0002001		10005169	LLT/PT
ENSMUSG00000006932	ENSG00000168036	MP:0003232		10010356	LLT/PT
ENSMUSG00000006932	ENSG00000168036	MP:0003232		10012559	LLT/PT
ENSMUSG00000006932	ENSG00000168036	MP:0003232		10060919	LLT/PT
ENSMUSG00000006932	ENSG00000168036	MP:0001293		10002640	LLT/PT
ENSMUSG00000006932	ENSG00000168036	MP:0001297		10027548	LLT/PT
ENSMUSG00000006932	ENSG00000168036	MP:0003935		10010356	LLT/PT
ENSMUSG00000006932	ENSG00000168036	MP:0003935		10012559	LLT/PT
ENSMUSG00000006932	ENSG00000168036	MP:0003935		10060919	LLT/PT
ENSMUSG00000006932	ENSG00000168036	MP:0006194		10023332	LLT/PT
ENSMUSG00000006932	ENSG00000168036	MP:0001852		10010741	LLT/PT
ENSMUSG00000006932	ENSG00000168036	MP:0000465		10017955	LLT/PT
ENSMUSG00000006932	ENSG00000168036	MP:0000745		10044565	LLT/PT
ENSMUSG00000006932	ENSG00000168036	MP:0001967		10011878	LLT/PT
ENSMUSG00000006932	ENSG00000168036	MP:0001304		10007739	LLT/PT
ENSMUSG00000006932	ENSG00000168036	MP:0003984		10053759	LLT/PT
ENSMUSG00000006932	ENSG00000168036	MP:0001525		10049848	LLT/PT
ENSMUSG00000006932	ENSG00000168036	MP:0001337		10013774	LLT/PT
ENSMUSG00000006932	ENSG00000168036	MP:0005202		10024264	LLT/PT
ENSMUSG00000006932	ENSG00000168036	MP:0002073		10019044	LLT/PT
ENSMUSG00000006932	ENSG00000168036	MP:0003888		10019677	LLT/PT
ENSMUSG00000058818	ENSG00000187116	MP:0004977	MP:0002429	10010356	LLT/PT
ENSMUSG00000058818	ENSG00000187116	MP:0004977	MP:0002429	10012559	LLT/PT
ENSMUSG00000058818	ENSG00000187116	MP:0004977	MP:0002429	10060919	LLT/PT
ENSMUSG00000023064	ENSG00000173267	MP:0011452	MP:0000313	10057248	LLT/PT
ENSMUSG00000058818	ENSG00000239961	MP:0004977	MP:0002429	10010356	LLT/PT
ENSMUSG00000058818	ENSG00000239961	MP:0004977	MP:0002429	10012559	LLT/PT
ENSMUSG00000058818	ENSG00000239961	MP:0004977	MP:0002429	10060919	LLT/PT
ENSMUSG00000069769	ENSG00000153944	MP:0005089	MP:0002414	10010356	LLT/PT
ENSMUSG00000069769	ENSG00000153944	MP:0005089	MP:0002414	10012559	LLT/PT
ENSMUSG00000069769	ENSG00000153944	MP:0005089	MP:0002414	10060919	LLT/PT
ENSMUSG00000069769	ENSG00000153944	MP:0001823		10052645	LLT/PT
ENSMUSG00000069769	ENSG00000153944	MP:0002398		10005954	LLT/PT
ENSMUSG00000069769	ENSG00000153944	MP:0001262		10047895	LLT/PT
ENSMUSG00000021427	ENSG00000124783	MP:0000274		10007632	LLT/PT
ENSMUSG00000021427	ENSG00000124783	MP:0002754		10013012	LLT/PT
ENSMUSG00000021427	ENSG00000124783	MP:0000284		10013611	LLT/PT
ENSMUSG00000021427	ENSG00000124783	MP:0001785		10030095	LLT/PT
ENSMUSG00000021427	ENSG00000124783	MP:0010651		10063732	LLT/PT
ENSMUSG00000021427	ENSG00000124783	MP:0002753		10013012	LLT/PT
ENSMUSG00000031710	ENSG00000109424	MP:0001262		10047895	LLT/PT
ENSMUSG00000031710	ENSG00000109424	MP:0010379		10038678	LLT/PT
ENSMUSG00000031710	ENSG00000109424	MP:0010379		10061922	LLT/PT
ENSMUSG00000031710	ENSG00000109424	MP:0005533		10005911	LLT/PT
ENSMUSG00000031710	ENSG00000109424	MP:0005533		10037660	LLT/PT
ENSMUSG00000031710	ENSG00000109424	MP:0005478		10043816	LLT/PT
ENSMUSG00000031715	ENSG00000153147	MP:0004965	MP:0001672	10010356	LLT/PT
ENSMUSG00000031715	ENSG00000153147	MP:0004965	MP:0001672	10012559	LLT/PT
ENSMUSG00000031715	ENSG00000153147	MP:0004965	MP:0001672	10060919	LLT/PT
ENSMUSG00000031715	ENSG00000153147	MP:0001672		10010356	LLT/PT
ENSMUSG00000031715	ENSG00000153147	MP:0001672		10012559	LLT/PT
ENSMUSG00000031715	ENSG00000153147	MP:0001672		10060919	LLT/PT
ENSMUSG00000071470	ENSG00000100814	MP:0008261	MP:0001155	10003883	LLT/PT
ENSMUSG00000071470	ENSG00000100814	MP:0005159		10003883	LLT/PT
ENSMUSG00000071470	ENSG00000100814	MP:0001924		10021926	LLT/PT
ENSMUSG00000007564	ENSG00000105568	MP:0002027		10025031	LLT/PT
ENSMUSG00000056888	ENSG00000139278	MP:0006043	MP:0000313	10057248	LLT/PT
ENSMUSG00000024673	ENSG00000156738	MP:0008189	MP:0002414	10010356	LLT/PT
ENSMUSG00000024673	ENSG00000156738	MP:0008189	MP:0002414	10012559	LLT/PT
ENSMUSG00000024673	ENSG00000156738	MP:0008189	MP:0002414	10060919	LLT/PT
ENSMUSG00000038765	ENSG00000136944	MP:0005542		10055665	LLT/PT
ENSMUSG00000038765	ENSG00000136944	MP:0001297		10027548	LLT/PT
ENSMUSG00000038765	ENSG00000136944	MP:0004096		10010356	LLT/PT
ENSMUSG00000038765	ENSG00000136944	MP:0004096		10012559	LLT/PT
ENSMUSG00000038765	ENSG00000136944	MP:0004096		10060919	LLT/PT
ENSMUSG00000038765	ENSG00000136944	MP:0001436		10061422	LLT/PT
ENSMUSG00000038765	ENSG00000136944	MP:0002989		10023435	LLT/PT
ENSMUSG00000038765	ENSG00000136944	MP:0002989		10038381	LLT/PT
ENSMUSG00000038765	ENSG00000136944	MP:0006230		10022948	LLT/PT
ENSMUSG00000038765	ENSG00000136944	MP:0006279		10010356	LLT/PT
ENSMUSG00000038765	ENSG00000136944	MP:0006279		10012559	LLT/PT
ENSMUSG00000038765	ENSG00000136944	MP:0006279		10060919	LLT/PT
ENSMUSG00000038765	ENSG00000136944	MP:0000913		10010356	LLT/PT
ENSMUSG00000038765	ENSG00000136944	MP:0000913		10012559	LLT/PT
ENSMUSG00000038765	ENSG00000136944	MP:0000913		10060919	LLT/PT
ENSMUSG00000035783	ENSG00000107796	MP:0000230		10005728	LLT/PT
ENSMUSG00000035783	ENSG00000107796	MP:0006264		10005758	LLT/PT
ENSMUSG00000036023	ENSG00000129484	MP:0002007	MP:0000313	10057248	LLT/PT
ENSMUSG00000039842	ENSG00000147316	MP:0009937	MP:0003861	10010356	LLT/PT
ENSMUSG00000039842	ENSG00000147316	MP:0009937	MP:0003861	10012559	LLT/PT
ENSMUSG00000039842	ENSG00000147316	MP:0009937	MP:0003861	10060919	LLT/PT
ENSMUSG00000039842	ENSG00000147316	MP:0001262		10047895	LLT/PT
ENSMUSG00000039842	ENSG00000147316	MP:0000433		10027534	LLT/PT
ENSMUSG00000039842	ENSG00000147316	MP:0000433		10068320	LLT/PT
ENSMUSG00000039842	ENSG00000147316	MP:0003205		10043298	LLT/PT
ENSMUSG00000039842	ENSG00000147316	MP:0004833		10033122	LLT/PT
ENSMUSG00000039842	ENSG00000147316	MP:0001926		10021928	LLT/PT
ENSMUSG00000039842	ENSG00000147316	MP:0000913		10010356	LLT/PT
ENSMUSG00000039842	ENSG00000147316	MP:0000913		10012559	LLT/PT
ENSMUSG00000039842	ENSG00000147316	MP:0000913		10060919	LLT/PT
ENSMUSG00000039842	ENSG00000147316	MP:0001924		10021926	LLT/PT
ENSMUSG00000039842	ENSG00000147316	MP:0001925		10021929	LLT/PT
ENSMUSG00000031465	ENSG00000091879	MP:0005324		10003445	LLT/PT
ENSMUSG00000031465	ENSG00000091879	MP:0008852		10055666	LLT/PT
ENSMUSG00000031465	ENSG00000091879	MP:0001786		10058679	LLT/PT
ENSMUSG00000037798	ENSG00000151224	MP:0002981	MP:0000599	10019842	LLT/PT
ENSMUSG00000037798	ENSG00000151224	MP:0002628		10019708	LLT/PT
ENSMUSG00000021359	ENSG00000137203	MP:0005201	MP:0001324	10062080	LLT/PT
ENSMUSG00000021359	ENSG00000137203	MP:0001292		10010356	LLT/PT
ENSMUSG00000021359	ENSG00000137203	MP:0001292		10012559	LLT/PT
ENSMUSG00000021359	ENSG00000137203	MP:0001292		10060919	LLT/PT
ENSMUSG00000021359	ENSG00000137203	MP:0001293		10002640	LLT/PT
ENSMUSG00000021359	ENSG00000137203	MP:0005261		10002532	LLT/PT
ENSMUSG00000021359	ENSG00000137203	MP:0004157		10022599	LLT/PT
ENSMUSG00000021359	ENSG00000137203	MP:0000284		10013611	LLT/PT
ENSMUSG00000021359	ENSG00000137203	MP:0006358		10003084	LLT/PT
ENSMUSG00000021359	ENSG00000137203	MP:0001890		10002320	LLT/PT
ENSMUSG00000021359	ENSG00000137203	MP:0000313		10057248	LLT/PT
ENSMUSG00000021359	ENSG00000137203	MP:0000161		10039722	LLT/PT
ENSMUSG00000021359	ENSG00000137203	MP:0004739		10010280	LLT/PT
ENSMUSG00000021359	ENSG00000137203	MP:0001485		10038254	LLT/PT
ENSMUSG00000021359	ENSG00000137203	MP:0000562		10036063	LLT/PT
ENSMUSG00000021359	ENSG00000137203	MP:0000914		10010411	LLT/PT
ENSMUSG00000027356	ENSG00000101311	MP:0008055	MP:0002987	10046607	LLT/PT
ENSMUSG00000027356	ENSG00000101311	MP:0008055	MP:0002987	10062226	LLT/PT
ENSMUSG00000027356	ENSG00000101311	MP:0001429		10012174	LLT/PT
ENSMUSG00000027356	ENSG00000101311	MP:0001732		10053759	LLT/PT
ENSMUSG00000027356	ENSG00000101311	MP:0009511		10017779	LLT/PT
ENSMUSG00000027356	ENSG00000101311	MP:0009511		10058795	LLT/PT
ENSMUSG00000034593	ENSG00000197535	MP:0002066		10013916	LLT/PT
ENSMUSG00000034593	ENSG00000197535	MP:0003312		10010947	LLT/PT
ENSMUSG00000034593	ENSG00000197535	MP:0002064		10010904	LLT/PT
ENSMUSG00000034593	ENSG00000197535	MP:0001393		10003591	LLT/PT
ENSMUSG00000034593	ENSG00000197535	MP:0009379		10062080	LLT/PT
ENSMUSG00000034593	ENSG00000197535	MP:0003996		10053398	LLT/PT
ENSMUSG00000034593	ENSG00000197535	MP:0002807		10061422	LLT/PT
ENSMUSG00000034593	ENSG00000197535	MP:0000243		10028622	LLT/PT
ENSMUSG00000034593	ENSG00000197535	MP:0002075		10062080	LLT/PT
ENSMUSG00000034593	ENSG00000197535	MP:0005174		10062080	LLT/PT
ENSMUSG00000034593	ENSG00000197535	MP:0002880		10030899	LLT/PT
ENSMUSG00000034593	ENSG00000197535	MP:0004263		10036436	LLT/PT
ENSMUSG00000034593	ENSG00000197535	MP:0003492		10013916	LLT/PT
ENSMUSG00000034593	ENSG00000197535	MP:0001524		10010947	LLT/PT
ENSMUSG00000034593	ENSG00000197535	MP:0001525		10049848	LLT/PT
ENSMUSG00000034593	ENSG00000197535	MP:0001405		10010947	LLT/PT
ENSMUSG00000034593	ENSG00000197535	MP:0001406		10017577	LLT/PT
ENSMUSG00000034593	ENSG00000197535	MP:0000015		10062080	LLT/PT
ENSMUSG00000031467	ENSG00000155189	MP:0002628		10019708	LLT/PT
ENSMUSG00000044748	ENSG00000164825	MP:0002412		10021866	LLT/PT
ENSMUSG00000027358	ENSG00000125845	MP:0000914		10010411	LLT/PT
ENSMUSG00000027358	ENSG00000125845	MP:0004558		10012559	LLT/PT
ENSMUSG00000027358	ENSG00000125845	MP:0001262		10047895	LLT/PT
ENSMUSG00000027358	ENSG00000125845	MP:0002151		10010356	LLT/PT
ENSMUSG00000027358	ENSG00000125845	MP:0002151		10012559	LLT/PT
ENSMUSG00000027358	ENSG00000125845	MP:0002151		10060919	LLT/PT
ENSMUSG00000025333	ENSG00000101850	MP:0005201	MP:0001324	10062080	LLT/PT
ENSMUSG00000025333	ENSG00000101850	MP:0005101		10062080	LLT/PT
ENSMUSG00000025333	ENSG00000101850	MP:0005103		10062080	LLT/PT
ENSMUSG00000026751	ENSG00000136931	MP:0011385		10005812	LLT/PT
ENSMUSG00000026751	ENSG00000136931	MP:0011384		10063291	LLT/PT
ENSMUSG00000026751	ENSG00000136931	MP:0001262		10047895	LLT/PT
ENSMUSG00000026751	ENSG00000136931	MP:0003830		10010356	LLT/PT
ENSMUSG00000026751	ENSG00000136931	MP:0003830		10012559	LLT/PT
ENSMUSG00000026751	ENSG00000136931	MP:0003830		10060919	LLT/PT
ENSMUSG00000026751	ENSG00000136931	MP:0002687		10003883	LLT/PT
ENSMUSG00000026751	ENSG00000136931	MP:0006415		10058356	LLT/PT
ENSMUSG00000026751	ENSG00000136931	MP:0003963		10005446	LLT/PT
ENSMUSG00000026751	ENSG00000136931	MP:0001926		10021928	LLT/PT
ENSMUSG00000026751	ENSG00000136931	MP:0001924		10021926	LLT/PT
ENSMUSG00000026751	ENSG00000136931	MP:0001925		10021929	LLT/PT
ENSMUSG00000029344	ENSG00000128294	MP:0001259		10056814	LLT/PT
ENSMUSG00000029344	ENSG00000128294	MP:0005478		10043816	LLT/PT
ENSMUSG00000029344	ENSG00000128294	MP:0003968		10005572	LLT/PT
ENSMUSG00000029344	ENSG00000128294	MP:0001732		10053759	LLT/PT
ENSMUSG00000029344	ENSG00000128294	MP:0005159		10003883	LLT/PT
ENSMUSG00000029344	ENSG00000128294	MP:0001925		10021929	LLT/PT
ENSMUSG00000039775	ENSG00000177257	MP:0002412		10021866	LLT/PT
ENSMUSG00000024778	ENSG00000026103	MP:0005615	MP:0002533	10053614	LLT/PT
ENSMUSG00000024778	ENSG00000026103	MP:0001864		10047115	LLT/PT
ENSMUSG00000024778	ENSG00000026103	MP:0001260		10047899	LLT/PT
ENSMUSG00000024778	ENSG00000026103	MP:0001870		10040628	LLT/PT
ENSMUSG00000024778	ENSG00000026103	MP:0002148		10020751	LLT/PT
ENSMUSG00000024778	ENSG00000026103	MP:0005027		10021866	LLT/PT
ENSMUSG00000024778	ENSG00000026103	MP:0002418		10021866	LLT/PT
ENSMUSG00000024778	ENSG00000026103	MP:0001847		10014581	LLT/PT
ENSMUSG00000024778	ENSG00000026103	MP:0002494		10005601	LLT/PT
ENSMUSG00000024778	ENSG00000026103	MP:0001191		10040831	LLT/PT
ENSMUSG00000024778	ENSG00000026103	MP:0001191		10048768	LLT/PT
ENSMUSG00000024778	ENSG00000026103	MP:0008880		10011841	LLT/PT
ENSMUSG00000024778	ENSG00000026103	MP:0011294		10038468	LLT/PT
ENSMUSG00000024778	ENSG00000026103	MP:0001852		10010741	LLT/PT
ENSMUSG00000024778	ENSG00000026103	MP:0000691		10041660	LLT/PT
ENSMUSG00000024778	ENSG00000026103	MP:0002936		10023232	LLT/PT
ENSMUSG00000024778	ENSG00000026103	MP:0001212		10040882	LLT/PT
ENSMUSG00000024778	ENSG00000026103	MP:0004765		10049507	LLT/PT
ENSMUSG00000024778	ENSG00000026103	MP:0002412		10021866	LLT/PT
ENSMUSG00000024778	ENSG00000026103	MP:0003606		10038435	LLT/PT
ENSMUSG00000024778	ENSG00000026103	MP:0002533		10053614	LLT/PT
ENSMUSG00000024778	ENSG00000026103	MP:0001220		10059284	LLT/PT
ENSMUSG00000024778	ENSG00000026103	MP:0008102		10025197	LLT/PT
ENSMUSG00000024778	ENSG00000026103	MP:0002743		10018364	LLT/PT
ENSMUSG00000024778	ENSG00000026103	MP:0002871		10001580	LLT/PT
ENSMUSG00000024778	ENSG00000026103	MP:0001405		10010947	LLT/PT
ENSMUSG00000024778	ENSG00000026103	MP:0001805		10005595	LLT/PT
ENSMUSG00000024778	ENSG00000026103	MP:0002965		10058819	LLT/PT
ENSMUSG00000024778	ENSG00000026103	MP:0000921		10012305	LLT/PT
ENSMUSG00000024778	ENSG00000026103	MP:0001656		10019692	LLT/PT
ENSMUSG00000024778	ENSG00000026103	MP:0000702		10025197	LLT/PT
ENSMUSG00000031712	ENSG00000164136	MP:0005616	MP:0002534	10053613	LLT/PT
ENSMUSG00000031712	ENSG00000164136	MP:0001805		10005595	LLT/PT
ENSMUSG00000031712	ENSG00000164136	MP:0001806		10005600	LLT/PT
ENSMUSG00000031712	ENSG00000164136	MP:0001262		10047895	LLT/PT
ENSMUSG00000031712	ENSG00000164136	MP:0005027		10021866	LLT/PT
ENSMUSG00000051177	ENSG00000182621	MP:0001399		10020651	LLT/PT
ENSMUSG00000051177	ENSG00000182621	MP:0001399		10037211	LLT/PT
ENSMUSG00000051177	ENSG00000182621	MP:0001732		10053759	LLT/PT
ENSMUSG00000051177	ENSG00000182621	MP:0000160		10023509	LLT/PT
ENSMUSG00000051177	ENSG00000182621	MP:0000947		10010904	LLT/PT
ENSMUSG00000051177	ENSG00000182621	MP:0001262		10047895	LLT/PT
ENSMUSG00000051177	ENSG00000182621	MP:0001489		10021089	LLT/PT
ENSMUSG00000063972	ENSG00000148200	MP:0004556	MP:0001672	10010356	LLT/PT
ENSMUSG00000063972	ENSG00000148200	MP:0004556	MP:0001672	10012559	LLT/PT
ENSMUSG00000063972	ENSG00000148200	MP:0004556	MP:0001672	10060919	LLT/PT
ENSMUSG00000063972	ENSG00000148200	MP:0004174		10058907	LLT/PT
ENSMUSG00000063972	ENSG00000148200	MP:0001672		10010356	LLT/PT
ENSMUSG00000063972	ENSG00000148200	MP:0001672		10012559	LLT/PT
ENSMUSG00000063972	ENSG00000148200	MP:0001672		10060919	LLT/PT
ENSMUSG00000063972	ENSG00000148200	MP:0000913		10010356	LLT/PT
ENSMUSG00000063972	ENSG00000148200	MP:0000913		10012559	LLT/PT
ENSMUSG00000063972	ENSG00000148200	MP:0000913		10060919	LLT/PT
ENSMUSG00000004948	ENSG00000188372	MP:0001926		10021928	LLT/PT
ENSMUSG00000032536	ENSG00000182606	MP:0001405		10010947	LLT/PT
ENSMUSG00000032536	ENSG00000182606	MP:0001406		10017577	LLT/PT
ENSMUSG00000032536	ENSG00000182606	MP:0000745		10044565	LLT/PT
ENSMUSG00000032536	ENSG00000182606	MP:0000746		10003549	LLT/PT
ENSMUSG00000032536	ENSG00000182606	MP:0001504		10036436	LLT/PT
ENSMUSG00000032536	ENSG00000182606	MP:0005424		10013916	LLT/PT
ENSMUSG00000051839	ENSG00000170180	MP:0002447	MP:0002429	10010356	LLT/PT
ENSMUSG00000051839	ENSG00000170180	MP:0002447	MP:0002429	10012559	LLT/PT
ENSMUSG00000051839	ENSG00000170180	MP:0002447	MP:0002429	10060919	LLT/PT
ENSMUSG00000070576	ENSG00000169184	MP:0005202		10024264	LLT/PT
ENSMUSG00000070576	ENSG00000169184	MP:0009898		10027543	LLT/PT
ENSMUSG00000070576	ENSG00000169184	MP:0009890		10009269	LLT/PT
ENSMUSG00000070576	ENSG00000169184	MP:0001575		10011703	LLT/PT
ENSMUSG00000070576	ENSG00000169184	MP:0001436		10061422	LLT/PT
ENSMUSG00000070576	ENSG00000169184	MP:0001954		10038687	LLT/PT
ENSMUSG00000021360	ENSG00000111846	MP:0002015	MP:0001191	10040831	LLT/PT
ENSMUSG00000021360	ENSG00000111846	MP:0002015	MP:0001191	10048768	LLT/PT
ENSMUSG00000021360	ENSG00000111846	MP:0005553		10005483	LLT/PT
ENSMUSG00000021360	ENSG00000111846	MP:0001402		10011953	LLT/PT
ENSMUSG00000021360	ENSG00000111846	MP:0001402		10021021	LLT/PT
ENSMUSG00000035960	ENSG00000100823	MP:0002007	MP:0000313	10057248	LLT/PT
ENSMUSG00000035960	ENSG00000100823	MP:0004875		10026985	LLT/PT
ENSMUSG00000035960	ENSG00000100823	MP:0001672		10010356	LLT/PT
ENSMUSG00000035960	ENSG00000100823	MP:0001672		10012559	LLT/PT
ENSMUSG00000035960	ENSG00000100823	MP:0001672		10060919	LLT/PT
ENSMUSG00000035960	ENSG00000100823	MP:0002038		10028997	LLT/PT
ENSMUSG00000035960	ENSG00000100823	MP:0000313		10057248	LLT/PT
ENSMUSG00000035960	ENSG00000100823	MP:0002032		10039491	LLT/PT
ENSMUSG00000035960	ENSG00000100823	MP:0002032		10061271	LLT/PT
ENSMUSG00000035960	ENSG00000100823	MP:0003984		10053759	LLT/PT
ENSMUSG00000035960	ENSG00000100823	MP:0001856		10028606	LLT/PT
ENSMUSG00000035960	ENSG00000100823	MP:0001857		10034484	LLT/PT
ENSMUSG00000039943	ENSG00000101333	MP:0001405		10010947	LLT/PT
ENSMUSG00000039943	ENSG00000101333	MP:0001406		10017577	LLT/PT
ENSMUSG00000039943	ENSG00000101333	MP:0001402		10011953	LLT/PT
ENSMUSG00000039943	ENSG00000101333	MP:0001402		10021021	LLT/PT
ENSMUSG00000039943	ENSG00000101333	MP:0001393		10003591	LLT/PT
ENSMUSG00000039943	ENSG00000101333	MP:0002090		10005169	LLT/PT
ENSMUSG00000039943	ENSG00000101333	MP:0002090		10047531	LLT/PT
ENSMUSG00000039943	ENSG00000101333	MP:0002090		10047571	LLT/PT
ENSMUSG00000039943	ENSG00000101333	MP:0003312		10010947	LLT/PT
ENSMUSG00000035299	ENSG00000101871	MP:0000872	MP:0000854	10010356	LLT/PT
ENSMUSG00000035299	ENSG00000101871	MP:0000872	MP:0000854	10012559	LLT/PT
ENSMUSG00000035299	ENSG00000101871	MP:0000872	MP:0000854	10060919	LLT/PT
ENSMUSG00000035299	ENSG00000101871	MP:0004096		10010356	LLT/PT
ENSMUSG00000035299	ENSG00000101871	MP:0004096		10012559	LLT/PT
ENSMUSG00000035299	ENSG00000101871	MP:0004096		10060919	LLT/PT
ENSMUSG00000035299	ENSG00000101871	MP:0001399		10020651	LLT/PT
ENSMUSG00000035299	ENSG00000101871	MP:0001399		10037211	LLT/PT
ENSMUSG00000035299	ENSG00000101871	MP:0001488		10020745	LLT/PT
ENSMUSG00000035299	ENSG00000101871	MP:0001524		10010947	LLT/PT
ENSMUSG00000035299	ENSG00000101871	MP:0003864		10010356	LLT/PT
ENSMUSG00000035299	ENSG00000101871	MP:0003864		10012559	LLT/PT
ENSMUSG00000035299	ENSG00000101871	MP:0003864		10060919	LLT/PT
ENSMUSG00000035299	ENSG00000101871	MP:0001405		10010947	LLT/PT
ENSMUSG00000035299	ENSG00000101871	MP:0000913		10010356	LLT/PT
ENSMUSG00000035299	ENSG00000101871	MP:0000913		10012559	LLT/PT
ENSMUSG00000035299	ENSG00000101871	MP:0000913		10060919	LLT/PT
ENSMUSG00000039775	ENSG00000171711	MP:0002412		10021866	LLT/PT
ENSMUSG00000024590	ENSG00000113368	MP:0001698	MP:0001672	10010356	LLT/PT
ENSMUSG00000024590	ENSG00000113368	MP:0001698	MP:0001672	10012559	LLT/PT
ENSMUSG00000024590	ENSG00000113368	MP:0001698	MP:0001672	10060919	LLT/PT
ENSMUSG00000024590	ENSG00000113368	MP:0000433		10027534	LLT/PT
ENSMUSG00000024590	ENSG00000113368	MP:0000433		10068320	LLT/PT
ENSMUSG00000024590	ENSG00000113368	MP:0001953		10038695	LLT/PT
ENSMUSG00000024590	ENSG00000113368	MP:0000352		10020718	LLT/PT
ENSMUSG00000024590	ENSG00000113368	MP:0000161		10039722	LLT/PT
ENSMUSG00000033610	ENSG00000152782	MP:0001260		10047899	LLT/PT
ENSMUSG00000033610	ENSG00000152782	MP:0001433		10020710	LLT/PT
ENSMUSG00000033610	ENSG00000152782	MP:0002628		10019708	LLT/PT
ENSMUSG00000031527	ENSG00000104626	MP:0000352		10020718	LLT/PT
ENSMUSG00000029521	ENSG00000183765	MP:0003207	MP:0000313	10057248	LLT/PT
ENSMUSG00000064325	ENSG00000164161	MP:0000692	MP:0002396	10010356	LLT/PT
ENSMUSG00000064325	ENSG00000164161	MP:0000692	MP:0002396	10012559	LLT/PT
ENSMUSG00000064325	ENSG00000164161	MP:0000692	MP:0002396	10060919	LLT/PT
ENSMUSG00000064325	ENSG00000164161	MP:0001953		10038695	LLT/PT
ENSMUSG00000064325	ENSG00000164161	MP:0002151		10010356	LLT/PT
ENSMUSG00000064325	ENSG00000164161	MP:0002151		10012559	LLT/PT
ENSMUSG00000064325	ENSG00000164161	MP:0002151		10060919	LLT/PT
ENSMUSG00000024597	ENSG00000064651	MP:0001156		10041493	LLT/PT
ENSMUSG00000024597	ENSG00000064651	MP:0004763		10049507	LLT/PT
ENSMUSG00000024597	ENSG00000064651	MP:0001393		10003591	LLT/PT
ENSMUSG00000024597	ENSG00000064651	MP:0004765		10049507	LLT/PT
ENSMUSG00000024597	ENSG00000064651	MP:0001399		10020651	LLT/PT
ENSMUSG00000024597	ENSG00000064651	MP:0001399		10037211	LLT/PT
ENSMUSG00000024597	ENSG00000064651	MP:0000510		10059175	LLT/PT
ENSMUSG00000024597	ENSG00000064651	MP:0002843		10005734	LLT/PT
ENSMUSG00000024597	ENSG00000064651	MP:0002843		10021097	LLT/PT
ENSMUSG00000024597	ENSG00000064651	MP:0000500		10056990	LLT/PT
ENSMUSG00000024597	ENSG00000064651	MP:0001732		10053759	LLT/PT
ENSMUSG00000024597	ENSG00000064651	MP:0006359		10003084	LLT/PT
ENSMUSG00000024597	ENSG00000064651	MP:0004738		10049507	LLT/PT
ENSMUSG00000024597	ENSG00000064651	MP:0001262		10047895	LLT/PT
ENSMUSG00000024597	ENSG00000064651	MP:0005159		10003883	LLT/PT
ENSMUSG00000024597	ENSG00000064651	MP:0006358		10003084	LLT/PT
ENSMUSG00000024597	ENSG00000064651	MP:0001967		10011878	LLT/PT
ENSMUSG00000024597	ENSG00000064651	MP:0000746		10003549	LLT/PT
ENSMUSG00000024597	ENSG00000064651	MP:0001925		10021929	LLT/PT
ENSMUSG00000046794	ENSG00000173281	MP:0001262		10047895	LLT/PT
ENSMUSG00000046794	ENSG00000173281	MP:0005202		10024264	LLT/PT
ENSMUSG00000021871	ENSG00000198805	MP:0005092	MP:0002414	10010356	LLT/PT
ENSMUSG00000021871	ENSG00000198805	MP:0005092	MP:0002414	10012559	LLT/PT
ENSMUSG00000021871	ENSG00000198805	MP:0005092	MP:0002414	10060919	LLT/PT
ENSMUSG00000021871	ENSG00000198805	MP:0001823		10052645	LLT/PT
ENSMUSG00000031529	ENSG00000173273	MP:0003909	MP:0001431	10061422	LLT/PT
ENSMUSG00000031529	ENSG00000173273	MP:0005533		10005911	LLT/PT
ENSMUSG00000031529	ENSG00000173273	MP:0005533		10037660	LLT/PT
ENSMUSG00000031529	ENSG00000173273	MP:0004130		10005554	LLT/PT
ENSMUSG00000031529	ENSG00000173273	MP:0000189		10005395	LLT/PT
ENSMUSG00000031529	ENSG00000173273	MP:0000189		10020947	LLT/PT
ENSMUSG00000024781	ENSG00000107798	MP:0001431		10061422	LLT/PT
ENSMUSG00000024781	ENSG00000107798	MP:0000186		10020060	LLT/PT
ENSMUSG00000024781	ENSG00000107798	MP:0001861		10035664	LLT/PT
ENSMUSG00000024781	ENSG00000107798	MP:0001861		10035742	LLT/PT
ENSMUSG00000024781	ENSG00000107798	MP:0000182		10020060	LLT/PT
ENSMUSG00000024781	ENSG00000107798	MP:0000182		10024910	LLT/PT
ENSMUSG00000024781	ENSG00000107798	MP:0001262		10047895	LLT/PT
ENSMUSG00000024781	ENSG00000107798	MP:0001958		10014561	LLT/PT
ENSMUSG00000024781	ENSG00000107798	MP:0000599		10019842	LLT/PT
ENSMUSG00000024781	ENSG00000107798	MP:0005331		10022489	LLT/PT
ENSMUSG00000024781	ENSG00000107798	MP:0005331		10022490	LLT/PT
ENSMUSG00000024781	ENSG00000107798	MP:0008466		10025197	LLT/PT
ENSMUSG00000024781	ENSG00000107798	MP:0002628		10019708	LLT/PT
ENSMUSG00000024781	ENSG00000107798	MP:0000691		10041660	LLT/PT
ENSMUSG00000031354	ENSG00000125363	MP:0002650	MP:0000116	10044030	LLT/PT
ENSMUSG00000031354	ENSG00000125363	MP:0000116		10044030	LLT/PT
ENSMUSG00000031354	ENSG00000125363	MP:0000126		10043173	LLT/PT
ENSMUSG00000005069	ENSG00000139197	MP:0001262		10047895	LLT/PT
ENSMUSG00000005069	ENSG00000139197	MP:0000478		10012559	LLT/PT
ENSMUSG00000005069	ENSG00000139197	MP:0003984		10053759	LLT/PT
ENSMUSG00000005069	ENSG00000139197	MP:0000747		10028372	LLT/PT
ENSMUSG00000005069	ENSG00000139197	MP:0001889		10012559	LLT/PT
ENSMUSG00000005069	ENSG00000139197	MP:0001954		10038687	LLT/PT
ENSMUSG00000005069	ENSG00000139197	MP:0000528		10012559	LLT/PT
ENSMUSG00000039913	ENSG00000101349	MP:0002798		10061422	LLT/PT
ENSMUSG00000021363	ENSG00000111837	MP:0002675		10067162	LLT/PT
ENSMUSG00000032528	ENSG00000114812	MP:0001262		10047895	LLT/PT
ENSMUSG00000032528	ENSG00000114812	MP:0000465		10017955	LLT/PT
ENSMUSG00000032528	ENSG00000114812	MP:0005293		10018429	LLT/PT
ENSMUSG00000032528	ENSG00000114812	MP:0001732		10053759	LLT/PT
ENSMUSG00000032528	ENSG00000114812	MP:0000189		10005395	LLT/PT
ENSMUSG00000032528	ENSG00000114812	MP:0000189		10020947	LLT/PT
ENSMUSG00000032528	ENSG00000114812	MP:0003270		10022687	LLT/PT
ENSMUSG00000026797	ENSG00000136854	MP:0005405	MP:0002229	10056677	LLT/PT
ENSMUSG00000026797	ENSG00000136854	MP:0002229		10056677	LLT/PT
ENSMUSG00000027273	ENSG00000132639	MP:0001399		10020651	LLT/PT
ENSMUSG00000027273	ENSG00000132639	MP:0001399		10037211	LLT/PT
ENSMUSG00000027273	ENSG00000132639	MP:0002690		10001541	LLT/PT
ENSMUSG00000027273	ENSG00000132639	MP:0002064		10010904	LLT/PT
ENSMUSG00000027273	ENSG00000132639	MP:0001392		10061422	LLT/PT
ENSMUSG00000027273	ENSG00000132639	MP:0002757		10011953	LLT/PT
ENSMUSG00000027273	ENSG00000132639	MP:0002757		10021021	LLT/PT
ENSMUSG00000027273	ENSG00000132639	MP:0001191		10040831	LLT/PT
ENSMUSG00000027273	ENSG00000132639	MP:0001191		10048768	LLT/PT
ENSMUSG00000027273	ENSG00000132639	MP:0001262		10047895	LLT/PT
ENSMUSG00000027273	ENSG00000132639	MP:0000243		10028622	LLT/PT
ENSMUSG00000027273	ENSG00000132639	MP:0001491		10045555	LLT/PT
ENSMUSG00000027273	ENSG00000132639	MP:0000947		10010904	LLT/PT
ENSMUSG00000027273	ENSG00000132639	MP:0000745		10044565	LLT/PT
ENSMUSG00000027273	ENSG00000132639	MP:0002066		10013916	LLT/PT
ENSMUSG00000027273	ENSG00000132639	MP:0001402		10011953	LLT/PT
ENSMUSG00000027273	ENSG00000132639	MP:0001402		10021021	LLT/PT
ENSMUSG00000027273	ENSG00000132639	MP:0001953		10038695	LLT/PT
ENSMUSG00000027273	ENSG00000132639	MP:0001924		10021926	LLT/PT
ENSMUSG00000043013	ENSG00000169856	MP:0004201		10070531	LLT/PT
ENSMUSG00000043013	ENSG00000169856	MP:0005293		10018429	LLT/PT
ENSMUSG00000043013	ENSG00000169856	MP:0002929		10010356	LLT/PT
ENSMUSG00000043013	ENSG00000169856	MP:0002929		10012559	LLT/PT
ENSMUSG00000043013	ENSG00000169856	MP:0002929		10060919	LLT/PT
ENSMUSG00000043013	ENSG00000169856	MP:0003266		10052384	LLT/PT
ENSMUSG00000043013	ENSG00000169856	MP:0000596		10010356	LLT/PT
ENSMUSG00000043013	ENSG00000169856	MP:0000596		10012559	LLT/PT
ENSMUSG00000043013	ENSG00000169856	MP:0000596		10060919	LLT/PT
ENSMUSG00000043013	ENSG00000169856	MP:0003934		10010356	LLT/PT
ENSMUSG00000043013	ENSG00000169856	MP:0003934		10012559	LLT/PT
ENSMUSG00000043013	ENSG00000169856	MP:0003934		10060919	LLT/PT
ENSMUSG00000043013	ENSG00000169856	MP:0001732		10053759	LLT/PT
ENSMUSG00000043013	ENSG00000169856	MP:0000611		10023126	LLT/PT
ENSMUSG00000027274	ENSG00000125863	MP:0001261		10029883	LLT/PT
ENSMUSG00000027274	ENSG00000125863	MP:0002842		10020772	LLT/PT
ENSMUSG00000027274	ENSG00000125863	MP:0001262		10047895	LLT/PT
ENSMUSG00000027274	ENSG00000125863	MP:0006358		10003084	LLT/PT
ENSMUSG00000027274	ENSG00000125863	MP:0001326		10038845	LLT/PT
ENSMUSG00000027274	ENSG00000125863	MP:0001402		10011953	LLT/PT
ENSMUSG00000027274	ENSG00000125863	MP:0001402		10021021	LLT/PT
ENSMUSG00000027274	ENSG00000125863	MP:0000914		10010411	LLT/PT
ENSMUSG00000027274	ENSG00000125863	MP:0004512		10002653	LLT/PT
ENSMUSG00000027274	ENSG00000125863	MP:0001925		10021929	LLT/PT
ENSMUSG00000021362	ENSG00000124827	MP:0009937	MP:0003861	10010356	LLT/PT
ENSMUSG00000021362	ENSG00000124827	MP:0009937	MP:0003861	10012559	LLT/PT
ENSMUSG00000021362	ENSG00000124827	MP:0009937	MP:0003861	10060919	LLT/PT
ENSMUSG00000021362	ENSG00000124827	MP:0000198		10021058	LLT/PT
ENSMUSG00000021362	ENSG00000124827	MP:0000195		10005395	LLT/PT
ENSMUSG00000021362	ENSG00000124827	MP:0000195		10020947	LLT/PT
ENSMUSG00000021362	ENSG00000124827	MP:0008271		10005954	LLT/PT
ENSMUSG00000024598	ENSG00000138829	MP:0002113		10010356	LLT/PT
ENSMUSG00000024598	ENSG00000138829	MP:0002113		10012559	LLT/PT
ENSMUSG00000024598	ENSG00000138829	MP:0002113		10060919	LLT/PT
ENSMUSG00000024598	ENSG00000138829	MP:0010053		10062556	LLT/PT
ENSMUSG00000024598	ENSG00000138829	MP:0000564		10042778	LLT/PT
ENSMUSG00000024598	ENSG00000138829	MP:0002066		10013916	LLT/PT
ENSMUSG00000024598	ENSG00000138829	MP:0000747		10028372	LLT/PT
ENSMUSG00000024598	ENSG00000138829	MP:0001732		10053759	LLT/PT
ENSMUSG00000027276	ENSG00000101384	MP:0010714		10052642	LLT/PT
ENSMUSG00000027276	ENSG00000101384	MP:0001651		10028851	LLT/PT
ENSMUSG00000027276	ENSG00000101384	MP:0002151		10010356	LLT/PT
ENSMUSG00000027276	ENSG00000101384	MP:0002151		10012559	LLT/PT
[truncated: 34,158 more rows]
