# Supplementary material for: A Novel Drug-Mouse Phenotypic Similarity Method Detects Molecular Determinants of Drug Effects
Source: PLoS Comput Biol. 2016 Sep 27;12(9):e1005111. doi: 10.1371/journal.pcbi.1005111 (PMC5038975; doi:10.1371/journal.pcbi.1005111)
Supplement: S5 File — The CID (the ID from the STITCH database), the drug name and the human Ensembl gene ID and the name of the interacting gene is given. (TXT) [file pcbi.1005111.s008.txt]

CID	Drug_Name	Ensembl_Gene_ID	Associated_Gene_Name
CID000000001	ACETYLCARNITINE	ENSG00000095321	CRAT
CID000000051	ALPHA-KETOGLUTARATE	ENSG00000148672	GLUD1
CID000000051	ALPHA-KETOGLUTARATE	ENSG00000166135	HIF1AN
CID000000119	GAMMA-AMINOBUTYRIC ACID	ENSG00000115232	ITGA4
CID000000119	GAMMA-AMINOBUTYRIC ACID	ENSG00000136928	GABBR2
CID000000119	GAMMA-AMINOBUTYRIC ACID	ENSG00000171766	GATM
CID000000119	GAMMA-AMINOBUTYRIC ACID	ENSG00000173080	RXFP4
CID000000119	GAMMA-AMINOBUTYRIC ACID	ENSG00000204681	GABBR1
CID000000137	DELTA-AMINOLEVULINIC ACID	ENSG00000088386	SLC15A1
CID000000137	DELTA-AMINOLEVULINIC ACID	ENSG00000144230	GPR17
CID000000137	DELTA-AMINOLEVULINIC ACID	ENSG00000148218	ALAD
CID000000137	DELTA-AMINOLEVULINIC ACID	ENSG00000163406	SLC15A2
CID000000158	PROSTAGLANDIN E(2)	ENSG00000006638	TBXA2R
CID000000158	PROSTAGLANDIN E(2)	ENSG00000050628	PTGER3
CID000000158	PROSTAGLANDIN E(2)	ENSG00000122420	PTGFR
CID000000158	PROSTAGLANDIN E(2)	ENSG00000125384	PTGER2
CID000000158	PROSTAGLANDIN E(2)	ENSG00000160013	PTGIR
CID000000158	PROSTAGLANDIN E(2)	ENSG00000160951	PTGER1
CID000000158	PROSTAGLANDIN E(2)	ENSG00000168229	PTGDR
CID000000158	PROSTAGLANDIN E(2)	ENSG00000171522	PTGER4
CID000000158	PROSTAGLANDIN E(2)	ENSG00000183134	GPR44
CID000000175	ACETATE	ENSG00000007168	PAFAH1B1
CID000000175	ACETATE	ENSG00000010438	PRSS3
CID000000175	ACETATE	ENSG00000026025	VIM
CID000000175	ACETATE	ENSG00000063854	HAGH
CID000000175	ACETATE	ENSG00000067715	SYT1
CID000000175	ACETATE	ENSG00000079462	PAFAH1B3
CID000000175	ACETATE	ENSG00000089220	PEBP1
CID000000175	ACETATE	ENSG00000089250	NOS1
CID000000175	ACETATE	ENSG00000090382	LYZ
CID000000175	ACETATE	ENSG00000092445	TYRO3
CID000000175	ACETATE	ENSG00000100714	MTHFD1
CID000000175	ACETATE	ENSG00000101146	RAE1
CID000000175	ACETATE	ENSG00000102967	DHODH
CID000000175	ACETATE	ENSG00000103876	FAH
CID000000175	ACETATE	ENSG00000104267	CA2
CID000000175	ACETATE	ENSG00000104885	DOT1L
CID000000175	ACETATE	ENSG00000104918	RETN
CID000000175	ACETATE	ENSG00000111144	LTA4H
CID000000175	ACETATE	ENSG00000111669	TPI1
CID000000175	ACETATE	ENSG00000112096	SOD2
CID000000175	ACETATE	ENSG00000116791	CRYZ
CID000000175	ACETATE	ENSG00000118271	TTR
CID000000175	ACETATE	ENSG00000120251	GRIA2
CID000000175	ACETATE	ENSG00000121691	CAT
CID000000175	ACETATE	ENSG00000124253	PCK1
CID000000175	ACETATE	ENSG00000124713	GNMT
CID000000175	ACETATE	ENSG00000128311	TST
CID000000175	ACETATE	ENSG00000129538	RNASE1
CID000000175	ACETATE	ENSG00000134333	LDHA
CID000000175	ACETATE	ENSG00000137491	SLCO2B1
CID000000175	ACETATE	ENSG00000139610	CELA1
CID000000175	ACETATE	ENSG00000140009	ESR2
CID000000175	ACETATE	ENSG00000155380	SLC16A1
CID000000175	ACETATE	ENSG00000159640	ACE
CID000000175	ACETATE	ENSG00000163297	ANTXR2
CID000000175	ACETATE	ENSG00000164867	NOS3
CID000000175	ACETATE	ENSG00000166165	CKB
CID000000175	ACETATE	ENSG00000167748	KLK1
CID000000175	ACETATE	ENSG00000169385	RNASE2
CID000000175	ACETATE	ENSG00000170759	KIF5B
CID000000175	ACETATE	ENSG00000170890	PLA2G1B
CID000000175	ACETATE	ENSG00000171302	CANT1
CID000000175	ACETATE	ENSG00000172183	ISG20
CID000000175	ACETATE	ENSG00000183044	ABAT
CID000000175	ACETATE	ENSG00000185100	ADSSL1
CID000000175	ACETATE	ENSG00000188784	PLA2G2E
CID000000175	ACETATE	ENSG00000196139	AKR1C3
CID000000175	ACETATE	ENSG00000196344	ADH7
CID000000175	ACETATE	ENSG00000196352	CD55
CID000000175	ACETATE	ENSG00000196396	PTPN1
CID000000175	ACETATE	ENSG00000196743	GM2A
CID000000175	ACETATE	ENSG00000198668	CALM1
CID000000175	ACETATE	ENSG00000213920	MDP1
CID000000175	ACETATE	ENSG00000243238	IGKV2-30
CID000000187	ACETYLCHOLINE	ENSG00000087085	ACHE
CID000000187	ACETYLCHOLINE	ENSG00000100197	CYP2D6
CID000000187	ACETYLCHOLINE	ENSG00000133019	CHRM3
CID000000187	ACETYLCHOLINE	ENSG00000168539	CHRM1
CID000000187	ACETYLCHOLINE	ENSG00000175003	SLC22A1
CID000000187	ACETYLCHOLINE	ENSG00000180720	CHRM4
CID000000187	ACETYLCHOLINE	ENSG00000181072	CHRM2
CID000000187	ACETYLCHOLINE	ENSG00000197375	SLC22A5
CID000000190	ADENINE	ENSG00000076555	ACACB
CID000000190	ADENINE	ENSG00000099810	MTAP
CID000000190	ADENINE	ENSG00000115425	PECR
CID000000190	ADENINE	ENSG00000135250	SRPK2
CID000000190	ADENINE	ENSG00000143727	ACP1
CID000000190	ADENINE	ENSG00000198931	APRT
CID000000190	ADENINE	ENSG00000241635	UGT1A1
CID000000227	ANTHRANILIC ACID	ENSG00000104951	IL4I1
CID000000227	ANTHRANILIC ACID	ENSG00000110887	DAO
CID000000237	QUINACRINE	ENSG00000085563	ABCB1
CID000000237	QUINACRINE	ENSG00000106258	CYP3A5
CID000000237	QUINACRINE	ENSG00000112499	SLC22A2
CID000000237	QUINACRINE	ENSG00000115896	PLCL1
CID000000237	QUINACRINE	ENSG00000116711	PLA2G4A
CID000000237	QUINACRINE	ENSG00000150540	HNMT
CID000000237	QUINACRINE	ENSG00000160868	CYP3A4
CID000000237	QUINACRINE	ENSG00000184381	PLA2G6
CID000000239	BETA-ALANINE	ENSG00000112394	SLC16A10
CID000000242	BENZOIC ACID	ENSG00000110887	DAO
CID000000242	BENZOIC ACID	ENSG00000123595	RAB9A
CID000000242	BENZOIC ACID	ENSG00000126432	PRDX5
CID000000242	BENZOIC ACID	ENSG00000132541	HRSP12
CID000000242	BENZOIC ACID	ENSG00000137491	SLCO2B1
CID000000242	BENZOIC ACID	ENSG00000149452	SLC22A8
CID000000247	BETAINE	ENSG00000010379	SLC6A13
CID000000247	BETAINE	ENSG00000016391	CHDH
CID000000247	BETAINE	ENSG00000111181	SLC6A12
CID000000247	BETAINE	ENSG00000132840	BHMT2
CID000000247	BETAINE	ENSG00000145692	BHMT
CID000000264	BUTYRATE	ENSG00000114200	BCHE
CID000000271	CALCIUM	ENSG00000036828	CASR
CID000000271	CALCIUM	ENSG00000131747	TOP2A
CID000000283	FORMATE	ENSG00000089250	NOS1
CID000000283	FORMATE	ENSG00000100292	HMOX1
CID000000283	FORMATE	ENSG00000100362	PVALB
CID000000283	FORMATE	ENSG00000104267	CA2
CID000000283	FORMATE	ENSG00000105443	CYTH2
CID000000283	FORMATE	ENSG00000113578	FGF1
CID000000283	FORMATE	ENSG00000129538	RNASE1
CID000000283	FORMATE	ENSG00000134864	A2LD1
CID000000283	FORMATE	ENSG00000141526	SLC16A3
CID000000283	FORMATE	ENSG00000147044	CASK
CID000000283	FORMATE	ENSG00000159692	CTBP1
CID000000283	FORMATE	ENSG00000170634	ACYP2
CID000000283	FORMATE	ENSG00000171723	GPHN
CID000000297	ACTIVATED CHARCOAL	ENSG00000090382	LYZ
CID000000305	CHOLINE	ENSG00000016391	CHDH
CID000000305	CHOLINE	ENSG00000070214	SLC44A1
CID000000305	CHOLINE	ENSG00000070748	CHAT
CID000000305	CHOLINE	ENSG00000075651	PLD1
CID000000305	CHOLINE	ENSG00000087085	ACHE
CID000000305	CHOLINE	ENSG00000100288	CHKB
CID000000305	CHOLINE	ENSG00000102230	PCYT1B
CID000000305	CHOLINE	ENSG00000110721	CHKA
CID000000305	CHOLINE	ENSG00000112499	SLC22A2
CID000000305	CHOLINE	ENSG00000114200	BCHE
CID000000305	CHOLINE	ENSG00000115665	SLC5A7
CID000000305	CHOLINE	ENSG00000129219	PLD2
CID000000305	CHOLINE	ENSG00000129353	SLC44A2
CID000000305	CHOLINE	ENSG00000143036	SLC44A3
CID000000305	CHOLINE	ENSG00000146477	SLC22A3
CID000000305	CHOLINE	ENSG00000161217	PCYT1A
CID000000305	CHOLINE	ENSG00000164023	SGMS2
CID000000305	CHOLINE	ENSG00000166428	PLD4
CID000000305	CHOLINE	ENSG00000173868	PHOSPHO1
CID000000305	CHOLINE	ENSG00000175003	SLC22A1
CID000000305	CHOLINE	ENSG00000197208	SLC22A4
CID000000305	CHOLINE	ENSG00000197375	SLC22A5
CID000000305	CHOLINE	ENSG00000235336	SLC44A4
CID000000311	CITRATE	ENSG00000062485	CS
CID000000311	CITRATE	ENSG00000085662	AKR1B1
CID000000311	CITRATE	ENSG00000102524	TNFSF13B
CID000000311	CITRATE	ENSG00000104951	IL4I1
CID000000311	CITRATE	ENSG00000107679	PLEKHA1
CID000000311	CITRATE	ENSG00000124713	GNMT
CID000000311	CITRATE	ENSG00000125877	ITPA
CID000000311	CITRATE	ENSG00000129538	RNASE1
CID000000311	CITRATE	ENSG00000137491	SLCO2B1
CID000000311	CITRATE	ENSG00000138735	PDE5A
CID000000311	CITRATE	ENSG00000143179	UCK2
CID000000311	CITRATE	ENSG00000144579	CTDSP1
CID000000311	CITRATE	ENSG00000145692	BHMT
CID000000311	CITRATE	ENSG00000146701	MDH2
CID000000311	CITRATE	ENSG00000153002	CPB1
CID000000311	CITRATE	ENSG00000153976	HS3ST3A1
CID000000311	CITRATE	ENSG00000164167	LSM6
CID000000311	CITRATE	ENSG00000169397	RNASE3
CID000000311	CITRATE	ENSG00000176919	C8G
CID000000311	CITRATE	ENSG00000185359	HGS
CID000000311	CITRATE	ENSG00000197122	SRC
CID000000311	CITRATE	ENSG00000198931	APRT
CID000000311	CITRATE	ENSG00000214274	ANG
CID000000311	CITRATE	ENSG00000240972	MIF
CID000000312	CHLORIDE	ENSG00000104267	CA2
CID000000312	CHLORIDE	ENSG00000133742	CA1
CID000000312	CHLORIDE	ENSG00000174990	CA5A
CID000000323	COUMARIN	ENSG00000118298	CA14
CID000000323	COUMARIN	ENSG00000255974	CYP2A6
CID000000338	SALICYLIC ACID	ENSG00000005381	MPO
CID000000338	SALICYLIC ACID	ENSG00000073756	PTGS2
CID000000338	SALICYLIC ACID	ENSG00000085563	ABCB1
CID000000338	SALICYLIC ACID	ENSG00000095303	PTGS1
CID000000338	SALICYLIC ACID	ENSG00000104365	IKBKB
CID000000338	SALICYLIC ACID	ENSG00000118271	TTR
CID000000338	SALICYLIC ACID	ENSG00000121691	CAT
CID000000338	SALICYLIC ACID	ENSG00000137204	SLC22A7
CID000000338	SALICYLIC ACID	ENSG00000137491	SLCO2B1
CID000000338	SALICYLIC ACID	ENSG00000138109	CYP2C9
CID000000338	SALICYLIC ACID	ENSG00000149452	SLC22A8
CID000000338	SALICYLIC ACID	ENSG00000151632	AKR1C2
CID000000338	SALICYLIC ACID	ENSG00000155380	SLC16A1
CID000000338	SALICYLIC ACID	ENSG00000163631	ALB
CID000000338	SALICYLIC ACID	ENSG00000167419	LPO
CID000000338	SALICYLIC ACID	ENSG00000168065	SLC22A11
CID000000338	SALICYLIC ACID	ENSG00000179148	ALOXE3
CID000000338	SALICYLIC ACID	ENSG00000184999	SLC22A10
CID000000338	SALICYLIC ACID	ENSG00000197901	SLC22A6
CID000000342	M-CRESOL	ENSG00000129965	INS-IGF2
CID000000379	OCTANOATE	ENSG00000149452	SLC22A8
CID000000379	OCTANOATE	ENSG00000168065	SLC22A11
CID000000379	OCTANOATE	ENSG00000197901	SLC22A6
CID000000402	SULPHUR	ENSG00000104267	CA2
CID000000402	SULPHUR	ENSG00000133742	CA1
CID000000402	SULPHUR	ENSG00000174990	CA5A
CID000000444	BUPROPION	ENSG00000069535	MAOB
CID000000444	BUPROPION	ENSG00000080644	CHRNA3
CID000000444	BUPROPION	ENSG00000100197	CYP2D6
CID000000444	BUPROPION	ENSG00000103546	SLC6A2
CID000000444	BUPROPION	ENSG00000130649	CYP2E1
CID000000444	BUPROPION	ENSG00000138109	CYP2C9
CID000000444	BUPROPION	ENSG00000138115	CYP2C8
CID000000444	BUPROPION	ENSG00000140505	CYP1A2
CID000000444	BUPROPION	ENSG00000142319	SLC6A3
CID000000444	BUPROPION	ENSG00000160868	CYP3A4
CID000000444	BUPROPION	ENSG00000197408	CYP2B6
CID000000444	BUPROPION	ENSG00000229314	ORM1
CID000000444	BUPROPION	ENSG00000255974	CYP2A6
CID000000453	HEXITOL	ENSG00000085563	ABCB1
CID000000564	EPSILON-AMINOCAPROIC ACID	ENSG00000104368	PLAT
CID000000564	EPSILON-AMINOCAPROIC ACID	ENSG00000122194	PLG
CID000000564	EPSILON-AMINOCAPROIC ACID	ENSG00000165078	CPA6
CID000000564	EPSILON-AMINOCAPROIC ACID	ENSG00000182718	ANXA2
CID000000564	EPSILON-AMINOCAPROIC ACID	ENSG00000197747	S100A10
CID000000564	EPSILON-AMINOCAPROIC ACID	ENSG00000198670	LPA
CID000000566	PHENYLMERCURY	ENSG00000198734	F5
CID000000586	CREATINE	ENSG00000104879	CKM
CID000000586	CREATINE	ENSG00000130005	GAMT
CID000000586	CREATINE	ENSG00000130821	SLC6A8
CID000000586	CREATINE	ENSG00000131730	CKMT2
CID000000586	CREATINE	ENSG00000166165	CKB
CID000000586	CREATINE	ENSG00000197375	SLC22A5
CID000000586	CREATINE	ENSG00000237289	CKMT1B
CID000000611	GLUTAMIC ACID	ENSG00000125675	GRIA3
CID000000611	GLUTAMIC ACID	ENSG00000179603	GRM8
CID000000653	DICUMAROL	ENSG00000100938	GMPR2
CID000000653	DICUMAROL	ENSG00000116791	CRYZ
CID000000653	DICUMAROL	ENSG00000137198	GMPR
CID000000653	DICUMAROL	ENSG00000138109	CYP2C9
CID000000653	DICUMAROL	ENSG00000145439	CBR4
CID000000653	DICUMAROL	ENSG00000166347	CYB5A
CID000000653	DICUMAROL	ENSG00000167397	VKORC1
CID000000653	DICUMAROL	ENSG00000181019	NQO1
CID000000679	DIMETHYL SULPHOXIDE	ENSG00000004478	FKBP4
CID000000679	DIMETHYL SULPHOXIDE	ENSG00000100197	CYP2D6
CID000000679	DIMETHYL SULPHOXIDE	ENSG00000106366	SERPINE1
CID000000679	DIMETHYL SULPHOXIDE	ENSG00000108179	PPIF
CID000000679	DIMETHYL SULPHOXIDE	ENSG00000111669	TPI1
CID000000679	DIMETHYL SULPHOXIDE	ENSG00000118271	TTR
CID000000679	DIMETHYL SULPHOXIDE	ENSG00000160868	CYP3A4
CID000000679	DIMETHYL SULPHOXIDE	ENSG00000196139	AKR1C3
CID000000679	DIMETHYL SULPHOXIDE	ENSG00000198225	FKBP1C
CID000000679	DIMETHYL SULPHOXIDE	ENSG00000204983	PRSS1
CID000000681	DOPAMINE	ENSG00000043591	ADRB1
CID000000681	DOPAMINE	ENSG00000069535	MAOB
CID000000681	DOPAMINE	ENSG00000069696	DRD4
CID000000681	DOPAMINE	ENSG00000093010	COMT
CID000000681	DOPAMINE	ENSG00000100197	CYP2D6
CID000000681	DOPAMINE	ENSG00000112499	SLC22A2
CID000000681	DOPAMINE	ENSG00000123454	DBH
CID000000681	DOPAMINE	ENSG00000138109	CYP2C9
CID000000681	DOPAMINE	ENSG00000140505	CYP1A2
CID000000681	DOPAMINE	ENSG00000142319	SLC6A3
CID000000681	DOPAMINE	ENSG00000146477	SLC22A3
CID000000681	DOPAMINE	ENSG00000149295	DRD2
CID000000681	DOPAMINE	ENSG00000151577	DRD3
CID000000681	DOPAMINE	ENSG00000169676	DRD5
CID000000681	DOPAMINE	ENSG00000175003	SLC22A1
CID000000681	DOPAMINE	ENSG00000184845	DRD1
CID000000681	DOPAMINE	ENSG00000189221	MAOA
CID000000681	DOPAMINE	ENSG00000197375	SLC22A5
CID000000681	DOPAMINE	ENSG00000230336	POU5F1
CID000000700	MONOETHANOLAMINE	ENSG00000138772	ANXA3
CID000000702	ETHANOL	ENSG00000022355	GABRA1
CID000000702	ETHANOL	ENSG00000101958	GLRA2
CID000000702	ETHANOL	ENSG00000130649	CYP2E1
CID000000702	ETHANOL	ENSG00000138109	CYP2C9
CID000000702	ETHANOL	ENSG00000140465	CYP1A1
CID000000702	ETHANOL	ENSG00000140505	CYP1A2
CID000000702	ETHANOL	ENSG00000145888	GLRA1
CID000000702	ETHANOL	ENSG00000160868	CYP3A4
CID000000702	ETHANOL	ENSG00000187048	CYP4A11
CID000000702	ETHANOL	ENSG00000187758	ADH1A
CID000000702	ETHANOL	ENSG00000197408	CYP2B6
CID000000702	ETHANOL	ENSG00000198785	GRIN3A
CID000000727	LINDANE	ENSG00000101958	GLRA2
CID000000727	LINDANE	ENSG00000109738	GLRB
CID000000727	LINDANE	ENSG00000145451	GLRA3
CID000000727	LINDANE	ENSG00000145888	GLRA1
CID000000727	LINDANE	ENSG00000163288	GABRB1
CID000000750	POLYGLYCINE	ENSG00000023330	ALAS1
CID000000750	POLYGLYCINE	ENSG00000100116	GCAT
CID000000750	POLYGLYCINE	ENSG00000100983	GSS
CID000000750	POLYGLYCINE	ENSG00000101438	SLC32A1
CID000000750	POLYGLYCINE	ENSG00000101958	GLRA2
CID000000750	POLYGLYCINE	ENSG00000106105	GARS
CID000000750	POLYGLYCINE	ENSG00000109738	GLRB
CID000000750	POLYGLYCINE	ENSG00000112394	SLC16A10
CID000000750	POLYGLYCINE	ENSG00000113492	AGXT2
CID000000750	POLYGLYCINE	ENSG00000116032	GRIN3B
CID000000750	POLYGLYCINE	ENSG00000123643	SLC36A1
CID000000750	POLYGLYCINE	ENSG00000124713	GNMT
CID000000750	POLYGLYCINE	ENSG00000125245	GPR18
CID000000750	POLYGLYCINE	ENSG00000136881	BAAT
CID000000750	POLYGLYCINE	ENSG00000140905	GCSH
CID000000750	POLYGLYCINE	ENSG00000145451	GLRA3
CID000000750	POLYGLYCINE	ENSG00000145888	GLRA1
CID000000750	POLYGLYCINE	ENSG00000149124	GLYAT
CID000000750	POLYGLYCINE	ENSG00000156689	GLYATL2
CID000000750	POLYGLYCINE	ENSG00000158578	ALAS2
CID000000750	POLYGLYCINE	ENSG00000161509	GRIN2C
CID000000750	POLYGLYCINE	ENSG00000165970	SLC6A5
CID000000750	POLYGLYCINE	ENSG00000166840	GLYATL1
CID000000750	POLYGLYCINE	ENSG00000171766	GATM
CID000000750	POLYGLYCINE	ENSG00000172482	AGXT
CID000000750	POLYGLYCINE	ENSG00000173612	GPRC6A
CID000000750	POLYGLYCINE	ENSG00000176974	SHMT1
CID000000750	POLYGLYCINE	ENSG00000178445	GLDC
CID000000750	POLYGLYCINE	ENSG00000179761	PIPOX
CID000000750	POLYGLYCINE	ENSG00000182199	SHMT2
CID000000750	POLYGLYCINE	ENSG00000183454	GRIN2A
CID000000750	POLYGLYCINE	ENSG00000196517	SLC6A9
CID000000753	GLYCEROL	ENSG00000084207	GSTP1
CID000000753	GLYCEROL	ENSG00000085563	ABCB1
CID000000753	GLYCEROL	ENSG00000105655	ISYNA1
CID000000753	GLYCEROL	ENSG00000107614	TRDMT1
CID000000753	GLYCEROL	ENSG00000122133	PAEP
CID000000753	GLYCEROL	ENSG00000130649	CYP2E1
CID000000753	GLYCEROL	ENSG00000134287	ARF3
CID000000753	GLYCEROL	ENSG00000138801	PAPSS1
CID000000753	GLYCEROL	ENSG00000150995	ITPR1
CID000000753	GLYCEROL	ENSG00000163106	HPGDS
CID000000753	GLYCEROL	ENSG00000163513	TGFBR2
CID000000753	GLYCEROL	ENSG00000188784	PLA2G2E
CID000000753	GLYCEROL	ENSG00000198951	NAGA
CID000000757	POLYGLYCOLIC ACID	ENSG00000160211	G6PD
CID000000767	BICARBONATE	ENSG00000104267	CA2
CID000000767	BICARBONATE	ENSG00000133742	CA1
CID000000767	BICARBONATE	ENSG00000174990	CA5A
CID000000768	CYANIDE	ENSG00000001630	CYP51A1
CID000000768	CYANIDE	ENSG00000104267	CA2
CID000000768	CYANIDE	ENSG00000133742	CA1
CID000000772	LOW MOLECULAR WEIGHT HEPARIN	ENSG00000005381	MPO
CID000000772	LOW MOLECULAR WEIGHT HEPARIN	ENSG00000099937	SERPIND1
CID000000772	LOW MOLECULAR WEIGHT HEPARIN	ENSG00000117601	SERPINC1
CID000000772	LOW MOLECULAR WEIGHT HEPARIN	ENSG00000126218	F10
CID000000774	HISTAMINE	ENSG00000100197	CYP2D6
CID000000774	HISTAMINE	ENSG00000101180	HRH3
CID000000774	HISTAMINE	ENSG00000112499	SLC22A2
CID000000774	HISTAMINE	ENSG00000113749	HRH2
CID000000774	HISTAMINE	ENSG00000134489	HRH4
CID000000774	HISTAMINE	ENSG00000138109	CYP2C9
CID000000774	HISTAMINE	ENSG00000146477	SLC22A3
CID000000774	HISTAMINE	ENSG00000150540	HNMT
CID000000774	HISTAMINE	ENSG00000160868	CYP3A4
CID000000774	HISTAMINE	ENSG00000171596	NMUR1
CID000000774	HISTAMINE	ENSG00000175003	SLC22A1
CID000000774	HISTAMINE	ENSG00000197375	SLC22A5
CID000000785	HYDROQUINONE	ENSG00000104267	CA2
CID000000797	POLY I	ENSG00000106348	IMPDH1
CID000000836	3,4-DIHYDROXYPHENYLALANINE	ENSG00000149295	DRD2
CID000000836	3,4-DIHYDROXYPHENYLALANINE	ENSG00000184845	DRD1
CID000000838	EPIRENAMINE	ENSG00000043591	ADRB1
CID000000838	EPIRENAMINE	ENSG00000150594	ADRA2A
CID000000838	EPIRENAMINE	ENSG00000169252	ADRB2
CID000000838	EPIRENAMINE	ENSG00000184160	ADRA2C
CID000000838	EPIRENAMINE	ENSG00000188778	ADRB3
CID000000838	EPIRENAMINE	ENSG00000222040	ADRA2B
CID000000853	THYROXINE	ENSG00000115705	TPO
CID000000853	THYROXINE	ENSG00000126351	THRA
CID000000853	THYROXINE	ENSG00000151090	THRB
CID000000857	LEUCIN	ENSG00000011376	LARS2
CID000000857	LEUCIN	ENSG00000060982	BCAT1
CID000000857	LEUCIN	ENSG00000105552	BCAT2
CID000000857	LEUCIN	ENSG00000112394	SLC16A10
CID000000857	LEUCIN	ENSG00000133706	LARS
CID000000857	LEUCIN	ENSG00000147100	SLC16A2
CID000000857	LEUCIN	ENSG00000168806	LCMT2
CID000000857	LEUCIN	ENSG00000205629	LCMT1
CID000000866	POLY-L-LYSINE HYDROBROMIDE	ENSG00000173612	GPRC6A
CID000000880	METHYLGLYOXAL	ENSG00000170890	PLA2G1B
CID000000888	MAGNESIUM	ENSG00000163399	ATP1A1
CID000000892	MYO-INOSITOL	ENSG00000103502	CDIPT
CID000000892	MYO-INOSITOL	ENSG00000177628	GBA
CID000000896	MELATONIN	ENSG00000005381	MPO
CID000000896	MELATONIN	ENSG00000091831	ESR1
CID000000896	MELATONIN	ENSG00000121053	EPX
CID000000896	MELATONIN	ENSG00000124588	NQO2
CID000000896	MELATONIN	ENSG00000131203	IDO1
CID000000896	MELATONIN	ENSG00000134640	MTNR1B
CID000000896	MELATONIN	ENSG00000135914	HTR2B
CID000000896	MELATONIN	ENSG00000137869	CYP19A1
CID000000896	MELATONIN	ENSG00000138061	CYP1B1
CID000000896	MELATONIN	ENSG00000138109	CYP2C9
CID000000896	MELATONIN	ENSG00000140465	CYP1A1
CID000000896	MELATONIN	ENSG00000140505	CYP1A2
CID000000896	MELATONIN	ENSG00000149452	SLC22A8
CID000000896	MELATONIN	ENSG00000168412	MTNR1A
CID000000896	MELATONIN	ENSG00000179218	CALR
CID000000896	MELATONIN	ENSG00000196433	ASMT
CID000000896	MELATONIN	ENSG00000198668	CALM1
CID000000896	MELATONIN	ENSG00000198963	RORB
CID000000923	NA(+)	ENSG00000159110	IFNAR2
CID000000923	NA(+)	ENSG00000170820	FSHR
CID000000931	NAPHTHALENE	ENSG00000150594	ADRA2A
CID000000931	NAPHTHALENE	ENSG00000164128	NPY1R
CID000000931	NAPHTHALENE	ENSG00000164129	NPY5R
CID000000931	NAPHTHALENE	ENSG00000184160	ADRA2C
CID000000931	NAPHTHALENE	ENSG00000185149	NPY2R
CID000000931	NAPHTHALENE	ENSG00000222040	ADRA2B
CID000000936	VITAMIN B	ENSG00000100197	CYP2D6
CID000000936	VITAMIN B	ENSG00000109743	BST1
CID000000936	VITAMIN B	ENSG00000124523	SIRT5
CID000000936	VITAMIN B	ENSG00000130649	CYP2E1
CID000000936	VITAMIN B	ENSG00000134333	LDHA
CID000000936	VITAMIN B	ENSG00000143799	PARP1
CID000000936	VITAMIN B	ENSG00000160868	CYP3A4
CID000000937	NICOTINIC ACID	ENSG00000100197	CYP2D6
CID000000937	NICOTINIC ACID	ENSG00000103485	QPRT
CID000000937	NICOTINIC ACID	ENSG00000137491	SLCO2B1
CID000000937	NICOTINIC ACID	ENSG00000155380	SLC16A1
CID000000937	NICOTINIC ACID	ENSG00000166741	NNMT
CID000000937	NICOTINIC ACID	ENSG00000182782	HCAR2
CID000000937	NICOTINIC ACID	ENSG00000197375	SLC22A5
CID000000942	NICOTINE POLACRILEX	ENSG00000069535	MAOB
CID000000942	NICOTINE POLACRILEX	ENSG00000080644	CHRNA3
CID000000942	NICOTINE POLACRILEX	ENSG00000100197	CYP2D6
CID000000942	NICOTINE POLACRILEX	ENSG00000101204	CHRNA4
CID000000942	NICOTINE POLACRILEX	ENSG00000112499	SLC22A2
CID000000942	NICOTINE POLACRILEX	ENSG00000117971	CHRNB4
CID000000942	NICOTINE POLACRILEX	ENSG00000120903	CHRNA2
CID000000942	NICOTINE POLACRILEX	ENSG00000129749	CHRNA10
CID000000942	NICOTINE POLACRILEX	ENSG00000130649	CYP2E1
CID000000942	NICOTINE POLACRILEX	ENSG00000138109	CYP2C9
CID000000942	NICOTINE POLACRILEX	ENSG00000138115	CYP2C8
CID000000942	NICOTINE POLACRILEX	ENSG00000140465	CYP1A1
CID000000942	NICOTINE POLACRILEX	ENSG00000140505	CYP1A2
CID000000942	NICOTINE POLACRILEX	ENSG00000146477	SLC22A3
CID000000942	NICOTINE POLACRILEX	ENSG00000147432	CHRNB3
CID000000942	NICOTINE POLACRILEX	ENSG00000147434	CHRNA6
CID000000942	NICOTINE POLACRILEX	ENSG00000160716	CHRNB2
CID000000942	NICOTINE POLACRILEX	ENSG00000160868	CYP3A4
CID000000942	NICOTINE POLACRILEX	ENSG00000169684	CHRNA5
CID000000942	NICOTINE POLACRILEX	ENSG00000174343	CHRNA9
CID000000942	NICOTINE POLACRILEX	ENSG00000175003	SLC22A1
CID000000942	NICOTINE POLACRILEX	ENSG00000175344	CHRNA7
CID000000942	NICOTINE POLACRILEX	ENSG00000189221	MAOA
CID000000942	NICOTINE POLACRILEX	ENSG00000197208	SLC22A4
CID000000942	NICOTINE POLACRILEX	ENSG00000197375	SLC22A5
CID000000942	NICOTINE POLACRILEX	ENSG00000197408	CYP2B6
CID000000942	NICOTINE POLACRILEX	ENSG00000255974	CYP2A6
CID000000943	NITRATE	ENSG00000104267	CA2
CID000000943	NITRATE	ENSG00000133742	CA1
CID000000943	NITRATE	ENSG00000174990	CA5A
CID000000951	[3H]NE	ENSG00000150594	ADRA2A
CID000000951	[3H]NE	ENSG00000184160	ADRA2C
CID000000951	[3H]NE	ENSG00000222040	ADRA2B
CID000000967	OROTIC ACID	ENSG00000102967	DHODH
CID000000971	OXALATE	ENSG00000012223	LTF
CID000000971	OXALATE	ENSG00000065833	ME1
CID000000971	OXALATE	ENSG00000067225	PKM2
CID000000971	OXALATE	ENSG00000082212	ME2
CID000000971	OXALATE	ENSG00000091513	TF
CID000000971	OXALATE	ENSG00000137491	SLCO2B1
CID000000971	OXALATE	ENSG00000149452	SLC22A8
CID000000971	OXALATE	ENSG00000197122	SRC
CID000001001	PHENYLETHYLAMINE	ENSG00000146399	TAAR1
CID000001001	PHENYLETHYLAMINE	ENSG00000204983	PRSS1
CID000001003	PHOSPHATE	ENSG00000169738	DCXR
CID000001023	PYROPHOSPHATE	ENSG00000105357	MYH14
CID000001023	PYROPHOSPHATE	ENSG00000105655	ISYNA1
CID000001023	PYROPHOSPHATE	ENSG00000142657	PGD
CID000001023	PYROPHOSPHATE	ENSG00000165704	HPRT1
CID000001023	PYROPHOSPHATE	ENSG00000180817	PPA1
CID000001023	PYROPHOSPHATE	ENSG00000204174	PPYR1
CID000001023	PYROPHOSPHATE	ENSG00000214274	ANG
CID000001023	PYROPHOSPHATE	ENSG00000239672	NME1
CID000001032	PROPIONATE	ENSG00000170323	FABP4
CID000001032	PROPIONATE	ENSG00000171723	GPHN
CID000001046	PYRAZINAMIDE	ENSG00000138356	AOX1
CID000001046	PYRAZINAMIDE	ENSG00000140505	CYP1A2
CID000001046	PYRAZINAMIDE	ENSG00000158125	XDH
CID000001046	PYRAZINAMIDE	ENSG00000160868	CYP3A4
CID000001050	PYRIDOXAL	ENSG00000160209	PDXK
CID000001054	VITAMIN B6	ENSG00000135069	PSAT1
CID000001054	VITAMIN B6	ENSG00000160200	CBS
CID000001054	VITAMIN B6	ENSG00000160209	PDXK
CID000001054	VITAMIN B6	ENSG00000163631	ALB
CID000001054	VITAMIN B6	ENSG00000164904	ALDH7A1
CID000001054	VITAMIN B6	ENSG00000177000	MTHFR
CID000001054	VITAMIN B6	ENSG00000241360	PDXP
CID000001060	PYRUVIC ACID	ENSG00000067225	PKM2
CID000001060	PYRUVIC ACID	ENSG00000100156	SLC16A8
CID000001060	PYRUVIC ACID	ENSG00000108932	SLC16A6
CID000001060	PYRUVIC ACID	ENSG00000112394	SLC16A10
CID000001060	PYRUVIC ACID	ENSG00000113492	AGXT2
CID000001060	PYRUVIC ACID	ENSG00000118596	SLC16A7
CID000001060	PYRUVIC ACID	ENSG00000141526	SLC16A3
CID000001060	PYRUVIC ACID	ENSG00000143627	PKLR
CID000001060	PYRUVIC ACID	ENSG00000147100	SLC16A2
CID000001060	PYRUVIC ACID	ENSG00000155380	SLC16A1
CID000001060	PYRUVIC ACID	ENSG00000168291	PDHB
CID000001060	PYRUVIC ACID	ENSG00000168679	SLC16A4
CID000001060	PYRUVIC ACID	ENSG00000170190	SLC16A5
CID000001060	PYRUVIC ACID	ENSG00000173599	PC
CID000001060	PYRUVIC ACID	ENSG00000174640	SLCO2A1
CID000001060	PYRUVIC ACID	ENSG00000183044	ABAT
CID000001065	QUININE HYDROBROMIDE	ENSG00000100197	CYP2D6
CID000001065	QUININE HYDROBROMIDE	ENSG00000181072	CHRM2
CID000001103	SPERMINE	ENSG00000036828	CASR
CID000001103	SPERMINE	ENSG00000088826	SMOX
CID000001103	SPERMINE	ENSG00000102172	SMS
CID000001103	SPERMINE	ENSG00000115758	ODC1
CID000001103	SPERMINE	ENSG00000130066	SAT1
CID000001103	SPERMINE	ENSG00000141504	SAT2
CID000001103	SPERMINE	ENSG00000158125	XDH
CID000001103	SPERMINE	ENSG00000167434	CA4
CID000001103	SPERMINE	ENSG00000175003	SLC22A1
CID000001103	SPERMINE	ENSG00000197208	SLC22A4
CID000001117	SULFATE	ENSG00000133742	CA1
CID000001125	6R-L-ERYTHRO-5,6,7,8-TETRAHYDROBIOPTERIN	ENSG00000129167	TPH1
CID000001125	6R-L-ERYTHRO-5,6,7,8-TETRAHYDROBIOPTERIN	ENSG00000164867	NOS3
CID000001125	6R-L-ERYTHRO-5,6,7,8-TETRAHYDROBIOPTERIN	ENSG00000171759	PAH
CID000001125	6R-L-ERYTHRO-5,6,7,8-TETRAHYDROBIOPTERIN	ENSG00000180176	TH
CID000001130	THIAMINE	ENSG00000112499	SLC22A2
CID000001130	THIAMINE	ENSG00000117479	SLC19A2
CID000001130	THIAMINE	ENSG00000175003	SLC22A1
CID000001130	THIAMINE	ENSG00000196511	TPK1
CID000001130	THIAMINE	ENSG00000197375	SLC22A5
CID000001134	THYMIDINE-2-14C	ENSG00000167900	TK1
CID000001174	URACIL	ENSG00000188641	DPYD
CID000001174	URACIL	ENSG00000198276	UCKL1
CID000001175	URIC ACID	ENSG00000100504	PYGL
CID000001176	UREA SOLUTION	ENSG00000104267	CA2
CID000001176	UREA SOLUTION	ENSG00000118520	ARG1
CID000001176	UREA SOLUTION	ENSG00000168036	CTNNB1
CID000001206	(+)METHAMPHETAMINE HYDROCHLORIDE	ENSG00000142319	SLC6A3
CID000001676	ENPROFYLLINE	ENSG00000065989	PDE4A
CID000001676	ENPROFYLLINE	ENSG00000170425	ADORA2B
CID000001676	ENPROFYLLINE	ENSG00000184588	PDE4B
CID000001775	PHENYTOIN	ENSG00000023839	ABCC2
CID000001775	PHENYTOIN	ENSG00000085563	ABCB1
CID000001775	PHENYTOIN	ENSG00000106258	CYP3A5
CID000001775	PHENYTOIN	ENSG00000108242	CYP2C18
CID000001775	PHENYTOIN	ENSG00000118271	TTR
CID000001775	PHENYTOIN	ENSG00000138109	CYP2C9
CID000001775	PHENYTOIN	ENSG00000138115	CYP2C8
CID000001775	PHENYTOIN	ENSG00000139155	SLCO1C1
CID000001775	PHENYTOIN	ENSG00000144285	SCN1A
CID000001775	PHENYTOIN	ENSG00000160868	CYP3A4
CID000001775	PHENYTOIN	ENSG00000160870	CYP3A7
CID000001775	PHENYTOIN	ENSG00000160882	CYP11B1
CID000001775	PHENYTOIN	ENSG00000163631	ALB
CID000001775	PHENYTOIN	ENSG00000165841	CYP2C19
CID000001775	PHENYTOIN	ENSG00000183873	SCN5A
CID000001775	PHENYTOIN	ENSG00000197408	CYP2B6
CID000001935	TACRINE	ENSG00000085563	ABCB1
CID000001935	TACRINE	ENSG00000087085	ACHE
CID000001935	TACRINE	ENSG00000108556	CHRNE
CID000001935	TACRINE	ENSG00000114200	BCHE
CID000001935	TACRINE	ENSG00000140505	CYP1A2
CID000001935	TACRINE	ENSG00000150540	HNMT
CID000001935	TACRINE	ENSG00000206561	COLQ
CID000001978	ACEBUTOLOL	ENSG00000043591	ADRB1
CID000001978	ACEBUTOLOL	ENSG00000085563	ABCB1
CID000001978	ACEBUTOLOL	ENSG00000100197	CYP2D6
CID000001978	ACEBUTOLOL	ENSG00000169252	ADRB2
CID000001978	ACEBUTOLOL	ENSG00000175003	SLC22A1
CID000001978	ACEBUTOLOL	ENSG00000188778	ADRB3
CID000001983	ACETAMINOPHEN	ENSG00000073756	PTGS2
CID000001983	ACETAMINOPHEN	ENSG00000085563	ABCB1
CID000001983	ACETAMINOPHEN	ENSG00000095303	PTGS1
CID000001983	ACETAMINOPHEN	ENSG00000100197	CYP2D6
CID000001983	ACETAMINOPHEN	ENSG00000130649	CYP2E1
CID000001983	ACETAMINOPHEN	ENSG00000138109	CYP2C9
CID000001983	ACETAMINOPHEN	ENSG00000138115	CYP2C8
CID000001983	ACETAMINOPHEN	ENSG00000140465	CYP1A1
CID000001983	ACETAMINOPHEN	ENSG00000140505	CYP1A2
CID000001983	ACETAMINOPHEN	ENSG00000160868	CYP3A4
CID000001983	ACETAMINOPHEN	ENSG00000164850	GPER
CID000001983	ACETAMINOPHEN	ENSG00000196502	SULT1A1
CID000001983	ACETAMINOPHEN	ENSG00000197165	SULT1A2
CID000001983	ACETAMINOPHEN	ENSG00000197901	SLC22A6
CID000001983	ACETAMINOPHEN	ENSG00000213648	SULT1A4
CID000001983	ACETAMINOPHEN	ENSG00000255974	CYP2A6
CID000001986	ACETAZOLAMIDE	ENSG00000074410	CA12
CID000001986	ACETAZOLAMIDE	ENSG00000104267	CA2
CID000001986	ACETAZOLAMIDE	ENSG00000107159	CA9
CID000001986	ACETAZOLAMIDE	ENSG00000118298	CA14
CID000001986	ACETAZOLAMIDE	ENSG00000131686	CA6
CID000001986	ACETAZOLAMIDE	ENSG00000133742	CA1
CID000001986	ACETAZOLAMIDE	ENSG00000160868	CYP3A4
CID000001986	ACETAZOLAMIDE	ENSG00000164879	CA3
CID000001986	ACETAZOLAMIDE	ENSG00000167434	CA4
CID000001986	ACETAZOLAMIDE	ENSG00000168748	CA7
CID000001986	ACETAZOLAMIDE	ENSG00000169239	CA5B
CID000001986	ACETAZOLAMIDE	ENSG00000174990	CA5A
CID000001986	ACETAZOLAMIDE	ENSG00000185015	CA13
CID000001986	ACETAZOLAMIDE	ENSG00000197901	SLC22A6
CID000001986	ACETAZOLAMIDE	ENSG00000240583	AQP1
CID000001989	ACETOHEXAMIDE	ENSG00000151704	KCNJ1
CID000001989	ACETOHEXAMIDE	ENSG00000159228	CBR1
CID000001989	ACETOHEXAMIDE	ENSG00000169738	DCXR
CID000001989	ACETOHEXAMIDE	ENSG00000177807	KCNJ10
CID000001990	ACETOHYDROXAMIC ACID	ENSG00000012779	ALOX5
CID000001990	ACETOHYDROXAMIC ACID	ENSG00000104267	CA2
CID000001993	METHACHOLINE	ENSG00000128285	MCHR1
CID000001993	METHACHOLINE	ENSG00000133019	CHRM3
CID000001993	METHACHOLINE	ENSG00000168539	CHRM1
CID000001993	METHACHOLINE	ENSG00000181072	CHRM2
CID000002019	ACT D	ENSG00000085563	ABCB1
CID000002019	ACT D	ENSG00000091262	ABCC6
CID000002019	ACT D	ENSG00000103222	ABCC1
CID000002019	ACT D	ENSG00000118777	ABCG2
CID000002019	ACT D	ENSG00000140465	CYP1A1
CID000002019	ACT D	ENSG00000197375	SLC22A5
CID000002022	ACYCLOVIR	ENSG00000140505	CYP1A2
CID000002022	ACYCLOVIR	ENSG00000149452	SLC22A8
CID000002022	ACYCLOVIR	ENSG00000175003	SLC22A1
CID000002022	ACYCLOVIR	ENSG00000197901	SLC22A6
CID000002082	ALBENDAZOLE	ENSG00000085563	ABCB1
CID000002082	ALBENDAZOLE	ENSG00000127824	TUBA4A
CID000002082	ALBENDAZOLE	ENSG00000140465	CYP1A1
CID000002082	ALBENDAZOLE	ENSG00000140505	CYP1A2
CID000002082	ALBENDAZOLE	ENSG00000160868	CYP3A4
CID000002082	ALBENDAZOLE	ENSG00000196230	TUBB
CID000002083	SALBUTAMOL	ENSG00000043591	ADRB1
CID000002083	SALBUTAMOL	ENSG00000160868	CYP3A4
CID000002083	SALBUTAMOL	ENSG00000169252	ADRB2
CID000002088	ALENDRONATE	ENSG00000088179	PTPN4
CID000002088	ALENDRONATE	ENSG00000105426	PTPRS
CID000002088	ALENDRONATE	ENSG00000114573	ATP6V1A
CID000002088	ALENDRONATE	ENSG00000132334	PTPRE
CID000002088	ALENDRONATE	ENSG00000160752	FDPS
CID000002092	ALFUZOSIN	ENSG00000120907	ADRA1A
CID000002092	ALFUZOSIN	ENSG00000160868	CYP3A4
CID000002092	ALFUZOSIN	ENSG00000170214	ADRA1B
CID000002092	ALFUZOSIN	ENSG00000171873	ADRA1D
CID000002094	ALLOPURINOL	ENSG00000099810	MTAP
CID000002094	ALLOPURINOL	ENSG00000137204	SLC22A7
CID000002094	ALLOPURINOL	ENSG00000138356	AOX1
CID000002094	ALLOPURINOL	ENSG00000149452	SLC22A8
CID000002094	ALLOPURINOL	ENSG00000158125	XDH
CID000002094	ALLOPURINOL	ENSG00000165704	HPRT1
CID000002094	ALLOPURINOL	ENSG00000198805	PNP
CID000002099	ALOSETRON	ENSG00000130649	CYP2E1
CID000002099	ALOSETRON	ENSG00000138109	CYP2C9
CID000002099	ALOSETRON	ENSG00000140505	CYP1A2
CID000002099	ALOSETRON	ENSG00000160868	CYP3A4
CID000002099	ALOSETRON	ENSG00000166736	HTR3A
CID000002118	ALPRAZOLAM	ENSG00000011677	GABRA3
CID000002118	ALPRAZOLAM	ENSG00000022355	GABRA1
CID000002118	ALPRAZOLAM	ENSG00000094755	GABRP
CID000002118	ALPRAZOLAM	ENSG00000100300	TSPO
CID000002118	ALPRAZOLAM	ENSG00000102287	GABRE
CID000002118	ALPRAZOLAM	ENSG00000106258	CYP3A5
CID000002118	ALPRAZOLAM	ENSG00000109158	GABRA4
CID000002118	ALPRAZOLAM	ENSG00000111886	GABRR2
CID000002118	ALPRAZOLAM	ENSG00000113327	GABRG2
CID000002118	ALPRAZOLAM	ENSG00000138109	CYP2C9
CID000002118	ALPRAZOLAM	ENSG00000145863	GABRA6
CID000002118	ALPRAZOLAM	ENSG00000145864	GABRB2
CID000002118	ALPRAZOLAM	ENSG00000146276	GABRR1
CID000002118	ALPRAZOLAM	ENSG00000147402	GABRQ
CID000002118	ALPRAZOLAM	ENSG00000151834	GABRA2
CID000002118	ALPRAZOLAM	ENSG00000160868	CYP3A4
CID000002118	ALPRAZOLAM	ENSG00000160870	CYP3A7
CID000002118	ALPRAZOLAM	ENSG00000163285	GABRG1
CID000002118	ALPRAZOLAM	ENSG00000163288	GABRB1
CID000002118	ALPRAZOLAM	ENSG00000166206	GABRB3
CID000002118	ALPRAZOLAM	ENSG00000182256	GABRG3
CID000002118	ALPRAZOLAM	ENSG00000186297	GABRA5
CID000002118	ALPRAZOLAM	ENSG00000187730	GABRD
CID000002119	ALPRENOLOL	ENSG00000043591	ADRB1
CID000002119	ALPRENOLOL	ENSG00000100197	CYP2D6
CID000002119	ALPRENOLOL	ENSG00000169252	ADRB2
CID000002119	ALPRENOLOL	ENSG00000178394	HTR1A
CID000002119	ALPRENOLOL	ENSG00000188778	ADRB3
CID000002119	ALPRENOLOL	ENSG00000228278	ORM2
CID000002119	ALPRENOLOL	ENSG00000229314	ORM1
CID000002130	AMANTADINE	ENSG00000069535	MAOB
CID000002130	AMANTADINE	ENSG00000085563	ABCB1
CID000002130	AMANTADINE	ENSG00000112499	SLC22A2
CID000002130	AMANTADINE	ENSG00000132437	DDC
CID000002130	AMANTADINE	ENSG00000147955	SIGMAR1
CID000002130	AMANTADINE	ENSG00000149295	DRD2
CID000002130	AMANTADINE	ENSG00000175003	SLC22A1
CID000002130	AMANTADINE	ENSG00000184845	DRD1
CID000002130	AMANTADINE	ENSG00000198785	GRIN3A
CID000002131	AMBENONIUM	ENSG00000087085	ACHE
CID000002131	AMBENONIUM	ENSG00000114200	BCHE
CID000002131	AMBENONIUM	ENSG00000206561	COLQ
CID000002141	AMIFOSTINE	ENSG00000162551	ALPL
CID000002141	AMIFOSTINE	ENSG00000197594	ENPP1
CID000002145	AMINOGLUTETHIMIDE	ENSG00000137869	CYP19A1
CID000002145	AMINOGLUTETHIMIDE	ENSG00000140459	CYP11A1
CID000002145	AMINOGLUTETHIMIDE	ENSG00000140505	CYP1A2
CID000002145	AMINOGLUTETHIMIDE	ENSG00000160868	CYP3A4
CID000002148	P-AMINOHIPPURIC ACID	ENSG00000023839	ABCC2
CID000002148	P-AMINOHIPPURIC ACID	ENSG00000084453	SLCO1A2
CID000002148	P-AMINOHIPPURIC ACID	ENSG00000085563	ABCB1
CID000002148	P-AMINOHIPPURIC ACID	ENSG00000103222	ABCC1
CID000002148	P-AMINOHIPPURIC ACID	ENSG00000112499	SLC22A2
CID000002148	P-AMINOHIPPURIC ACID	ENSG00000134538	SLCO1B1
CID000002148	P-AMINOHIPPURIC ACID	ENSG00000137204	SLC22A7
CID000002148	P-AMINOHIPPURIC ACID	ENSG00000149452	SLC22A8
CID000002148	P-AMINOHIPPURIC ACID	ENSG00000155380	SLC16A1
CID000002148	P-AMINOHIPPURIC ACID	ENSG00000168065	SLC22A11
CID000002148	P-AMINOHIPPURIC ACID	ENSG00000175003	SLC22A1
CID000002148	P-AMINOHIPPURIC ACID	ENSG00000176463	SLCO3A1
CID000002148	P-AMINOHIPPURIC ACID	ENSG00000197208	SLC22A4
CID000002148	P-AMINOHIPPURIC ACID	ENSG00000197375	SLC22A5
CID000002148	P-AMINOHIPPURIC ACID	ENSG00000197901	SLC22A6
CID000002153	THEOPHYLLINE	ENSG00000065989	PDE4A
CID000002153	THEOPHYLLINE	ENSG00000100197	CYP2D6
CID000002153	THEOPHYLLINE	ENSG00000121933	ADORA3
CID000002153	THEOPHYLLINE	ENSG00000128271	ADORA2A
CID000002153	THEOPHYLLINE	ENSG00000130649	CYP2E1
CID000002153	THEOPHYLLINE	ENSG00000137204	SLC22A7
CID000002153	THEOPHYLLINE	ENSG00000138061	CYP1B1
CID000002153	THEOPHYLLINE	ENSG00000138109	CYP2C9
CID000002153	THEOPHYLLINE	ENSG00000138115	CYP2C8
CID000002153	THEOPHYLLINE	ENSG00000138735	PDE5A
CID000002153	THEOPHYLLINE	ENSG00000140465	CYP1A1
CID000002153	THEOPHYLLINE	ENSG00000140505	CYP1A2
CID000002153	THEOPHYLLINE	ENSG00000160868	CYP3A4
CID000002153	THEOPHYLLINE	ENSG00000163485	ADORA1
CID000002153	THEOPHYLLINE	ENSG00000170425	ADORA2B
CID000002153	THEOPHYLLINE	ENSG00000172572	PDE3A
CID000002153	THEOPHYLLINE	ENSG00000184588	PDE4B
CID000002153	THEOPHYLLINE	ENSG00000196839	ADA
CID000002156	AMIODARONE	ENSG00000007402	CACNA2D2
CID000002156	AMIODARONE	ENSG00000043591	ADRB1
CID000002156	AMIODARONE	ENSG00000055118	KCNH2
CID000002156	AMIODARONE	ENSG00000085563	ABCB1
CID000002156	AMIODARONE	ENSG00000100197	CYP2D6
CID000002156	AMIODARONE	ENSG00000106258	CYP3A5
CID000002156	AMIODARONE	ENSG00000120907	ADRA1A
CID000002156	AMIODARONE	ENSG00000138109	CYP2C9
CID000002156	AMIODARONE	ENSG00000138115	CYP2C8
CID000002156	AMIODARONE	ENSG00000140465	CYP1A1
CID000002156	AMIODARONE	ENSG00000140505	CYP1A2
CID000002156	AMIODARONE	ENSG00000147155	EBP
CID000002156	AMIODARONE	ENSG00000147955	SIGMAR1
CID000002156	AMIODARONE	ENSG00000160868	CYP3A4
CID000002156	AMIODARONE	ENSG00000160870	CYP3A7
CID000002156	AMIODARONE	ENSG00000196557	CACNA1H
CID000002159	AMISULPRIDE	ENSG00000069696	DRD4
CID000002159	AMISULPRIDE	ENSG00000102468	HTR2A
CID000002159	AMISULPRIDE	ENSG00000135914	HTR2B
CID000002159	AMISULPRIDE	ENSG00000148680	HTR7
CID000002159	AMISULPRIDE	ENSG00000149295	DRD2
CID000002159	AMISULPRIDE	ENSG00000151577	DRD3
CID000002160	AMITRIPTYLINE	ENSG00000075043	KCNQ2
CID000002160	AMITRIPTYLINE	ENSG00000082556	OPRK1
CID000002160	AMITRIPTYLINE	ENSG00000085563	ABCB1
CID000002160	AMITRIPTYLINE	ENSG00000100197	CYP2D6
CID000002160	AMITRIPTYLINE	ENSG00000102468	HTR2A
CID000002160	AMITRIPTYLINE	ENSG00000103546	SLC6A2
CID000002160	AMITRIPTYLINE	ENSG00000106258	CYP3A5
CID000002160	AMITRIPTYLINE	ENSG00000108576	SLC6A4
CID000002160	AMITRIPTYLINE	ENSG00000111262	KCNA1
CID000002160	AMITRIPTYLINE	ENSG00000116329	OPRD1
CID000002160	AMITRIPTYLINE	ENSG00000120907	ADRA1A
CID000002160	AMITRIPTYLINE	ENSG00000130649	CYP2E1
CID000002160	AMITRIPTYLINE	ENSG00000133019	CHRM3
CID000002160	AMITRIPTYLINE	ENSG00000134489	HRH4
CID000002160	AMITRIPTYLINE	ENSG00000135312	HTR1B
CID000002160	AMITRIPTYLINE	ENSG00000138109	CYP2C9
CID000002160	AMITRIPTYLINE	ENSG00000138115	CYP2C8
CID000002160	AMITRIPTYLINE	ENSG00000140505	CYP1A2
CID000002160	AMITRIPTYLINE	ENSG00000148053	NTRK2
CID000002160	AMITRIPTYLINE	ENSG00000149295	DRD2
CID000002160	AMITRIPTYLINE	ENSG00000150594	ADRA2A
CID000002160	AMITRIPTYLINE	ENSG00000151577	DRD3
CID000002160	AMITRIPTYLINE	ENSG00000158748	HTR6
CID000002160	AMITRIPTYLINE	ENSG00000160868	CYP3A4
CID000002160	AMITRIPTYLINE	ENSG00000163631	ALB
CID000002160	AMITRIPTYLINE	ENSG00000164742	ADCY1
CID000002160	AMITRIPTYLINE	ENSG00000165841	CYP2C19
CID000002160	AMITRIPTYLINE	ENSG00000168539	CHRM1
CID000002160	AMITRIPTYLINE	ENSG00000169676	DRD5
CID000002160	AMITRIPTYLINE	ENSG00000171385	KCND3
CID000002160	AMITRIPTYLINE	ENSG00000171873	ADRA1D
CID000002160	AMITRIPTYLINE	ENSG00000178394	HTR1A
CID000002160	AMITRIPTYLINE	ENSG00000180720	CHRM4
CID000002160	AMITRIPTYLINE	ENSG00000181072	CHRM2
CID000002160	AMITRIPTYLINE	ENSG00000184408	KCND2
CID000002160	AMITRIPTYLINE	ENSG00000184845	DRD1
CID000002160	AMITRIPTYLINE	ENSG00000197408	CYP2B6
CID000002160	AMITRIPTYLINE	ENSG00000198400	NTRK1
CID000002160	AMITRIPTYLINE	ENSG00000228278	ORM2
CID000002160	AMITRIPTYLINE	ENSG00000229314	ORM1
CID000002161	AMLEXANOX	ENSG00000113578	FGF1
CID000002161	AMLEXANOX	ENSG00000163221	S100A12
CID000002161	AMLEXANOX	ENSG00000164399	IL3
CID000002161	AMLEXANOX	ENSG00000173198	CYSLTR1
CID000002161	AMLEXANOX	ENSG00000189171	S100A13
CID000002162	AMLODIPINE	ENSG00000067191	CACNB1
CID000002162	AMLODIPINE	ENSG00000081248	CACNA1S
CID000002162	AMLODIPINE	ENSG00000085563	ABCB1
CID000002162	AMLODIPINE	ENSG00000100197	CYP2D6
CID000002162	AMLODIPINE	ENSG00000106258	CYP3A5
CID000002162	AMLODIPINE	ENSG00000133742	CA1
CID000002162	AMLODIPINE	ENSG00000138109	CYP2C9
CID000002162	AMLODIPINE	ENSG00000138115	CYP2C8
CID000002162	AMLODIPINE	ENSG00000140465	CYP1A1
CID000002162	AMLODIPINE	ENSG00000140505	CYP1A2
CID000002162	AMLODIPINE	ENSG00000148408	CACNA1B
CID000002162	AMLODIPINE	ENSG00000151067	CACNA1C
CID000002162	AMLODIPINE	ENSG00000153956	CACNA2D1
CID000002162	AMLODIPINE	ENSG00000157388	CACNA1D
CID000002162	AMLODIPINE	ENSG00000157445	CACNA2D3
CID000002162	AMLODIPINE	ENSG00000160868	CYP3A4
CID000002162	AMLODIPINE	ENSG00000160870	CYP3A7
CID000002162	AMLODIPINE	ENSG00000165995	CACNB2
CID000002162	AMLODIPINE	ENSG00000197408	CYP2B6
CID000002162	AMLODIPINE	ENSG00000255974	CYP2A6
CID000002163	AMOBARBITAL	ENSG00000011677	GABRA3
CID000002163	AMOBARBITAL	ENSG00000022355	GABRA1
CID000002163	AMOBARBITAL	ENSG00000101204	CHRNA4
CID000002163	AMOBARBITAL	ENSG00000109158	GABRA4
CID000002163	AMOBARBITAL	ENSG00000120251	GRIA2
CID000002163	AMOBARBITAL	ENSG00000145863	GABRA6
CID000002163	AMOBARBITAL	ENSG00000151834	GABRA2
CID000002163	AMOBARBITAL	ENSG00000164418	GRIK2
CID000002163	AMOBARBITAL	ENSG00000175344	CHRNA7
CID000002163	AMOBARBITAL	ENSG00000186297	GABRA5
CID000002163	AMOBARBITAL	ENSG00000255974	CYP2A6
CID000002165	AMODIAQUINE	ENSG00000100197	CYP2D6
CID000002165	AMODIAQUINE	ENSG00000138061	CYP1B1
CID000002165	AMODIAQUINE	ENSG00000138109	CYP2C9
CID000002165	AMODIAQUINE	ENSG00000138115	CYP2C8
CID000002165	AMODIAQUINE	ENSG00000140465	CYP1A1
CID000002165	AMODIAQUINE	ENSG00000150540	HNMT
CID000002170	AMOXAPINE	ENSG00000022355	GABRA1
CID000002170	AMOXAPINE	ENSG00000069696	DRD4
CID000002170	AMOXAPINE	ENSG00000100197	CYP2D6
CID000002170	AMOXAPINE	ENSG00000102468	HTR2A
CID000002170	AMOXAPINE	ENSG00000103546	SLC6A2
CID000002170	AMOXAPINE	ENSG00000108576	SLC6A4
CID000002170	AMOXAPINE	ENSG00000120907	ADRA1A
CID000002170	AMOXAPINE	ENSG00000148680	HTR7
CID000002170	AMOXAPINE	ENSG00000149295	DRD2
CID000002170	AMOXAPINE	ENSG00000150594	ADRA2A
CID000002170	AMOXAPINE	ENSG00000151577	DRD3
CID000002170	AMOXAPINE	ENSG00000158748	HTR6
CID000002170	AMOXAPINE	ENSG00000168539	CHRM1
CID000002170	AMOXAPINE	ENSG00000184845	DRD1
CID000002170	AMOXAPINE	ENSG00000229314	ORM1
CID000002179	AMSACRINE	ENSG00000055118	KCNH2
CID000002179	AMSACRINE	ENSG00000077097	TOP2B
CID000002179	AMSACRINE	ENSG00000085563	ABCB1
CID000002179	AMSACRINE	ENSG00000100197	CYP2D6
CID000002179	AMSACRINE	ENSG00000131747	TOP2A
CID000002179	AMSACRINE	ENSG00000174156	GSTA3
CID000002179	AMSACRINE	ENSG00000198900	TOP1
CID000002179	AMSACRINE	ENSG00000243955	GSTA1
CID000002182	ANAGRELIDE	ENSG00000140505	CYP1A2
CID000002182	ANAGRELIDE	ENSG00000172572	PDE3A
CID000002187	ANASTROZOLE	ENSG00000137869	CYP19A1
CID000002187	ANASTROZOLE	ENSG00000138109	CYP2C9
CID000002187	ANASTROZOLE	ENSG00000140505	CYP1A2
CID000002187	ANASTROZOLE	ENSG00000160868	CYP3A4
CID000002196	ANIRACETAM	ENSG00000102468	HTR2A
CID000002196	ANIRACETAM	ENSG00000120251	GRIA2
CID000002196	ANIRACETAM	ENSG00000125675	GRIA3
CID000002196	ANIRACETAM	ENSG00000149295	DRD2
CID000002197	2-(4-METHOXYPHENYL)INDAN-1,3-DIONE	ENSG00000115486	GGCX
CID000002202	DITHRANOL	ENSG00000012779	ALOX5
CID000002206	ANTIPYRINE	ENSG00000073756	PTGS2
CID000002206	ANTIPYRINE	ENSG00000095303	PTGS1
CID000002206	ANTIPYRINE	ENSG00000100197	CYP2D6
CID000002206	ANTIPYRINE	ENSG00000108242	CYP2C18
CID000002206	ANTIPYRINE	ENSG00000130649	CYP2E1
CID000002206	ANTIPYRINE	ENSG00000138109	CYP2C9
CID000002206	ANTIPYRINE	ENSG00000138115	CYP2C8
CID000002206	ANTIPYRINE	ENSG00000140505	CYP1A2
CID000002206	ANTIPYRINE	ENSG00000160868	CYP3A4
CID000002206	ANTIPYRINE	ENSG00000197408	CYP2B6
CID000002206	ANTIPYRINE	ENSG00000197901	SLC22A6
CID000002206	ANTIPYRINE	ENSG00000255974	CYP2A6
CID000002216	APRACLONIDINE	ENSG00000120907	ADRA1A
CID000002216	APRACLONIDINE	ENSG00000150594	ADRA2A
CID000002216	APRACLONIDINE	ENSG00000171873	ADRA1D
CID000002216	APRACLONIDINE	ENSG00000184160	ADRA2C
CID000002216	APRACLONIDINE	ENSG00000222040	ADRA2B
CID000002218	APRINDINE	ENSG00000100197	CYP2D6
CID000002218	APRINDINE	ENSG00000183873	SCN5A
CID000002218	APRINDINE	ENSG00000198668	CALM1
CID000002218	APRINDINE	ENSG00000229314	ORM1
CID000002244	ASPIRIN	ENSG00000073756	PTGS2
CID000002244	ASPIRIN	ENSG00000085563	ABCB1
CID000002244	ASPIRIN	ENSG00000095303	PTGS1
CID000002244	ASPIRIN	ENSG00000137204	SLC22A7
CID000002244	ASPIRIN	ENSG00000138109	CYP2C9
CID000002244	ASPIRIN	ENSG00000138115	CYP2C8
CID000002244	ASPIRIN	ENSG00000151632	AKR1C2
CID000002244	ASPIRIN	ENSG00000163631	ALB
CID000002244	ASPIRIN	ENSG00000197901	SLC22A6
CID000002247	ASTEMIZOLE	ENSG00000055118	KCNH2
CID000002247	ASTEMIZOLE	ENSG00000085563	ABCB1
CID000002247	ASTEMIZOLE	ENSG00000100197	CYP2D6
CID000002247	ASTEMIZOLE	ENSG00000106258	CYP3A5
CID000002247	ASTEMIZOLE	ENSG00000134716	CYP2J2
CID000002247	ASTEMIZOLE	ENSG00000160868	CYP3A4
CID000002247	ASTEMIZOLE	ENSG00000160870	CYP3A7
CID000002249	ATENOLOL	ENSG00000043591	ADRB1
CID000002249	ATENOLOL	ENSG00000085563	ABCB1
CID000002249	ATENOLOL	ENSG00000121933	ADORA3
CID000002249	ATENOLOL	ENSG00000169252	ADRB2
CID000002265	AZATHIOPRINE	ENSG00000137364	TPMT
CID000002265	AZATHIOPRINE	ENSG00000158125	XDH
CID000002265	AZATHIOPRINE	ENSG00000165704	HPRT1
CID000002266	AZELAIC ACID	ENSG00000077498	TYR
CID000002266	AZELAIC ACID	ENSG00000122787	AKR1D1
CID000002267	AZELASTINE	ENSG00000085563	ABCB1
CID000002267	AZELASTINE	ENSG00000100197	CYP2D6
CID000002267	AZELASTINE	ENSG00000106258	CYP3A5
CID000002267	AZELASTINE	ENSG00000130649	CYP2E1
CID000002267	AZELASTINE	ENSG00000138109	CYP2C9
CID000002267	AZELASTINE	ENSG00000138115	CYP2C8
CID000002267	AZELASTINE	ENSG00000140465	CYP1A1
CID000002267	AZELASTINE	ENSG00000140505	CYP1A2
CID000002267	AZELASTINE	ENSG00000160868	CYP3A4
CID000002267	AZELASTINE	ENSG00000179148	ALOXE3
CID000002267	AZELASTINE	ENSG00000197408	CYP2B6
CID000002267	AZELASTINE	ENSG00000255974	CYP2A6
CID000002284	BACLOFEN	ENSG00000121933	ADORA3
CID000002284	BACLOFEN	ENSG00000136928	GABBR2
CID000002284	BACLOFEN	ENSG00000149452	SLC22A8
CID000002284	BACLOFEN	ENSG00000173080	RXFP4
CID000002284	BACLOFEN	ENSG00000204681	GABBR1
CID000002284	BACLOFEN	ENSG00000232569	GABBR1
CID000002294	BARBITAL	ENSG00000011677	GABRA3
CID000002294	BARBITAL	ENSG00000022355	GABRA1
CID000002294	BARBITAL	ENSG00000101204	CHRNA4
CID000002294	BARBITAL	ENSG00000109158	GABRA4
CID000002294	BARBITAL	ENSG00000120251	GRIA2
CID000002294	BARBITAL	ENSG00000145863	GABRA6
CID000002294	BARBITAL	ENSG00000151834	GABRA2
CID000002294	BARBITAL	ENSG00000164418	GRIK2
CID000002294	BARBITAL	ENSG00000175344	CHRNA7
CID000002294	BARBITAL	ENSG00000186297	GABRA5
CID000002315	BENDROFLUMETHIAZIDE	ENSG00000070915	SLC12A3
CID000002315	BENDROFLUMETHIAZIDE	ENSG00000104267	CA2
CID000002315	BENDROFLUMETHIAZIDE	ENSG00000133742	CA1
CID000002315	BENDROFLUMETHIAZIDE	ENSG00000156113	KCNMA1
CID000002315	BENDROFLUMETHIAZIDE	ENSG00000167434	CA4
CID000002329	N-BENZOYL-L-TYROSYL-P-AMINOBENZOIC ACID	ENSG00000105707	HPN
CID000002329	N-BENZOYL-L-TYROSYL-P-AMINOBENZOIC ACID	ENSG00000162438	CTRC
CID000002329	N-BENZOYL-L-TYROSYL-P-AMINOBENZOIC ACID	ENSG00000168928	CTRB2
CID000002333	BENZBROMARONE	ENSG00000138109	CYP2C9
CID000002333	BENZBROMARONE	ENSG00000187134	AKR1C1
CID000002337	BENZOCAINE	ENSG00000085563	ABCB1
CID000002337	BENZOCAINE	ENSG00000185313	SCN10A
CID000002341	BENZPHETAMINE	ENSG00000120907	ADRA1A
CID000002341	BENZPHETAMINE	ENSG00000142319	SLC6A3
CID000002341	BENZPHETAMINE	ENSG00000150594	ADRA2A
CID000002341	BENZPHETAMINE	ENSG00000160868	CYP3A4
CID000002341	BENZPHETAMINE	ENSG00000165646	SLC18A2
CID000002341	BENZPHETAMINE	ENSG00000197408	CYP2B6
CID000002342	BENZOQUINAMIDE	ENSG00000133019	CHRM3
CID000002342	BENZOQUINAMIDE	ENSG00000168539	CHRM1
CID000002342	BENZOQUINAMIDE	ENSG00000180720	CHRM4
CID000002342	BENZOQUINAMIDE	ENSG00000181072	CHRM2
CID000002343	BENZTHIAZIDE	ENSG00000070915	SLC12A3
CID000002343	BENZTHIAZIDE	ENSG00000074410	CA12
CID000002343	BENZTHIAZIDE	ENSG00000104267	CA2
CID000002343	BENZTHIAZIDE	ENSG00000107159	CA9
CID000002343	BENZTHIAZIDE	ENSG00000133742	CA1
CID000002343	BENZTHIAZIDE	ENSG00000167434	CA4
CID000002344	BENZOTROPINE MESYLATE	ENSG00000133019	CHRM3
CID000002344	BENZOTROPINE MESYLATE	ENSG00000168539	CHRM1
CID000002344	BENZOTROPINE MESYLATE	ENSG00000180720	CHRM4
CID000002344	BENZOTROPINE MESYLATE	ENSG00000181072	CHRM2
CID000002351	BEPRIDIL	ENSG00000007402	CACNA2D2
CID000002351	BEPRIDIL	ENSG00000053918	KCNQ1
CID000002351	BEPRIDIL	ENSG00000055118	KCNH2
CID000002351	BEPRIDIL	ENSG00000085563	ABCB1
CID000002351	BEPRIDIL	ENSG00000100197	CYP2D6
CID000002351	BEPRIDIL	ENSG00000114854	TNNC1
CID000002351	BEPRIDIL	ENSG00000115252	PDE1A
CID000002351	BEPRIDIL	ENSG00000123360	PDE1B
CID000002351	BEPRIDIL	ENSG00000141837	CACNA1A
CID000002351	BEPRIDIL	ENSG00000160868	CYP3A4
CID000002351	BEPRIDIL	ENSG00000163399	ATP1A1
CID000002351	BEPRIDIL	ENSG00000196557	CACNA1H
CID000002351	BEPRIDIL	ENSG00000198668	CALM1
CID000002366	BETAHISTINE	ENSG00000101180	HRH3
CID000002366	BETAHISTINE	ENSG00000113749	HRH2
CID000002366	BETAHISTINE	ENSG00000134489	HRH4
CID000002368	BETHANIDINE	ENSG00000120907	ADRA1A
CID000002368	BETHANIDINE	ENSG00000150594	ADRA2A
CID000002368	BETHANIDINE	ENSG00000171873	ADRA1D
CID000002368	BETHANIDINE	ENSG00000184160	ADRA2C
CID000002368	BETHANIDINE	ENSG00000222040	ADRA2B
CID000002369	BETAXOLOL	ENSG00000043591	ADRB1
CID000002369	BETAXOLOL	ENSG00000100197	CYP2D6
CID000002369	BETAXOLOL	ENSG00000140505	CYP1A2
CID000002369	BETAXOLOL	ENSG00000169252	ADRB2
CID000002370	BETHANECHOL	ENSG00000133019	CHRM3
CID000002370	BETHANECHOL	ENSG00000168539	CHRM1
CID000002370	BETHANECHOL	ENSG00000180720	CHRM4
CID000002370	BETHANECHOL	ENSG00000181072	CHRM2
CID000002372	BEVANTOLOL	ENSG00000043591	ADRB1
CID000002372	BEVANTOLOL	ENSG00000120907	ADRA1A
CID000002372	BEVANTOLOL	ENSG00000169252	ADRB2
CID000002372	BEVANTOLOL	ENSG00000188778	ADRB3
CID000002375	BICALUTAMIDE	ENSG00000100197	CYP2D6
CID000002375	BICALUTAMIDE	ENSG00000138109	CYP2C9
CID000002375	BICALUTAMIDE	ENSG00000160868	CYP3A4
CID000002375	BICALUTAMIDE	ENSG00000169083	AR
CID000002375	BICALUTAMIDE	ENSG00000258986	TMEM179
CID000002378	BIFONAZOLE	ENSG00000130649	CYP2E1
CID000002378	BIFONAZOLE	ENSG00000137869	CYP19A1
CID000002378	BIFONAZOLE	ENSG00000148795	CYP17A1
CID000002378	BIFONAZOLE	ENSG00000160868	CYP3A4
CID000002378	BIFONAZOLE	ENSG00000197408	CYP2B6
CID000002381	BIPERIDEN	ENSG00000085563	ABCB1
CID000002381	BIPERIDEN	ENSG00000100197	CYP2D6
CID000002381	BIPERIDEN	ENSG00000120903	CHRNA2
CID000002381	BIPERIDEN	ENSG00000133019	CHRM3
CID000002381	BIPERIDEN	ENSG00000168539	CHRM1
CID000002381	BIPERIDEN	ENSG00000180720	CHRM4
CID000002381	BIPERIDEN	ENSG00000181072	CHRM2
CID000002405	BISOPROLOL	ENSG00000043591	ADRB1
CID000002405	BISOPROLOL	ENSG00000100197	CYP2D6
CID000002405	BISOPROLOL	ENSG00000160868	CYP3A4
CID000002405	BISOPROLOL	ENSG00000169252	ADRB2
CID000002431	BRETYLIUM	ENSG00000043591	ADRB1
CID000002431	BRETYLIUM	ENSG00000163399	ATP1A1
CID000002431	BRETYLIUM	ENSG00000169252	ADRB2
CID000002435	BRIMONIDINE	ENSG00000138356	AOX1
CID000002435	BRIMONIDINE	ENSG00000150594	ADRA2A
CID000002435	BRIMONIDINE	ENSG00000184160	ADRA2C
CID000002435	BRIMONIDINE	ENSG00000222040	ADRA2B
CID000002441	BROMAZEPAM	ENSG00000011677	GABRA3
CID000002441	BROMAZEPAM	ENSG00000022355	GABRA1
CID000002441	BROMAZEPAM	ENSG00000094755	GABRP
CID000002441	BROMAZEPAM	ENSG00000102287	GABRE
CID000002441	BROMAZEPAM	ENSG00000109158	GABRA4
CID000002441	BROMAZEPAM	ENSG00000111886	GABRR2
CID000002441	BROMAZEPAM	ENSG00000113327	GABRG2
CID000002441	BROMAZEPAM	ENSG00000130649	CYP2E1
CID000002441	BROMAZEPAM	ENSG00000140505	CYP1A2
CID000002441	BROMAZEPAM	ENSG00000145863	GABRA6
CID000002441	BROMAZEPAM	ENSG00000145864	GABRB2
CID000002441	BROMAZEPAM	ENSG00000146276	GABRR1
CID000002441	BROMAZEPAM	ENSG00000147402	GABRQ
CID000002441	BROMAZEPAM	ENSG00000151834	GABRA2
CID000002441	BROMAZEPAM	ENSG00000160868	CYP3A4
CID000002441	BROMAZEPAM	ENSG00000163285	GABRG1
CID000002441	BROMAZEPAM	ENSG00000163288	GABRB1
CID000002441	BROMAZEPAM	ENSG00000166206	GABRB3
CID000002441	BROMAZEPAM	ENSG00000182256	GABRG3
CID000002441	BROMAZEPAM	ENSG00000186297	GABRA5
CID000002441	BROMAZEPAM	ENSG00000187730	GABRD
CID000002444	BROMODIPHENHYDRAMINE HYDROCHLORIDE	ENSG00000142494	SLC47A1
CID000002444	BROMODIPHENHYDRAMINE HYDROCHLORIDE	ENSG00000197901	SLC22A6
CID000002448	BROMPERIDOL	ENSG00000069696	DRD4
CID000002448	BROMPERIDOL	ENSG00000149295	DRD2
CID000002448	BROMPERIDOL	ENSG00000151577	DRD3
CID000002448	BROMPERIDOL	ENSG00000160868	CYP3A4
CID000002451	BROTIZOLAM	ENSG00000160868	CYP3A4
CID000002451	BROTIZOLAM	ENSG00000169403	PTAFR
CID000002467	BUFLOMEDIL	ENSG00000147155	EBP
CID000002471	BUMETANIDE	ENSG00000001626	CFTR
CID000002471	BUMETANIDE	ENSG00000064651	SLC12A2
CID000002471	BUMETANIDE	ENSG00000074410	CA12
CID000002471	BUMETANIDE	ENSG00000074803	SLC12A1
CID000002471	BUMETANIDE	ENSG00000084453	SLCO1A2
CID000002471	BUMETANIDE	ENSG00000100652	SLC10A1
CID000002471	BUMETANIDE	ENSG00000107159	CA9
CID000002471	BUMETANIDE	ENSG00000118298	CA14
CID000002471	BUMETANIDE	ENSG00000124067	SLC12A4
CID000002471	BUMETANIDE	ENSG00000124140	SLC12A5
CID000002471	BUMETANIDE	ENSG00000137204	SLC22A7
CID000002471	BUMETANIDE	ENSG00000149452	SLC22A8
CID000002471	BUMETANIDE	ENSG00000167434	CA4
CID000002471	BUMETANIDE	ENSG00000168065	SLC22A11
CID000002471	BUMETANIDE	ENSG00000168748	CA7
CID000002471	BUMETANIDE	ENSG00000169239	CA5B
CID000002471	BUMETANIDE	ENSG00000197901	SLC22A6
CID000002472	BUNAZOSIN	ENSG00000120907	ADRA1A
CID000002472	BUNAZOSIN	ENSG00000170214	ADRA1B
CID000002472	BUNAZOSIN	ENSG00000171873	ADRA1D
CID000002474	BUPIVACAINE	ENSG00000100197	CYP2D6
CID000002474	BUPIVACAINE	ENSG00000140505	CYP1A2
CID000002474	BUPIVACAINE	ENSG00000160868	CYP3A4
CID000002474	BUPIVACAINE	ENSG00000160951	PTGER1
CID000002474	BUPIVACAINE	ENSG00000185313	SCN10A
CID000002475	BUPRANOLOL	ENSG00000043591	ADRB1
CID000002475	BUPRANOLOL	ENSG00000169252	ADRB2
CID000002475	BUPRANOLOL	ENSG00000188778	ADRB3
CID000002477	BUSPIRONE	ENSG00000069696	DRD4
CID000002477	BUSPIRONE	ENSG00000085563	ABCB1
CID000002477	BUSPIRONE	ENSG00000100197	CYP2D6
CID000002477	BUSPIRONE	ENSG00000102468	HTR2A
CID000002477	BUSPIRONE	ENSG00000106258	CYP3A5
CID000002477	BUSPIRONE	ENSG00000135914	HTR2B
CID000002477	BUSPIRONE	ENSG00000147246	HTR2C
CID000002477	BUSPIRONE	ENSG00000149295	DRD2
CID000002477	BUSPIRONE	ENSG00000151577	DRD3
CID000002477	BUSPIRONE	ENSG00000160868	CYP3A4
CID000002477	BUSPIRONE	ENSG00000160870	CYP3A7
CID000002477	BUSPIRONE	ENSG00000178394	HTR1A
CID000002478	BUSULFAN	ENSG00000160868	CYP3A4
CID000002478	BUSULFAN	ENSG00000174156	GSTA3
CID000002478	BUSULFAN	ENSG00000243955	GSTA1
CID000002479	BUTABARBITAL	ENSG00000011677	GABRA3
CID000002479	BUTABARBITAL	ENSG00000022355	GABRA1
CID000002479	BUTABARBITAL	ENSG00000101204	CHRNA4
CID000002479	BUTABARBITAL	ENSG00000109158	GABRA4
CID000002479	BUTABARBITAL	ENSG00000120251	GRIA2
CID000002479	BUTABARBITAL	ENSG00000145863	GABRA6
CID000002479	BUTABARBITAL	ENSG00000151834	GABRA2
CID000002479	BUTABARBITAL	ENSG00000164418	GRIK2
CID000002479	BUTABARBITAL	ENSG00000175344	CHRNA7
CID000002479	BUTABARBITAL	ENSG00000186297	GABRA5
CID000002481	BUTALBITAL	ENSG00000011677	GABRA3
CID000002481	BUTALBITAL	ENSG00000022355	GABRA1
CID000002481	BUTALBITAL	ENSG00000101204	CHRNA4
CID000002481	BUTALBITAL	ENSG00000109158	GABRA4
CID000002481	BUTALBITAL	ENSG00000120251	GRIA2
CID000002481	BUTALBITAL	ENSG00000145863	GABRA6
CID000002481	BUTALBITAL	ENSG00000151834	GABRA2
CID000002481	BUTALBITAL	ENSG00000164418	GRIK2
CID000002481	BUTALBITAL	ENSG00000175344	CHRNA7
CID000002481	BUTALBITAL	ENSG00000186297	GABRA5
CID000002484	BUTENAFINE	ENSG00000104549	SQLE
CID000002519	CAFFEINE	ENSG00000085563	ABCB1
CID000002519	CAFFEINE	ENSG00000100197	CYP2D6
CID000002519	CAFFEINE	ENSG00000106258	CYP3A5
CID000002519	CAFFEINE	ENSG00000128271	ADORA2A
CID000002519	CAFFEINE	ENSG00000130649	CYP2E1
CID000002519	CAFFEINE	ENSG00000138061	CYP1B1
CID000002519	CAFFEINE	ENSG00000138109	CYP2C9
CID000002519	CAFFEINE	ENSG00000138115	CYP2C8
CID000002519	CAFFEINE	ENSG00000140465	CYP1A1
CID000002519	CAFFEINE	ENSG00000140505	CYP1A2
CID000002519	CAFFEINE	ENSG00000149311	ATM
CID000002519	CAFFEINE	ENSG00000160868	CYP3A4
CID000002519	CAFFEINE	ENSG00000160870	CYP3A7
CID000002519	CAFFEINE	ENSG00000163485	ADORA1
CID000002519	CAFFEINE	ENSG00000170425	ADORA2B
CID000002519	CAFFEINE	ENSG00000184588	PDE4B
CID000002519	CAFFEINE	ENSG00000196218	RYR1
CID000002519	CAFFEINE	ENSG00000198626	RYR2
CID000002519	CAFFEINE	ENSG00000198838	RYR3
CID000002520	VERAPAMIL	ENSG00000006283	CACNA1G
CID000002520	VERAPAMIL	ENSG00000023839	ABCC2
CID000002520	VERAPAMIL	ENSG00000055118	KCNH2
CID000002520	VERAPAMIL	ENSG00000067191	CACNB1
CID000002520	VERAPAMIL	ENSG00000073734	ABCB11
CID000002520	VERAPAMIL	ENSG00000081248	CACNA1S
CID000002520	VERAPAMIL	ENSG00000084453	SLCO1A2
CID000002520	VERAPAMIL	ENSG00000085563	ABCB1
CID000002520	VERAPAMIL	ENSG00000100197	CYP2D6
CID000002520	VERAPAMIL	ENSG00000100346	CACNA1I
CID000002520	VERAPAMIL	ENSG00000102001	CACNA1F
CID000002520	VERAPAMIL	ENSG00000102468	HTR2A
CID000002520	VERAPAMIL	ENSG00000103222	ABCC1
CID000002520	VERAPAMIL	ENSG00000106258	CYP3A5
CID000002520	VERAPAMIL	ENSG00000108242	CYP2C18
CID000002520	VERAPAMIL	ENSG00000108576	SLC6A4
CID000002520	VERAPAMIL	ENSG00000108846	ABCC3
CID000002520	VERAPAMIL	ENSG00000118777	ABCG2
CID000002520	VERAPAMIL	ENSG00000124574	ABCC10
CID000002520	VERAPAMIL	ENSG00000125257	ABCC4
CID000002520	VERAPAMIL	ENSG00000134538	SLCO1B1
CID000002520	VERAPAMIL	ENSG00000138109	CYP2C9
CID000002520	VERAPAMIL	ENSG00000138115	CYP2C8
CID000002520	VERAPAMIL	ENSG00000140505	CYP1A2
CID000002520	VERAPAMIL	ENSG00000141837	CACNA1A
CID000002520	VERAPAMIL	ENSG00000148408	CACNA1B
CID000002520	VERAPAMIL	ENSG00000149295	DRD2
CID000002520	VERAPAMIL	ENSG00000151067	CACNA1C
CID000002520	VERAPAMIL	ENSG00000157388	CACNA1D
CID000002520	VERAPAMIL	ENSG00000160868	CYP3A4
CID000002520	VERAPAMIL	ENSG00000160870	CYP3A7
CID000002520	VERAPAMIL	ENSG00000165995	CACNB2
CID000002520	VERAPAMIL	ENSG00000167535	CACNB3
CID000002520	VERAPAMIL	ENSG00000175003	SLC22A1
CID000002520	VERAPAMIL	ENSG00000182389	CACNB4
CID000002520	VERAPAMIL	ENSG00000183873	SCN5A
CID000002520	VERAPAMIL	ENSG00000187486	KCNJ11
CID000002520	VERAPAMIL	ENSG00000197208	SLC22A4
CID000002520	VERAPAMIL	ENSG00000197375	SLC22A5
CID000002520	VERAPAMIL	ENSG00000197408	CYP2B6
CID000002537	D-CAMPHOR	ENSG00000167723	TRPV3
CID000002540	CANDESARTAN CILEXETIL	ENSG00000144891	AGTR1
CID000002541	CANDESARTAN	ENSG00000085563	ABCB1
CID000002541	CANDESARTAN	ENSG00000095303	PTGS1
CID000002541	CANDESARTAN	ENSG00000138109	CYP2C9
CID000002541	CANDESARTAN	ENSG00000138115	CYP2C8
CID000002541	CANDESARTAN	ENSG00000144891	AGTR1
CID000002541	CANDESARTAN	ENSG00000244474	UGT1A4
CID000002543	CANNABINOL	ENSG00000118432	CNR1
CID000002543	CANNABINOL	ENSG00000188822	CNR2
CID000002551	CARBACHOL	ENSG00000120903	CHRNA2
CID000002551	CARBACHOL	ENSG00000133019	CHRM3
CID000002551	CARBACHOL	ENSG00000168539	CHRM1
CID000002551	CARBACHOL	ENSG00000180720	CHRM4
CID000002551	CARBACHOL	ENSG00000181072	CHRM2
CID000002554	CARBAMAZEPINE	ENSG00000085563	ABCB1
CID000002554	CARBAMAZEPINE	ENSG00000106258	CYP3A5
CID000002554	CARBAMAZEPINE	ENSG00000138109	CYP2C9
CID000002554	CARBAMAZEPINE	ENSG00000138115	CYP2C8
CID000002554	CARBAMAZEPINE	ENSG00000140505	CYP1A2
CID000002554	CARBAMAZEPINE	ENSG00000160868	CYP3A4
CID000002554	CARBAMAZEPINE	ENSG00000160870	CYP3A7
CID000002554	CARBAMAZEPINE	ENSG00000183873	SCN5A
CID000002554	CARBAMAZEPINE	ENSG00000197408	CYP2B6
CID000002554	CARBAMAZEPINE	ENSG00000228278	ORM2
CID000002554	CARBAMAZEPINE	ENSG00000229314	ORM1
CID000002562	CARBETAPENTANE	ENSG00000137509	PRCP
CID000002562	CARBETAPENTANE	ENSG00000147955	SIGMAR1
CID000002562	CARBETAPENTANE	ENSG00000166736	HTR3A
CID000002562	CARBETAPENTANE	ENSG00000168539	CHRM1
CID000002562	CARBETAPENTANE	ENSG00000181072	CHRM2
CID000002564	CARBINOXAMINE MALEATE	ENSG00000100197	CYP2D6
CID000002564	CARBINOXAMINE MALEATE	ENSG00000130649	CYP2E1
CID000002564	CARBINOXAMINE MALEATE	ENSG00000138109	CYP2C9
CID000002564	CARBINOXAMINE MALEATE	ENSG00000138115	CYP2C8
CID000002564	CARBINOXAMINE MALEATE	ENSG00000160868	CYP3A4
CID000002564	CARBINOXAMINE MALEATE	ENSG00000168539	CHRM1
CID000002564	CARBINOXAMINE MALEATE	ENSG00000197408	CYP2B6
CID000002578	BCNU	ENSG00000104687	GSR
CID000002578	BCNU	ENSG00000140505	CYP1A2
CID000002580	CARPIPRAMINE	ENSG00000149295	DRD2
CID000002580	CARPIPRAMINE	ENSG00000151577	DRD3
CID000002581	CARPROFEN	ENSG00000073756	PTGS2
CID000002581	CARPROFEN	ENSG00000095303	PTGS1
CID000002581	CARPROFEN	ENSG00000197901	SLC22A6
CID000002583	CARTEOLOL	ENSG00000043591	ADRB1
CID000002583	CARTEOLOL	ENSG00000100197	CYP2D6
CID000002583	CARTEOLOL	ENSG00000169252	ADRB2
CID000002583	CARTEOLOL	ENSG00000188778	ADRB3
CID000002585	CARVEDILOL	ENSG00000043591	ADRB1
CID000002585	CARVEDILOL	ENSG00000055118	KCNH2
CID000002585	CARVEDILOL	ENSG00000085563	ABCB1
CID000002585	CARVEDILOL	ENSG00000095303	PTGS1
CID000002585	CARVEDILOL	ENSG00000100197	CYP2D6
CID000002585	CARVEDILOL	ENSG00000112715	VEGFA
CID000002585	CARVEDILOL	ENSG00000120907	ADRA1A
CID000002585	CARVEDILOL	ENSG00000120937	NPPB
CID000002585	CARVEDILOL	ENSG00000130649	CYP2E1
CID000002585	CARVEDILOL	ENSG00000138109	CYP2C9
CID000002585	CARVEDILOL	ENSG00000140465	CYP1A1
CID000002585	CARVEDILOL	ENSG00000140505	CYP1A2
CID000002585	CARVEDILOL	ENSG00000151366	NDUFC2
CID000002585	CARVEDILOL	ENSG00000152661	GJA1
CID000002585	CARVEDILOL	ENSG00000158125	XDH
CID000002585	CARVEDILOL	ENSG00000160868	CYP3A4
CID000002585	CARVEDILOL	ENSG00000162692	VCAM1
CID000002585	CARVEDILOL	ENSG00000169252	ADRB2
CID000002585	CARVEDILOL	ENSG00000188778	ADRB3
CID000002610	CEPHADROXIL	ENSG00000088386	SLC15A1
CID000002610	CEPHADROXIL	ENSG00000149452	SLC22A8
CID000002610	CEPHADROXIL	ENSG00000163406	SLC15A2
CID000002610	CEPHADROXIL	ENSG00000197375	SLC22A5
CID000002610	CEPHADROXIL	ENSG00000197901	SLC22A6
CID000002662	CELECOXIB	ENSG00000073756	PTGS2
CID000002662	CELECOXIB	ENSG00000074410	CA12
CID000002662	CELECOXIB	ENSG00000095303	PTGS1
CID000002662	CELECOXIB	ENSG00000100197	CYP2D6
CID000002662	CELECOXIB	ENSG00000104267	CA2
CID000002662	CELECOXIB	ENSG00000107159	CA9
CID000002662	CELECOXIB	ENSG00000125257	ABCC4
CID000002662	CELECOXIB	ENSG00000131686	CA6
CID000002662	CELECOXIB	ENSG00000138109	CYP2C9
CID000002662	CELECOXIB	ENSG00000138115	CYP2C8
CID000002662	CELECOXIB	ENSG00000140992	PDPK1
CID000002662	CELECOXIB	ENSG00000160868	CYP3A4
CID000002662	CELECOXIB	ENSG00000169239	CA5B
CID000002662	CELECOXIB	ENSG00000185015	CA13
CID000002663	CELIPROLOL	ENSG00000043591	ADRB1
CID000002663	CELIPROLOL	ENSG00000169252	ADRB2
CID000002663	CELIPROLOL	ENSG00000188778	ADRB3
CID000002678	CETIRIZINE	ENSG00000021461	CYP3A43
CID000002708	CHLORAMBUCIL	ENSG00000243955	GSTA1
CID000002712	CHLORDIAZEPOXIDE	ENSG00000011677	GABRA3
CID000002712	CHLORDIAZEPOXIDE	ENSG00000022355	GABRA1
CID000002712	CHLORDIAZEPOXIDE	ENSG00000094755	GABRP
CID000002712	CHLORDIAZEPOXIDE	ENSG00000100197	CYP2D6
CID000002712	CHLORDIAZEPOXIDE	ENSG00000102287	GABRE
CID000002712	CHLORDIAZEPOXIDE	ENSG00000109158	GABRA4
CID000002712	CHLORDIAZEPOXIDE	ENSG00000111886	GABRR2
CID000002712	CHLORDIAZEPOXIDE	ENSG00000113327	GABRG2
CID000002712	CHLORDIAZEPOXIDE	ENSG00000145863	GABRA6
CID000002712	CHLORDIAZEPOXIDE	ENSG00000145864	GABRB2
CID000002712	CHLORDIAZEPOXIDE	ENSG00000146276	GABRR1
CID000002712	CHLORDIAZEPOXIDE	ENSG00000147402	GABRQ
CID000002712	CHLORDIAZEPOXIDE	ENSG00000151834	GABRA2
CID000002712	CHLORDIAZEPOXIDE	ENSG00000160868	CYP3A4
CID000002712	CHLORDIAZEPOXIDE	ENSG00000163285	GABRG1
CID000002712	CHLORDIAZEPOXIDE	ENSG00000163288	GABRB1
CID000002712	CHLORDIAZEPOXIDE	ENSG00000166206	GABRB3
CID000002712	CHLORDIAZEPOXIDE	ENSG00000174417	TRHR
CID000002712	CHLORDIAZEPOXIDE	ENSG00000182256	GABRG3
CID000002712	CHLORDIAZEPOXIDE	ENSG00000186297	GABRA5
CID000002712	CHLORDIAZEPOXIDE	ENSG00000187730	GABRD
CID000002717	CHLORMEZANONE	ENSG00000100300	TSPO
CID000002719	CHLOROQUINE	ENSG00000085563	ABCB1
CID000002719	CHLOROQUINE	ENSG00000100197	CYP2D6
CID000002719	CHLOROQUINE	ENSG00000106258	CYP3A5
CID000002719	CHLOROQUINE	ENSG00000138115	CYP2C8
CID000002719	CHLOROQUINE	ENSG00000140465	CYP1A1
CID000002719	CHLOROQUINE	ENSG00000160868	CYP3A4
CID000002719	CHLOROQUINE	ENSG00000228321	TNF
CID000002719	CHLOROQUINE	ENSG00000239732	TLR9
CID000002719	CHLOROQUINE	ENSG00000243955	GSTA1
CID000002720	THIAZIDE	ENSG00000070915	SLC12A3
CID000002720	THIAZIDE	ENSG00000104267	CA2
CID000002720	THIAZIDE	ENSG00000133742	CA1
CID000002720	THIAZIDE	ENSG00000167434	CA4
CID000002720	THIAZIDE	ENSG00000197901	SLC22A6
CID000002725	CHLORPHENIRAMINE	ENSG00000100197	CYP2D6
CID000002725	CHLORPHENIRAMINE	ENSG00000103546	SLC6A2
CID000002725	CHLORPHENIRAMINE	ENSG00000106258	CYP3A5
CID000002725	CHLORPHENIRAMINE	ENSG00000108576	SLC6A4
CID000002725	CHLORPHENIRAMINE	ENSG00000112499	SLC22A2
CID000002725	CHLORPHENIRAMINE	ENSG00000142319	SLC6A3
CID000002725	CHLORPHENIRAMINE	ENSG00000160868	CYP3A4
CID000002725	CHLORPHENIRAMINE	ENSG00000160870	CYP3A7
CID000002725	CHLORPHENIRAMINE	ENSG00000175003	SLC22A1
CID000002726	CHLORPROMAZINE	ENSG00000069696	DRD4
CID000002726	CHLORPROMAZINE	ENSG00000073734	ABCB11
CID000002726	CHLORPROMAZINE	ENSG00000085563	ABCB1
CID000002726	CHLORPROMAZINE	ENSG00000100197	CYP2D6
CID000002726	CHLORPROMAZINE	ENSG00000102468	HTR2A
CID000002726	CHLORPROMAZINE	ENSG00000113749	HRH2
CID000002726	CHLORPROMAZINE	ENSG00000114200	BCHE
CID000002726	CHLORPROMAZINE	ENSG00000120907	ADRA1A
CID000002726	CHLORPROMAZINE	ENSG00000130649	CYP2E1
CID000002726	CHLORPROMAZINE	ENSG00000133019	CHRM3
CID000002726	CHLORPROMAZINE	ENSG00000134489	HRH4
CID000002726	CHLORPROMAZINE	ENSG00000135914	HTR2B
CID000002726	CHLORPROMAZINE	ENSG00000140505	CYP1A2
CID000002726	CHLORPROMAZINE	ENSG00000147246	HTR2C
CID000002726	CHLORPROMAZINE	ENSG00000148680	HTR7
CID000002726	CHLORPROMAZINE	ENSG00000149295	DRD2
CID000002726	CHLORPROMAZINE	ENSG00000150594	ADRA2A
CID000002726	CHLORPROMAZINE	ENSG00000151577	DRD3
CID000002726	CHLORPROMAZINE	ENSG00000157219	HTR5A
CID000002726	CHLORPROMAZINE	ENSG00000158748	HTR6
CID000002726	CHLORPROMAZINE	ENSG00000160868	CYP3A4
CID000002726	CHLORPROMAZINE	ENSG00000163631	ALB
CID000002726	CHLORPROMAZINE	ENSG00000168539	CHRM1
CID000002726	CHLORPROMAZINE	ENSG00000168830	HTR1E
CID000002726	CHLORPROMAZINE	ENSG00000169676	DRD5
CID000002726	CHLORPROMAZINE	ENSG00000170214	ADRA1B
CID000002726	CHLORPROMAZINE	ENSG00000175003	SLC22A1
CID000002726	CHLORPROMAZINE	ENSG00000178394	HTR1A
CID000002726	CHLORPROMAZINE	ENSG00000179546	HTR1D
CID000002726	CHLORPROMAZINE	ENSG00000180720	CHRM4
CID000002726	CHLORPROMAZINE	ENSG00000181072	CHRM2
CID000002726	CHLORPROMAZINE	ENSG00000184160	ADRA2C
CID000002726	CHLORPROMAZINE	ENSG00000184845	DRD1
CID000002726	CHLORPROMAZINE	ENSG00000222040	ADRA2B
CID000002726	CHLORPROMAZINE	ENSG00000228278	ORM2
CID000002726	CHLORPROMAZINE	ENSG00000229314	ORM1
CID000002727	CHLORPROPAMIDE	ENSG00000006071	ABCC8
CID000002727	CHLORPROPAMIDE	ENSG00000085563	ABCB1
CID000002727	CHLORPROPAMIDE	ENSG00000088386	SLC15A1
CID000002727	CHLORPROPAMIDE	ENSG00000095303	PTGS1
CID000002727	CHLORPROPAMIDE	ENSG00000100197	CYP2D6
CID000002727	CHLORPROPAMIDE	ENSG00000138109	CYP2C9
CID000002727	CHLORPROPAMIDE	ENSG00000163406	SLC15A2
CID000002727	CHLORPROPAMIDE	ENSG00000197901	SLC22A6
CID000002729	TACTARAN	ENSG00000069696	DRD4
CID000002729	TACTARAN	ENSG00000102468	HTR2A
CID000002729	TACTARAN	ENSG00000133019	CHRM3
CID000002729	TACTARAN	ENSG00000149295	DRD2
CID000002729	TACTARAN	ENSG00000151577	DRD3
CID000002729	TACTARAN	ENSG00000168539	CHRM1
CID000002729	TACTARAN	ENSG00000169676	DRD5
CID000002729	TACTARAN	ENSG00000180720	CHRM4
CID000002729	TACTARAN	ENSG00000181072	CHRM2
CID000002729	TACTARAN	ENSG00000184845	DRD1
CID000002732	CHLORTHALIDONE	ENSG00000074410	CA12
CID000002732	CHLORTHALIDONE	ENSG00000074803	SLC12A1
CID000002732	CHLORTHALIDONE	ENSG00000104267	CA2
CID000002732	CHLORTHALIDONE	ENSG00000107159	CA9
CID000002732	CHLORTHALIDONE	ENSG00000133742	CA1
CID000002732	CHLORTHALIDONE	ENSG00000167434	CA4
CID000002732	CHLORTHALIDONE	ENSG00000168748	CA7
CID000002732	CHLORTHALIDONE	ENSG00000169239	CA5B
CID000002733	CHLORZOXAZONE	ENSG00000085563	ABCB1
CID000002733	CHLORZOXAZONE	ENSG00000100197	CYP2D6
CID000002733	CHLORZOXAZONE	ENSG00000130649	CYP2E1
CID000002733	CHLORZOXAZONE	ENSG00000140465	CYP1A1
CID000002733	CHLORZOXAZONE	ENSG00000140505	CYP1A2
CID000002733	CHLORZOXAZONE	ENSG00000156113	KCNMA1
CID000002733	CHLORZOXAZONE	ENSG00000160868	CYP3A4
CID000002733	CHLORZOXAZONE	ENSG00000255974	CYP2A6
CID000002747	CIBENZOLINE	ENSG00000187486	KCNJ11
CID000002749	CICLOPIROX	ENSG00000163399	ATP1A1
CID000002754	CILOSTAZOL	ENSG00000100197	CYP2D6
CID000002754	CILOSTAZOL	ENSG00000106258	CYP3A5
CID000002754	CILOSTAZOL	ENSG00000140505	CYP1A2
CID000002754	CILOSTAZOL	ENSG00000160868	CYP3A4
CID000002754	CILOSTAZOL	ENSG00000160870	CYP3A7
CID000002754	CILOSTAZOL	ENSG00000172572	PDE3A
CID000002756	CIMETIDINE	ENSG00000002726	ABP1
CID000002756	CIMETIDINE	ENSG00000073734	ABCB11
CID000002756	CIMETIDINE	ENSG00000085563	ABCB1
CID000002756	CIMETIDINE	ENSG00000100197	CYP2D6
CID000002756	CIMETIDINE	ENSG00000106258	CYP3A5
CID000002756	CIMETIDINE	ENSG00000112499	SLC22A2
CID000002756	CIMETIDINE	ENSG00000113749	HRH2
CID000002756	CIMETIDINE	ENSG00000130649	CYP2E1
CID000002756	CIMETIDINE	ENSG00000131471	AOC3
CID000002756	CIMETIDINE	ENSG00000137204	SLC22A7
CID000002756	CIMETIDINE	ENSG00000138109	CYP2C9
CID000002756	CIMETIDINE	ENSG00000138115	CYP2C8
CID000002756	CIMETIDINE	ENSG00000140459	CYP11A1
CID000002756	CIMETIDINE	ENSG00000140505	CYP1A2
CID000002756	CIMETIDINE	ENSG00000142494	SLC47A1
CID000002756	CIMETIDINE	ENSG00000146477	SLC22A3
CID000002756	CIMETIDINE	ENSG00000149452	SLC22A8
CID000002756	CIMETIDINE	ENSG00000160868	CYP3A4
CID000002756	CIMETIDINE	ENSG00000160870	CYP3A7
CID000002756	CIMETIDINE	ENSG00000160882	CYP11B1
CID000002756	CIMETIDINE	ENSG00000168065	SLC22A11
CID000002756	CIMETIDINE	ENSG00000175003	SLC22A1
CID000002756	CIMETIDINE	ENSG00000197208	SLC22A4
CID000002756	CIMETIDINE	ENSG00000197375	SLC22A5
CID000002756	CIMETIDINE	ENSG00000197901	SLC22A6
CID000002762	CINOXACIN	ENSG00000197901	SLC22A6
CID000002763	CIPROFIBRATE	ENSG00000186951	PPARA
CID000002764	CIPROFLOXACIN	ENSG00000085563	ABCB1
CID000002764	CIPROFLOXACIN	ENSG00000106258	CYP3A5
CID000002764	CIPROFLOXACIN	ENSG00000131747	TOP2A
CID000002764	CIPROFLOXACIN	ENSG00000140505	CYP1A2
CID000002764	CIPROFLOXACIN	ENSG00000160868	CYP3A4
CID000002764	CIPROFLOXACIN	ENSG00000160870	CYP3A7
CID000002769	CISAPRIDE	ENSG00000055118	KCNH2
CID000002769	CISAPRIDE	ENSG00000100197	CYP2D6
CID000002769	CISAPRIDE	ENSG00000102468	HTR2A
CID000002769	CISAPRIDE	ENSG00000106258	CYP3A5
CID000002769	CISAPRIDE	ENSG00000135914	HTR2B
CID000002769	CISAPRIDE	ENSG00000138109	CYP2C9
CID000002769	CISAPRIDE	ENSG00000138115	CYP2C8
CID000002769	CISAPRIDE	ENSG00000140505	CYP1A2
CID000002769	CISAPRIDE	ENSG00000147246	HTR2C
CID000002769	CISAPRIDE	ENSG00000160868	CYP3A4
CID000002769	CISAPRIDE	ENSG00000160870	CYP3A7
CID000002769	CISAPRIDE	ENSG00000164270	HTR4
CID000002769	CISAPRIDE	ENSG00000166736	HTR3A
CID000002769	CISAPRIDE	ENSG00000197408	CYP2B6
CID000002769	CISAPRIDE	ENSG00000255974	CYP2A6
CID000002771	CITALOPRAM	ENSG00000085563	ABCB1
CID000002771	CITALOPRAM	ENSG00000100197	CYP2D6
CID000002771	CITALOPRAM	ENSG00000108576	SLC6A4
CID000002771	CITALOPRAM	ENSG00000130649	CYP2E1
CID000002771	CITALOPRAM	ENSG00000140505	CYP1A2
CID000002771	CITALOPRAM	ENSG00000147246	HTR2C
CID000002771	CITALOPRAM	ENSG00000160868	CYP3A4
CID000002771	CITALOPRAM	ENSG00000197408	CYP2B6
CID000002780	CLEBOPRIDE	ENSG00000069696	DRD4
CID000002780	CLEBOPRIDE	ENSG00000149295	DRD2
CID000002780	CLEBOPRIDE	ENSG00000151577	DRD3
CID000002780	CLEBOPRIDE	ENSG00000164270	HTR4
CID000002783	CLENBUTEROL	ENSG00000043591	ADRB1
CID000002783	CLENBUTEROL	ENSG00000134259	NGF
CID000002783	CLENBUTEROL	ENSG00000140465	CYP1A1
CID000002783	CLENBUTEROL	ENSG00000140505	CYP1A2
CID000002783	CLENBUTEROL	ENSG00000169252	ADRB2
CID000002783	CLENBUTEROL	ENSG00000188778	ADRB3
CID000002783	CLENBUTEROL	ENSG00000228321	TNF
CID000002784	CLIDINIUM BROMIDE	ENSG00000133019	CHRM3
CID000002784	CLIDINIUM BROMIDE	ENSG00000168539	CHRM1
CID000002789	CLOBAZAM	ENSG00000011677	GABRA3
CID000002789	CLOBAZAM	ENSG00000022355	GABRA1
CID000002789	CLOBAZAM	ENSG00000094755	GABRP
CID000002789	CLOBAZAM	ENSG00000102287	GABRE
CID000002789	CLOBAZAM	ENSG00000108242	CYP2C18
CID000002789	CLOBAZAM	ENSG00000109158	GABRA4
CID000002789	CLOBAZAM	ENSG00000111886	GABRR2
CID000002789	CLOBAZAM	ENSG00000113327	GABRG2
CID000002789	CLOBAZAM	ENSG00000145863	GABRA6
CID000002789	CLOBAZAM	ENSG00000145864	GABRB2
CID000002789	CLOBAZAM	ENSG00000146276	GABRR1
CID000002789	CLOBAZAM	ENSG00000147402	GABRQ
CID000002789	CLOBAZAM	ENSG00000151834	GABRA2
CID000002789	CLOBAZAM	ENSG00000160868	CYP3A4
CID000002789	CLOBAZAM	ENSG00000163285	GABRG1
CID000002789	CLOBAZAM	ENSG00000163288	GABRB1
CID000002789	CLOBAZAM	ENSG00000166206	GABRB3
CID000002789	CLOBAZAM	ENSG00000182256	GABRG3
CID000002789	CLOBAZAM	ENSG00000186297	GABRA5
CID000002789	CLOBAZAM	ENSG00000187730	GABRD
CID000002789	CLOBAZAM	ENSG00000197408	CYP2B6
CID000002794	CLOFAZIMINE	ENSG00000073734	ABCB11
CID000002794	CLOFAZIMINE	ENSG00000085563	ABCB1
CID000002794	CLOFAZIMINE	ENSG00000160868	CYP3A4
CID000002796	CLOFIBRATE	ENSG00000130649	CYP2E1
CID000002796	CLOFIBRATE	ENSG00000140465	CYP1A1
CID000002796	CLOFIBRATE	ENSG00000160868	CYP3A4
CID000002796	CLOFIBRATE	ENSG00000186951	PPARA
CID000002796	CLOFIBRATE	ENSG00000187048	CYP4A11
CID000002796	CLOFIBRATE	ENSG00000197408	CYP2B6
CID000002796	CLOFIBRATE	ENSG00000243955	GSTA1
CID000002796	CLOFIBRATE	ENSG00000255974	CYP2A6
CID000002801	CLOMIPRAMINE	ENSG00000084207	GSTP1
CID000002801	CLOMIPRAMINE	ENSG00000085563	ABCB1
CID000002801	CLOMIPRAMINE	ENSG00000100197	CYP2D6
CID000002801	CLOMIPRAMINE	ENSG00000102468	HTR2A
CID000002801	CLOMIPRAMINE	ENSG00000103546	SLC6A2
CID000002801	CLOMIPRAMINE	ENSG00000108576	SLC6A4
CID000002801	CLOMIPRAMINE	ENSG00000120907	ADRA1A
CID000002801	CLOMIPRAMINE	ENSG00000135914	HTR2B
CID000002801	CLOMIPRAMINE	ENSG00000138109	CYP2C9
CID000002801	CLOMIPRAMINE	ENSG00000140505	CYP1A2
CID000002801	CLOMIPRAMINE	ENSG00000147246	HTR2C
CID000002801	CLOMIPRAMINE	ENSG00000149295	DRD2
CID000002801	CLOMIPRAMINE	ENSG00000150594	ADRA2A
CID000002801	CLOMIPRAMINE	ENSG00000151577	DRD3
CID000002801	CLOMIPRAMINE	ENSG00000160868	CYP3A4
CID000002801	CLOMIPRAMINE	ENSG00000164742	ADCY1
CID000002801	CLOMIPRAMINE	ENSG00000165841	CYP2C19
CID000002801	CLOMIPRAMINE	ENSG00000184845	DRD1
CID000002802	CLONAZEPAM	ENSG00000011677	GABRA3
CID000002802	CLONAZEPAM	ENSG00000022355	GABRA1
CID000002802	CLONAZEPAM	ENSG00000094755	GABRP
CID000002802	CLONAZEPAM	ENSG00000100300	TSPO
CID000002802	CLONAZEPAM	ENSG00000102287	GABRE
CID000002802	CLONAZEPAM	ENSG00000109158	GABRA4
CID000002802	CLONAZEPAM	ENSG00000111886	GABRR2
CID000002802	CLONAZEPAM	ENSG00000113327	GABRG2
CID000002802	CLONAZEPAM	ENSG00000145864	GABRB2
CID000002802	CLONAZEPAM	ENSG00000146276	GABRR1
CID000002802	CLONAZEPAM	ENSG00000147402	GABRQ
CID000002802	CLONAZEPAM	ENSG00000151834	GABRA2
CID000002802	CLONAZEPAM	ENSG00000160868	CYP3A4
CID000002802	CLONAZEPAM	ENSG00000163285	GABRG1
CID000002802	CLONAZEPAM	ENSG00000163288	GABRB1
CID000002802	CLONAZEPAM	ENSG00000163631	ALB
CID000002802	CLONAZEPAM	ENSG00000166206	GABRB3
CID000002802	CLONAZEPAM	ENSG00000182256	GABRG3
CID000002802	CLONAZEPAM	ENSG00000186297	GABRA5
CID000002802	CLONAZEPAM	ENSG00000187730	GABRD
CID000002802	CLONAZEPAM	ENSG00000189221	MAOA
CID000002803	CLONIDINE	ENSG00000010322	NISCH
CID000002803	CLONIDINE	ENSG00000085563	ABCB1
CID000002803	CLONIDINE	ENSG00000100197	CYP2D6
CID000002803	CLONIDINE	ENSG00000113749	HRH2
CID000002803	CLONIDINE	ENSG00000120907	ADRA1A
CID000002803	CLONIDINE	ENSG00000131471	AOC3
CID000002803	CLONIDINE	ENSG00000146477	SLC22A3
CID000002803	CLONIDINE	ENSG00000150594	ADRA2A
CID000002803	CLONIDINE	ENSG00000170214	ADRA1B
CID000002803	CLONIDINE	ENSG00000171873	ADRA1D
CID000002803	CLONIDINE	ENSG00000175003	SLC22A1
CID000002803	CLONIDINE	ENSG00000184160	ADRA2C
CID000002803	CLONIDINE	ENSG00000197208	SLC22A4
CID000002803	CLONIDINE	ENSG00000197375	SLC22A5
CID000002803	CLONIDINE	ENSG00000222040	ADRA2B
CID000002809	CLORAZEPATE	ENSG00000011677	GABRA3
CID000002809	CLORAZEPATE	ENSG00000022355	GABRA1
CID000002809	CLORAZEPATE	ENSG00000094755	GABRP
CID000002809	CLORAZEPATE	ENSG00000100300	TSPO
CID000002809	CLORAZEPATE	ENSG00000102287	GABRE
CID000002809	CLORAZEPATE	ENSG00000109158	GABRA4
CID000002809	CLORAZEPATE	ENSG00000111886	GABRR2
CID000002809	CLORAZEPATE	ENSG00000113327	GABRG2
CID000002809	CLORAZEPATE	ENSG00000145863	GABRA6
CID000002809	CLORAZEPATE	ENSG00000145864	GABRB2
CID000002809	CLORAZEPATE	ENSG00000146276	GABRR1
CID000002809	CLORAZEPATE	ENSG00000147402	GABRQ
CID000002809	CLORAZEPATE	ENSG00000151834	GABRA2
CID000002809	CLORAZEPATE	ENSG00000160868	CYP3A4
CID000002809	CLORAZEPATE	ENSG00000163285	GABRG1
CID000002809	CLORAZEPATE	ENSG00000163288	GABRB1
CID000002809	CLORAZEPATE	ENSG00000166206	GABRB3
CID000002809	CLORAZEPATE	ENSG00000182256	GABRG3
CID000002809	CLORAZEPATE	ENSG00000186297	GABRA5
CID000002809	CLORAZEPATE	ENSG00000187730	GABRD
CID000002811	CLOTIAZEPAM	ENSG00000011677	GABRA3
CID000002811	CLOTIAZEPAM	ENSG00000022355	GABRA1
CID000002811	CLOTIAZEPAM	ENSG00000094755	GABRP
CID000002811	CLOTIAZEPAM	ENSG00000102287	GABRE
CID000002811	CLOTIAZEPAM	ENSG00000108242	CYP2C18
CID000002811	CLOTIAZEPAM	ENSG00000111886	GABRR2
CID000002811	CLOTIAZEPAM	ENSG00000113327	GABRG2
CID000002811	CLOTIAZEPAM	ENSG00000145864	GABRB2
CID000002811	CLOTIAZEPAM	ENSG00000146276	GABRR1
CID000002811	CLOTIAZEPAM	ENSG00000151834	GABRA2
CID000002811	CLOTIAZEPAM	ENSG00000160868	CYP3A4
CID000002811	CLOTIAZEPAM	ENSG00000163285	GABRG1
CID000002811	CLOTIAZEPAM	ENSG00000163288	GABRB1
CID000002811	CLOTIAZEPAM	ENSG00000166206	GABRB3
CID000002811	CLOTIAZEPAM	ENSG00000182256	GABRG3
CID000002811	CLOTIAZEPAM	ENSG00000186297	GABRA5
CID000002811	CLOTIAZEPAM	ENSG00000187730	GABRD
CID000002811	CLOTIAZEPAM	ENSG00000197408	CYP2B6
CID000002812	CLOTRIMAZOLE	ENSG00000001630	CYP51A1
CID000002812	CLOTRIMAZOLE	ENSG00000023839	ABCC2
CID000002812	CLOTRIMAZOLE	ENSG00000085563	ABCB1
CID000002812	CLOTRIMAZOLE	ENSG00000100197	CYP2D6
CID000002812	CLOTRIMAZOLE	ENSG00000104783	KCNN4
CID000002812	CLOTRIMAZOLE	ENSG00000108846	ABCC3
CID000002812	CLOTRIMAZOLE	ENSG00000130649	CYP2E1
CID000002812	CLOTRIMAZOLE	ENSG00000137869	CYP19A1
CID000002812	CLOTRIMAZOLE	ENSG00000138109	CYP2C9
CID000002812	CLOTRIMAZOLE	ENSG00000138115	CYP2C8
CID000002812	CLOTRIMAZOLE	ENSG00000140459	CYP11A1
CID000002812	CLOTRIMAZOLE	ENSG00000140505	CYP1A2
CID000002812	CLOTRIMAZOLE	ENSG00000148795	CYP17A1
CID000002812	CLOTRIMAZOLE	ENSG00000160868	CYP3A4
CID000002812	CLOTRIMAZOLE	ENSG00000160870	CYP3A7
CID000002812	CLOTRIMAZOLE	ENSG00000160882	CYP11B1
CID000002812	CLOTRIMAZOLE	ENSG00000197408	CYP2B6
CID000002812	CLOTRIMAZOLE	ENSG00000255974	CYP2A6
CID000002818	CLOZAPINE	ENSG00000007933	FMO3
CID000002818	CLOZAPINE	ENSG00000069696	DRD4
CID000002818	CLOZAPINE	ENSG00000085563	ABCB1
CID000002818	CLOZAPINE	ENSG00000100197	CYP2D6
CID000002818	CLOZAPINE	ENSG00000102468	HTR2A
CID000002818	CLOZAPINE	ENSG00000113749	HRH2
CID000002818	CLOZAPINE	ENSG00000120907	ADRA1A
CID000002818	CLOZAPINE	ENSG00000121933	ADORA3
CID000002818	CLOZAPINE	ENSG00000130643	CALY
CID000002818	CLOZAPINE	ENSG00000130649	CYP2E1
CID000002818	CLOZAPINE	ENSG00000133019	CHRM3
CID000002818	CLOZAPINE	ENSG00000134489	HRH4
CID000002818	CLOZAPINE	ENSG00000135312	HTR1B
CID000002818	CLOZAPINE	ENSG00000135914	HTR2B
CID000002818	CLOZAPINE	ENSG00000138061	CYP1B1
CID000002818	CLOZAPINE	ENSG00000138109	CYP2C9
CID000002818	CLOZAPINE	ENSG00000138115	CYP2C8
CID000002818	CLOZAPINE	ENSG00000140465	CYP1A1
CID000002818	CLOZAPINE	ENSG00000140505	CYP1A2
CID000002818	CLOZAPINE	ENSG00000147246	HTR2C
CID000002818	CLOZAPINE	ENSG00000148680	HTR7
CID000002818	CLOZAPINE	ENSG00000149295	DRD2
CID000002818	CLOZAPINE	ENSG00000150594	ADRA2A
CID000002818	CLOZAPINE	ENSG00000151577	DRD3
CID000002818	CLOZAPINE	ENSG00000157219	HTR5A
CID000002818	CLOZAPINE	ENSG00000158748	HTR6
CID000002818	CLOZAPINE	ENSG00000160868	CYP3A4
CID000002818	CLOZAPINE	ENSG00000165841	CYP2C19
CID000002818	CLOZAPINE	ENSG00000166736	HTR3A
CID000002818	CLOZAPINE	ENSG00000168539	CHRM1
CID000002818	CLOZAPINE	ENSG00000168830	HTR1E
CID000002818	CLOZAPINE	ENSG00000169676	DRD5
CID000002818	CLOZAPINE	ENSG00000170214	ADRA1B
CID000002818	CLOZAPINE	ENSG00000171873	ADRA1D
CID000002818	CLOZAPINE	ENSG00000178394	HTR1A
CID000002818	CLOZAPINE	ENSG00000179097	HTR1F
CID000002818	CLOZAPINE	ENSG00000179546	HTR1D
CID000002818	CLOZAPINE	ENSG00000180720	CHRM4
CID000002818	CLOZAPINE	ENSG00000181072	CHRM2
CID000002818	CLOZAPINE	ENSG00000184160	ADRA2C
CID000002818	CLOZAPINE	ENSG00000184845	DRD1
CID000002818	CLOZAPINE	ENSG00000222040	ADRA2B
CID000002818	CLOZAPINE	ENSG00000255974	CYP2A6
CID000002828	NSC11427	ENSG00000112038	OPRM1
CID000002866	BETA-YOHIMBINE	ENSG00000102468	HTR2A
CID000002866	BETA-YOHIMBINE	ENSG00000135312	HTR1B
CID000002866	BETA-YOHIMBINE	ENSG00000135914	HTR2B
CID000002866	BETA-YOHIMBINE	ENSG00000147246	HTR2C
CID000002866	BETA-YOHIMBINE	ENSG00000149295	DRD2
CID000002866	BETA-YOHIMBINE	ENSG00000150594	ADRA2A
CID000002866	BETA-YOHIMBINE	ENSG00000170214	ADRA1B
CID000002866	BETA-YOHIMBINE	ENSG00000171873	ADRA1D
CID000002866	BETA-YOHIMBINE	ENSG00000178394	HTR1A
CID000002866	BETA-YOHIMBINE	ENSG00000179097	HTR1F
CID000002866	BETA-YOHIMBINE	ENSG00000179546	HTR1D
CID000002866	BETA-YOHIMBINE	ENSG00000184160	ADRA2C
CID000002866	BETA-YOHIMBINE	ENSG00000222040	ADRA2B
CID000002893	CYCLANDELATE	ENSG00000153956	CACNA2D1
CID000002895	CYCLOBENZAPRINE	ENSG00000100197	CYP2D6
CID000002895	CYCLOBENZAPRINE	ENSG00000102468	HTR2A
CID000002895	CYCLOBENZAPRINE	ENSG00000140505	CYP1A2
CID000002895	CYCLOBENZAPRINE	ENSG00000160868	CYP3A4
CID000002905	CYCLOPENTOLATE	ENSG00000168539	CHRM1
CID000002905	CYCLOPENTOLATE	ENSG00000180720	CHRM4
CID000002907	CYCLOPHOSPHAMIDE	ENSG00000085563	ABCB1
CID000002907	CYCLOPHOSPHAMIDE	ENSG00000100197	CYP2D6
CID000002907	CYCLOPHOSPHAMIDE	ENSG00000108242	CYP2C18
CID000002907	CYCLOPHOSPHAMIDE	ENSG00000138109	CYP2C9
CID000002907	CYCLOPHOSPHAMIDE	ENSG00000138115	CYP2C8
CID000002907	CYCLOPHOSPHAMIDE	ENSG00000160868	CYP3A4
CID000002907	CYCLOPHOSPHAMIDE	ENSG00000160870	CYP3A7
CID000002907	CYCLOPHOSPHAMIDE	ENSG00000197408	CYP2B6
CID000002907	CYCLOPHOSPHAMIDE	ENSG00000255974	CYP2A6
CID000002910	CYCLOTHIAZIDE	ENSG00000104267	CA2
CID000002910	CYCLOTHIAZIDE	ENSG00000120251	GRIA2
CID000002910	CYCLOTHIAZIDE	ENSG00000133742	CA1
CID000002910	CYCLOTHIAZIDE	ENSG00000167434	CA4
CID000002910	CYCLOTHIAZIDE	ENSG00000197901	SLC22A6
CID000002911	CYCRIMINE HYDROCHLORIDE	ENSG00000168539	CHRM1
CID000002913	CYPROHEPTADINE	ENSG00000102468	HTR2A
CID000002913	CYPROHEPTADINE	ENSG00000103546	SLC6A2
CID000002913	CYPROHEPTADINE	ENSG00000120907	ADRA1A
CID000002913	CYPROHEPTADINE	ENSG00000133019	CHRM3
CID000002913	CYPROHEPTADINE	ENSG00000134489	HRH4
CID000002913	CYPROHEPTADINE	ENSG00000135914	HTR2B
CID000002913	CYPROHEPTADINE	ENSG00000147246	HTR2C
CID000002913	CYPROHEPTADINE	ENSG00000148680	HTR7
CID000002913	CYPROHEPTADINE	ENSG00000149295	DRD2
CID000002913	CYPROHEPTADINE	ENSG00000151577	DRD3
CID000002913	CYPROHEPTADINE	ENSG00000158748	HTR6
CID000002913	CYPROHEPTADINE	ENSG00000166736	HTR3A
CID000002913	CYPROHEPTADINE	ENSG00000168539	CHRM1
CID000002913	CYPROHEPTADINE	ENSG00000171873	ADRA1D
CID000002913	CYPROHEPTADINE	ENSG00000178394	HTR1A
CID000002913	CYPROHEPTADINE	ENSG00000180720	CHRM4
CID000002913	CYPROHEPTADINE	ENSG00000181072	CHRM2
CID000002913	CYPROHEPTADINE	ENSG00000184845	DRD1
CID000002955	DAPSONE	ENSG00000005381	MPO
CID000002955	DAPSONE	ENSG00000007933	FMO3
CID000002955	DAPSONE	ENSG00000073756	PTGS2
CID000002955	DAPSONE	ENSG00000095303	PTGS1
CID000002955	DAPSONE	ENSG00000106258	CYP3A5
CID000002955	DAPSONE	ENSG00000108242	CYP2C18
CID000002955	DAPSONE	ENSG00000130649	CYP2E1
CID000002955	DAPSONE	ENSG00000138109	CYP2C9
CID000002955	DAPSONE	ENSG00000138115	CYP2C8
CID000002955	DAPSONE	ENSG00000156006	NAT2
CID000002955	DAPSONE	ENSG00000160868	CYP3A4
CID000002955	DAPSONE	ENSG00000160870	CYP3A7
CID000002965	DEBRISOQUINE	ENSG00000069535	MAOB
CID000002965	DEBRISOQUINE	ENSG00000085563	ABCB1
CID000002965	DEBRISOQUINE	ENSG00000100197	CYP2D6
CID000002965	DEBRISOQUINE	ENSG00000103546	SLC6A2
CID000002965	DEBRISOQUINE	ENSG00000140465	CYP1A1
CID000002968	DECAMETHONIUM	ENSG00000087085	ACHE
CID000002968	DECAMETHONIUM	ENSG00000120903	CHRNA2
CID000002968	DECAMETHONIUM	ENSG00000181072	CHRM2
CID000002969	DECANOATE	ENSG00000139433	GLTP
CID000002969	DECANOATE	ENSG00000140564	FURIN
CID000002969	DECANOATE	ENSG00000163631	ALB
CID000002973	DESFERRIOXAMINE	ENSG00000066926	FECH
CID000002973	DESFERRIOXAMINE	ENSG00000158125	XDH
CID000002995	DESIPRAMINE	ENSG00000043591	ADRB1
CID000002995	DESIPRAMINE	ENSG00000085563	ABCB1
CID000002995	DESIPRAMINE	ENSG00000100197	CYP2D6
CID000002995	DESIPRAMINE	ENSG00000102468	HTR2A
CID000002995	DESIPRAMINE	ENSG00000103546	SLC6A2
CID000002995	DESIPRAMINE	ENSG00000108242	CYP2C18
CID000002995	DESIPRAMINE	ENSG00000108576	SLC6A4
CID000002995	DESIPRAMINE	ENSG00000112499	SLC22A2
CID000002995	DESIPRAMINE	ENSG00000120907	ADRA1A
CID000002995	DESIPRAMINE	ENSG00000130649	CYP2E1
CID000002995	DESIPRAMINE	ENSG00000133019	CHRM3
CID000002995	DESIPRAMINE	ENSG00000140505	CYP1A2
CID000002995	DESIPRAMINE	ENSG00000142319	SLC6A3
CID000002995	DESIPRAMINE	ENSG00000146477	SLC22A3
CID000002995	DESIPRAMINE	ENSG00000160868	CYP3A4
CID000002995	DESIPRAMINE	ENSG00000164742	ADCY1
CID000002995	DESIPRAMINE	ENSG00000165841	CYP2C19
CID000002995	DESIPRAMINE	ENSG00000166311	SMPD1
CID000002995	DESIPRAMINE	ENSG00000168539	CHRM1
CID000002995	DESIPRAMINE	ENSG00000169252	ADRB2
CID000002995	DESIPRAMINE	ENSG00000175003	SLC22A1
CID000002995	DESIPRAMINE	ENSG00000180720	CHRM4
CID000002995	DESIPRAMINE	ENSG00000181072	CHRM2
CID000002995	DESIPRAMINE	ENSG00000197208	SLC22A4
CID000002995	DESIPRAMINE	ENSG00000197375	SLC22A5
CID000002995	DESIPRAMINE	ENSG00000197408	CYP2B6
CID000002995	DESIPRAMINE	ENSG00000229314	ORM1
CID000002995	DESIPRAMINE	ENSG00000255974	CYP2A6
CID000003007	AMPHETAMINE	ENSG00000120907	ADRA1A
CID000003007	AMPHETAMINE	ENSG00000142319	SLC6A3
CID000003007	AMPHETAMINE	ENSG00000150594	ADRA2A
CID000003016	DIAZEPAM	ENSG00000011677	GABRA3
CID000003016	DIAZEPAM	ENSG00000022355	GABRA1
CID000003016	DIAZEPAM	ENSG00000085563	ABCB1
CID000003016	DIAZEPAM	ENSG00000094755	GABRP
CID000003016	DIAZEPAM	ENSG00000095303	PTGS1
CID000003016	DIAZEPAM	ENSG00000100300	TSPO
CID000003016	DIAZEPAM	ENSG00000101958	GLRA2
CID000003016	DIAZEPAM	ENSG00000102287	GABRE
CID000003016	DIAZEPAM	ENSG00000106258	CYP3A5
CID000003016	DIAZEPAM	ENSG00000108242	CYP2C18
CID000003016	DIAZEPAM	ENSG00000109738	GLRB
CID000003016	DIAZEPAM	ENSG00000111886	GABRR2
CID000003016	DIAZEPAM	ENSG00000113327	GABRG2
CID000003016	DIAZEPAM	ENSG00000118271	TTR
CID000003016	DIAZEPAM	ENSG00000121933	ADORA3
CID000003016	DIAZEPAM	ENSG00000138109	CYP2C9
CID000003016	DIAZEPAM	ENSG00000138115	CYP2C8
CID000003016	DIAZEPAM	ENSG00000140505	CYP1A2
CID000003016	DIAZEPAM	ENSG00000145451	GLRA3
CID000003016	DIAZEPAM	ENSG00000145864	GABRB2
CID000003016	DIAZEPAM	ENSG00000145888	GLRA1
CID000003016	DIAZEPAM	ENSG00000146276	GABRR1
CID000003016	DIAZEPAM	ENSG00000147402	GABRQ
CID000003016	DIAZEPAM	ENSG00000151834	GABRA2
CID000003016	DIAZEPAM	ENSG00000155368	DBI
CID000003016	DIAZEPAM	ENSG00000160868	CYP3A4
CID000003016	DIAZEPAM	ENSG00000160870	CYP3A7
CID000003016	DIAZEPAM	ENSG00000163285	GABRG1
CID000003016	DIAZEPAM	ENSG00000163288	GABRB1
CID000003016	DIAZEPAM	ENSG00000163631	ALB
CID000003016	DIAZEPAM	ENSG00000165841	CYP2C19
CID000003016	DIAZEPAM	ENSG00000166206	GABRB3
CID000003016	DIAZEPAM	ENSG00000182256	GABRG3
CID000003016	DIAZEPAM	ENSG00000186297	GABRA5
CID000003016	DIAZEPAM	ENSG00000187730	GABRD
CID000003016	DIAZEPAM	ENSG00000188828	GLRA4
CID000003016	DIAZEPAM	ENSG00000197408	CYP2B6
CID000003019	DIAZOXIDE	ENSG00000006071	ABCC8
CID000003019	DIAZOXIDE	ENSG00000070915	SLC12A3
CID000003019	DIAZOXIDE	ENSG00000104267	CA2
CID000003019	DIAZOXIDE	ENSG00000133742	CA1
CID000003019	DIAZOXIDE	ENSG00000156113	KCNMA1
CID000003019	DIAZOXIDE	ENSG00000163399	ATP1A1
CID000003019	DIAZOXIDE	ENSG00000187486	KCNJ11
CID000003025	DIBUCAINE	ENSG00000107651	SEC23IP
CID000003025	DIBUCAINE	ENSG00000114200	BCHE
CID000003025	DIBUCAINE	ENSG00000183873	SCN5A
CID000003025	DIBUCAINE	ENSG00000185313	SCN10A
CID000003025	DIBUCAINE	ENSG00000198668	CALM1
CID000003032	DICLOFENAC	ENSG00000073756	PTGS2
CID000003032	DICLOFENAC	ENSG00000085563	ABCB1
CID000003032	DICLOFENAC	ENSG00000095303	PTGS1
CID000003032	DICLOFENAC	ENSG00000103222	ABCC1
CID000003032	DICLOFENAC	ENSG00000108242	CYP2C18
CID000003032	DICLOFENAC	ENSG00000118271	TTR
CID000003032	DICLOFENAC	ENSG00000125257	ABCC4
CID000003032	DICLOFENAC	ENSG00000130649	CYP2E1
CID000003032	DICLOFENAC	ENSG00000138109	CYP2C9
CID000003032	DICLOFENAC	ENSG00000138115	CYP2C8
CID000003032	DICLOFENAC	ENSG00000139155	SLCO1C1
CID000003032	DICLOFENAC	ENSG00000140465	CYP1A1
CID000003032	DICLOFENAC	ENSG00000140505	CYP1A2
CID000003032	DICLOFENAC	ENSG00000149452	SLC22A8
CID000003032	DICLOFENAC	ENSG00000160868	CYP3A4
CID000003032	DICLOFENAC	ENSG00000163464	CXCR1
CID000003032	DICLOFENAC	ENSG00000163631	ALB
CID000003032	DICLOFENAC	ENSG00000168065	SLC22A11
CID000003032	DICLOFENAC	ENSG00000169429	IL8
CID000003032	DICLOFENAC	ENSG00000171234	UGT2B7
CID000003032	DICLOFENAC	ENSG00000197408	CYP2B6
CID000003032	DICLOFENAC	ENSG00000197901	SLC22A6
CID000003032	DICLOFENAC	ENSG00000241635	UGT1A1
CID000003038	DICHLORPHENAMIDE	ENSG00000074410	CA12
CID000003038	DICHLORPHENAMIDE	ENSG00000104267	CA2
CID000003038	DICHLORPHENAMIDE	ENSG00000107159	CA9
CID000003038	DICHLORPHENAMIDE	ENSG00000118298	CA14
CID000003038	DICHLORPHENAMIDE	ENSG00000131686	CA6
CID000003038	DICHLORPHENAMIDE	ENSG00000133742	CA1
CID000003038	DICHLORPHENAMIDE	ENSG00000138109	CYP2C9
CID000003038	DICHLORPHENAMIDE	ENSG00000167434	CA4
CID000003038	DICHLORPHENAMIDE	ENSG00000168748	CA7
CID000003038	DICHLORPHENAMIDE	ENSG00000169239	CA5B
CID000003038	DICHLORPHENAMIDE	ENSG00000174990	CA5A
CID000003042	DICYCLOMINE	ENSG00000140465	CYP1A1
CID000003042	DICYCLOMINE	ENSG00000168539	CHRM1
CID000003042	DICYCLOMINE	ENSG00000180720	CHRM4
CID000003042	DICYCLOMINE	ENSG00000181072	CHRM2
CID000003052	DIETHYLCARBAMAZINE	ENSG00000012779	ALOX5
CID000003052	DIETHYLCARBAMAZINE	ENSG00000095303	PTGS1
CID000003055	DIPHENIDOL	ENSG00000133019	CHRM3
CID000003055	DIPHENIDOL	ENSG00000168539	CHRM1
CID000003055	DIPHENIDOL	ENSG00000181072	CHRM2
CID000003059	DIFLUNISAL	ENSG00000073756	PTGS2
CID000003059	DIFLUNISAL	ENSG00000095303	PTGS1
CID000003059	DIFLUNISAL	ENSG00000118271	TTR
CID000003059	DIFLUNISAL	ENSG00000163631	ALB
CID000003059	DIFLUNISAL	ENSG00000197901	SLC22A6
CID000003100	DIPHENHYDRAMINE	ENSG00000095303	PTGS1
CID000003100	DIPHENHYDRAMINE	ENSG00000100197	CYP2D6
CID000003100	DIPHENHYDRAMINE	ENSG00000108242	CYP2C18
CID000003100	DIPHENHYDRAMINE	ENSG00000112499	SLC22A2
CID000003100	DIPHENHYDRAMINE	ENSG00000133019	CHRM3
CID000003100	DIPHENHYDRAMINE	ENSG00000138109	CYP2C9
CID000003100	DIPHENHYDRAMINE	ENSG00000140505	CYP1A2
CID000003100	DIPHENHYDRAMINE	ENSG00000150540	HNMT
CID000003100	DIPHENHYDRAMINE	ENSG00000168539	CHRM1
CID000003100	DIPHENHYDRAMINE	ENSG00000175003	SLC22A1
CID000003100	DIPHENHYDRAMINE	ENSG00000180720	CHRM4
CID000003100	DIPHENHYDRAMINE	ENSG00000181072	CHRM2
CID000003100	DIPHENHYDRAMINE	ENSG00000197375	SLC22A5
CID000003100	DIPHENHYDRAMINE	ENSG00000197408	CYP2B6
CID000003103	DIPHENYLPYRALINE HYDROCHLORIDE	ENSG00000142319	SLC6A3
CID000003105	DIPIVEFRIN	ENSG00000114200	BCHE
CID000003105	DIPIVEFRIN	ENSG00000120907	ADRA1A
CID000003105	DIPIVEFRIN	ENSG00000150594	ADRA2A
CID000003105	DIPIVEFRIN	ENSG00000169252	ADRB2
CID000003108	DIPYRIDAMOLE	ENSG00000065989	PDE4A
CID000003108	DIPYRIDAMOLE	ENSG00000085563	ABCB1
CID000003108	DIPYRIDAMOLE	ENSG00000112541	PDE10A
CID000003108	DIPYRIDAMOLE	ENSG00000112759	SLC29A1
CID000003108	DIPYRIDAMOLE	ENSG00000114770	ABCC5
CID000003108	DIPYRIDAMOLE	ENSG00000125257	ABCC4
CID000003108	DIPYRIDAMOLE	ENSG00000138735	PDE5A
CID000003108	DIPYRIDAMOLE	ENSG00000174669	SLC29A2
CID000003108	DIPYRIDAMOLE	ENSG00000196839	ADA
CID000003110	DIPYRONE	ENSG00000095303	PTGS1
CID000003110	DIPYRONE	ENSG00000160868	CYP3A4
CID000003110	DIPYRONE	ENSG00000197408	CYP2B6
CID000003114	DISOPYRAMIDE	ENSG00000112499	SLC22A2
CID000003114	DISOPYRAMIDE	ENSG00000133019	CHRM3
CID000003114	DISOPYRAMIDE	ENSG00000160868	CYP3A4
CID000003114	DISOPYRAMIDE	ENSG00000168539	CHRM1
CID000003114	DISOPYRAMIDE	ENSG00000171385	KCND3
CID000003114	DISOPYRAMIDE	ENSG00000175003	SLC22A1
CID000003114	DISOPYRAMIDE	ENSG00000181072	CHRM2
CID000003114	DISOPYRAMIDE	ENSG00000183873	SCN5A
CID000003114	DISOPYRAMIDE	ENSG00000184408	KCND2
CID000003114	DISOPYRAMIDE	ENSG00000228278	ORM2
CID000003114	DISOPYRAMIDE	ENSG00000229314	ORM1
CID000003116	DISTIGMINE BROMIDE	ENSG00000087085	ACHE
CID000003116	DISTIGMINE BROMIDE	ENSG00000206561	COLQ
CID000003117	DISULFIRAM	ENSG00000106258	CYP3A5
CID000003117	DISULFIRAM	ENSG00000111275	ALDH2
CID000003117	DISULFIRAM	ENSG00000123454	DBH
CID000003117	DISULFIRAM	ENSG00000130649	CYP2E1
CID000003117	DISULFIRAM	ENSG00000138109	CYP2C9
CID000003117	DISULFIRAM	ENSG00000145730	PAM
CID000003117	DISULFIRAM	ENSG00000160868	CYP3A4
CID000003117	DISULFIRAM	ENSG00000165092	ALDH1A1
CID000003121	VALPROIC ACID	ENSG00000048052	HDAC9
CID000003121	VALPROIC ACID	ENSG00000082701	GSK3B
CID000003121	VALPROIC ACID	ENSG00000095303	PTGS1
CID000003121	VALPROIC ACID	ENSG00000105723	GSK3A
CID000003121	VALPROIC ACID	ENSG00000106258	CYP3A5
CID000003121	VALPROIC ACID	ENSG00000108242	CYP2C18
CID000003121	VALPROIC ACID	ENSG00000137204	SLC22A7
CID000003121	VALPROIC ACID	ENSG00000138109	CYP2C9
CID000003121	VALPROIC ACID	ENSG00000138115	CYP2C8
CID000003121	VALPROIC ACID	ENSG00000140505	CYP1A2
CID000003121	VALPROIC ACID	ENSG00000149452	SLC22A8
CID000003121	VALPROIC ACID	ENSG00000155380	SLC16A1
CID000003121	VALPROIC ACID	ENSG00000160868	CYP3A4
CID000003121	VALPROIC ACID	ENSG00000183044	ABAT
CID000003121	VALPROIC ACID	ENSG00000196177	ACADSB
CID000003121	VALPROIC ACID	ENSG00000197375	SLC22A5
CID000003121	VALPROIC ACID	ENSG00000197408	CYP2B6
CID000003121	VALPROIC ACID	ENSG00000197901	SLC22A6
CID000003121	VALPROIC ACID	ENSG00000255974	CYP2A6
CID000003148	ANZEMET	ENSG00000169738	DCXR
CID000003151	DOMPERIDONE	ENSG00000069696	DRD4
CID000003151	DOMPERIDONE	ENSG00000085563	ABCB1
CID000003151	DOMPERIDONE	ENSG00000100197	CYP2D6
CID000003151	DOMPERIDONE	ENSG00000106258	CYP3A5
CID000003151	DOMPERIDONE	ENSG00000138115	CYP2C8
CID000003151	DOMPERIDONE	ENSG00000140505	CYP1A2
CID000003151	DOMPERIDONE	ENSG00000149295	DRD2
CID000003151	DOMPERIDONE	ENSG00000151577	DRD3
CID000003151	DOMPERIDONE	ENSG00000160868	CYP3A4
CID000003151	DOMPERIDONE	ENSG00000160870	CYP3A7
CID000003151	DOMPERIDONE	ENSG00000197408	CYP2B6
CID000003152	DONEPEZIL	ENSG00000087085	ACHE
CID000003152	DONEPEZIL	ENSG00000095303	PTGS1
CID000003152	DONEPEZIL	ENSG00000100197	CYP2D6
CID000003152	DONEPEZIL	ENSG00000102468	HTR2A
CID000003152	DONEPEZIL	ENSG00000114200	BCHE
CID000003152	DONEPEZIL	ENSG00000138109	CYP2C9
CID000003152	DONEPEZIL	ENSG00000160868	CYP3A4
CID000003152	DONEPEZIL	ENSG00000206561	COLQ
CID000003156	DOXAPRAM	ENSG00000169427	KCNK9
CID000003156	DOXAPRAM	ENSG00000171303	KCNK3
CID000003157	DOXAZOSIN	ENSG00000055118	KCNH2
CID000003157	DOXAZOSIN	ENSG00000085563	ABCB1
CID000003157	DOXAZOSIN	ENSG00000100197	CYP2D6
CID000003157	DOXAZOSIN	ENSG00000120907	ADRA1A
CID000003157	DOXAZOSIN	ENSG00000170214	ADRA1B
CID000003157	DOXAZOSIN	ENSG00000171873	ADRA1D
CID000003157	DOXAZOSIN	ENSG00000173826	KCNH6
CID000003157	DOXAZOSIN	ENSG00000184160	ADRA2C
CID000003157	DOXAZOSIN	ENSG00000184611	KCNH7
CID000003157	DOXAZOSIN	ENSG00000229314	ORM1
CID000003158	SINEQUAN (TN)	ENSG00000108576	SLC6A4
CID000003158	SINEQUAN (TN)	ENSG00000133019	CHRM3
CID000003158	SINEQUAN (TN)	ENSG00000134489	HRH4
CID000003158	SINEQUAN (TN)	ENSG00000149295	DRD2
CID000003158	SINEQUAN (TN)	ENSG00000168539	CHRM1
CID000003158	SINEQUAN (TN)	ENSG00000178394	HTR1A
CID000003158	SINEQUAN (TN)	ENSG00000180720	CHRM4
CID000003158	SINEQUAN (TN)	ENSG00000181072	CHRM2
CID000003162	DOXYLAMINE	ENSG00000168539	CHRM1
CID000003168	DROPERIDOL	ENSG00000069696	DRD4
CID000003168	DROPERIDOL	ENSG00000120907	ADRA1A
CID000003168	DROPERIDOL	ENSG00000149295	DRD2
CID000003180	1-(4-BUTOXYPHENYL)-3-(1-PIPERIDINYL)-1-PROPANONE	ENSG00000185313	SCN10A
CID000003182	DYPHYLLINE	ENSG00000065989	PDE4A
CID000003182	DYPHYLLINE	ENSG00000105650	PDE4C
CID000003182	DYPHYLLINE	ENSG00000113448	PDE4D
CID000003182	DYPHYLLINE	ENSG00000128271	ADORA2A
CID000003182	DYPHYLLINE	ENSG00000163485	ADORA1
CID000003182	DYPHYLLINE	ENSG00000171408	PDE7B
CID000003182	DYPHYLLINE	ENSG00000184588	PDE4B
CID000003182	DYPHYLLINE	ENSG00000205268	PDE7A
CID000003191	EBASTINE	ENSG00000149295	DRD2
CID000003191	EBASTINE	ENSG00000160868	CYP3A4
CID000003191	EBASTINE	ENSG00000178394	HTR1A
CID000003191	EBASTINE	ENSG00000186115	CYP4F2
CID000003198	ECONAZOLE	ENSG00000001630	CYP51A1
CID000003198	ECONAZOLE	ENSG00000130649	CYP2E1
CID000003198	ECONAZOLE	ENSG00000137869	CYP19A1
[truncated: 8,436 more rows]
